# Supplementary material for: Epigenomic mapping identifies an enhancer repertoire that regulates cell identity in bladder cancer through distinct transcription factor networks
Source: Oncogene. 2023 Mar 22;42(19):1524–42. doi: 10.1038/s41388-023-02662-1 (PMC10162941; doi:10.1038/s41388-023-02662-1)
Supplement: Supplementary file 10 — Table S1 [file 41388_2023_2662_MOESM10_ESM.xlsx]

## Sheet: Sample_Subtyping
TableS1A_Sample_Classification
Sample ID	Tumor cell content (%)	Sample type	Subtype classification*	cor_pval	separation Level	LumP	LumNS	LumU	Stroma-rich	Ba/Sq	NE-like
L1207		Cell Line	Ba/Sq
5637			Ba/Sq
SCaBER			Ba/Sq
RT112			LumP
SD48			LumP
MGHU3			LumP
KK47			NA
T391	90	MIBC	Ba/Sq	1.73522e-68	0.182739	0.522359	0.397568	0.393835	0.3826	0.55068	0.0598887
T447	80		Ba/Sq	1.29182e-62	0.845314	0.21633	0.172632	0.222547	0.301957	0.529821	0.297973
T1156	70		Ba/Sq	2.14146e-105	0.800672	0.290143	0.232194	0.243276	0.344209	0.655514	0.16602
T1211_2	30		Ba/Sq	4.99166e-59	0.53645	0.347122	0.33369	0.351555	0.426744	0.516322	0.30796
T924_1	60		Ba/Sq	4.37198e-88	0.443047	0.326453	0.334879	0.349088	0.491904	0.611164	0.282639
T877	70		LumNS	2.58239e-105	0.435507	0.636729	0.655322	0.633485	0.591771	0.500767	0.226132
T3395	50		LumNS	6.45573e-120	0.171984	0.672947	0.687702	0.676106	0.567607	0.43082	0.170077
T1087_1	50		LumP	3.03983e-89	0.0351157	0.614366	0.612677	0.592293	0.540284	0.422516	0.155139
T1175	80		LumU	1.18929e-57	0.560798	0.409679	0.422079	0.510975	0.295237	0.184043	0.205037
T2542	40		LumU	6.20588e-87	0.135876	0.539707	0.596609	0.607941	0.602536	0.456196	0.215167
T839	50		LumU	3.62097e-58	0.214994	0.494458	0.491022	0.512991	0.362552	0.254372	0.116712
T1025	30		Stroma-rich	8.49517e-60	0.108282	0.467422	0.444179	0.430008	0.519268	0.512396	0.252097
T1033	30		Stroma-rich	5.12946e-35	0.643388	0.236852	0.30768	0.328231	0.405928	0.262652	0.13459
T791_2	95	NMIBC	Class 3
T813_1	95		Class 3
NHU11		Normal	NA
NHU12			NA
* Cell lines have been classified according to the MIBC consensus classification (see STAR methods)
MIBC have been classified according to the MIBC consensus classification (Kamoun et al., 2020)
NMIBC have been classified according to the UROMOL classification (Lindskrog et al., 2021)

## Sheet: Tumor_based_CellLines_Subtyping
TableS1B_Tumor-reference based molecular subtyping for BCa cell lines.
Cell line	Sample ID	Class	Classification Probability Score
			Ba/Sq	LumNS	LumP	LumU	Dou-Neg
1A6	1A6_MDA	Ba/Sq	0.992	0	0	0	0.008
253J	253J_CCLE	Ba/Sq	0.542	0	0.007	0.056	0.395
	253JBV_CCLE	Ba/Sq	0.545	0	0.007	0.055	0.393
	253JP_MDA	Ba/Sq	0.403	0.012	0.059	0.081	0.445
5637	5637_OMseq	Ba/Sq	0.998	0	0	0	0.002
	5637_CCLE	Ba/Sq	0.998	0	0	0	0.002
	5637_MDA	Ba/Sq	0.994	0	0	0	0.006
	5637_OMarray	Ba/Sq	0.748	0	0.008	0.004	0.24
639V	639V_CCLE	Dou-Neg	0.236	0	0	0	0.764
647V	647V_CCLE	Ba/Sq	1	0	0	0	0
	647V_OMarray	Ba/Sq	0.412	0	0.018	0.014	0.556
BC3C	BC3C_CCLE	Ba/Sq	1	0	0	0	0
	BC3C_OMarray	Ba/Sq	0.996	0	0.001	0	0.003
BFTC905	BFTC905_CCLE	Ba/Sq	1	0	0	0	0
	BFTC905_OM_Batch1	Ba/Sq	0.971	0	0.004	0	0.025
BV	BV_MDA	Ba/Sq	0.409	0.009	0.062	0.079	0.441
CAL29	CAL29_CCLE	Ba/Sq	0.701	0.005	0.226	0.059	0.009
	CAL29_OMarray	LumP	0.008	0.062	0.801	0.077	0.052
EJ138	EJ138_OMarray	Ba/Sq	0.486	0	0	0.002	0.512
HT1197	HT1197_CCLE	Ba/Sq	0.999	0	0	0	0.001
	HT1197_MDA	Ba/Sq	0.97	0	0.005	0.002	0.023
HT1376	HT1376_CCLE	Ba/Sq	0.998	0	0.001	0	0.001
	HT1376_MDA	Ba/Sq	0.963	0	0.005	0.005	0.027
	HT1376_OMarray1	Ba/Sq	0.86	0	0.022	0.003	0.115
	HT1376_OMarray2	Ba/Sq	0.864	0	0.023	0.004	0.109
	HT1376_xeno_OMarray	Ba/Sq	0.875	0	0.019	0.004	0.102
J82	J82_CCLE	Dou-Neg	0.389	0	0	0	0.611
	J82_MDA	Ba/Sq	0.896	0	0.003	0	0.101
	J82_OMarray	Dou-Neg	0.417	0	0.001	0.003	0.579
JMSU1	JMSU1_CCLE	Dou-Neg	0.2	0	0	0	0.8
	JMSU1_OMarray	Dou-Neg	0.2	0	0	0.002	0.798
	JMSU1_xeno_OMarray	Dou-Neg	0.207	0	0	0.001	0.792
KK47	KK47_OMarray1	Dou-Neg	0.204	0	0.005	0.001	0.79
	KK47_OMarray2	Dou-Neg	0.199	0	0.005	0.003	0.793
KMBC2	KMBC2_CCLE	LumP	0.009	0.032	0.854	0.104	0.001
KU1919	KU1919_CCLE	Ba/Sq	0.997	0	0	0	0.003
	KU1919_OMarray	Ba/Sq	0.893	0	0.004	0.001	0.102
L1207	L1207_OMseq1	Ba/Sq	0.965	0	0.011	0	0.024
	L1207_OMseq2	Ba/Sq	0.971	0	0.01	0	0.019
	L1207_OMarray	Ba/Sq	0.544	0	0.017	0.005	0.434
	L1207_xeno_OMarray	Ba/Sq	0.602	0	0.01	0.007	0.381
Laycock542	Laycock542_OM_Batch1	Ba/Sq	0.964	0	0.002	0.001	0.033
MGHU3	MGHU3_OMarray1	LumP	0.097	0.004	0.606	0.056	0.237
	MGHU3_OMarray2	LumP	0.055	0.006	0.705	0.067	0.167
	MGHU3_OMarray3	LumP	0.05	0.008	0.746	0.063	0.133
	MGHU3_xeno_OMarray	LumP	0.031	0.005	0.799	0.064	0.101
RT112	RT112_OMseq1	LumP	0	0	0.988	0.012	0
	RT112_OMseq2	LumP	0.001	0	0.986	0.013	0
	RT112_CCLE	LumP	0	0.004	0.996	0	0
	RT112_MDA	LumP	0.002	0	0.998	0	0
	RT112_OMarray1	Ba/Sq	0.378	0.001	0.252	0.025	0.344
	RT112_OMarray2	LumP	0.085	0.001	0.665	0.034	0.215
	RT112_xeno_OMarray	LumP	0.007	0.002	0.927	0.024	0.04
RT11284	RT11284_CCLE	LumP	0	0.002	0.998	0	0
RT4	RT4_CCLE	LumP	0	0	1	0	0
	RT4_MDA	LumP	0.001	0	0.961	0.038	0
	RT4_OMarray1	LumP	0.005	0.001	0.982	0.004	0.008
	RT4_OMarray2	LumP	0.003	0.001	0.991	0.003	0.002
RT4V6	RT4V6_MDA	LumP	0.001	0	0.963	0.036	0
SCaBER	SCaBER_CCLE	Ba/Sq	1	0	0	0	0
	SCaBER_MDA	Ba/Sq	1	0	0	0	0
	SCaBER_OMarray1	Ba/Sq	0.954	0	0.001	0.002	0.043
	SCaBER_OMarray2	Ba/Sq	1	0	0	0	0
	SCaBER_OMarray3	Ba/Sq	0.999	0	0	0	0.001
	SCaBER_xeno_OMarray	Ba/Sq	1	0	0	0	0
SD48	SD48_OMarray1	LumP	0.034	0.019	0.642	0.209	0.096
	SD48_OMarray2	LumP	0.007	0.027	0.64	0.284	0.042
	SD48_OMarray3	LumP	0.005	0.041	0.61	0.304	0.04
	SD48_OMseq	LumP	0.001	0.006	0.986	0.025	0
SW1710	SW1710_CCLE	Ba/Sq	0.548	0	0.005	0.044	0.403
	SW1710_OMarray	Dou-Neg	0.227	0	0	0.001	0.772
SW780	SW780_CCLE	LumP	0	0.004	0.996	0	0
	SW780_MDA	LumP	0.004	0	0.996	0	0
	SW780_OMarray	LumP	0	0.021	0.97	0.008	0.001
T24	T24_CCLE	Dou-Neg	0.373	0	0	0	0.627
	T24_MDA	Ba/Sq	0.89	0	0.001	0.096	0.013
	T24_OMarray	Ba/Sq	0.597	0.001	0.001	0.001	0.4
	T24_OMarray	Ba/Sq	0.553	0	0.002	0.001	0.444
TCCSUP	TCCSUP_CCLE	Dou-Neg	0.185	0	0.001	0.007	0.807
	TCCSUP_MDA	Ba/Sq	0.863	0	0.01	0	0.127
	TCCSUP_OMarray1	Dou-Neg	0.298	0	0.003	0.002	0.697
	TCCSUP_OMarray2	Dou-Neg	0.287	0	0.004	0.005	0.704
UBLC1	UBLC1_CCLE	Ba/Sq	0.976	0	0.004	0.004	0.016
UMUC1	UMUC1_CCLE	LumP	0	0.014	0.986	0	0
	UMUC1_MDA	LumP	0.037	0	0.963	0	0
	UMUC1_OMarray2	LumP	0.135	0.001	0.571	0.036	0.257
UMUC10	UMUC10_CCLE	Ba/Sq	1	0	0	0	0
	UMUC10_MDA	Ba/Sq	0.988	0	0.001	0	0.011
	UMUC10_OM_Batch2	Dou-Neg	0.38	0	0.031	0.014	0.575
UMUC11	UMUC11_CCLE	Dou-Neg	0.313	0	0	0	0.687
	UMUC11_MDA	Ba/Sq	0.842	0	0.004	0	0.154
UMUC12	UMUC12_MDA	Ba/Sq	0.674	0.001	0.028	0.028	0.269
UMUC13	UMUC13_CCLE	Dou-Neg	0.328	0	0	0	0.672
	UMUC13_MDA	Ba/Sq	0.908	0	0	0	0.092
UMUC14	UMUC14_CCLE	LumP	0	0.012	0.988	0	0
	UMUC14_MDA	LumP	0.077	0	0.923	0	0
	UMUC14_OMarray	LumP	0.004	0	0.952	0.008	0.036
UMUC15	UMUC15_MDA	Ba/Sq	1	0	0	0	0
UMUC16	UMUC16_CCLE	Ba/Sq	0.732	0.007	0.204	0.05	0.007
	UMUC16_MDA	LumP	0.087	0	0.913	0	0
	UMUC16_OMarray	Ba/Sq	0.573	0	0.065	0.008	0.354
UMUC17	UMUC17_MDA	Ba/Sq	0.77	0	0.208	0.022	0
UMUC18	UMUC18_MDA	Ba/Sq	0.906	0	0.003	0	0.091
UMUC3	UMUC3_CCLE	Dou-Neg	0.282	0	0	0	0.718
	UMUC3_MDA	Ba/Sq	0.679	0	0.005	0	0.316
	UMUC3_OMarray	Dou-Neg	0.183	0	0	0.002	0.815
UMUC4	UMUC4_CCLE	LumU	0.005	0.006	0.188	0.801	0
	UMUC4_MDA	LumU	0.001	0.018	0.057	0.924	0
UMUC5	UMUC5_CCLE	LumP	0.004	0.001	0.995	0	0
	UM-UC5_MDA	LumP	0.035	0	0.965	0	0
	UMUC5_OMarray	LumP	0.205	0.001	0.499	0.038	0.257
UMUC6	UMUC6_CCLE	Ba/Sq	0.656	0.007	0.22	0.106	0.011
	UM-UC6_MDA	Ba/Sq	0.724	0	0.267	0.009	0
	UMUC6_OMarray	Ba/Sq	0.76	0	0.02	0.003	0.217
	UMUC6_xeno_OMarray	LumP	0.036	0.002	0.873	0.035	0.054
UMUC7	UMUC7_CCLE	LumU	0.002	0.001	0.371	0.626	0
	UMUC7_MDA	LumU	0	0.18	0.273	0.547	0
UMUC9	UMUC9_CCLE	LumU	0	0.001	0.053	0.946	0
	UM-UC9_MDA	LumP	0.005	0	0.782	0.213	0
	UMUC9_OMarray	LumU	0.006	0.013	0.027	0.952	0.002
	UMUC9_OMseq	LumU	0.01	0.022	0.079	0.889	0
VMCUB1	VMCUB1_CCLE	Ba/Sq	1	0	0	0	0
	VMCUB1_OMarray	Ba/Sq	0.949	0	0.003	0.003	0.045
	VMCUB1_xeno_OMarray	Ba/Sq	1	0	0	0	0
VMCUB3	VMCUB3_OMarray	Dou-Neg	0.018	0.008	0.209	0.17	0.595
	VMCUB3_xeno_OMarray	Dou-Neg	0.019	0.009	0.191	0.178	0.603
