# Supplementary material for: Epigenomic mapping identifies an enhancer repertoire that regulates cell identity in bladder cancer through distinct transcription factor networks
Source: Oncogene. 2023 Mar 22;42(19):1524–42. doi: 10.1038/s41388-023-02662-1 (PMC10162941; doi:10.1038/s41388-023-02662-1)
Supplement: Supplementary file 11 — Table S2 [file 41388_2023_2662_MOESM11_ESM.xlsx]

## Sheet: SE_resume
TableS2_ROSE_SE_all samples
	ROSE detected SE
T1025	1076
T1033	1134
T1087	394
T1156	2203
T1175	603
T1211-2	248
T2542	1614
T3395	1203
T391	1462
T447	884
T791-2	1752
T813-1	1531
T839	543
T877	1233
T924-1	1146
5637	533
KK47	1077
L1207-rep1	200
L1207_rep2	241
MGHU3	749
NHU11	589
NHU12	896
RT112_rep1	1267
RT112_rep2	754
SCaBER	911
SD48	614
Mean	956.038

## Sheet: T1025
REGION_ID	CHROM	START	STOP	NUM_LOCI	CONSTITUENT_SIZE	K27ac.sort.bam	Input.sort.bam	enhancerRank	OVERLAP_GENES	PROXIMAL_GENES	CLOSEST_GENE	enhancerRank.1	isSuper
6_macs2_HNNN118_1025_H3K27ac_peak_14197_lociStitched	chr12	115098621	115153542	6	41381	285188	23281	1	TBX3	TBX3	TBX3	1	1
macs2_HNNN118_1025_H3K27ac_peak_23794	chr17	37889953	37913132	1	23180	279819	22937.9	2	GRB7	C17orf37,PGAP3,ERBB2	GRB7	2	1
27_macs2_HNNN118_1025_H3K27ac_peak_26290_lociStitched	chr18	43291463	43460629	27	95336	272476	53744	3	SLC14A1,SIGLEC15,KIAA1632		SIGLEC15	3	1
9_macs2_HNNN118_1025_H3K27ac_peak_38489_lociStitched	chr22	46255136	46376524	9	102922	183017	17419.2	4	WNT7B	LOC730668	WNT7B	4	1
6_macs2_HNNN118_1025_H3K27ac_peak_55953_lociStitched	chr9	137209518	137367700	6	133826	172229	11436.6	5	RXRA		RXRA	5	1
34_macs2_HNNN118_1025_H3K27ac_peak_7543_lociStitched	chr10	80804608	81088586	34	186100	180553	23371.4	6	ZMIZ1,LOC283050	LOC283050,PPIF	ZMIZ1	6	1
macs2_HNNN118_1025_H3K27ac_peak_23786	chr17	37772016	37801426	1	29411	177075	21542.8	7	STARD3,PPP1R1B	STARD3,PGAP3,ERBB2,PNMT,TCAP,NEUROD2	PPP1R1B	7	1
25_macs2_HNNN118_1025_H3K27ac_peak_55619_lociStitched	chr9	132076971	132267945	25	127248	168210	20186	8	C9orf106		C9orf106	8	1
15_macs2_HNNN118_1025_H3K27ac_peak_8745_lociStitched	chr10	134160863	134292392	15	84055	155928	15428.4	9	LRRC27,PWWP2B,C10orf91	STK32C,LRRC27	PWWP2B	9	1
22_macs2_HNNN118_1025_H3K27ac_peak_30287_lociStitched	chr2	28492919	28677397	22	112061	160348	20587.7	10	BRE,FOSL2	PLB1	FOSL2	10	1
macs2_HNNN118_1025_H3K27ac_peak_26900	chr19	1230220	1280997	1	50778	136306	6545.16	11	C19orf26,C19orf23,CIRBP,C19orf24,ATP5D,MIDN	ATP5D,STK11,EFNA2	MIDN	11	1
56_macs2_HNNN118_1025_H3K27ac_peak_22158_lociStitched	chr16	85310515	85651267	56	139921	177157	47637.1	12	KIAA0182		KIAA0182	12	1
25_macs2_HNNN118_1025_H3K27ac_peak_27035_lociStitched	chr19	2453781	2637442	25	96753	164377	34895.6	13	GADD45B,LMNB2,GNG7	TIMM13	GADD45B	13	1
2_macs2_HNNN118_1025_H3K27ac_peak_38630_lociStitched	chr22	50316066	50364963	2	46505	135234	6058.34	14	CRELD2,PIM3	CRELD2,ALG12	PIM3	14	1
macs2_HNNN118_1025_H3K27ac_peak_53925	chr8	144998038	145035041	1	37004	133481	5572.65	15	PLEC,MIR661	GRINA,PARP10	PLEC	15	1
1_macs2_HNNN118_1025_H3K27ac_peak_42055_lociStitched	chr4	1745744	1813696	1	67953	133560	7141.76	16	TACC3,LETM1,FGFR3	TMEM129,FGFR3,SLBP	FGFR3	16	1
28_macs2_HNNN118_1025_H3K27ac_peak_10708_lociStitched	chr11	70816323	70996328	28	75035	194207	69661.9	17	SHANK2		SHANK2	17	1
macs2_HNNN118_1025_H3K27ac_peak_10598	chr11	69451000	69466130	1	15131	131552	9601.5	18	CCND1	ORAOV1	CCND1	18	1
12_macs2_HNNN118_1025_H3K27ac_peak_21763_lociStitched	chr16	70686747	70805740	12	85458	137865	16111.7	19	LOC100130894,VAC14,MTSS1L,IL34		MTSS1L	19	1
24_macs2_HNNN118_1025_H3K27ac_peak_6025_lociStitched	chr10	5503855	5706226	24	118083	149997	30031.9	20	ASB13,CALML3,CALML5	C10orf18,NET1,ASB13	CALML3	20	1
13_macs2_HNNN118_1025_H3K27ac_peak_7332_lociStitched	chr10	73979163	74109307	13	101637	136365	17699.6	21	DDIT4,DNAJB12,ANAPC16	ASCC1,DNAJB12	DDIT4	21	1
macs2_HNNN118_1025_H3K27ac_peak_38658	chr22	50695938	50756395	1	60458	125176	7502.71	22	MAPK11,PLXNB2,MAPK12,FAM116B	TUBGCP6,HDAC10,PPP6R2	MAPK11	22	1
23_macs2_HNNN118_1025_H3K27ac_peak_25320_lociStitched	chr17	75275826	75504185	23	152264	138500	23109.9	23	SEPT9,MIR4316		MIR4316	23	1
macs2_HNNN118_1025_H3K27ac_peak_23792	chr17	37853725	37869970	1	16246	126857	12913.2	24	ERBB2	C17orf37,PGAP3,GRB7,PNMT,TCAP	ERBB2	24	1
29_macs2_HNNN118_1025_H3K27ac_peak_37768_lociStitched	chr22	36673753	36890372	29	130277	139329	28355.4	25	MYH9,FOXRED2,TXN2	APOL2,APOL1,EIF3D	MYH9	25	1
17_macs2_HNNN118_1025_H3K27ac_peak_33605_lociStitched	chr2	232462037	232583898	17	82917	126699	16219.7	26	MIR1244-1,PTMA	C2orf57,PTMA,MIR1244-2	PTMA	26	1
34_macs2_HNNN118_1025_H3K27ac_peak_30622_lociStitched	chr2	43378928	43570520	34	95227	134919	24657.9	27	THADA,LOC100129726,ZFP36L2		LOC100129726	27	1
26_macs2_HNNN118_1025_H3K27ac_peak_14590_lociStitched	chr12	124964504	125146376	26	110236	134021	23988.9	28	NCOR2	NCOR2	NCOR2	28	1
34_macs2_HNNN118_1025_H3K27ac_peak_33303_lociStitched	chr2	218652340	218908895	34	143061	129663	20344.8	29	RUFY4,TNS1	DIRC3,RUFY4,CXCR2P1	TNS1	29	1
22_macs2_HNNN118_1025_H3K27ac_peak_14193_lociStitched	chr12	114965367	115085376	22	67093	221897	112988	30		TBX3	TBX3	30	1
6_macs2_HNNN118_1025_H3K27ac_peak_30002_lociStitched	chr2	20363964	20445281	6	68790	118885	10904.6	31	SDC1		SDC1	31	1
8_macs2_HNNN118_1025_H3K27ac_peak_22308_lociStitched	chr16	87803158	87915214	8	86126	121670	16550.7	32	SLC7A5	KLHDC4	SLC7A5	32	1
macs2_HNNN118_1025_H3K27ac_peak_26979	chr19	2030688	2070349	1	39662	111229	8273.28	33	MKNK2	MOBKL2A,BTBD2,IZUMO4	MKNK2	33	1
49_macs2_HNNN118_1025_H3K27ac_peak_15322_lociStitched	chr13	73613166	73840624	49	91527	163793	61140.7	34	KLF5		KLF5	34	1
macs2_HNNN118_1025_H3K27ac_peak_17680	chr14	105926735	105962443	1	35709	106428	3952.88	35	C14orf80,MTA1,CRIP2,CRIP1	TMEM121	CRIP2	35	1
7_macs2_HNNN118_1025_H3K27ac_peak_10642_lociStitched	chr11	69969463	70034123	7	51566	141373	39533.1	36	ANO1	FADD	FADD	36	1
macs2_HNNN118_1025_H3K27ac_peak_23788	chr17	37812104	37837936	1	25833	119773	19014.9	37	STARD3,PGAP3,TCAP,PNMT	PPP1R1B,STARD3,ERBB2,C17orf37,NEUROD2	PNMT	37	1
6_macs2_HNNN118_1025_H3K27ac_peak_6098_lociStitched	chr10	8068129	8122373	6	36115	105190	6541.83	38	FLJ45983,GATA3	FLJ45983	FLJ45983	38	1
17_macs2_HNNN118_1025_H3K27ac_peak_19269_lociStitched	chr15	79182358	79328470	17	96972	119520	21463.9	39	RASGRF1,CTSH,MORF4L1	MORF4L1	CTSH	39	1
21_macs2_HNNN118_1025_H3K27ac_peak_18783_lociStitched	chr15	67315758	67482094	21	112525	112776	15851.8	40	SMAD3		SMAD3	40	1
14_macs2_HNNN118_1025_H3K27ac_peak_56044_lociStitched	chr9	139381563	139525094	14	107715	107419	11267.2	41	NOTCH1	EGFL7,INPP5E,SEC16A,C9orf163,MIR126	NOTCH1	41	1
45_macs2_HNNN118_1025_H3K27ac_peak_35702_lociStitched	chr20	52180201	52423424	45	116900	132532	36507.8	42	ZNF217		ZNF217	42	1
macs2_HNNN118_1025_H3K27ac_peak_35944	chr20	60920088	60957947	1	37860	100379	4739.95	43	LAMA5	RPS21,C20orf151,ADRM1,CABLES2	LAMA5	43	1
28_macs2_HNNN118_1025_H3K27ac_peak_505_lociStitched	chr1	9326198	9533601	28	109772	122223	26817.2	44	H6PD,SPSB1		SPSB1	44	1
30_macs2_HNNN118_1025_H3K27ac_peak_38542_lociStitched	chr22	46812113	47033330	30	108388	125076	30483.7	45	GRAMD4,CELSR1		CELSR1	45	1
21_macs2_HNNN118_1025_H3K27ac_peak_50353_lociStitched	chr7	73931410	74095846	21	98235	126501	32213	46	GTF2I,GTF2IRD1	GTF2I	GTF2I	46	1
25_macs2_HNNN118_1025_H3K27ac_peak_25394_lociStitched	chr17	76238355	76418149	25	99523	114852	21089.8	47	SOCS3,PGS1	BIRC5,EPR1,LOC283999	SOCS3	47	1
5_macs2_HNNN118_1025_H3K27ac_peak_28591_lociStitched	chr19	39124528	39230909	5	100339	103424	10425.3	48	ACTN4,CAPN12,EIF3K	MAP4K1,LGALS7B,LGALS7	ACTN4	48	1
26_macs2_HNNN118_1025_H3K27ac_peak_41719_lociStitched	chr3	193485329	193630691	26	73079	115083	22865.4	49			LOC100128023	49	1
10_macs2_HNNN118_1025_H3K27ac_peak_21521_lociStitched	chr16	67548747	67607793	10	37209	107594	17294.6	50	FAM65A,CTCF	ATP6V0D1,CTCF,AGRP	FAM65A	50	1
macs2_HNNN118_1025_H3K27ac_peak_21492	chr16	67191955	67229743	1	37789	97870.9	7712.53	51	NOL3,E2F4,TRADD,HSF4,EXOC3L,KIAA0895L,FBXL8	LRRC29,ELMO3,B3GNT9,C16orf70,TMEM208,MIR328	NOL3	51	1
macs2_HNNN118_1025_H3K27ac_peak_27776	chr19	13938225	13977232	1	39008	95727.1	6159.21	52	LOC284454,MIR24-2,ZSWIM4,MIR23A,MIR27A	MIR181C,MIR181D,CC2D1A,NANOS3,C19orf57	MIR23A	52	1
17_macs2_HNNN118_1025_H3K27ac_peak_21947_lociStitched	chr16	81462384	81618878	17	100004	106103	17042.2	53	CMIP		CMIP	53	1
18_macs2_HNNN118_1025_H3K27ac_peak_6811_lociStitched	chr10	43781683	43918076	18	67917	106946	19708.8	54	HNRNPF,FXYD4	ZNF487P,RASGEF1A	FXYD4	54	1
18_macs2_HNNN118_1025_H3K27ac_peak_29811_lociStitched	chr2	9866581	9993934	18	73852	102328	15231.4	55	TAF1B		TAF1B	55	1
44_macs2_HNNN118_1025_H3K27ac_peak_391_lociStitched	chr1	8062840	8300841	44	101173	124974	39032.2	56	ERRFI1	PARK7	ERRFI1	56	1
15_macs2_HNNN118_1025_H3K27ac_peak_49209_lociStitched	chr7	5410871	5493134	15	40268	99538.2	14108.1	57	TNRC18	MIR589	TNRC18	57	1
16_macs2_HNNN118_1025_H3K27ac_peak_214_lociStitched	chr1	3368703	3519246	16	91566	101330	16198.4	58	MEGF6,MIR551A,ARHGEF16	TPRG1L,TP73,WDR8	MIR551A	58	1
2_macs2_HNNN118_1025_H3K27ac_peak_10776_lociStitched	chr11	71931007	71952426	2	18709	93018.4	8259.17	59	FOLR2,PHOX2A,INPPL1	FOLR1,FOLR2	INPPL1	59	1
5_macs2_HNNN118_1025_H3K27ac_peak_23773_lociStitched	chr17	37600608	37645694	5	19052	140520	56519.8	60	MED1,CDK12	FBXL20,CDK12	CDK12	60	1
25_macs2_HNNN118_1025_H3K27ac_peak_40626_lociStitched	chr3	126627134	126819983	25	98708	98738.7	16797.1	61	CHCHD6,PLXNA1		PLXNA1	61	1
21_macs2_HNNN118_1025_H3K27ac_peak_24689_lociStitched	chr17	57823478	57942413	21	85500	95861.6	15461.5	62	TUBD1,MIR21,TMEM49	PTRH2,RPS6KB1,TUBD1	MIR21	62	1
18_macs2_HNNN118_1025_H3K27ac_peak_38748_lociStitched	chr3	5017230	5116652	18	54530	93645.6	14127.9	63	BHLHE40	ARL8B	BHLHE40	63	1
macs2_HNNN118_1025_H3K27ac_peak_36728	chr21	44845649	44903124	1	57476	84499.7	5437.14	64	C21orf125,C21orf84,SIK1		C21orf125	64	1
macs2_HNNN118_1025_H3K27ac_peak_50418	chr7	75915461	75949254	1	33794	85557.1	7390.53	65	HSPB1,SRRM3	YWHAG	HSPB1	65	1
27_macs2_HNNN118_1025_H3K27ac_peak_26413_lociStitched	chr18	46298038	46485202	27	90939	91803.9	13981.2	66	SMAD7,KIAA0427		SMAD7	66	1
6_macs2_HNNN118_1025_H3K27ac_peak_19684_lociStitched	chr15	93340871	93404754	6	48367	91135.5	13351.5	67		LOC100507217,MIR3175,ASB9P1,CHD2	ASB9P1	67	1
11_macs2_HNNN118_1025_H3K27ac_peak_740_lociStitched	chr1	12570649	12683991	11	66540	92634.4	16105.9	68	VPS13D,DHRS3	AADACL4,SNORA59A	DHRS3	68	1
19_macs2_HNNN118_1025_H3K27ac_peak_38470_lociStitched	chr22	45888537	46042639	19	84843	95450.8	19139.5	69	FBLN1	ATXN10	FBLN1	69	1
3_macs2_HNNN118_1025_H3K27ac_peak_5483_lociStitched	chr1	228070714	228141772	3	64008	82796.8	6722.09	70	WNT9A		WNT9A	70	1
16_macs2_HNNN118_1025_H3K27ac_peak_16923_lociStitched	chr14	77463759	77591836	16	62440	87322.9	11437.3	71	KIAA1737,C14orf4	ZDHHC22	C14orf4	71	1
25_macs2_HNNN118_1025_H3K27ac_peak_8180_lociStitched	chr10	105373928	105565081	25	106587	94850.1	19230	72	SH3PXD2A		SH3PXD2A	72	1
macs2_HNNN118_1025_H3K27ac_peak_4078	chr1	156063202	156105037	1	41836	80703.9	5350.7	73	LMNA	ROBLD3,RAB25,SEMA4A,UBQLN4,MEX3A	LMNA	73	1
25_macs2_HNNN118_1025_H3K27ac_peak_47103_lociStitched	chr6	36972013	37158740	25	91726	97527.5	22706	74	FGD2,PIM1	PI16,MTCH1	PIM1	74	1
macs2_HNNN118_1025_H3K27ac_peak_27718	chr19	12883377	12913859	1	30483	79192.2	4621.07	75	PRDX2,JUNB,HOOK2	ASNA1,RNASEH2A,RTBDN,C19orf43,MAST1,TNPO2,BEST2	JUNB	75	1
27_macs2_HNNN118_1025_H3K27ac_peak_2374_lociStitched	chr1	41807972	41988090	27	81538	90149.1	15904.4	76	HIVEP3,EDN2		EDN2	76	1
macs2_HNNN118_1025_H3K27ac_peak_19124	chr15	75939052	75981191	1	42140	78943.2	4774.35	77	SNX33,CSPG4	ODF3L1,IMP3,SNUPN	SNX33	77	1
18_macs2_HNNN118_1025_H3K27ac_peak_17309_lociStitched	chr14	99975643	100095493	18	88658	84338.4	11110.1	78	CCDC85C,CCNK	SETD3,HHIPL1	CCDC85C	78	1
12_macs2_HNNN118_1025_H3K27ac_peak_17808_lociStitched	chr15	31617133	31698625	12	53813	82290.6	9314.54	79	KLF13		KLF13	79	1
macs2_HNNN118_1025_H3K27ac_peak_19575	chr15	90740280	90780693	1	40414	77734.4	5213.28	80	CIB1,SEMA4B,C15orf58	TTLL13,NGRN	SEMA4B	80	1
27_macs2_HNNN118_1025_H3K27ac_peak_30593_lociStitched	chr2	43150614	43335040	27	99215	92434.3	20028.7	81			ZFP36L2	81	1
15_macs2_HNNN118_1025_H3K27ac_peak_41845_lociStitched	chr3	195534061	195642465	15	59992	84002.3	13843.2	82	TNK2,MUC4	MUC4	TNK2	82	1
macs2_HNNN118_1025_H3K27ac_peak_23793	chr17	37871073	37888770	1	17698	86324.2	16852.9	83	ERBB2,C17orf37	PGAP3,GRB7,PNMT,TCAP	C17orf37	83	1
26_macs2_HNNN118_1025_H3K27ac_peak_39105_lociStitched	chr3	14364795	14513711	26	81561	86147.9	16678.6	84	SLC6A6		SLC6A6	84	1
1_macs2_HNNN118_1025_H3K27ac_peak_61_lociStitched	chr1	1353521	1377962	1	24442	72372.2	3419.3	85	LOC441869,TMEM88B,VWA1	AURKAIP1,MRPL20,ATAD3B,ATAD3C,LOC148413,CCNL2	TMEM88B	85	1
9_macs2_HNNN118_1025_H3K27ac_peak_10795_lociStitched	chr11	72260134	72347186	9	47503	107039	38468.3	86	PDE2A,MIR139		MIR139	86	1
10_macs2_HNNN118_1025_H3K27ac_peak_11559_lociStitched	chr11	119531497	119623976	10	62015	74861.8	6492.03	87	PVRL1		PVRL1	87	1
7_macs2_HNNN118_1025_H3K27ac_peak_25671_lociStitched	chr17	80151205	80226912	7	43502	75752.4	7472.28	88	SLC16A3,CCDC57,CSNK1D	CSNK1D,CD7	SLC16A3	88	1
4_macs2_HNNN118_1025_H3K27ac_peak_11506_lociStitched	chr11	118756083	118805231	4	42391	72119.8	4536.36	89	CXCR5,BCL9L	UPK2,FOXR1	BCL9L	89	1
10_macs2_HNNN118_1025_H3K27ac_peak_25563_lociStitched	chr17	78994461	79096653	10	71619	75806	8369.52	90	BAIAP2,FLJ90757,AATK	MIR1250,MIR657,CHMP6,LOC388428,MIR3065,MIR338	BAIAP2	90	1
34_macs2_HNNN118_1025_H3K27ac_peak_52210_lociStitched	chr8	30222230	30426933	34	87851	84235.3	16949.4	91	RBPMS		RBPMS	91	1
10_macs2_HNNN118_1025_H3K27ac_peak_10661_lociStitched	chr11	70226317	70289947	10	18455	108655	41817.6	92	PPFIA1,CTTN	CTTN	CTTN	92	1
4_macs2_HNNN118_1025_H3K27ac_peak_2427_lociStitched	chr1	43386441	43450958	4	55073	72723.6	6103.31	93	FLJ32224,SLC2A1		FLJ32224	93	1
10_macs2_HNNN118_1025_H3K27ac_peak_23694_lociStitched	chr17	36571153	36649576	10	56794	75113.5	8524.58	94	ARHGAP23		ARHGAP23	94	1
7_macs2_HNNN118_1025_H3K27ac_peak_19044_lociStitched	chr15	74664780	74733988	7	57258	74308.6	8346.48	95	SEMA7A	CYP11A1,UBL7	SEMA7A	95	1
12_macs2_HNNN118_1025_H3K27ac_peak_8108_lociStitched	chr10	104354816	104439609	12	52396	74015.8	8140.13	96	SUFU,ARL3,TRIM8	SFXN2	TRIM8	96	1
macs2_HNNN118_1025_H3K27ac_peak_10162	chr11	64066735	64117055	1	50321	71484.6	6305.1	97	PRDX5,C11orf20,KCNK4,TRMT112,CCDC88B,ESRRA	PRDX5,RPS6KA4,BAD,GPR137,MIR1237,PLCB3	PRDX5	97	1
macs2_HNNN118_1025_H3K27ac_peak_23881	chr17	38626878	38662064	1	35187	72430.4	7385.54	98	TNS4	IGFBP4	TNS4	98	1
7_macs2_HNNN118_1025_H3K27ac_peak_12033_lociStitched	chr12	6275719	6352100	7	55984	73562.5	8531.76	99	CD9	VWF	CD9	99	1
11_macs2_HNNN118_1025_H3K27ac_peak_56453_lociStitched	chrX	39941815	40036738	11	44477	68382.5	3806.41	100	BCOR		BCOR	100	1
macs2_HNNN118_1025_H3K27ac_peak_10156	chr11	63991860	64022873	1	31014	67654.9	3237.76	101	TRPT1,FKBP2,VEGFB,PLCB3,DNAJC4,NUDT22,PPP1R14B	BAD,STIP1,C11orf20,FERMT3,KCNK4,PLCB3,GPR137,TRPT1	FKBP2	101	1
macs2_HNNN118_1025_H3K27ac_peak_14398	chr12	122216512	122246471	1	29960	67581.5	3370.39	102	LOC338799,TMEM120B,RHOF,SETD1B		RHOF	102	1
14_macs2_HNNN118_1025_H3K27ac_peak_473_lociStitched	chr1	9165606	9259228	14	55825	77893.5	13715.6	103	GPR157,MIR34A	H6PD,SLC2A5	MIR34A	103	1
13_macs2_HNNN118_1025_H3K27ac_peak_36758_lociStitched	chr21	45102962	45202369	13	57203	75837.6	11769.8	104	CSTB,PDXK,RRP1B	LOC284837,RRP1,HSF2BP	PDXK	104	1
10_macs2_HNNN118_1025_H3K27ac_peak_21350_lociStitched	chr16	57610794	57698110	10	49751	75851.4	11796.4	105	GPR56,GPR114	GPR56,CCDC135,GPR97,CCDC102A	GPR56	105	1
17_macs2_HNNN118_1025_H3K27ac_peak_22108_lociStitched	chr16	84986099	85107074	17	51399	82045.2	18569.7	106	KIAA0513,ZDHHC7	FAM92B	ZDHHC7	106	1
14_macs2_HNNN118_1025_H3K27ac_peak_21813_lociStitched	chr16	73006556	73106226	14	47662	73127.9	9817.5	107	ZFHX3	HTA	ZFHX3	107	1
20_macs2_HNNN118_1025_H3K27ac_peak_22143_lociStitched	chr16	85147737	85293416	20	68364	83576	20919.5	108	LOC400548	FAM92B	LOC400548	108	1
11_macs2_HNNN118_1025_H3K27ac_peak_34943_lociStitched	chr20	35926186	36035819	11	64940	78584.9	16280.5	109	MANBAL,SRC	MANBAL,GHRH	SRC	109	1
6_macs2_HNNN118_1025_H3K27ac_peak_28893_lociStitched	chr19	45221783	45288666	6	55725	72053.1	9771.61	110	CBLC,BCL3	CEACAM16,CBLC,CEACAM19,BCAM	BCL3	110	1
12_macs2_HNNN118_1025_H3K27ac_peak_24442_lociStitched	chr17	48103625	48195158	12	52842	73601.7	11386.7	111	SAMD14,ITGA3,PDK2	SGCA,DLX3,PPP1R9B	ITGA3	111	1
15_macs2_HNNN118_1025_H3K27ac_peak_53235_lociStitched	chr8	103722169	103826961	15	67625	76582	14922.4	112		AZIN1	AZIN1	112	1
13_macs2_HNNN118_1025_H3K27ac_peak_16778_lociStitched	chr14	74184986	74275487	13	56944	70491.2	8941.5	113	C14orf43	PNMA1,PTGR2	C14orf43	113	1
16_macs2_HNNN118_1025_H3K27ac_peak_16510_lociStitched	chr14	65141301	65239772	16	59892	71755.8	10309.9	114	SPTB,PLEKHG3		PLEKHG3	114	1
9_macs2_HNNN118_1025_H3K27ac_peak_24533_lociStitched	chr17	48961256	49034548	9	57875	68454.7	7446.47	115		WFIKKN2,TOB1	TOB1	115	1
11_macs2_HNNN118_1025_H3K27ac_peak_21372_lociStitched	chr16	57772141	57869761	11	54886	76026.5	15521.6	116	KIFC3,KATNB1	CCDC135,KIFC3	KIFC3	116	1
11_macs2_HNNN118_1025_H3K27ac_peak_22706_lociStitched	chr17	2262769	2342798	11	41063	68248.7	8315.01	117	SGSM2,METT10D,LOC284009,MNT	SNORD91A,TSR1,SNORD91B	MNT	117	1
8_macs2_HNNN118_1025_H3K27ac_peak_17464_lociStitched	chr14	102961207	103035746	8	51269	71274.2	11508.8	118	MIR4309,TECPR2,ANKRD9	RCOR1	MIR4309	118	1
macs2_HNNN118_1025_H3K27ac_peak_10282	chr11	65318445	65364471	1	46027	64698.7	5108.89	119	FAM89B,EHBP1L1,KCNK7,SSSCA1,LTBP3	LTBP3,SCYL1,PCNXL3,SIPA1,MAP3K11,KCNK7	FAM89B	119	1
12_macs2_HNNN118_1025_H3K27ac_peak_19570_lociStitched	chr15	90542924	90643092	12	63192	72521.6	13152.1	120	ZNF710,IDH2		ZNF710	120	1
16_macs2_HNNN118_1025_H3K27ac_peak_7811_lociStitched	chr10	95136633	95245707	16	68163	70690.9	11692.7	121	MYOF	CEP55,MYOF	MYOF	121	1
macs2_HNNN118_1025_H3K27ac_peak_25593	chr17	79352008	79388691	1	36684	61766.8	2941.98	122	BAHCC1	TMEM105,MIR3186	BAHCC1	122	1
macs2_HNNN118_1025_H3K27ac_peak_12931	chr12	52533010	52559736	1	26727	62191.4	3720.26	123		KRT80,LOC283404	KRT80	123	1
5_macs2_HNNN118_1025_H3K27ac_peak_21869_lociStitched	chr16	75259815	75306985	5	34714	65028.6	6830.22	124	BCAR1	CTRB2,CTRB1	BCAR1	124	1
macs2_HNNN118_1025_H3K27ac_peak_23819	chr17	38074221	38085193	1	10973	64094	6577.71	125	ORMDL3,GSDMB	GSDMB,ZPBP2,GSDMA,LOC728129	ORMDL3	125	1
8_macs2_HNNN118_1025_H3K27ac_peak_19721_lociStitched	chr15	96864658	96909254	8	26720	59455.4	3050.37	126	NR2F2,MIR1469		NR2F2	126	1
16_macs2_HNNN118_1025_H3K27ac_peak_53758_lociStitched	chr8	142010066	142131778	16	53747	74390.4	18086.4	127	PTK2	PTK2,DENND3	PTK2	127	1
23_macs2_HNNN118_1025_H3K27ac_peak_41737_lociStitched	chr3	193689144	193818280	23	55546	72303.2	16154.9	128	LOC647323,LOC100128023	HES1	LOC647323	128	1
macs2_HNNN118_1025_H3K27ac_peak_27754	chr19	13259700	13286949	1	27250	60176.7	4248.12	129	STX10,IER2	TRMT1,NACC1,LYL1	IER2	129	1
macs2_HNNN118_1025_H3K27ac_peak_33347	chr2	219133706	219165485	1	31780	59433.1	3543.36	130	PNKD,AAMP,TMBIM1	GPBAR1,PNKD	TMBIM1	130	1
macs2_HNNN118_1025_H3K27ac_peak_31615	chr2	97528863	97566682	1	37820	60238.1	4632.83	131	FAM178B,SEMA4C	CNNM3,ANKRD39,ANKRD23	SEMA4C	131	1
macs2_HNNN118_1025_H3K27ac_peak_23886	chr17	38689579	38721866	1	32288	61203.2	6257.22	132	CCR7	TNS4	CCR7	132	1
17_macs2_HNNN118_1025_H3K27ac_peak_19402_lociStitched	chr15	85382734	85499022	17	56016	70517	15850.1	133	SLC28A1,ALPK3	PDE8A	SLC28A1	133	1
macs2_HNNN118_1025_H3K27ac_peak_4007	chr1	154969560	154993028	1	23469	56891.1	2234.15	134	DCST2,ZBTB7B	ADAM15,PYGO2,EFNA4,MIR4258,FLAD1,PBXIP1,DCST1,SHC1,CKS1B,LENEP	ZBTB7B	134	1
macs2_HNNN118_1025_H3K27ac_peak_8860	chr11	817393	853993	1	36601	58036.6	3392.82	135	TSPAN4,CD151,PNPLA2,EFCAB4A,POLR2L	SNORA52,LRDD,CD151,RPLP2,SLC25A22,CEND1,PDDC1	CD151	135	1
17_macs2_HNNN118_1025_H3K27ac_peak_600_lociStitched	chr1	10678245	10799436	17	77147	66800.5	12191.8	136	CASZ1,PEX14		CASZ1	136	1
22_macs2_HNNN118_1025_H3K27ac_peak_18449_lociStitched	chr15	58681455	58798570	22	60356	72037.4	17532.1	137	LIPC		LIPC	137	1
22_macs2_HNNN118_1025_H3K27ac_peak_36798_lociStitched	chr21	45537202	45668935	22	65463	67618.5	13133.8	138	DNMT3L,C21orf33,ICOSLG,PWP2	AIRE,DNMT3L	C21orf33	138	1
macs2_HNNN118_1025_H3K27ac_peak_49567	chr7	27203528	27229457	1	25930	56304.8	2004.31	139	HOXA10,MIR196B,HOXA11,HOXA11-AS1,HOXA9	HOXA6,HOXA3,HOXA5,HOXA7,HOXA4,HOXA13	HOXA10	139	1
12_macs2_HNNN118_1025_H3K27ac_peak_35801_lociStitched	chr20	55963112	56051718	12	51123	63929.2	9782.1	140	RBM38	RAE1,MTRNR2L3,CTCFL	RBM38	140	1
7_macs2_HNNN118_1025_H3K27ac_peak_45131_lociStitched	chr5	139013932	139091351	7	56033	58350.7	4211.59	141	CXXC5		CXXC5	141	1
macs2_HNNN118_1025_H3K27ac_peak_17618	chr14	105431842	105453566	1	21725	56949.5	2832.81	142	AHNAK2,C14orf79	PLD4,CDCA4	AHNAK2	142	1
macs2_HNNN118_1025_H3K27ac_peak_22391	chr16	88820178	88852407	1	32230	59146.7	5175.98	143	FAM38A	RNF166,APRT,CDT1,CTU2	FAM38A	143	1
26_macs2_HNNN118_1025_H3K27ac_peak_21300_lociStitched	chr16	56998693	57184156	26	56056	79545.1	25872.1	144	CPNE2,NLRC5,CETP	RSPRY1,HERPUD1,FAM192A	CPNE2	144	1
20_macs2_HNNN118_1025_H3K27ac_peak_21856_lociStitched	chr16	75028399	75151821	20	53771	71263.9	17970.2	145	LDHD,ZNRF1	ZFP1,WDR59	ZNRF1	145	1
13_macs2_HNNN118_1025_H3K27ac_peak_1843_lociStitched	chr1	31844211	31919924	13	49016	64022.9	10819.4	146	SERINC2,FABP3		SERINC2	146	1
macs2_HNNN118_1025_H3K27ac_peak_49232	chr7	5631342	5656686	1	25345	57505.5	4450.41	147	FSCN1		FSCN1	147	1
13_macs2_HNNN118_1025_H3K27ac_peak_27632_lociStitched	chr19	11227088	11318784	13	58752	65470.9	12571.5	148	KANK2,SPC24,LDLR,DOCK6	LOC55908,LDLR	SPC24	148	1
17_macs2_HNNN118_1025_H3K27ac_peak_22594_lociStitched	chr17	931985	1041404	17	58725	64721.3	11948.6	149	ABR	NXN,TIMM22,MIR3183	ABR	149	1
9_macs2_HNNN118_1025_H3K27ac_peak_2466_lociStitched	chr1	43991086	44085966	9	52093	60751.7	8264.05	150	PTPRF	KDM4A	PTPRF	150	1
13_macs2_HNNN118_1025_H3K27ac_peak_1035_lociStitched	chr1	19198475	19298933	13	54393	61862	9513.37	151	ALDH4A1,IFFO2	TAS1R2	ALDH4A1	151	1
14_macs2_HNNN118_1025_H3K27ac_peak_1059_lociStitched	chr1	19316073	19414368	14	59110	63282.3	11402.2	152	UBR4	IFFO2	IFFO2	152	1
15_macs2_HNNN118_1025_H3K27ac_peak_16053_lociStitched	chr14	35797997	35881970	15	48700	62677.4	10857.7	153	NFKBIA	PSMA6	NFKBIA	153	1
18_macs2_HNNN118_1025_H3K27ac_peak_1241_lociStitched	chr1	22169219	22293667	18	57828	68222.4	16439.6	154	HSPG2	CELA3A,LDLRAD2,CELA3B	HSPG2	154	1
28_macs2_HNNN118_1025_H3K27ac_peak_25425_lociStitched	chr17	76840370	77002368	28	61706	71505.9	19763.8	155	CANT1,TIMP2,LGALS3BP	C1QTNF1,USP36	TIMP2	155	1
10_macs2_HNNN118_1025_H3K27ac_peak_16910_lociStitched	chr14	77368468	77447439	10	47377	62331.8	10890.1	156		C14orf4	C14orf4	156	1
macs2_HNNN118_1025_H3K27ac_peak_10419	chr11	67028459	67059941	1	31483	53528.8	2313.93	157	ANKRD13D,ADRBK1	SSH3,LOC100130987	ADRBK1	157	1
14_macs2_HNNN118_1025_H3K27ac_peak_17643_lociStitched	chr14	105601235	105691595	14	57302	61788.2	10807.1	158	BRF1,JAG2,NUDT14	BTBD6	NUDT14	158	1
16_macs2_HNNN118_1025_H3K27ac_peak_14732_lociStitched	chr12	133048581	133160209	16	56818	63471.7	12848.4	159	FBRSL1	LOC645277,P2RX2	FBRSL1	159	1
macs2_HNNN118_1025_H3K27ac_peak_23861	chr17	38460908	38484598	1	23691	54588.9	4041.51	160	RARA	RARA,CDC6,GJD3	RARA	160	1
20_macs2_HNNN118_1025_H3K27ac_peak_22454_lociStitched	chr16	89358432	89480436	20	69734	65894.4	15384.7	161	ANKRD11		ZNF778	161	1
8_macs2_HNNN118_1025_H3K27ac_peak_13962_lociStitched	chr12	109182333	109253673	8	51430	58834.1	8368.18	162	SSH1	DAO	SSH1	162	1
10_macs2_HNNN118_1025_H3K27ac_peak_42111_lociStitched	chr4	2787709	2876809	10	39693	60169.2	9711.9	163	SH3BP2,ADD1	TNIP2,ADD1	SH3BP2	163	1
13_macs2_HNNN118_1025_H3K27ac_peak_27117_lociStitched	chr19	3334649	3409533	13	44400	59847.3	9802.32	164	NFIC		NFIC	164	1
macs2_HNNN118_1025_H3K27ac_peak_10044	chr11	62302922	62332800	1	29879	53093.2	3211.89	165	AHNAK,EEF1G	ROM1,TUT1,MTA2,EML3	AHNAK	165	1
9_macs2_HNNN118_1025_H3K27ac_peak_49018_lociStitched	chr7	1461139	1524871	9	34660	58537.8	8903.36	166	INTS1,MICALL2	MAFK	MICALL2	166	1
macs2_HNNN118_1025_H3K27ac_peak_21570	chr16	68024499	68051919	1	27421	58744.6	9130.86	167	DPEP2	SLC12A4,DUS2L,DPEP3,DDX28,LCAT	DPEP2	167	1
macs2_HNNN118_1025_H3K27ac_peak_49565	chr7	27181442	27197954	1	16513	51292.9	1779.99	168	HOXA7,HOXA5,HOXA6	HOXA11-AS1,HOXA11,HOXA10,HOXA3,HOXA1,HOXA2,HOXA4,HOXA9,MIR196B,HOXA13	HOXA6	168	1
16_macs2_HNNN118_1025_H3K27ac_peak_2275_lociStitched	chr1	40420171	40524426	16	63301	63793.6	14314.2	169	MFSD2A,CAP1	PPT1	CAP1	169	1
16_macs2_HNNN118_1025_H3K27ac_peak_8631_lociStitched	chr10	126278283	126426491	16	78880	60528.1	11100.8	170	FAM53B,LHPP		FAM53B	170	1
31_macs2_HNNN118_1025_H3K27ac_peak_1097_lociStitched	chr1	19664528	19815721	31	57054	62518.3	13184	171	CAPZB	AKR7A3,AKR7A2,PQLC2	CAPZB	171	1
14_macs2_HNNN118_1025_H3K27ac_peak_48968_lociStitched	chr7	897785	1004188	14	44467	62979.9	13832.4	172	SUN1,ADAP1,GET4	CYP2W1,COX19,SUN1	GET4	172	1
macs2_HNNN118_1025_H3K27ac_peak_49025	chr7	1566005	1591906	1	25902	52757.7	3755.64	173	TMEM184A,MAFK	INTS1,PSMG3,KIAA1908	MAFK	173	1
9_macs2_HNNN118_1025_H3K27ac_peak_31430_lociStitched	chr2	85601632	85674187	9	41860	58377.8	9432.15	174	CAPG,ELMOD3,SH2D6	TGOLN2,RETSAT	CAPG	174	1
7_macs2_HNNN118_1025_H3K27ac_peak_21449_lociStitched	chr16	66540096	66596909	7	31491	59386.6	10572.9	175	CKLF,TK2	CMTM3,CMTM2,CMTM1,CKLF,TK2	TK2	175	1
4_macs2_HNNN118_1025_H3K27ac_peak_17541_lociStitched	chr14	103966819	104019823	4	41773	53767.3	5040.68	176	MARK3,CKB,TRMT61A	C14orf153,BAG5	TRMT61A	176	1
13_macs2_HNNN118_1025_H3K27ac_peak_14693_lociStitched	chr12	132312510	132406560	13	47798	62261.1	13571.4	177	MMP17,ULK1	PUS1,EP400	ULK1	177	1
macs2_HNNN118_1025_H3K27ac_peak_12108	chr12	7042358	7074914	1	32557	52073.3	4076.01	178	PTPN6,ATN1,PHB2,C12orf57,MIR200C,MIR141	RPL13P5,DSTNP2,SCARNA12,LRRC23,EMG1,ENO2	PTPN6	178	1
macs2_HNNN118_1025_H3K27ac_peak_38847	chr3	10218653	10253293	1	34641	53082.3	5549.33	179	IRAK2	TATDN2,VHL	IRAK2	179	1
14_macs2_HNNN118_1025_H3K27ac_peak_23456_lociStitched	chr17	27406565	27509005	14	50345	56577.6	9096.67	180	MYO18A	PIPOX,TIAF1,MYO18A	MYO18A	180	1
8_macs2_HNNN118_1025_H3K27ac_peak_46989_lociStitched	chr6	35421866	35466734	8	31836	51701.4	4262.46	181	TULP1,FANCE,TEAD3,RPL10A		RPL10A	181	1
19_macs2_HNNN118_1025_H3K27ac_peak_22076_lociStitched	chr16	84532009	84678825	19	45714	67711.5	20334	182	COTL1,KIAA1609	KLHL36	COTL1	182	1
macs2_HNNN118_1025_H3K27ac_peak_10421	chr11	67067223	67086751	1	19529	49896	2646.04	183	ANKRD13D,LOC100130987,SSH3	ADRBK1,POLD4	SSH3	183	1
16_macs2_HNNN118_1025_H3K27ac_peak_10849_lociStitched	chr11	72994399	73110431	16	59935	58259.7	11011.4	184	P2RY6,RELT,ARHGEF17	P2RY6	ARHGEF17	184	1
9_macs2_HNNN118_1025_H3K27ac_peak_25768_lociStitched	chr17	81005808	81073210	9	52374	52708.4	5547.18	185	B3GNTL1,METRNL		METRNL	185	1
11_macs2_HNNN118_1025_H3K27ac_peak_55459_lociStitched	chr9	130256276	130348629	11	60996	55190.2	8080.89	186	LRSAM1,FAM129B	LRSAM1,RPL12,SNORA65,STXBP1	FAM129B	186	1
11_macs2_HNNN118_1025_H3K27ac_peak_17927_lociStitched	chr15	40335732	40416012	11	37973	56444.9	9336.56	187	BMF	SRP14,BUB1B,BMF	BMF	187	1
10_macs2_HNNN118_1025_H3K27ac_peak_22460_lociStitched	chr16	89506738	89576497	10	38023	58172	11133.5	188	SPG7,ANKRD11		ANKRD11	188	1
13_macs2_HNNN118_1025_H3K27ac_peak_1888_lociStitched	chr1	32092162	32184461	13	48888	54031.8	7282.39	189	PEF1,HCRTR1,COL16A1	MIR4254,BAI2,PEF1	PEF1	189	1
macs2_HNNN118_1025_H3K27ac_peak_26879	chr19	1006624	1033634	1	27011	50138.7	3643.65	190	CNN2,C19orf6,GRIN3B	HMHA1,WDR18,CNN2,ABCA7,C19orf6	C19orf6	190	1
macs2_HNNN118_1025_H3K27ac_peak_20886	chr16	29814664	29840066	1	25403	49691.4	3337.82	191	PRRT2,KIF22,MVP,MAZ,C16orf53	ZG16,LOC440356,CDIPT	C16orf53	191	1
13_macs2_HNNN118_1025_H3K27ac_peak_4925_lociStitched	chr1	203234800	203307705	13	44729	52447.9	6182.34	192	BTG2,LOC730227	CHIT1,LOC730227,FMOD	LOC730227	192	1
macs2_HNNN118_1025_H3K27ac_peak_38506	chr22	46435170	46460743	1	25574	48596.4	2383.4	193	C22orf26,LOC100271722,LOC150381	LOC400931,MIRLET7A3,MIR3619,MIRLET7B,LOC730668	LOC150381	193	1
macs2_HNNN118_1025_H3K27ac_peak_4234	chr1	161036064	161069218	1	33155	50888.1	4784.12	194	KLHDC9,ARHGAP30,PVRL4	ARHGAP30,DEDD,NIT1,KLHDC9,TSTD1,PFDN2,F11R,USF1	PVRL4	194	1
17_macs2_HNNN118_1025_H3K27ac_peak_34882_lociStitched	chr20	34651431	34756811	17	46634	59118.2	13351.6	195	EPB41L1	LOC647979	EPB41L1	195	1
macs2_HNNN118_1025_H3K27ac_peak_34622	chr20	30172343	30201939	1	29597	50810.4	5057.96	196	ID1,MIR3193	PSIMCT-1,COX4I2	ID1	196	1
7_macs2_HNNN118_1025_H3K27ac_peak_16661_lociStitched	chr14	69228345	69292289	7	34510	50803.5	5115.52	197	C14orf181,ZFP36L1		ZFP36L1	197	1
6_macs2_HNNN118_1025_H3K27ac_peak_32223_lociStitched	chr2	128141525	128183094	6	27007	50444	4913.46	198	PROC	MAP3K2	PROC	198	1
6_macs2_HNNN118_1025_H3K27ac_peak_1990_lociStitched	chr1	33210795	33266477	6	40970	52875.6	7416.84	199	YARS,KIAA1522	KIAA1522,SYNC,S100PBP	KIAA1522	199	1
23_macs2_HNNN118_1025_H3K27ac_peak_34450_lociStitched	chr20	19857271	19992556	23	50826	58943.7	13569.1	200	RIN2	NAA20,CRNKL1,C20orf26	RIN2	200	1
7_macs2_HNNN118_1025_H3K27ac_peak_27917_lociStitched	chr19	16173895	16236333	7	38457	54808.1	9534.28	201	TPM4,RAB8A	HSH2D,FLJ25328,LOC126536,CIB3	RAB8A	201	1
macs2_HNNN118_1025_H3K27ac_peak_33359	chr2	219255850	219272634	1	16785	46740.1	1757.28	202	SLC11A1,CTDSP1,MIR26B	C2orf62,VIL1	CTDSP1	202	1
16_macs2_HNNN118_1025_H3K27ac_peak_7502_lociStitched	chr10	79597583	79709111	16	55904	58228.8	13283	203	LOC100128292,DLG5		DLG5	203	1
5_macs2_HNNN118_1025_H3K27ac_peak_2149_lociStitched	chr1	37919192	37964632	5	30415	50761	5852.67	204	ZC3H12A,MEAF6		ZC3H12A	204	1
18_macs2_HNNN118_1025_H3K27ac_peak_14607_lociStitched	chr12	125158898	125271899	18	59323	59901.8	15051.7	205	SCARB1		SCARB1	205	1
macs2_HNNN118_1025_H3K27ac_peak_1657	chr1	27861161	27905431	1	44271	49918.9	5184.02	206	AHDC1	WASF2,FGR	AHDC1	206	1
macs2_HNNN118_1025_H3K27ac_peak_26956	chr19	1846492	1866530	1	20039	47924.9	3250.16	207	REXO1,KLF16	ATP8B3,LOC100288123,ADAT3,SCAMP4,MIR1909,FAM108A1	KLF16	207	1
16_macs2_HNNN118_1025_H3K27ac_peak_7253_lociStitched	chr10	72968498	73062542	16	51906	51592.5	7279.01	208	UNC5B	SLC29A3	UNC5B	208	1
4_macs2_HNNN118_1025_H3K27ac_peak_55840_lociStitched	chr9	135975529	136028652	4	47179	48182.6	3909.85	209	GBGT1,RALGDS	CEL,CELP	RALGDS	209	1
14_macs2_HNNN118_1025_H3K27ac_peak_2010_lociStitched	chr1	33390480	33478439	14	46612	53742.9	9517.16	210	AK2,RNF19B	HPCA,TMEM54	RNF19B	210	1
10_macs2_HNNN118_1025_H3K27ac_peak_7468_lociStitched	chr10	76940075	77007892	10	32158	52971.9	8911.15	211	SAMD8,VDAC2,COMTD1	VDAC2	VDAC2	211	1
16_macs2_HNNN118_1025_H3K27ac_peak_41234_lociStitched	chr3	170024943	170109387	16	35109	56771.7	12717.3	212	SKIL	CLDN11	SKIL	212	1
10_macs2_HNNN118_1025_H3K27ac_peak_28697_lociStitched	chr19	41073556	41152864	10	34470	54452.9	10524.2	213	LTBP4,SPTBN4,SHKBP1	SPTBN4,NUMBL	LTBP4	213	1
4_macs2_HNNN118_1025_H3K27ac_peak_39796_lociStitched	chr3	50250569	50313892	4	49134	48334.4	4426.28	214	GNAI2,SLC38A3,SEMA3B	GNAT1,HYAL3,HYAL1,C3orf45,NAT6,HYAL2,IFRD2	GNAI2	214	1
macs2_HNNN118_1025_H3K27ac_peak_8949	chr11	1843889	1879145	1	35257	47197.2	3289.38	215	TNNI2,LSP1,SYT8	LSP1,MIR4298	TNNI2	215	1
12_macs2_HNNN118_1025_H3K27ac_peak_34849_lociStitched	chr20	34140901	34214917	12	39696	56067.1	12168.2	216	SPAG4,FER1L4,CPNE1,ERGIC3	CPNE1,C20orf173	FER1L4	216	1
26_macs2_HNNN118_1025_H3K27ac_peak_25986_lociStitched	chr18	11934764	12095019	26	55595	58525.1	14743.5	217	IMPA2	MPPE1	IMPA2	217	1
11_macs2_HNNN118_1025_H3K27ac_peak_179_lociStitched	chr1	3017219	3123498	11	64716	54606.2	10829.8	218	MIR4251,PRDM16	FLJ42875	MIR4251	218	1
macs2_HNNN118_1025_H3K27ac_peak_49026	chr7	1593015	1611584	1	18570	46281.4	2887.48	219	TMEM184A,KIAA1908,PSMG3	INTS1,TFAMP1,KIAA1908,MAFK	TMEM184A	219	1
macs2_HNNN118_1025_H3K27ac_peak_28783	chr19	42771516	42797349	1	25834	45321.4	1947.81	220	CIC	MEGF8,PAFAH1B3,PRR19,TMEM145,DEDD2,ZNF526,ERF,GSK3A	CIC	220	1
20_macs2_HNNN118_1025_H3K27ac_peak_14561_lociStitched	chr12	124830347	124950939	20	60402	56907.4	13614.8	221	NCOR2		FAM101A	221	1
18_macs2_HNNN118_1025_H3K27ac_peak_39633_lociStitched	chr3	46933964	47052280	18	53238	54378	11133.5	222	CCDC12,PTH1R,NBEAL2	NRADDP,MYL3	CCDC12	222	1
6_macs2_HNNN118_1025_H3K27ac_peak_13016_lociStitched	chr12	53583764	53636029	6	30041	49103	6141.14	223	ZNF740,ITGB7,RARG	ESPL1,MFSD5,CSAD	RARG	223	1
7_macs2_HNNN118_1025_H3K27ac_peak_32256_lociStitched	chr2	129018329	129083649	7	41504	49055.3	6146.61	224	HS6ST1		HS6ST1	224	1
10_macs2_HNNN118_1025_H3K27ac_peak_17567_lociStitched	chr14	104308649	104377306	10	34219	52714.8	9948.4	225	PPP1R13B	TDRD9,C14orf2	PPP1R13B	225	1
macs2_HNNN118_1025_H3K27ac_peak_36730	chr21	44910001	44943471	1	33471	46031.3	3340.31	226		C21orf125,C21orf84	C21orf84	226	1
8_macs2_HNNN118_1025_H3K27ac_peak_50179_lociStitched	chr7	66091793	66148363	8	31968	51326	8655.21	227	KCTD7	LOC493754	KCTD7	227	1
macs2_HNNN118_1025_H3K27ac_peak_38651	chr22	50619242	50640579	1	21338	45627	2989.31	228	TRABD,SELO	PANX2,TUBGCP6,HDAC10,MOV10L1	TRABD	228	1
macs2_HNNN118_1025_H3K27ac_peak_20230	chr16	4363164	4380719	1	17556	44577.4	1962.65	229		GLIS2,VASN,TFAP4,PAM16	GLIS2	229	1
12_macs2_HNNN118_1025_H3K27ac_peak_25839_lociStitched	chr18	3582730	3667332	12	51599	51827.2	9238.54	230	FLJ35776,DLGAP1		FLJ35776	230	1
macs2_HNNN118_1025_H3K27ac_peak_38507	chr22	46463198	46478047	1	14850	43754.1	1181.98	231		LOC400931,C22orf26,MIRLET7A3,MIR3619,LOC100271722,LOC150381,MIRLET7B	LOC400931	231	1
11_macs2_HNNN118_1025_H3K27ac_peak_12246_lociStitched	chr12	12851577	12911400	11	21578	49629.2	7136.88	232	APOLD1,CDKN1B	APOLD1,MIR613,GPR19	APOLD1	232	1
8_macs2_HNNN118_1025_H3K27ac_peak_4109_lociStitched	chr1	156425619	156479522	8	42317	47865.9	5519.67	233	MEF2D	C1orf61,MIR9-1	MEF2D	233	1
macs2_HNNN118_1025_H3K27ac_peak_34193	chr20	3775410	3804111	1	28702	45393.5	3237.47	234	CDC25B,C20orf29	CDC25B,C20orf27,SPEF1,MAVS,CENPB	C20orf29	234	1
macs2_HNNN118_1025_H3K27ac_peak_27173	chr19	4049262	4068935	1	19674	44120.6	2282.07	235	ZBTB7A	PIAS4	ZBTB7A	235	1
macs2_HNNN118_1025_H3K27ac_peak_23922	chr17	39802424	39825646	1	23223	44932.2	3118.71	236		GAST,EIF1,KRT17,KRT16,KRT42P	KRT42P	236	1
macs2_HNNN118_1025_H3K27ac_peak_19572	chr15	90685678	90714842	1	29165	47449.8	5719.06	237		IDH2,SEMA4B	SEMA4B	237	1
10_macs2_HNNN118_1025_H3K27ac_peak_1253_lociStitched	chr1	22345303	22403643	10	34068	52103.5	10378.7	238	CDC42,HSPC157	CELA3A,CELA3B,CDC42	CDC42	238	1
9_macs2_HNNN118_1025_H3K27ac_peak_31874_lociStitched	chr2	109523058	109598897	9	51890	48370.1	6871.01	239	EDAR		EDAR	239	1
macs2_HNNN118_1025_H3K27ac_peak_37088	chr22	19927454	19960129	1	32676	45568.6	4103.98	240	TXNRD2,COMT,ARVCF	C22orf25	COMT	240	1
16_macs2_HNNN118_1025_H3K27ac_peak_958_lociStitched	chr1	17215265	17312074	16	36804	54174.3	12730.4	241	MFAP2,CROCC	MFAP2,ATP13A2	CROCC	241	1
22_macs2_HNNN118_1025_H3K27ac_peak_32626_lociStitched	chr2	165655156	165776836	22	30903	49170.9	7933.54	242	COBLL1,SLC38A11		COBLL1	242	1
10_macs2_HNNN118_1025_H3K27ac_peak_7286_lociStitched	chr10	73446439	73536655	10	61593	48680.6	7496.95	243	CDH23,C10orf105,C10orf54	CDH23	C10orf105	243	1
macs2_HNNN118_1025_H3K27ac_peak_1636	chr1	27664547	27695302	1	30756	44825.4	3656.77	244	SYTL1,MAP3K6	FCN3,TMEM222,LOC644961,CD164L2,GPR3	SYTL1	244	1
macs2_HNNN118_1025_H3K27ac_peak_28639	chr19	39885572	39908175	1	22604	43391	2278.38	245	ZFP36,PLEKHG2,MED29	SUPT5H,RPS16,PAF1	ZFP36	245	1
15_macs2_HNNN118_1025_H3K27ac_peak_41764_lociStitched	chr3	193967442	194068360	15	34858	52992	11898.2	246	LOC100131551,CPN2	LRRC15	LOC100131551	246	1
7_macs2_HNNN118_1025_H3K27ac_peak_12991_lociStitched	chr12	53251692	53302735	7	31447	48730.8	7738.12	247	KRT8	KRT78,KRT18,KRT79,KRT4	KRT8	247	1
7_macs2_HNNN118_1025_H3K27ac_peak_31331_lociStitched	chr2	74197813	74240831	7	26489	45883	5093.33	248		DGUOK,TET3	TET3	248	1
12_macs2_HNNN118_1025_H3K27ac_peak_52140_lociStitched	chr8	28203754	28276849	12	39509	47716.4	6951.33	249	ZNF395	PNOC	ZNF395	249	1
macs2_HNNN118_1025_H3K27ac_peak_901	chr1	16489403	16516241	1	26839	44840.9	4146.47	250		ARHGEF19,EPHA2,C1orf89	EPHA2	250	1
macs2_HNNN118_1025_H3K27ac_peak_28950	chr19	45941621	45967262	1	25642	44307.6	4192.3	251		PPM1N,FOSB,ERCC1,PPP1R13L,RTN2,CD3EAP,VASP	FOSB	251	1
6_macs2_HNNN118_1025_H3K27ac_peak_22620_lociStitched	chr17	1356254	1399563	6	19744	45483.1	5383.31	252	MYO1C,CRK,INPP5K	LOC100306951,INPP5K	MYO1C	252	1
18_macs2_HNNN118_1025_H3K27ac_peak_8203_lociStitched	chr10	105579403	105682392	18	45868	47447	7425.51	253	OBFC1,SH3PXD2A	SLK	SH3PXD2A	253	1
13_macs2_HNNN118_1025_H3K27ac_peak_1198_lociStitched	chr1	21582633	21669066	13	53861	49457	9438.48	254	ECE1		ECE1	254	1
macs2_HNNN118_1025_H3K27ac_peak_28109	chr19	18525102	18553327	1	28226	42856.8	2938.22	255	SSBP4,ISYNA1	ISYNA1,GDF15,MIR3189,SSBP4,LRRC25	SSBP4	255	1
9_macs2_HNNN118_1025_H3K27ac_peak_35812_lociStitched	chr20	56229741	56295452	9	49131	44801.8	4888.9	256	PMEPA1	ZBP1	PMEPA1	256	1
macs2_HNNN118_1025_H3K27ac_peak_53909	chr8	144812612	144825468	1	12857	41645.7	1765.13	257	LOC100128338,FAM83H	BREA2,LOC100130274,MAPK15,ZNF707	LOC100128338	257	1
15_macs2_HNNN118_1025_H3K27ac_peak_36493_lociStitched	chr21	40152493	40245628	15	46288	47405.7	7618.44	258	ETS2	NCRNA00114	ETS2	258	1
18_macs2_HNNN118_1025_H3K27ac_peak_52328_lociStitched	chr8	38613953	38722344	18	29837	55713	16074.4	259	TACC1	PLEKHA2,TACC1	TACC1	259	1
7_macs2_HNNN118_1025_H3K27ac_peak_37343_lociStitched	chr22	25348120	25404054	7	38792	47538.3	7909.07	260		KIAA1671,TMEM211	TMEM211	260	1
21_macs2_HNNN118_1025_H3K27ac_peak_38917_lociStitched	chr3	11538814	11692847	21	59035	53988.6	14602.3	261	VGLL4,ATG7		VGLL4	261	1
4_macs2_HNNN118_1025_H3K27ac_peak_24134_lociStitched	chr17	42269057	42300567	4	21387	41712.9	2397.91	262	TMUB2,UBTF,ATXN7L3	TMUB2,C17orf65,ASB16,C17orf53,SLC4A1	ATXN7L3	262	1
3_macs2_HNNN118_1025_H3K27ac_peak_21632_lociStitched	chr16	68770245	68816229	3	34975	47630.2	8355.29	263	CDH1		CDH1	263	1
macs2_HNNN118_1025_H3K27ac_peak_7681	chr10	88713456	88732761	1	19306	41100.3	2125.48	264	SNCG,AGAP11,MMRN2,C10orf116	FAM25A	SNCG	264	1
macs2_HNNN118_1025_H3K27ac_peak_314	chr1	6656777	6675831	1	19055	41825.4	2854.29	265	PHF13,KLHL21	NOL9,TAS1R1,THAP3,ZBTB48	KLHL21	265	1
10_macs2_HNNN118_1025_H3K27ac_peak_53579_lociStitched	chr8	130965538	131029644	10	31422	50714.3	11885.3	266		FAM49B	FAM49B	266	1
14_macs2_HNNN118_1025_H3K27ac_peak_21131_lociStitched	chr16	50267982	50348025	14	37293	50883.3	12070.5	267	ADCY7,PAPD5		ADCY7	267	1
macs2_HNNN118_1025_H3K27ac_peak_38510	chr22	46493839	46525700	1	31862	43624.1	4858.8	268	MIRLET7A3,LOC400931,MIRLET7B	PPARA,C22orf26,MIR3619,LOC150381	MIRLET7B	268	1
8_macs2_HNNN118_1025_H3K27ac_peak_12924_lociStitched	chr12	52386200	52458305	8	35087	46327.5	7578.24	269	ACVR1B,GRASP,NR4A1	C12orf44	GRASP	269	1
8_macs2_HNNN118_1025_H3K27ac_peak_39409_lociStitched	chr3	39166032	39230329	8	32576	45014.3	6288.25	270	TTC21A,CSRNP1,XIRP1	GORASP1,TTC21A	CSRNP1	270	1
6_macs2_HNNN118_1025_H3K27ac_peak_41755_lociStitched	chr3	193838988	193880952	6	22280	43638.4	5136.39	271	HES1		HES1	271	1
macs2_HNNN118_1025_H3K27ac_peak_10209	chr11	64606661	64641149	1	34489	43065.2	4645.53	272	CDC42BPG,EHD1	ATG2A,MEN1,MAP4K2,MIR192,MIR194-2	CDC42BPG	272	1
12_macs2_HNNN118_1025_H3K27ac_peak_26742_lociStitched	chr18	74761855	74846041	12	47307	43153.7	4849.11	273	MBP	MBP	MBP	273	1
macs2_HNNN118_1025_H3K27ac_peak_36023	chr20	62160635	62179384	1	18750	40799.7	2602.36	274	PTK6,SRMS	PRIC285,PPDPF,EEF1A2,C20orf195	PTK6	274	1
macs2_HNNN118_1025_H3K27ac_peak_49088	chr7	2555248	2571778	1	16531	40134.8	1942.28	275	LFNG	C7orf27,IQCE	LFNG	275	1
11_macs2_HNNN118_1025_H3K27ac_peak_42327_lociStitched	chr4	8178911	8249499	11	39291	45465.7	7277.62	276	SH3TC1	HTRA3,ABLIM2	SH3TC1	276	1
macs2_HNNN118_1025_H3K27ac_peak_26993	chr19	2160290	2183216	1	22927	42497.9	4358.23	277	DOT1L	AP3D1	DOT1L	277	1
10_macs2_HNNN118_1025_H3K27ac_peak_34917_lociStitched	chr20	35438162	35493378	10	35185	45746.5	7641.89	278	C20orf117	DSN1,C20orf118	C20orf117	278	1
12_macs2_HNNN118_1025_H3K27ac_peak_40751_lociStitched	chr3	129273665	129353599	12	51593	45690.3	7609.72	279	PLXND1	H1FOO,RHO	PLXND1	279	1
17_macs2_HNNN118_1025_H3K27ac_peak_36279_lociStitched	chr21	34727968	34822777	17	41524	51140	13064.7	280	TMEM50B,IFNAR1,IFNGR2	DNAJC28	IFNGR2	280	1
11_macs2_HNNN118_1025_H3K27ac_peak_19505_lociStitched	chr15	89630748	89693233	11	41962	44176.9	6161.02	281	ABHD2		ABHD2	281	1
6_macs2_HNNN118_1025_H3K27ac_peak_21988_lociStitched	chr16	81920827	81978437	6	42131	45598.3	7765.83	282	PLCG2		SDR42E1	282	1
19_macs2_HNNN118_1025_H3K27ac_peak_45644_lociStitched	chr5	172113185	172247577	19	52166	48448.3	10657.3	283	NEURL1B,DUSP1	ERGIC1	DUSP1	283	1
macs2_HNNN118_1025_H3K27ac_peak_900	chr1	16464349	16488219	1	23871	40786.7	3062.52	284	EPHA2		EPHA2	284	1
10_macs2_HNNN118_1025_H3K27ac_peak_56015_lociStitched	chr9	138969597	139025851	10	32522	41869.9	4247.18	285	NACC2,C9orf69		NACC2	285	1
macs2_HNNN118_1025_H3K27ac_peak_3779	chr1	150520652	150546769	1	26118	41583.5	4029.85	286	ADAMTSL4,MIR4257	ECM1,MCL1	MIR4257	286	1
8_macs2_HNNN118_1025_H3K27ac_peak_47396_lociStitched	chr6	43989501	44052978	8	41858	42466.1	4919.47	287		C6orf223,TMEM63B,MRPL14	C6orf223	287	1
21_macs2_HNNN118_1025_H3K27ac_peak_5976_lociStitched	chr10	3847849	3955312	21	42801	51754.2	14335.6	288		KLF6	KLF6	288	1
9_macs2_HNNN118_1025_H3K27ac_peak_1609_lociStitched	chr1	27292862	27373974	9	42891	47620.9	10228.2	289	TRNP1,FAM46B	C1orf172,NUDC	FAM46B	289	1
8_macs2_HNNN118_1025_H3K27ac_peak_25662_lociStitched	chr17	80039899	80093273	8	27447	43793.4	6468.93	290	CCDC57,FASN	DUS1L,GPS1,DCXR,RFNG	FASN	290	1
11_macs2_HNNN118_1025_H3K27ac_peak_14622_lociStitched	chr12	125382232	125439107	11	29083	44931.2	7803.25	291	UBC,DHX37	BRI3BP,SCARB1	UBC	291	1
macs2_HNNN118_1025_H3K27ac_peak_17599	chr14	105188148	105216082	1	27935	40479.2	3396.77	292	ADSSL1	AKT1,INF2,SIVA1	ADSSL1	292	1
10_macs2_HNNN118_1025_H3K27ac_peak_49281_lociStitched	chr7	6412615	6478703	10	43676	46803.5	9794.24	293	RAC1,DAGLB	C7orf70,KDELR2,DAGLB	RAC1	293	1
3_macs2_HNNN118_1025_H3K27ac_peak_10649_lociStitched	chr11	70046661	70059051	3	6241	46139.1	9148.78	294	FADD		FADD	294	1
macs2_HNNN118_1025_H3K27ac_peak_51540	chr7	150773482	150788319	1	14838	38407.1	1704.77	295	AGAP3,TMUB1,FASTK,SLC4A2	ACCN3,ABCB8,CDK5	TMUB1	295	1
16_macs2_HNNN118_1025_H3K27ac_peak_10012_lociStitched	chr11	61712366	61819736	16	36624	51333.6	14656	296	FTH1,BEST1	RAB3IL1	FTH1	296	1
19_macs2_HNNN118_1025_H3K27ac_peak_41359_lociStitched	chr3	176854343	176937674	19	40025	47832	11291.4	297	TBL1XR1		TBL1XR1	297	1
macs2_HNNN118_1025_H3K27ac_peak_26980	chr19	2072072	2099818	1	27747	41990.8	5543.65	298	IZUMO4,MOBKL2A	MKNK2	MOBKL2A	298	1
16_macs2_HNNN118_1025_H3K27ac_peak_18483_lociStitched	chr15	59015109	59091705	16	33757	49151.7	12722.6	299	FAM63B,ADAM10	FAM63B,HSP90AB4P	FAM63B	299	1
11_macs2_HNNN118_1025_H3K27ac_peak_14481_lociStitched	chr12	123310236	123377736	11	42241	43746.8	7364.25	300	HIP1R,VPS37B,CCDC62		HIP1R	300	1
macs2_HNNN118_1025_H3K27ac_peak_10771	chr11	71808905	71824669	1	15765	40981.7	4675.6	301	LRTOMT,C11orf59,C11orf51	FOLR3,MIR3165,LRTOMT,NUMA1	C11orf59	301	1
8_macs2_HNNN118_1025_H3K27ac_peak_18948_lociStitched	chr15	72476482	72532780	8	25060	43287.5	6986.58	302	GRAMD2,PKM2	PKM2,PARP6	GRAMD2	302	1
6_macs2_HNNN118_1025_H3K27ac_peak_13030_lociStitched	chr12	53738289	53792305	6	31246	45503.1	9231.33	303	SP1	SP7,PFDN5,AAAS,AMHR2,PRR13,C12orf10	SP1	303	1
2_macs2_HNNN118_1025_H3K27ac_peak_21586_lociStitched	chr16	68249724	68274492	2	12332	41701.9	5478.68	304	ESRP2,NFATC3	PLA2G15,SLC7A6	ESRP2	304	1
10_macs2_HNNN118_1025_H3K27ac_peak_28072_lociStitched	chr19	18103735	18170252	10	31841	46249.3	10057.4	305	KCNN1,ARRDC2	IL12RB1,MAST3	ARRDC2	305	1
16_macs2_HNNN118_1025_H3K27ac_peak_53723_lociStitched	chr8	141553642	141656859	16	27493	49379	13459.5	306	EIF2C2	CHRAC1	EIF2C2	306	1
macs2_HNNN118_1025_H3K27ac_peak_50260	chr7	73113899	73137537	1	23639	38936.5	3056.39	307	MIR4284,STX1A	ABHD11,STX1A,DNAJC30,WBSCR26,CLDN3,WBSCR22,VPS37D	MIR4284	307	1
11_macs2_HNNN118_1025_H3K27ac_peak_52351_lociStitched	chr8	38749891	38815850	11	24881	45445.8	9623.42	308	PLEKHA2	ADAM9,TM2D2,HTRA4	PLEKHA2	308	1
7_macs2_HNNN118_1025_H3K27ac_peak_23435_lociStitched	chr17	27193116	27250669	7	29776	42013.7	6382.63	309	PHF12,FLOT2,DHRS13	C17orf63,MIR144,MIR451,ERAL1	FLOT2	309	1
7_macs2_HNNN118_1025_H3K27ac_peak_20031_lociStitched	chr16	1732020	1794735	7	40463	42125.7	6522.36	310	MAPK8IP3,MIR3177,HN1L	NUBP2,IGFALS,MRPS34,EME2,MAPK8IP3,NME3,SPSB3	MAPK8IP3	310	1
4_macs2_HNNN118_1025_H3K27ac_peak_22287_lociStitched	chr16	87396863	87429638	4	19903	41480	5906.06	311	FBXO31,MAP1LC3B	LOC100288525	FBXO31	311	1
13_macs2_HNNN118_1025_H3K27ac_peak_20283_lociStitched	chr16	4924471	5008390	13	37157	46759.7	11228.4	312	SEC14L5,UBN1,PPL	GLYR1	PPL	312	1
6_macs2_HNNN118_1025_H3K27ac_peak_30177_lociStitched	chr2	26213649	26267790	6	36162	45467.6	10064.8	313	RAB10	KIF3C	RAB10	313	1
8_macs2_HNNN118_1025_H3K27ac_peak_33108_lociStitched	chr2	201980061	202023098	8	24952	39955.6	4764.2	314	CFLAR	CASP10,FAM126B,NDUFB3	CFLAR	314	1
macs2_HNNN118_1025_H3K27ac_peak_19945	chr16	715800	737105	1	21306	37799.3	2626.91	315	STUB1,RHBDL1,WDR90,JMJD8,WDR24,RHOT2	HAGHL,WFIKKN1,FAM173A,FBXL16,FAM195A,METRN,CCDC78,C16orf13	RHBDL1	315	1
macs2_HNNN118_1025_H3K27ac_peak_10468	chr11	67769344	67790936	1	21593	37831.3	2696.84	316	ALDH3B1,UNC93B1	TCIRG1,NDUFS8	ALDH3B1	316	1
12_macs2_HNNN118_1025_H3K27ac_peak_9646_lociStitched	chr11	44577741	44650036	12	44598	42213.1	7099.37	317	CD82	CD82	CD82	317	1
18_macs2_HNNN118_1025_H3K27ac_peak_34329_lociStitched	chr20	10570938	10656729	18	33870	38503	3431.64	318	C20orf94,JAG1		JAG1	318	1
17_macs2_HNNN118_1025_H3K27ac_peak_10542_lociStitched	chr11	68802580	68908053	17	39703	46186.6	11127.4	319	TPCN2	MRGPRF	TPCN2	319	1
1_macs2_HNNN118_1025_H3K27ac_peak_23933_lociStitched	chr17	39926599	39960235	1	33637	38997.6	4019.5	320	JUP,LEPREL4	FKBP10,HAP1,JUP,NT5C3L,KLHL10	JUP	320	1
7_macs2_HNNN118_1025_H3K27ac_peak_38575_lociStitched	chr22	47123679	47173656	7	31047	40871.2	5927.27	321	CERK,TBC1D22A		TBC1D22A	321	1
3_macs2_HNNN118_1025_H3K27ac_peak_46903_lociStitched	chr6	34191011	34228824	3	28112	38493.6	3614.92	322	HMGA1,C6orf1	C6orf1,HMGA1	HMGA1	322	1
macs2_HNNN118_1025_H3K27ac_peak_28105	chr19	18470874	18500412	1	29539	39616.4	4802.88	323	GDF15,PGPEP1,MIR3189	LSM4,LRRC25,ISYNA1,SSBP4	GDF15	323	1
11_macs2_HNNN118_1025_H3K27ac_peak_1873_lociStitched	chr1	31976707	32060358	11	35874	45706.9	10908.1	324	LOC284551,TINAGL1	HCRTR1,LOC149086,PEF1	TINAGL1	324	1
macs2_HNNN118_1025_H3K27ac_peak_15820	chr14	23305390	23324615	1	19226	36483.3	1695.64	325	MMP14	SLC7A7,MRPL52,LRP10,REM2	MMP14	325	1
8_macs2_HNNN118_1025_H3K27ac_peak_25043_lociStitched	chr17	71281073	71340262	8	30245	42207.7	7546.6	326	CDC42EP4,SDK2	CPSF4L	CDC42EP4	326	1
30_macs2_HNNN118_1025_H3K27ac_peak_54407_lociStitched	chr9	37916533	38070429	30	48464	42306	7725.58	327	SHB	MCART1	SHB	327	1
6_macs2_HNNN118_1025_H3K27ac_peak_25518_lociStitched	chr17	78221670	78262404	6	25163	40175.9	5735.35	328	RNF213,SLC26A11	SLC26A11,SGSH	RNF213	328	1
10_macs2_HNNN118_1025_H3K27ac_peak_37594_lociStitched	chr22	31433648	31504400	10	35533	43477.1	9070.41	329	SMTN,SELM	SMTN,INPP5J,PLA2G3	SMTN	329	1
macs2_HNNN118_1025_H3K27ac_peak_2521	chr1	45262459	45281947	1	19489	36530.3	2153.42	330	BTBD19,PLK3,TCTEX1D4	SNORD55,BEST4,SNORD46,SNORD38A,PTCH2,SNORD38B,RPS8	TCTEX1D4	330	1
macs2_HNNN118_1025_H3K27ac_peak_53920	chr8	144947016	144967331	1	20316	37109.4	2748.62	331	EPPK1	PUF60,PLEC,NRBP2,SCRIB	EPPK1	331	1
17_macs2_HNNN118_1025_H3K27ac_peak_7299_lociStitched	chr10	73565840	73656739	17	38821	45167.7	10862.4	332	PSAP,CDH23	C10orf54,PSAP	PSAP	332	1
macs2_HNNN118_1025_H3K27ac_peak_38672	chr22	50960843	50971180	1	10338	35686.4	1406.87	333	ODF3B,SCO2,TYMP,NCAPH2	C22orf41,LMF2,SBF1,CPT1B,ADM2,MIOX,KLHDC7B,TYMP	SCO2	333	1
10_macs2_HNNN118_1025_H3K27ac_peak_22365_lociStitched	chr16	88495273	88549456	10	31825	41352.5	7157.57	334	ZNF469,ZFPM1		ZFPM1	334	1
7_macs2_HNNN118_1025_H3K27ac_peak_25626_lociStitched	chr17	79662869	79709096	7	30576	39732.1	5681.3	335	MRPL12,SLC25A10,HGS	CCDC137,C17orf90,PDE6G,ARL16	SLC25A10	335	1
17_macs2_HNNN118_1025_H3K27ac_peak_44910_lociStitched	chr5	131749804	131838428	17	40663	38276.7	4280.54	336	C5orf56,IRF1	SLC22A5,IL5,MIR3936	IRF1	336	1
macs2_HNNN118_1025_H3K27ac_peak_20	chr1	993441	1011773	1	18333	36598	2617.81	337		C1orf159,ISG15,AGRN	AGRN	337	1
10_macs2_HNNN118_1025_H3K27ac_peak_39478_lociStitched	chr3	42513810	42587186	10	41311	40833.7	6867.99	338	VIPR1	SEC22C,SS18L2	VIPR1	338	1
15_macs2_HNNN118_1025_H3K27ac_peak_35405_lociStitched	chr20	48158173	48234437	15	42641	44332.3	10493.9	339	PTGIS		PTGIS	339	1
11_macs2_HNNN118_1025_H3K27ac_peak_24596_lociStitched	chr17	55937496	55999538	11	39456	39074.1	5261.16	340	CUEDC1	MRPS23	CUEDC1	340	1
macs2_HNNN118_1025_H3K27ac_peak_25589	chr17	79299452	79326003	1	26552	36473.1	2681.65	341	TMEM105	SLC38A10,C17orf55,BAHCC1	TMEM105	341	1
8_macs2_HNNN118_1025_H3K27ac_peak_52020_lociStitched	chr8	22830649	22886430	8	36731	38639.5	4997.98	342	RHOBTB2,TNFRSF10B	PEBP4	RHOBTB2	342	1
macs2_HNNN118_1025_H3K27ac_peak_35474	chr20	48752945	48776671	1	23727	37164.4	3554.15	343	TMEM189,TMEM189-UBE2V1	UBE2V1,CEBPB	TMEM189	343	1
14_macs2_HNNN118_1025_H3K27ac_peak_29987_lociStitched	chr2	20261689	20348387	14	39148	43479	9883.57	344		LAPTM4A,MATN3	LAPTM4A	344	1
4_macs2_HNNN118_1025_H3K27ac_peak_20951_lociStitched	chr16	30638729	30672714	4	17504	39252.7	5658.5	345	PRR14	FBRS,ZNF689,ZNF785,SNORA30,SRCAP	PRR14	345	1
macs2_HNNN118_1025_H3K27ac_peak_23843	chr17	38276083	38282916	1	6834	35043	1505.99	346	MSL1	CASC3,NR1D1	MSL1	346	1
14_macs2_HNNN118_1025_H3K27ac_peak_25688_lociStitched	chr17	80240160	80314461	14	32233	41616	8083.95	347	CD7,SECTM1	UTS2R,CSNK1D,TEX19	CD7	347	1
9_macs2_HNNN118_1025_H3K27ac_peak_20602_lociStitched	chr16	19097143	19154531	9	25943	41388.2	7896.59	348	ITPRIPL2	COQ7,ITPRIPL2,SYT17	ITPRIPL2	348	1
7_macs2_HNNN118_1025_H3K27ac_peak_6381_lociStitched	chr10	23694200	23738667	7	16536	43430.9	10022.9	349	OTUD1		OTUD1	349	1
24_macs2_HNNN118_1025_H3K27ac_peak_16637_lociStitched	chr14	68966432	69104689	24	58495	42486.4	9138.79	350	RAD51L1		ZFP36L1	350	1
10_macs2_HNNN118_1025_H3K27ac_peak_8755_lociStitched	chr10	134329511	134403296	10	35289	41459.8	8227.03	351	INPP5A		INPP5A	351	1
macs2_HNNN118_1025_H3K27ac_peak_21533	chr16	67692708	67702594	1	9887	35182.3	1965.34	352	C16orf86,PARD6A,ACD,C16orf48	PARD6A,RLTPR,ACD	PARD6A	352	1
6_macs2_HNNN118_1025_H3K27ac_peak_13000_lociStitched	chr12	53431727	53470467	6	27338	36132.8	2955.86	353	SPRYD3,LOC283335,TENC1,EIF4B	SOAT2,IGFBP6	LOC283335	353	1
7_macs2_HNNN118_1025_H3K27ac_peak_28605_lociStitched	chr19	39310443	39361547	7	29186	38466	5365.92	354	ECH1,HNRNPL,RINL	SIRT2,NFKBIB,LGALS7B,LGALS4,LGALS7	HNRNPL	354	1
9_macs2_HNNN118_1025_H3K27ac_peak_447_lociStitched	chr1	8908521	8978222	9	26659	42935.8	9876.63	355	ENO1	CA6,RERE	ENO1	355	1
10_macs2_HNNN118_1025_H3K27ac_peak_1910_lociStitched	chr1	32381204	32429824	10	25266	40155.3	7132.55	356	PTP4A2	KHDRBS1,PTP4A2	PTP4A2	356	1
macs2_HNNN118_1025_H3K27ac_peak_28095	chr19	18384412	18405650	1	21239	35514.2	2527.32	357	KIAA1683,MIR3188,JUND	PDE4C,LSM4,LOC729966,PGPEP1	MIR3188	357	1
9_macs2_HNNN118_1025_H3K27ac_peak_5923_lociStitched	chr10	3108553	3154326	9	22608	39428.9	6490.61	358	PFKP		PFKP	358	1
15_macs2_HNNN118_1025_H3K27ac_peak_36896_lociStitched	chr21	46879138	46977212	15	44367	42564.1	9738.75	359	COL18A1,SLC19A1	NCRNA00175	SLC19A1	359	1
macs2_HNNN118_1025_H3K27ac_peak_17976	chr15	41054078	41070343	1	16266	34706.3	1894.87	360	GCHFR,C15orf62,DNAJC17	ZFYVE19,FAM82A2	C15orf62	360	1
8_macs2_HNNN118_1025_H3K27ac_peak_34978_lociStitched	chr20	36739278	36799477	8	46363	39352.1	6633.93	361	TGM2		TGM2	361	1
macs2_HNNN118_1025_H3K27ac_peak_17632	chr14	105551310	105564503	1	13194	34289.9	1645.17	362		GPR132	GPR132	362	1
macs2_HNNN118_1025_H3K27ac_peak_26890	chr19	1122352	1137204	1	14853	34933.4	2340.68	363	SBNO2	GPX4,POLR2E	SBNO2	363	1
5_macs2_HNNN118_1025_H3K27ac_peak_25245_lociStitched	chr17	74244351	74276631	5	24292	36114.9	3570.17	364	FAM100B,QRICH2	RNF157	FAM100B	364	1
7_macs2_HNNN118_1025_H3K27ac_peak_35577_lociStitched	chr20	49453338	49497079	7	32072	39174.4	6666.13	365	BCAS4	BCAS4	BCAS4	365	1
5_macs2_HNNN118_1025_H3K27ac_peak_17957_lociStitched	chr15	40727873	40770886	5	22170	38075.1	5578.79	366	BAHD1,CHST14	IVD	CHST14	366	1
19_macs2_HNNN118_1025_H3K27ac_peak_16864_lociStitched	chr14	75687416	75782424	19	31224	45736.9	13282.1	367	FOS	TMED10	FOS	367	1
macs2_HNNN118_1025_H3K27ac_peak_25636	chr17	79811226	79832117	1	20892	35226.4	2824.46	368	P4HB,ARHGDIA	MAFG,THOC4,PCYT2,GCGR,NPB,ANAPC11,SIRT7,FAM195B,DYSFIP1	P4HB	368	1
macs2_HNNN118_1025_H3K27ac_peak_37955	chr22	38609826	38636148	1	26323	35134.6	2748.02	369	TMEM184B,MAFF	MAFF,PLA2G6	MAFF	369	1
macs2_HNNN118_1025_H3K27ac_peak_22962	chr17	7736961	7752419	1	15459	33822.1	1456.14	370	DNAH2,KDM6B	LSMD1,CYB5D1,CHD3,TMEM88	KDM6B	370	1
20_macs2_HNNN118_1025_H3K27ac_peak_10591_lociStitched	chr11	69229699	69356061	20	49157	45225	12888.9	371			CCND1	371	1
15_macs2_HNNN118_1025_H3K27ac_peak_46876_lociStitched	chr6	33626888	33749587	15	54910	41410.9	9079.73	372	C6orf125,ITPR3,IP6K3,LEMD2	MLN	C6orf125	372	1
17_macs2_HNNN118_1025_H3K27ac_peak_30021_lociStitched	chr2	20615006	20741094	17	34339	45820.4	13529.2	373	RHOB		RHOB	373	1
macs2_HNNN118_1025_H3K27ac_peak_24017	chr17	40815113	40835246	1	20134	33932.2	1644.87	374	CCR10,TUBG2,CNTNAP1,PLEKHH3		PLEKHH3	374	1
6_macs2_HNNN118_1025_H3K27ac_peak_13269_lociStitched	chr12	58221830	58263649	6	18982	36608.4	4353.36	375	CTDSP2	AVIL,TSFM,MIR26A2	CTDSP2	375	1
8_macs2_HNNN118_1025_H3K27ac_peak_10624_lociStitched	chr11	69776173	69816572	8	16810	68674.3	36419.7	376			ANO1	376	1
2_macs2_HNNN118_1025_H3K27ac_peak_25605_lociStitched	chr17	79475467	79491315	2	13195	33846.6	1602.23	377	ACTG1	FSCN2,C17orf70	ACTG1	377	1
10_macs2_HNNN118_1025_H3K27ac_peak_2131_lociStitched	chr1	36807275	36868015	10	33394	38806.8	6584.22	378	LSM10,STK40	C1orf113,OSCP1,FAM176B	STK40	378	1
3_macs2_HNNN118_1025_H3K27ac_peak_23833_lociStitched	chr17	38170269	38196129	3	13672	44375.8	12187.8	379	SNORD124,MED24,CSF3	PSMD3,THRA,CSF3	SNORD124	379	1
2_macs2_HNNN118_1025_H3K27ac_peak_21506_lociStitched	chr16	67423315	67444301	2	19876	36813.6	4650.5	380	TPPP3,ZDHHC1	LRRC36,HSD11B2	TPPP3	380	1
17_macs2_HNNN118_1025_H3K27ac_peak_39053_lociStitched	chr3	13517611	13592649	17	36046	42006.3	9875	381	FBLN2,HDAC11	FBLN2	HDAC11	381	1
macs2_HNNN118_1025_H3K27ac_peak_25206	chr17	73863523	73876938	1	13416	34086.2	1957.25	382	TRIM47	UNC13D,WBP2,TRIM65,MRPL38	TRIM47	382	1
10_macs2_HNNN118_1025_H3K27ac_peak_45984_lociStitched	chr6	1594752	1647209	10	19719	34910.1	2790.71	383	FOXC1,GMDS		FOXC1	383	1
13_macs2_HNNN118_1025_H3K27ac_peak_16672_lociStitched	chr14	69345432	69447527	13	44163	40970.7	8902.68	384	ACTN1		ACTN1	384	1
macs2_HNNN118_1025_H3K27ac_peak_23174	chr17	17584101	17607188	1	23088	33727.8	1692.28	385	RAI1		RAI1	385	1
9_macs2_HNNN118_1025_H3K27ac_peak_239_lociStitched	chr1	3585552	3650075	9	44093	40055.9	8039.57	386	TP73	KIAA0495,TPRG1L,CCDC27,LOC388588,WDR8	TP73	386	1
14_macs2_HNNN118_1025_H3K27ac_peak_32897_lociStitched	chr2	180086032	180162366	14	26752	43037.1	11022.6	387	SESTD1		SESTD1	387	1
4_macs2_HNNN118_1025_H3K27ac_peak_16086_lociStitched	chr14	38052328	38069683	4	12444	32934.6	996.177	388	FOXA1		FOXA1	388	1
7_macs2_HNNN118_1025_H3K27ac_peak_27198_lociStitched	chr19	4350601	4404087	7	35244	37573.9	5787.19	389	CHAF1A,MPND,SH3GL1	TMIGD2,FSD1,STAP2	SH3GL1	389	1
6_macs2_HNNN118_1025_H3K27ac_peak_39613_lociStitched	chr3	46702008	46757040	6	34786	36106.5	4501.62	390	PRSS50,TMIE,ALS2CL	LOC100132146,PRSS45,ALS2CL	ALS2CL	390	1
macs2_HNNN118_1025_H3K27ac_peak_3923	chr1	153502805	153525815	1	23011	33739.6	2208.96	391	S100A6,S100A4,S100A3,S100A5	S100A2	S100A5	391	1
macs2_HNNN118_1025_H3K27ac_peak_20036	chr16	1815680	1835779	1	20100	33923.1	2425.95	392	MRPS34,NME3,MAPK8IP3,EME2,NUBP2,SPSB3	IGFALS,FAHD1,MIR3177,HAGH	EME2	392	1
macs2_HNNN118_1025_H3K27ac_peak_2111	chr1	36613047	36623853	1	10807	33023.1	1532.29	393	MAP7D1,TRAPPC3	COL8A2	MAP7D1	393	1
macs2_HNNN118_1025_H3K27ac_peak_19574	chr15	90724469	90739166	1	14698	33606.2	2154.58	394	SEMA4B	SEMA4B,C15orf58,CIB1	SEMA4B	394	1
macs2_HNNN118_1025_H3K27ac_peak_304	chr1	6543473	6559490	1	16018	33456.3	2013.34	395	PLEKHG5	TNFRSF25	PLEKHG5	395	1
macs2_HNNN118_1025_H3K27ac_peak_27772	chr19	13890557	13916329	1	25773	35936.5	4499.79	396	ZSWIM4	CCDC130,MRI1,MIR27A,MIR24-2,MIR23A,C19orf53,LOC284454	ZSWIM4	396	1
macs2_HNNN118_1025_H3K27ac_peak_23851	chr17	38328948	38343044	1	14097	35001.8	3567.7	397	RAPGEFL1	CASC3,WIPF2	RAPGEFL1	397	1
6_macs2_HNNN118_1025_H3K27ac_peak_22424_lociStitched	chr16	89216532	89261770	6	31241	37267.1	5844.75	398	ACSF3,C16orf81,CDH15	ZNF778	CDH15	398	1
macs2_HNNN118_1025_H3K27ac_peak_48	chr1	1235765	1248098	1	12334	32945.1	1561.36	399	ACAP3,PUSL1,CPSF3L	SCNN1D,UBE2J2,GLTPD1,TAS1R3,MXRA8,DVL1	ACAP3	399	1
macs2_HNNN118_1025_H3K27ac_peak_20076	chr16	2195629	2218371	1	22743	33912.9	2556.2	400	TRAF7,SNORD60,RAB26	CASKIN1,MIR3180-5,MLST8,PGP,PKD1,C16orf79	TRAF7	400	1
11_macs2_HNNN118_1025_H3K27ac_peak_16810_lociStitched	chr14	75016322	75098084	11	39413	39016.8	7775.57	401	LTBP2		LTBP2	401	1
4_macs2_HNNN118_1025_H3K27ac_peak_8033_lociStitched	chr10	102755016	102778954	4	17963	34262.5	3054.49	402	PDZD7,LZTS2	SFXN3,MIR608,KAZALD1,MRPL43,C10orf2,SEMA4G	LZTS2	402	1
21_macs2_HNNN118_1025_H3K27ac_peak_53181_lociStitched	chr8	102434008	102541666	21	38209	43117	11939.3	403	GRHL2		GRHL2	403	1
6_macs2_HNNN118_1025_H3K27ac_peak_12066_lociStitched	chr12	6637873	6667947	6	20678	34795.6	3660.01	404	GAPDH,NOP2,NCAPD2,IFFO1	SCARNA11,IFFO1,MRPL51,NOP2,CHD4,SCARNA10	GAPDH	404	1
5_macs2_HNNN118_1025_H3K27ac_peak_53867_lociStitched	chr8	144342797	144375937	5	23884	35174.8	4039.77	405	GLI4,ZNF696,ZFP41	GPIHBP1,TOP1MT	GLI4	405	1
macs2_HNNN118_1025_H3K27ac_peak_1594	chr1	27178445	27197602	1	19158	33321.7	2264.36	406	SFN,ZDHHC18	GPN2,GPATCH3,NR0B2	SFN	406	1
7_macs2_HNNN118_1025_H3K27ac_peak_10295_lociStitched	chr11	65540933	65586092	7	24522	36194.9	5143.61	407	OVOL1,DKFZp761E198	CFL1,SNX32,MUS81	OVOL1	407	1
8_macs2_HNNN118_1025_H3K27ac_peak_20769_lociStitched	chr16	27321357	27379575	8	29798	38249.2	7213.21	408	IL4R	FLJ21408,IL21R,NSMCE1	IL4R	408	1
8_macs2_HNNN118_1025_H3K27ac_peak_19676_lociStitched	chr15	93155233	93205975	8	30382	37107.6	6094.11	409	FAM174B	LOC100144604	FAM174B	409	1
macs2_HNNN118_1025_H3K27ac_peak_38310	chr22	43132903	43158307	1	25405	34991.5	3998.59	410		A4GALT	A4GALT	410	1
macs2_HNNN118_1025_H3K27ac_peak_26834	chr19	656654	665875	1	9222	32608.2	1649.64	411	RNF126	POLRMT,FSTL3,PRSSL1,PALM,FGF22	RNF126	411	1
6_macs2_HNNN118_1025_H3K27ac_peak_2488_lociStitched	chr1	44449446	44503037	6	37169	36281.1	5375.18	412	SLC6A9,B4GALT2,CCDC24	DPH2,ATP6V0B,IPO13	SLC6A9	412	1
macs2_HNNN118_1025_H3K27ac_peak_23863	chr17	38497304	38507847	1	10544	32786.6	1903.01	413	RARA	RARA,GJD3	RARA	413	1
macs2_HNNN118_1025_H3K27ac_peak_26888	chr19	1097608	1117033	1	19426	33315.8	2527.19	414	SBNO2,GPX4	GPX4,HMHA1,POLR2E	GPX4	414	1
macs2_HNNN118_1025_H3K27ac_peak_27007	chr19	2264868	2276955	1	12088	32789.6	2008.86	415	C19orf35,OAZ1	AMH,MIR1227,JSRP1,PLEKHJ1,LINGO3,MIR4321,SF3A2	OAZ1	415	1
16_macs2_HNNN118_1025_H3K27ac_peak_56002_lociStitched	chr9	138778687	138911104	16	45428	41843.8	11070.1	416	UBAC1,CAMSAP1,NACC2		UBAC1	416	1
11_macs2_HNNN118_1025_H3K27ac_peak_40568_lociStitched	chr3	125874158	125935015	11	21919	36015.2	5276.3	417	ALDH1L1		ALDH1L1	417	1
10_macs2_HNNN118_1025_H3K27ac_peak_10383_lociStitched	chr11	66601075	66674890	10	28056	38110.7	7418.41	418	PC,C11orf80,RCE1,LRFN4	RCE1	LRFN4	418	1
9_macs2_HNNN118_1025_H3K27ac_peak_47235_lociStitched	chr6	42043005	42115481	9	44063	38542.7	7870.89	419	C6orf132,TAF8	GUCA1B,CCND3,GUCA1A	C6orf132	419	1
12_macs2_HNNN118_1025_H3K27ac_peak_9662_lociStitched	chr11	44953985	45011951	12	25778	36570.7	5935.72	420	TP53I11,LOC221122		TP53I11	420	1
2_macs2_HNNN118_1025_H3K27ac_peak_820_lociStitched	chr1	15725350	15760284	2	26085	34665	4059.33	421	EFHD2	CTRC,CELA2A,CELA2B	EFHD2	421	1
8_macs2_HNNN118_1025_H3K27ac_peak_20588_lociStitched	chr16	18994376	19042175	8	27712	37321.5	6816.14	422	TMC7	COQ7	TMC7	422	1
10_macs2_HNNN118_1025_H3K27ac_peak_29840_lociStitched	chr2	10146359	10200633	10	32000	37438.2	6941.64	423	KLF11,CYS1		KLF11	423	1
macs2_HNNN118_1025_H3K27ac_peak_10601	chr11	69487543	69490764	1	3222	33310.3	2829.65	424	ORAOV1	CCND1,FGF19	ORAOV1	424	1
5_macs2_HNNN118_1025_H3K27ac_peak_50332_lociStitched	chr7	73863739	73898804	5	25289	36586.8	6129.36	425	GTF2IRD1		GTF2IRD1	425	1
9_macs2_HNNN118_1025_H3K27ac_peak_26428_lociStitched	chr18	46500171	46553571	9	26811	35639.2	5190.48	426		SMAD7	SMAD7	426	1
4_macs2_HNNN118_1025_H3K27ac_peak_21485_lociStitched	chr16	67030036	67066298	4	10260	38764.1	8318.5	427	CES4A,CBFB	CES3,CBFB,CES4A	CES4A	427	1
macs2_HNNN118_1025_H3K27ac_peak_4021	chr1	155094668	155113715	1	19048	32837	2428.49	428	DPM3,SLC50A1,EFNA1	EFNA3,TRIM46,EFNA1,KRTCAP2,MUC1,SLC50A1	EFNA1	428	1
8_macs2_HNNN118_1025_H3K27ac_peak_41529_lociStitched	chr3	184279354	184322497	8	24630	33966.5	3572.24	429	EPHB3		EPHB3	429	1
macs2_HNNN118_1025_H3K27ac_peak_7916	chr10	99165380	99189757	1	24378	33925.5	3537.1	430	PGAM1	EXOSC1,ZDHHC16,RRP12	PGAM1	430	1
8_macs2_HNNN118_1025_H3K27ac_peak_45913_lociStitched	chr5	180210508	180261439	8	29524	32881.1	2546.55	431	LOC729678,MGAT1	OR2Y1,MGAT1,ZFP62	MGAT1	431	1
macs2_HNNN118_1025_H3K27ac_peak_21508	chr16	67460965	67483962	1	22998	34711.7	4449.92	432	HSD11B2,ATP6V0D1	AGRP,TPPP3,ZDHHC1	HSD11B2	432	1
4_macs2_HNNN118_1025_H3K27ac_peak_50769_lociStitched	chr7	100270410	100292839	4	16786	33107.4	2902.31	433	GNB2,GIGYF1	ZAN,ACTL6B,TFR2,EPO,POP7	GIGYF1	433	1
11_macs2_HNNN118_1025_H3K27ac_peak_32213_lociStitched	chr2	127807152	127865977	11	36064	36106.8	5923.68	434	BIN1	BIN1	BIN1	434	1
31_macs2_HNNN118_1025_H3K27ac_peak_32543_lociStitched	chr2	159886264	160060058	31	39495	44439.1	14268.5	435	TANC1		TANC1	435	1
8_macs2_HNNN118_1025_H3K27ac_peak_25098_lociStitched	chr17	72940684	72991732	8	25688	36279.8	6202.33	436	CDR2L,C17orf28,OTOP3	OTOP2,USH1G,ICT1	C17orf28	436	1
1_macs2_HNNN118_1025_H3K27ac_peak_21387_lociStitched	chr16	58018210	58035906	1	17697	32732.3	2661.48	437	TEPP,C16orf57,ZNF319	CNGB1,MMP15,TEPP	ZNF319	437	1
6_macs2_HNNN118_1025_H3K27ac_peak_39372_lociStitched	chr3	38026346	38074205	6	28145	35549.7	5484.64	438	PLCD1,VILL	MIR26A1,PLCD1,DLEC1	VILL	438	1
macs2_HNNN118_1025_H3K27ac_peak_17936	chr15	40529884	40551065	1	21182	32015.1	1955.01	439	C15orf56,PAK6	LOC100131244,PLCB2	C15orf56	439	1
1_macs2_HNNN118_1025_H3K27ac_peak_33977_lociStitched	chr2	241494433	241520114	1	25682	31633.9	1702.65	440	ANKMY1,DUSP28,RNPEPL1	CAPN10,GPR35,ANKMY1	RNPEPL1	440	1
13_macs2_HNNN118_1025_H3K27ac_peak_51973_lociStitched	chr8	22021478	22097276	13	36712	38111.2	8186.18	441	BMP1,PHYHIP,SFTPC	REEP4,HR,PIWIL2,LGI3,POLR3D,MIR320A,SFTPC	PHYHIP	441	1
11_macs2_HNNN118_1025_H3K27ac_peak_7627_lociStitched	chr10	82209948	82287210	11	42633	34729.3	4813.42	442	TSPAN14	C10orf58,SH2D4B	TSPAN14	442	1
4_macs2_HNNN118_1025_H3K27ac_peak_25482_lociStitched	chr17	77804271	77844973	4	19602	34267	4387.68	443	CBX4	CBX8	CBX4	443	1
9_macs2_HNNN118_1025_H3K27ac_peak_19060_lociStitched	chr15	74881044	74922392	9	18060	33640.7	3770.94	444	ARID3B,CLK3		CLK3	444	1
5_macs2_HNNN118_1025_H3K27ac_peak_22208_lociStitched	chr16	85746950	85793524	5	30042	37552.6	7689.37	445	C16orf74,MIR1910	GINS2,COX4NB,COX4I1	MIR1910	445	1
9_macs2_HNNN118_1025_H3K27ac_peak_3978_lociStitched	chr1	154362462	154417985	9	29634	37816.7	7962	446	IL6R	IL6R	IL6R	446	1
11_macs2_HNNN118_1025_H3K27ac_peak_39786_lociStitched	chr3	50158885	50231925	11	39175	35139.5	5324.62	447	SEMA3F,GNAT1	GNAT1,RBM5,GNAI2,SLC38A3	SEMA3F	447	1
9_macs2_HNNN118_1025_H3K27ac_peak_37922_lociStitched	chr22	38276615	38337262	9	29452	38237.9	8423.87	448	MICALL1,EIF3L	ANKRD54,C22orf23,POLR2F,MIR658,SOX10,MIR659	MICALL1	448	1
4_macs2_HNNN118_1025_H3K27ac_peak_51460_lociStitched	chr7	148819872	148847966	4	14927	34457.3	4716.98	449	ZNF398,ZNF425	ZNF282,ZNF786	ZNF398	449	1
4_macs2_HNNN118_1025_H3K27ac_peak_26818_lociStitched	chr19	506167	535705	4	16662	33008.7	3287.58	450	CDC34,C19orf20	ODF3L2,BSG,SHC2,MADCAM1,GZMM	CDC34	450	1
5_macs2_HNNN118_1025_H3K27ac_peak_35631_lociStitched	chr20	50348099	50387262	5	26732	36292.4	6571.55	451	ATP9A	SALL4	ATP9A	451	1
macs2_HNNN118_1025_H3K27ac_peak_53898	chr8	144646591	144664458	1	17868	31996.2	2276.26	452	EEF1D,C8orf73,NAPRT1	GSDMD,EEF1D,PYCRL,TSTA3,TIGD5,ZC3H3	C8orf73	452	1
7_macs2_HNNN118_1025_H3K27ac_peak_9678_lociStitched	chr11	45167166	45205842	7	18775	32654.1	2989.65	453	PRDM11		PRDM11	453	1
13_macs2_HNNN118_1025_H3K27ac_peak_50790_lociStitched	chr7	100726184	100787417	13	33832	40475	10813.7	454	TRIM56,SERPINE1	VGF,AP1S1,C7orf52	SERPINE1	454	1
4_macs2_HNNN118_1025_H3K27ac_peak_10610_lociStitched	chr11	69631174	69655965	4	13925	45806.3	16213.3	455	FGF3	FGF4	FGF3	455	1
10_macs2_HNNN118_1025_H3K27ac_peak_1890_lociStitched	chr1	32198293	32266361	10	40408	36062.4	6520.91	456	MIR4254,SPOCD1,BAI2	COL16A1	BAI2	456	1
14_macs2_HNNN118_1025_H3K27ac_peak_7842_lociStitched	chr10	96990164	97069275	14	27722	38123.6	8583.54	457	PDLIM1	C10orf129	PDLIM1	457	1
macs2_HNNN118_1025_H3K27ac_peak_39848	chr3	52069979	52100335	1	30357	31530.8	1994.39	458	DUSP7,C3orf74	RPL29	DUSP7	458	1
6_macs2_HNNN118_1025_H3K27ac_peak_19895_lociStitched	chr16	113488	147996	6	23922	32786.1	3267.91	459	MPG,NPRL3,RHBDF1	POLR3K,SNRNP25,MPG	MPG	459	1
6_macs2_HNNN118_1025_H3K27ac_peak_10422_lociStitched	chr11	67112165	67150226	6	23847	33817.2	4312.31	460	LOC100130987,CLCF1,POLD4	PPP1CA,RAD9A,TBC1D10C,SSH3,CARNS1,RPS6KB2	CLCF1	460	1
9_macs2_HNNN118_1025_H3K27ac_peak_19100_lociStitched	chr15	75465652	75521706	9	28443	36709.8	7258.99	461	C15orf39	GOLGA6C	C15orf39	461	1
macs2_HNNN118_1025_H3K27ac_peak_33970	chr2	241368878	241388190	1	19313	31017	1620.28	462	GPC1	MIR149,PP14571	GPC1	462	1
5_macs2_HNNN118_1025_H3K27ac_peak_8780_lociStitched	chr10	135068766	135117920	5	26693	34260.3	4890.82	463	TUBGCP2,ADAM8	UTF1,PRAP1,MIR202,ZNF511,CALY,VENTX	ADAM8	463	1
5_macs2_HNNN118_1025_H3K27ac_peak_1575_lociStitched	chr1	27017851	27053047	5	12673	32756.9	3414.01	464	ARID1A		ARID1A	464	1
macs2_HNNN118_1025_H3K27ac_peak_12938	chr12	52621432	52644926	1	23495	31540.7	2213.13	465	KRT7	KRT80,LOC283404,KRT81	KRT7	465	1
7_macs2_HNNN118_1025_H3K27ac_peak_46183_lociStitched	chr6	10381659	10430900	7	19975	31149.9	1876.08	466	LOC100130275,TFAP2A,C6orf218		LOC100130275	466	1
10_macs2_HNNN118_1025_H3K27ac_peak_27994_lociStitched	chr19	17184648	17248563	10	39513	37530.9	8289.78	467	HAUS8,MYO9B	CPAMD8,HAUS8	MYO9B	467	1
15_macs2_HNNN118_1025_H3K27ac_peak_19601_lociStitched	chr15	90900467	90968487	15	30685	40254.2	11019.2	468	IQGAP1,ZNF774	GABARAPL3	IQGAP1	468	1
macs2_HNNN118_1025_H3K27ac_peak_28781	chr19	42745286	42761552	1	16267	30487.4	1263.87	469	GSK3A,ERF	CIC,PAFAH1B3,PRR19,DEDD2,ZNF526	ERF	469	1
2_macs2_HNNN118_1025_H3K27ac_peak_31587_lociStitched	chr2	97192836	97224430	2	24486	33034.7	3816.56	470	ARID5A	NEURL3	ARID5A	470	1
10_macs2_HNNN118_1025_H3K27ac_peak_47360_lociStitched	chr6	43726144	43778160	10	28278	32718.1	3500.68	471	VEGFA	VEGFA	VEGFA	471	1
17_macs2_HNNN118_1025_H3K27ac_peak_30770_lociStitched	chr2	47181797	47312251	17	53143	40492.9	11284.3	472	TTC7A	MCFD2	MCFD2	472	1
3_macs2_HNNN118_1025_H3K27ac_peak_19629_lociStitched	chr15	91405180	91430756	3	15319	32340.9	3133.06	473	FES,FURIN	UNC45A,FES,MAN2A2,HDDC3	FURIN	473	1
5_macs2_HNNN118_1025_H3K27ac_peak_8427_lociStitched	chr10	120822367	120864950	5	24541	36600.1	7409.44	474	FAM45A,EIF3A,FAM45B	SNORA19,NANOS1	EIF3A	474	1
19_macs2_HNNN118_1025_H3K27ac_peak_52469_lociStitched	chr8	42313945	42402449	19	27453	41065.9	11912.6	475	C8orf40,SLC20A2		C8orf40	475	1
5_macs2_HNNN118_1025_H3K27ac_peak_5959_lociStitched	chr10	3791403	3829255	5	16921	32193.1	3115.22	476	KLF6	KLF6	KLF6	476	1
macs2_HNNN118_1025_H3K27ac_peak_23877	chr17	38596974	38610485	1	13512	32037.3	2999.44	477	IGFBP4	TOP2A,TNS4	IGFBP4	477	1
macs2_HNNN118_1025_H3K27ac_peak_17604	chr14	105248753	105272616	1	23864	31131.7	2109.49	478	AKT1,ZBTB42	AKT1,SIVA1,MGC23270	AKT1	478	1
7_macs2_HNNN118_1025_H3K27ac_peak_50293_lociStitched	chr7	73474538	73520385	7	26498	36874.7	7968.21	479	LIMK1,ELN	ELN	LIMK1	479	1
15_macs2_HNNN118_1025_H3K27ac_peak_52967_lociStitched	chr8	94869140	94956178	15	26464	37896.3	9051.95	480	PDP1		PDP1	480	1
macs2_HNNN118_1025_H3K27ac_peak_53967	chr8	145718812	145737642	1	18831	31519.5	2792.49	481	MFSD3,GPT,RECQL4,PPP1R16A	LRRC24,CYHR1,LRRC14,TONSL,FOXH1,KIFC2,MGC70857	GPT	481	1
12_macs2_HNNN118_1025_H3K27ac_peak_1623_lociStitched	chr1	27424422	27492394	12	39305	37595.3	8897.53	482	SLC9A1		SLC9A1	482	1
macs2_HNNN118_1025_H3K27ac_peak_12049	chr12	6478150	6502584	1	24435	31326.8	2743.94	483	LTBR,SCNN1A	TNFRSF1A	LTBR	483	1
macs2_HNNN118_1025_H3K27ac_peak_53926	chr8	145039188	145052583	1	13396	30357.1	1777.52	484	PLEC,PARP10	GRINA,PLEC,SPATC1,MIR661	PLEC	484	1
3_macs2_HNNN118_1025_H3K27ac_peak_19109_lociStitched	chr15	75735095	75757726	3	10234	32258.2	3679.8	485	SIN3A		SIN3A	485	1
6_macs2_HNNN118_1025_H3K27ac_peak_8998_lociStitched	chr11	2387349	2442496	6	30888	32735.3	4207.72	486	TSSC4,CD81,TRPM5	KCNQ1	TSSC4	486	1
14_macs2_HNNN118_1025_H3K27ac_peak_48709_lociStitched	chr6	159171989	159240903	14	30318	34243.4	5768.1	487	EZR,SYTL3,MIR3918	OSTCL	MIR3918	487	1
13_macs2_HNNN118_1025_H3K27ac_peak_14809_lociStitched	chr13	20912997	20998913	13	30643	39134.7	10670.8	488	CRYL1		CRYL1	488	1
10_macs2_HNNN118_1025_H3K27ac_peak_16158_lociStitched	chr14	50410937	50482158	10	29290	35482.3	7079.37	489	C14orf182		C14orf182	489	1
12_macs2_HNNN118_1025_H3K27ac_peak_54227_lociStitched	chr9	33373801	33468476	12	47846	36412	8037.91	490	AQP7,NOL6,AQP3	SUGT1P1	AQP7	490	1
macs2_HNNN118_1025_H3K27ac_peak_10	chr1	893601	904332	1	10732	29440.5	1139.63	491	PLEKHN1,KLHL17,NOC2L	SAMD11,HES4,FLJ39609,PLEKHN1,ISG15,C1orf170	PLEKHN1	491	1
4_macs2_HNNN118_1025_H3K27ac_peak_50753_lociStitched	chr7	100063608	100091944	4	22860	32243.5	4020.88	492	C7orf51,TSC22D4	AGFG2,MEPCE,C7orf61,C7orf47,ZCWPW1	TSC22D4	492	1
8_macs2_HNNN118_1025_H3K27ac_peak_33849_lociStitched	chr2	238569037	238617399	8	30945	31623.9	3462.72	493	LRRFIP1		LRRFIP1	493	1
12_macs2_HNNN118_1025_H3K27ac_peak_19793_lociStitched	chr15	99948109	100036745	12	38243	38840.3	10689.5	494			MEF2A	494	1
4_macs2_HNNN118_1025_H3K27ac_peak_17609_lociStitched	chr14	105330019	105364047	4	25874	32166.7	4049.33	495	KIAA0284	MGC23270,PLD4,KIAA0284	KIAA0284	495	1
8_macs2_HNNN118_1025_H3K27ac_peak_53224_lociStitched	chr8	103663497	103702045	8	15931	32804.3	4733.69	496	KLF10		KLF10	496	1
macs2_HNNN118_1025_H3K27ac_peak_126	chr1	2157703	2173581	1	15879	29436.2	1373.45	497	SKI	LOC100128003,C1orf86	SKI	497	1
18_macs2_HNNN118_1025_H3K27ac_peak_35432_lociStitched	chr20	48418865	48509423	18	37472	38070.6	10115.3	498	SLC9A8	SPATA2,RNF114	SLC9A8	498	1
9_macs2_HNNN118_1025_H3K27ac_peak_50283_lociStitched	chr7	73385348	73454461	9	36388	38620.3	10684.9	499	ELN	ELN,LIMK1	ELN	499	1
macs2_HNNN118_1025_H3K27ac_peak_34742	chr20	32246951	32264698	1	17748	29809.6	1934.42	500	C20orf134,NECAB3,E2F1,C20orf144	PXMP4	C20orf134	500	1
9_macs2_HNNN118_1025_H3K27ac_peak_50147_lociStitched	chr7	65540027	65616926	9	28430	40725.7	12888.3	501	ASL,CRCP	CRCP,ASL	CRCP	501	1
2_macs2_HNNN118_1025_H3K27ac_peak_6223_lociStitched	chr10	13337984	13345399	2	6004	29758.6	1980.55	502	PHYH	SEPHS1	PHYH	502	1
18_macs2_HNNN118_1025_H3K27ac_peak_18842_lociStitched	chr15	68548444	68667950	18	20428	39389.2	11699.6	503	FEM1B,ITGA11	CALML4,CLN6	FEM1B	503	1
6_macs2_HNNN118_1025_H3K27ac_peak_35923_lociStitched	chr20	60705039	60741910	6	20508	31156	3469.56	504	PSMA7,SS18L1,LSM14B	GTPBP5	SS18L1	504	1
5_macs2_HNNN118_1025_H3K27ac_peak_51654_lociStitched	chr7	157065115	157095763	5	22406	32352	4701.4	505		DNAJB6	DNAJB6	505	1
12_macs2_HNNN118_1025_H3K27ac_peak_692_lociStitched	chr1	12192512	12269616	12	40938	36107.8	8458.31	506	TNFRSF1B,TNFRSF8	VPS13D	TNFRSF1B	506	1
10_macs2_HNNN118_1025_H3K27ac_peak_36352_lociStitched	chr21	36205465	36263706	10	19634	30512.5	2935.35	507	RUNX1		RUNX1	507	1
10_macs2_HNNN118_1025_H3K27ac_peak_10674_lociStitched	chr11	70310530	70377785	10	26819	51295.4	23741	508	SHANK2		CTTN	508	1
19_macs2_HNNN118_1025_H3K27ac_peak_26201_lociStitched	chr18	33009692	33106834	19	34874	34971.1	7441.08	509	INO80C		INO80C	509	1
8_macs2_HNNN118_1025_H3K27ac_peak_57147_lociStitched	chrX	129212691	129260494	8	38370	30082.4	2552.68	510	ELF4	AIFM1,RAB33A	ELF4	510	1
4_macs2_HNNN118_1025_H3K27ac_peak_29150_lociStitched	chr19	48219749	48253857	4	28108	32706.2	5208.29	511	GLTSCR2,EHD2	SNORD23,SEPW1	GLTSCR2	511	1
macs2_HNNN118_1025_H3K27ac_peak_25641	chr17	79862504	79889521	1	27018	29734.9	2255.92	512	PCYT2,MAFG,SIRT7,LOC92659	P4HB,ASPSCR1,ARHGDIA,THOC4,NOTUM,NPB,PYCR1,ANAPC11,MYADML2	SIRT7	512	1
12_macs2_HNNN118_1025_H3K27ac_peak_51585_lociStitched	chr7	151473702	151565742	12	41126	36438.6	8992.31	513	PRKAG2		PRKAG2	513	1
20_macs2_HNNN118_1025_H3K27ac_peak_23990_lociStitched	chr17	40461931	40589062	20	42948	43720.4	16323.6	514	STAT5A,STAT3,PTRF	STAT5B,ATP6V0A1	STAT3	514	1
macs2_HNNN118_1025_H3K27ac_peak_8943	chr11	1767796	1790210	1	22415	29413.9	2017.26	515	MOB2,LOC402778,CTSD	KRTAP5-6	CTSD	515	1
3_macs2_HNNN118_1025_H3K27ac_peak_50635_lociStitched	chr7	97905360	97925958	3	14639	29243	1903.26	516	BRI3,BAIAP2L1	TECPR1	BRI3	516	1
17_macs2_HNNN118_1025_H3K27ac_peak_1299_lociStitched	chr1	23121126	23215707	17	37952	35969.2	8644.7	517	EPHB2,MIR4253		MIR4253	517	1
5_macs2_HNNN118_1025_H3K27ac_peak_24724_lociStitched	chr17	59467222	59494354	5	19643	29647.1	2384.9	518	C17orf82,BCAS3,TBX2	TBX4	TBX2	518	1
4_macs2_HNNN118_1025_H3K27ac_peak_31088_lociStitched	chr2	66652036	66674184	4	13093	28741.5	1483.92	519	MEIS1		MEIS1	519	1
7_macs2_HNNN118_1025_H3K27ac_peak_19235_lociStitched	chr15	78553933	78609828	7	16877	32737.7	5511.25	520	DNAJA4,WDR61	CRABP1,ACSBG1	WDR61	520	1
8_macs2_HNNN118_1025_H3K27ac_peak_37447_lociStitched	chr22	29166929	29218592	8	19863	35161.8	7945.77	521	CCDC117,XBP1	XBP1,HSCB,CHEK2	XBP1	521	1
10_macs2_HNNN118_1025_H3K27ac_peak_29058_lociStitched	chr19	47323734	47382081	10	30639	35352.4	8168.58	522	AP2S1,SNAR-E	SLC1A5,GRLF1	AP2S1	522	1
macs2_HNNN118_1025_H3K27ac_peak_4182	chr1	159885278	159899003	1	13726	28671.5	1493.28	523	TAGLN2,IGSF9	SLAMF9,CCDC19	TAGLN2	523	1
macs2_HNNN118_1025_H3K27ac_peak_20144	chr16	3010322	3034613	1	24292	30380.8	3223.42	524	PAQR4,PKMYT1,KREMEN2	CLDN9,PKMYT1,THOC6,FLYWCH1,CLDN6,TNFRSF12A,LOC283875,HCFC1R1	PAQR4	524	1
10_macs2_HNNN118_1025_H3K27ac_peak_21640_lociStitched	chr16	68937167	68993353	10	32667	36852.4	9708.94	525	TMCO7		TMCO7	525	1
2_macs2_HNNN118_1025_H3K27ac_peak_19084_lociStitched	chr15	75226348	75253129	2	15680	32865.6	5733.81	526	RPP25,COX5A	SCAMP5,MPI,C15orf17	COX5A	526	1
5_macs2_HNNN118_1025_H3K27ac_peak_673_lociStitched	chr1	11968498	12003028	5	21120	31819.4	4699.53	527	KIAA2013,PLOD1	NPPB,MFN2	KIAA2013	527	1
15_macs2_HNNN118_1025_H3K27ac_peak_25755_lociStitched	chr17	80768288	80872662	15	44676	36009	8892.66	528	ZNF750,TBCD		ZNF750	528	1
4_macs2_HNNN118_1025_H3K27ac_peak_3782_lociStitched	chr1	150570508	150604268	4	27021	31866.1	4753.41	529	ENSA	MIR4257,MCL1,ADAMTSL4,ENSA	ENSA	529	1
15_macs2_HNNN118_1025_H3K27ac_peak_10490_lociStitched	chr11	68064494	68151979	15	35329	37583.6	10550.7	530	LRP5	C11orf24	LRP5	530	1
macs2_HNNN118_1025_H3K27ac_peak_10268	chr11	65182833	65195500	1	12668	28051.1	1019.69	531	NEAT1	FRMD8,SLC25A45,MIR612	NEAT1	531	1
3_macs2_HNNN118_1025_H3K27ac_peak_28085_lociStitched	chr19	18260024	18286085	3	18866	29928.5	2963.14	532	IFI30,MAST3,PIK3R2	RAB3A,MPV17L2,PDE4C	PIK3R2	532	1
macs2_HNNN118_1025_H3K27ac_peak_37887	chr22	38018648	38041071	1	22424	29069.2	2166.06	533	GGA1,SH3BP1	PDXP,NOL12,LGALS2,LGALS1	SH3BP1	533	1
macs2_HNNN118_1025_H3K27ac_peak_17502	chr14	103583921	103600101	1	16181	28690.4	1789.51	534	TNFAIP2	C14orf73	TNFAIP2	534	1
macs2_HNNN118_1025_H3K27ac_peak_23191	chr17	17732843	17754377	1	21535	28424.9	1533.22	535	SREBF1,TOM1L2	MIR33B,SMCR5	SREBF1	535	1
14_macs2_HNNN118_1025_H3K27ac_peak_50326_lociStitched	chr7	73682015	73759129	14	28730	41872.9	15021.8	536	CLIP2	CLIP2,RFC2	CLIP2	536	1
macs2_HNNN118_1025_H3K27ac_peak_48937	chr7	550086	564595	1	14510	28234.5	1408.82	537	FLJ44511,PDGFA		PDGFA	537	1
15_macs2_HNNN118_1025_H3K27ac_peak_37642_lociStitched	chr22	31998761	32101063	15	34907	41596	14803.1	538	SFI1,C22orf30,PISD	DEPDC5	PISD	538	1
macs2_HNNN118_1025_H3K27ac_peak_35478	chr20	48802947	48815234	1	12288	27991	1238.53	539	CEBPB	TMEM189-UBE2V1	CEBPB	539	1
4_macs2_HNNN118_1025_H3K27ac_peak_9849_lociStitched	chr11	57045796	57094242	4	24905	32042.2	5304.84	540	SSRP1,TNKS1BP1	P2RX3,APLNR	TNKS1BP1	540	1
macs2_HNNN118_1025_H3K27ac_peak_12045	chr12	6435083	6457291	1	22209	29088	2365.15	541	PLEKHG6,SCNN1A,TNFRSF1A	LTBR	TNFRSF1A	541	1
8_macs2_HNNN118_1025_H3K27ac_peak_29446_lociStitched	chr19	53397616	53464240	8	30609	33431.9	6742.35	542	ZNF816,ZNF321	ZNF702P,ZNF468,ZNF320	ZNF321	542	1
4_macs2_HNNN118_1025_H3K27ac_peak_25073_lociStitched	chr17	72413136	72459555	4	27575	31202.9	4549.06	543	GPRC5C	GPR142,CD300A	GPRC5C	543	1
15_macs2_HNNN118_1025_H3K27ac_peak_4951_lociStitched	chr1	203591174	203668019	15	33693	34065.4	7415.54	544	ATP2B4	SNORA77,ATP2B4	ATP2B4	544	1
8_macs2_HNNN118_1025_H3K27ac_peak_10729_lociStitched	chr11	71183981	71215735	8	14048	38279.4	11666.4	545	NADSYN1	KRTAP5-7,KRTAP5-9,KRTAP5-8,DHCR7	NADSYN1	545	1
10_macs2_HNNN118_1025_H3K27ac_peak_23349_lociStitched	chr17	25641244	25708672	10	27334	35602	9015.12	546		WSB1,LOC440419	WSB1	546	1
macs2_HNNN118_1025_H3K27ac_peak_24355	chr17	46647875	46665624	1	17750	27255.4	709.96	547	HOXB3,HOXB4,MIR10A	HOXB1,LOC404266,MIR196A1,HOXB2,HOXB5,HOXB9,HOXB6,HOXB8,HOXB7	MIR10A	547	1
4_macs2_HNNN118_1025_H3K27ac_peak_57357_lociStitched	chrX	153576987	153613116	4	31615	28144.5	1647.48	548	FLNA,EMD	TKTL1,ATP6AP1,TAZ,DNASE1L1,RPL10,SNORA70	FLNA	548	1
15_macs2_HNNN118_1025_H3K27ac_peak_24880_lociStitched	chr17	63002555	63075444	15	33156	33558.1	7077.52	549	GNA13	AMZ2P1	GNA13	549	1
8_macs2_HNNN118_1025_H3K27ac_peak_49990_lociStitched	chr7	48114596	48154418	8	20883	30400.1	3938.4	550	UPP1	C7orf57,SUN3	UPP1	550	1
9_macs2_HNNN118_1025_H3K27ac_peak_27647_lociStitched	chr19	11347496	11406627	9	28369	34792.7	8384.78	551	LOC55908,DOCK6	KANK2,TSPAN16,RAB3D	DOCK6	551	1
macs2_HNNN118_1025_H3K27ac_peak_8077	chr10	103871498	103881963	1	10466	27307.4	913.595	552	LDB1	NOLC1,HPS6,PPRC1	LDB1	552	1
macs2_HNNN118_1025_H3K27ac_peak_23758	chr17	37349765	37358245	1	8481	27624.4	1253.34	553	CACNB1,RPL19	STAC2,PLXDC1,ARL5C	CACNB1	553	1
macs2_HNNN118_1025_H3K27ac_peak_13	chr1	930370	945120	1	14751	28169.5	1806.88	554	HES4	C1orf170,PLEKHN1,AGRN,NOC2L,ISG15,KLHL17	HES4	554	1
macs2_HNNN118_1025_H3K27ac_peak_23824	chr17	38107022	38111360	1	4339	30723	4433	555		GSDMB,PSMD3,GSDMA,ORMDL3,LOC728129	GSDMA	555	1
10_macs2_HNNN118_1025_H3K27ac_peak_37521_lociStitched	chr22	30168123	30239619	10	34869	35354.8	9072.84	556	ASCC2	MTMR3,UQCR10,ZMAT5	ASCC2	556	1
macs2_HNNN118_1025_H3K27ac_peak_24194	chr17	43197505	43215279	1	17775	28470.4	2212.86	557	PLCD3,ACBD4	HEXIM1,HEXIM2	PLCD3	557	1
7_macs2_HNNN118_1025_H3K27ac_peak_25726_lociStitched	chr17	80585915	80627002	7	23814	31571.3	5316.66	558	WDR45L,RAB40B	FN3KRP	WDR45L	558	1
5_macs2_HNNN118_1025_H3K27ac_peak_39688_lociStitched	chr3	48504676	48552910	5	24563	31265.3	5045.28	559	TREX1,SHISA5,ATRIP	UCN2,PFKFB4,PLXNB1,CCDC72,CCDC51,ATRIP	SHISA5	559	1
3_macs2_HNNN118_1025_H3K27ac_peak_36043_lociStitched	chr20	62366841	62384251	3	12487	28407.9	2195.4	560	ZGPAT,ZBTB46,SLC2A4RG,LIME1	ZGPAT,TNFRSF6B,ARFRP1	SLC2A4RG	560	1
5_macs2_HNNN118_1025_H3K27ac_peak_10784_lociStitched	chr11	72122901	72148282	5	8118	36805	10611.8	561	CLPB		CLPB	561	1
macs2_HNNN118_1025_H3K27ac_peak_48918	chr7	401234	422094	1	20861	28690.8	2540.75	562	LOC442497		LOC442497	562	1
7_macs2_HNNN118_1025_H3K27ac_peak_16273_lociStitched	chr14	55556020	55602459	7	24843	32126.5	6018.49	563	LGALS3	LGALS3,MAPK1IP1L	LGALS3	563	1
macs2_HNNN118_1025_H3K27ac_peak_12673	chr12	48199008	48215269	1	16262	28001.4	1949.69	564	HDAC7	RAPGEF3,SLC48A1,HDAC7	HDAC7	564	1
11_macs2_HNNN118_1025_H3K27ac_peak_10110_lociStitched	chr11	63569805	63650004	11	34948	36073.5	10040.9	565	C11orf84,MARK2	RCOR2,C11orf95,MARK2	MARK2	565	1
macs2_HNNN118_1025_H3K27ac_peak_37546	chr22	30681903	30710921	1	29019	28458	2446.22	566	TBC1D10A,GATSL3	SF3A1,CCDC157,OSM,LIF	GATSL3	566	1
macs2_HNNN118_1025_H3K27ac_peak_10761	chr11	71748260	71758477	1	10218	30261.7	4276.84	567	NUMA1	LRTOMT,MIR3165,IL18BP	MIR3165	567	1
4_macs2_HNNN118_1025_H3K27ac_peak_48361_lociStitched	chr6	143239094	143270098	4	7828	27280.4	1336.27	568	HIVEP2		HIVEP2	568	1
10_macs2_HNNN118_1025_H3K27ac_peak_539_lociStitched	chr1	9842767	9912139	10	21691	36142.8	10211.6	569	CTNNBIP1,CLSTN1		CLSTN1	569	1
5_macs2_HNNN118_1025_H3K27ac_peak_33517_lociStitched	chr2	227641313	227666244	5	9757	27396.7	1493.37	570	IRS1	RHBDD1	IRS1	570	1
6_macs2_HNNN118_1025_H3K27ac_peak_30221_lociStitched	chr2	26968302	27011868	6	25402	32535.1	6652.53	571	C2orf18,CENPA		C2orf18	571	1
macs2_HNNN118_1025_H3K27ac_peak_15	chr1	953684	963797	1	10114	27056.3	1192.32	572	AGRN	HES4,ISG15,C1orf170	AGRN	572	1
11_macs2_HNNN118_1025_H3K27ac_peak_30349_lociStitched	chr2	30447536	30506968	11	26106	31320.7	5461.8	573	LBH		LBH	573	1
10_macs2_HNNN118_1025_H3K27ac_peak_18536_lociStitched	chr15	60652155	60707049	10	21345	31465.2	5615.66	574	ANXA2	ANXA2	ANXA2	574	1
3_macs2_HNNN118_1025_H3K27ac_peak_4260_lociStitched	chr1	161351645	161370657	3	16013	29217.6	3386.04	575		C1orf192	C1orf192	575	1
macs2_HNNN118_1025_H3K27ac_peak_21566	chr16	67967606	67985780	1	18175	30337.9	4516.24	576	SLC12A4,LCAT,PSMB10	CTRL,DPEP3,SLC12A4,PSKH1,DPEP2,NRN1L	LCAT	576	1
4_macs2_HNNN118_1025_H3K27ac_peak_5639_lociStitched	chr1	234732917	234750848	4	10564	26277.9	469.792	577	IRF2BP2	NCRNA00184	IRF2BP2	577	1
8_macs2_HNNN118_1025_H3K27ac_peak_1350_lociStitched	chr1	23850240	23897292	8	19179	31421.3	5636.83	578	E2F2,ID3	ASAP3	ID3	578	1
2_macs2_HNNN118_1025_H3K27ac_peak_56124_lociStitched	chr9	140189307	140216853	2	25660	27510.2	1746.42	579	NRARP,EXD3	COBRA1,C9orf173,FAM166A,C9orf167	NRARP	579	1
12_macs2_HNNN118_1025_H3K27ac_peak_34559_lociStitched	chr20	24972554	25045014	12	26367	31425.9	5688.11	580	ACSS1,C20orf3	CST7,VSX1	ACSS1	580	1
macs2_HNNN118_1025_H3K27ac_peak_4129	chr1	156709625	156724640	1	15016	26770.2	1060.06	581	MRPL24,HDGF	C1orf66,PRCC,ISG20L2,CRABP2	HDGF	581	1
macs2_HNNN118_1025_H3K27ac_peak_26968	chr19	1935258	1948011	1	12754	28124.2	2415.42	582	CSNK1G2	SCAMP4,ADAT3,FAM108A1,C19orf34	CSNK1G2	582	1
14_macs2_HNNN118_1025_H3K27ac_peak_34631_lociStitched	chr20	30248814	30312383	14	25857	33176.7	7475.71	583	BCL2L1	COX4I2,TPX2	BCL2L1	583	1
macs2_HNNN118_1025_H3K27ac_peak_8834	chr11	553336	571756	1	18421	27444	1749.9	584	RASSF7,C11orf35,LRRC56,MIR210	IRF7,PHRF1,RNH1,RASSF7,LOC143666,HRAS	RASSF7	584	1
6_macs2_HNNN118_1025_H3K27ac_peak_20416_lociStitched	chr16	11577964	11612773	6	22832	30182.9	4521.69	585			LITAF	585	1
5_macs2_HNNN118_1025_H3K27ac_peak_38664_lociStitched	chr22	50882360	50917736	5	24299	30717	5072.92	586	PPP6R2,SBF1	SCO2,NCAPH2,LMF2,ADM2,MIOX	SBF1	586	1
13_macs2_HNNN118_1025_H3K27ac_peak_53590_lociStitched	chr8	131044283	131109323	13	36737	34588.3	9066.58	587	ASAP1		FAM49B	587	1
macs2_HNNN118_1025_H3K27ac_peak_20910	chr16	30099212	30108267	1	9056	26641.6	1124.63	588	YPEL3,TBX6	ALDOA,MAPK3,PPP4C,LOC100271831,GDPD3	TBX6	588	1
macs2_HNNN118_1025_H3K27ac_peak_20118	chr16	2823898	2844956	1	21059	28323	2865.99	589	PRSS33,TCEB2	PRSS30P,PRSS41,LOC100128788,SRRM2,PRSS21,ZG16B	PRSS33	589	1
2_macs2_HNNN118_1025_H3K27ac_peak_53836_lociStitched	chr8	143743428	143766261	2	15414	28070.9	2634.93	590	PSCA,JRK	JRK,LY6K,ARC,C8orf55	PSCA	590	1
4_macs2_HNNN118_1025_H3K27ac_peak_1370_lociStitched	chr1	24107024	24133000	4	14783	28394.4	2966.46	591	GALE,C1orf128,LYPLA2,HMGCL	HMGCL,TCEB3	LYPLA2	591	1
macs2_HNNN118_1025_H3K27ac_peak_20150	chr16	3067565	3083714	1	16150	27734.3	2335.15	592	HCFC1R1,CCDC64B,THOC6,CLDN6,TNFRSF12A	IL32,CLDN9,LOC283875,PKMYT1,MMP25,PAQR4,HCFC1R1	HCFC1R1	592	1
macs2_HNNN118_1025_H3K27ac_peak_1656	chr1	27843477	27859984	1	16508	27746.6	2368.75	593		WASF2	WASF2	593	1
23_macs2_HNNN118_1025_H3K27ac_peak_43823_lociStitched	chr4	185231236	185373748	23	39729	36169.5	10802.4	594	IRF2		IRF2	594	1
7_macs2_HNNN118_1025_H3K27ac_peak_38357_lociStitched	chr22	43546347	43594516	7	21079	31781.9	6420.93	595	TTLL12,TSPO	BIK,TSPO,MCAT	TTLL12	595	1
11_macs2_HNNN118_1025_H3K27ac_peak_27592_lociStitched	chr19	10827534	10891625	11	32668	34429.7	9081.69	596	DNM2,MIR638	DNM2,MIR199A1,QTRT1	MIR638	596	1
11_macs2_HNNN118_1025_H3K27ac_peak_47212_lociStitched	chr6	41642761	41703717	11	21755	30520.7	5205.64	597	TFEB	MDFI,PRICKLE4,PGC,FRS3	TFEB	597	1
4_macs2_HNNN118_1025_H3K27ac_peak_5903_lociStitched	chr10	1081618	1106054	4	7965	28316.4	3012.96	598	IDI1,WDR37,IDI2-AS1	GTPBP4,IDI2-AS1,IDI2	IDI1	598	1
macs2_HNNN118_1025_H3K27ac_peak_17945	chr15	40625368	40641399	1	16032	27770.5	2507.25	599	C15orf52	C15orf23,PLCB2,PHGR1,DISP2	C15orf52	599	1
21_macs2_HNNN118_1025_H3K27ac_peak_54019_lociStitched	chr9	671405	764746	21	41661	30597.2	5348.44	600	KANK1		KANK1	600	1
macs2_HNNN118_1025_H3K27ac_peak_37900	chr22	38139708	38150346	1	10639	26878	1655.27	601	TRIOBP		TRIOBP	601	1
12_macs2_HNNN118_1025_H3K27ac_peak_18314_lociStitched	chr15	52363157	52432730	12	26516	34209	8988.83	602	BCL2L10,GNB5		BCL2L10	602	1
macs2_HNNN118_1025_H3K27ac_peak_20979	chr16	30957515	30970325	1	12811	27049.6	1840.8	603	FBXL19,SETD1A,ORAI3	HSD3B7,CTF1,NCRNA00095	ORAI3	603	1
17_macs2_HNNN118_1025_H3K27ac_peak_55918_lociStitched	chr9	136648284	136760069	17	40488	33434.9	8227.38	604	VAV2	SARDH	SARDH	604	1
macs2_HNNN118_1025_H3K27ac_peak_33398	chr2	220137173	220155719	1	18547	27416.6	2223.67	605	DNAJB2,PTPRN	ANKZF1,GLB1L,STK16,ATG9A,MIR153-1,RESP18,TUBA4B,TUBA4A	DNAJB2	605	1
macs2_HNNN118_1025_H3K27ac_peak_27748	chr19	13198143	13216423	1	18281	27069	1877.36	606	TRMT1,NFIX,LYL1	IER2,NACC1,TRMT1,STX10	LYL1	606	1
17_macs2_HNNN118_1025_H3K27ac_peak_37304_lociStitched	chr22	24528627	24605440	17	35728	32691.6	7504.63	607	CABIN1,SUSD2	POM121L9P,GGT5	SUSD2	607	1
1_macs2_HNNN118_1025_H3K27ac_peak_46692_lociStitched	chr6	30645484	30660801	1	15318	26651.6	1473.5	608	KIAA1949,NRM	MDC1,TUBB,DHX16,FLOT1,C6orf136	KIAA1949	608	1
4_macs2_HNNN118_1025_H3K27ac_peak_25237_lociStitched	chr17	74117230	74149378	4	21006	28524.9	3353.04	609	FOXJ1,RNF157	EXOC7,GALR2,ZACN,SRP68	FOXJ1	609	1
10_macs2_HNNN118_1025_H3K27ac_peak_40813_lociStitched	chr3	134027368	134101294	10	33052	30021.3	4871.72	610	AMOTL2		AMOTL2	610	1
28_macs2_HNNN118_1025_H3K27ac_peak_32113_lociStitched	chr2	121227900	121391150	28	40918	37727.1	12586.6	611		LOC84931	LOC84931	611	1
14_macs2_HNNN118_1025_H3K27ac_peak_5028_lociStitched	chr1	205204710	205294460	14	46816	33611.4	8472.4	612	NUAK2,TMCC2	DSTYK,KLHDC8A	NUAK2	612	1
5_macs2_HNNN118_1025_H3K27ac_peak_17345_lociStitched	chr14	100588175	100634279	5	25743	30225.8	5089.88	613	EVL,DEGS2		DEGS2	613	1
12_macs2_HNNN118_1025_H3K27ac_peak_18304_lociStitched	chr15	52275391	52347957	12	20440	38568.8	13439.2	614	MAPK6	LEO1	MAPK6	614	1
2_macs2_HNNN118_1025_H3K27ac_peak_38088_lociStitched	chr22	39914444	39931463	2	15617	26677.3	1558.94	615	ATF4,RPS19BP1	MGAT3,ATF4,CACNA1I,SMCR7L	RPS19BP1	615	1
macs2_HNNN118_1025_H3K27ac_peak_23417	chr17	27043637	27060011	1	16375	27293.8	2199.03	616	SNORD42B,TLCD1,RPL23A,SNORD4A,NEK8,SNORD4B,RAB34,SNORD42A	RAB34,PROCA1,TRAF4	SNORD4B	616	1
13_macs2_HNNN118_1025_H3K27ac_peak_31159_lociStitched	chr2	69966504	70032142	13	25996	32431.7	7351.46	617	ANXA4	GMCL1	ANXA4	617	1
macs2_HNNN118_1025_H3K27ac_peak_8950	chr11	1883929	1904906	1	20978	27236.5	2169.02	618	LSP1	TNNI2,SYT8,MIR4298,TNNT3	LSP1	618	1
9_macs2_HNNN118_1025_H3K27ac_peak_29224_lociStitched	chr19	49273326	49342915	9	26113	35692.2	10661	619	BCAT2,PLEKHA4,HSD17B14	PPP1R15A,BCAT2,IZUMO1,FUT1,PLEKHA4,RASIP1,FGF21	BCAT2	619	1
4_macs2_HNNN118_1025_H3K27ac_peak_6179_lociStitched	chr10	11907852	11936819	4	21411	29091.6	4171.25	620	C10orf47		C10orf47	620	1
macs2_HNNN118_1025_H3K27ac_peak_27737	chr19	13103321	13128331	1	25011	27623.5	2723.59	621	NFIX	RAD23A,GADD45GIP1,DAND5	NFIX	621	1
5_macs2_HNNN118_1025_H3K27ac_peak_49095_lociStitched	chr7	2646976	2689905	5	27085	30878.8	5980.01	622	TTYH3,IQCE	AMZ1,IQCE	TTYH3	622	1
11_macs2_HNNN118_1025_H3K27ac_peak_34691_lociStitched	chr20	31144507	31196032	11	23197	31754.9	6857.98	623	LOC149950	C20orf203	LOC149950	623	1
5_macs2_HNNN118_1025_H3K27ac_peak_14527_lociStitched	chr12	123916074	123967472	5	27007	33871.3	9025.49	624	SNRNP35,RILPL1,RILPL2	SETD8	SNRNP35	624	1
5_macs2_HNNN118_1025_H3K27ac_peak_29230_lociStitched	chr19	49356460	49385213	5	17623	28615	3792.52	625	TULP2,PLEKHA4,PPP1R15A	BCAT2,NUCB1,PLEKHA4,HSD17B14	PLEKHA4	625	1
macs2_HNNN118_1025_H3K27ac_peak_41867	chr3	195858254	195876172	1	17919	28278.2	3490.43	626	LOC401109	TFRC	LOC401109	626	1
macs2_HNNN118_1025_H3K27ac_peak_10767	chr11	71787046	71792641	1	5596	27892.8	3105.22	627	LRTOMT,NUMA1	C11orf59,MIR3165,LRTOMT,C11orf51	LRTOMT	627	1
5_macs2_HNNN118_1025_H3K27ac_peak_10438_lociStitched	chr11	67252895	67277037	5	12197	27567.7	2790.82	628	PITPNM1,AIP,CDK2AP2	PTPRCAP,TMEM134,CABP2,CABP4,CORO1B,GPR152	PITPNM1	628	1
macs2_HNNN118_1025_H3K27ac_peak_29337	chr19	50368280	50384581	1	16302	26295.1	1581.2	629	TBC1D17,PNKP,AKT1S1	PTOV1,IL4I1,NUP62,ATF5,MED25	AKT1S1	629	1
3_macs2_HNNN118_1025_H3K27ac_peak_28972_lociStitched	chr19	46109192	46147160	3	23151	30268.1	5566.11	630	EML2,MIR330	SNRPD2,EML2,MIR642A,GPR4,QPCTL,OPA3,GIPR,MIR642B	MIR330	630	1
12_macs2_HNNN118_1025_H3K27ac_peak_38142_lociStitched	chr22	41078297	41156855	12	28888	39019.8	14321.1	631	MCHR1	MKL1	MCHR1	631	1
7_macs2_HNNN118_1025_H3K27ac_peak_3385_lociStitched	chr1	109782213	109826270	7	27671	27817.6	3119.24	632	CELSR2,PSRC1	SARS,MYBPHL	CELSR2	632	1
9_macs2_HNNN118_1025_H3K27ac_peak_31608_lociStitched	chr2	97414405	97475772	9	28197	34359.4	9689.85	633	MIR3127,CNNM4	ANKRD23,LMAN2L,CNNM3,ANKRD39	CNNM4	633	1
macs2_HNNN118_1025_H3K27ac_peak_13228	chr12	57615128	57637595	1	22468	26812.1	2159.08	634	SHMT2,STAC3,NDUFA4L2,NXPH4	SHMT2,MIR1228	SHMT2	634	1
7_macs2_HNNN118_1025_H3K27ac_peak_28857_lociStitched	chr19	44234734	44304048	7	24800	31967.6	7395.8	635	C19orf61,LYPD5,KCNN4	ZNF283,IRGC	C19orf61	635	1
macs2_HNNN118_1025_H3K27ac_peak_49224	chr7	5562273	5573770	1	11498	26020	1463.57	636	ACTB	MIR589,FBXL18	ACTB	636	1
2_macs2_HNNN118_1025_H3K27ac_peak_20941_lociStitched	chr16	30532513	30548399	2	14613	26142	1590.19	637	ITGAL,ZNF747,ZNF768	ZNF688,ZNF785,ZNF764	ZNF768	637	1
12_macs2_HNNN118_1025_H3K27ac_peak_14441_lociStitched	chr12	122850226	122910757	12	23898	35156.4	10605	638	CLIP1	CLIP1	CLIP1	638	1
macs2_HNNN118_1025_H3K27ac_peak_53	chr1	1277862	1285550	1	7689	25438.8	887.964	639	DVL1	AURKAIP1,GLTPD1,TAS1R3,PUSL1,MXRA8,LOC148413,CPSF3L,ACAP3,CCNL2	DVL1	639	1
macs2_HNNN118_1025_H3K27ac_peak_23841	chr17	38244799	38261615	1	16817	27326	2779.68	640	NR1D1,THRA	MSL1,MED24,CASC3	NR1D1	640	1
8_macs2_HNNN118_1025_H3K27ac_peak_39821_lociStitched	chr3	50609131	50674978	8	29577	28116.7	3575.49	641	HEMK1,CISH,MAPKAPK3	C3orf18,CISH,DOCK3	CISH	641	1
macs2_HNNN118_1025_H3K27ac_peak_23802	chr17	37938311	37941097	1	2787	28325.3	3798.43	642	IKZF3	GRB7	GRB7	642	1
7_macs2_HNNN118_1025_H3K27ac_peak_52443_lociStitched	chr8	42103432	42156895	7	19281	34499.7	9986.89	643	IKBKB	POLB,PLAT	IKBKB	643	1
4_macs2_HNNN118_1025_H3K27ac_peak_28297_lociStitched	chr19	30151546	30186025	4	26400	28093.5	3582.37	644	PLEKHF1	C19orf12	PLEKHF1	644	1
16_macs2_HNNN118_1025_H3K27ac_peak_36880_lociStitched	chr21	46703867	46808807	16	35383	34577.7	10116.2	645	LOC642852,POFUT2	COL18A1,NCRNA00175,POFUT2	LOC642852	645	1
macs2_HNNN118_1025_H3K27ac_peak_10265	chr11	65143801	65163626	1	19826	26664.6	2204.54	646	FRMD8,SLC25A45	DPF2,MIR612,TIGD3,NEAT1,SLC25A45	FRMD8	646	1
16_macs2_HNNN118_1025_H3K27ac_peak_37239_lociStitched	chr22	23416327	23503331	16	38632	32330.7	7882.56	647	GNAZ,RAB36,RTDR1	BCR	RTDR1	647	1
5_macs2_HNNN118_1025_H3K27ac_peak_24141_lociStitched	chr17	42392423	42433341	5	17650	28483	4046.79	648	GRN,RUNDC3A,SLC25A39,FAM171A2	SLC25A39,ITGA2B,SLC4A1	GRN	648	1
macs2_HNNN118_1025_H3K27ac_peak_19125	chr15	75984805	76006033	1	21229	26352.4	1923.26	649	CSPG4	MIR4313,ODF3L1,DNM1P35,SNX33	CSPG4	649	1
5_macs2_HNNN118_1025_H3K27ac_peak_5418_lociStitched	chr1	226294456	226321986	5	18676	26767.4	2345.56	650		H3F3A,LOC440926	LOC440926	650	1
7_macs2_HNNN118_1025_H3K27ac_peak_13398_lociStitched	chr12	69178963	69225893	7	21634	32208.1	7799.77	651	MDM2	SLC35E3	MDM2	651	1
1_macs2_HNNN118_1025_H3K27ac_peak_55601_lociStitched	chr9	131925876	131942051	1	16176	25520.9	1132.25	652	IER5L		IER5L	652	1
14_macs2_HNNN118_1025_H3K27ac_peak_46033_lociStitched	chr6	2917799	2992174	14	20819	30791.2	6403.69	653	DKFZP686I15217,SERPINB6	DKFZP686I15217,NQO2,MGC39372,SERPINB9,LOC401233	SERPINB6	653	1
13_macs2_HNNN118_1025_H3K27ac_peak_30935_lociStitched	chr2	61174846	61245450	13	26700	31814.2	7434.6	654	PEX13,PUS10	KIAA1841	PEX13	654	1
8_macs2_HNNN118_1025_H3K27ac_peak_39207_lociStitched	chr3	20081154	20123781	8	23783	29233.6	4889.32	655	KAT2B	C3orf48	KAT2B	655	1
8_macs2_HNNN118_1025_H3K27ac_peak_6083_lociStitched	chr10	6234040	6281780	8	15221	32195.9	7853.23	656	PFKFB3	MIR3155	PFKFB3	656	1
8_macs2_HNNN118_1025_H3K27ac_peak_27118_lociStitched	chr19	3426949	3483640	8	30172	31440.8	7114.72	657	C19orf77,NFIC	FZR1,DOHH	C19orf77	657	1
8_macs2_HNNN118_1025_H3K27ac_peak_45205_lociStitched	chr5	141212802	141259872	8	29362	27098.2	2777.13	658	PCDH1	KIAA0141,LOC729080	PCDH1	658	1
macs2_HNNN118_1025_H3K27ac_peak_20100	chr16	2560062	2572521	1	12460	25806.3	1500.06	659	AMDHD2,ATP6V0C	PDPK1,C16orf59,MIR3178,CEMP1,TBC1D24,NTN3	ATP6V0C	659	1
11_macs2_HNNN118_1025_H3K27ac_peak_18672_lociStitched	chr15	65127156	65190901	11	32293	30686.8	6380.87	660	PLEKHO2	ANKDD1A,PIF1	PLEKHO2	660	1
5_macs2_HNNN118_1025_H3K27ac_peak_8814_lociStitched	chr11	391067	419688	5	20028	26460.1	2172.33	661	SIGIRR,PKP3,ANO9	B4GALNT4,SIGIRR,PTDSS2	SIGIRR	661	1
macs2_HNNN118_1025_H3K27ac_peak_7405	chr10	75630294	75652150	1	21857	26926.6	2668.62	662	CAMK2G	PLAU,CAMK2G,C10orf55	CAMK2G	662	1
6_macs2_HNNN118_1025_H3K27ac_peak_17549_lociStitched	chr14	104159391	104203152	6	32483	28024.5	3829.09	663	XRCC3,KLC1,ZFYVE21,PPP1R13B	XRCC3	XRCC3	663	1
7_macs2_HNNN118_1025_H3K27ac_peak_20262_lociStitched	chr16	4696188	4747868	7	23291	30511.9	6325.63	664	MGRN1,NUDT16L1,ANKS3	C16orf71,NUDT16L1,FAM100A	NUDT16L1	664	1
5_macs2_HNNN118_1025_H3K27ac_peak_22368_lociStitched	chr16	88562396	88604177	5	21476	31757.7	7587.43	665	ZFPM1	ZC3H18	ZC3H18	665	1
macs2_HNNN118_1025_H3K27ac_peak_10159	chr11	64027421	64047335	1	19915	26635	2511.16	666	BAD,PLCB3	PRDX5,GPR137,TRMT112,PLCB3,ESRRA,FKBP2,C11orf20,NUDT22,KCNK4,VEGFB,TRPT1,DNAJC4,PPP1R14B	GPR137	666	1
28_macs2_HNNN118_1025_H3K27ac_peak_22573_lociStitched	chr17	737841	860838	28	32286	40392.2	16272.5	667	NXN	TIMM22	NXN	667	1
10_macs2_HNNN118_1025_H3K27ac_peak_29172_lociStitched	chr19	48790770	48844131	10	25203	31232.2	7113.02	668	CCDC114,TMEM143,ZNF114,EMP3	CARD8,SYNGR4	CCDC114	668	1
6_macs2_HNNN118_1025_H3K27ac_peak_14093_lociStitched	chr12	111834419	111886472	6	30108	31028.8	6912.64	669	SH2B3	FAM109A	SH2B3	669	1
11_macs2_HNNN118_1025_H3K27ac_peak_48662_lociStitched	chr6	158405494	158494055	11	46107	32962.4	8847.24	670	SYNJ2		SYNJ2	670	1
11_macs2_HNNN118_1025_H3K27ac_peak_46070_lociStitched	chr6	3709600	3773660	11	29154	28231.2	4202.34	671	C6orf145		C6orf145	671	1
6_macs2_HNNN118_1025_H3K27ac_peak_37879_lociStitched	chr22	37920871	37965749	6	23972	31280	7288.19	672	CDC42EP1	GGA1,LGALS2,MFNG,CARD10	CDC42EP1	672	1
3_macs2_HNNN118_1025_H3K27ac_peak_22034_lociStitched	chr16	84209675	84233936	3	15487	27349.4	3357.72	673	TAF1C,LRRC50,ADAD2	HSDL1,KCNG4,ADAD2,TAF1C	TAF1C	673	1
macs2_HNNN118_1025_H3K27ac_peak_2583	chr1	46765820	46775309	1	9490	25092.7	1106.42	674	UQCRH,LRRC41	NSUN4	UQCRH	674	1
18_macs2_HNNN118_1025_H3K27ac_peak_23213_lociStitched	chr17	17804988	17897845	18	40287	31265	7307.85	675	LRRC48,TOM1L2	ATPAF2,C17orf39	TOM1L2	675	1
12_macs2_HNNN118_1025_H3K27ac_peak_46142_lociStitched	chr6	7106574	7170862	12	16007	27766	3818.71	676	RREB1	RREB1	RREB1	676	1
19_macs2_HNNN118_1025_H3K27ac_peak_791_lociStitched	chr1	15464530	15567380	19	33324	36131.2	12187.7	677	TMEM51,C1orf126	TMEM51,FHAD1	TMEM51	677	1
18_macs2_HNNN118_1025_H3K27ac_peak_36741_lociStitched	chr21	44991282	45067358	18	29995	33610.4	9676.87	678	HSF2BP	RRP1B	HSF2BP	678	1
macs2_HNNN118_1025_H3K27ac_peak_904	chr1	16531078	16547412	1	16335	25933.5	2005.82	679	ARHGEF19	EPHA2,C1orf89	ARHGEF19	679	1
7_macs2_HNNN118_1025_H3K27ac_peak_8883_lociStitched	chr11	1040137	1091074	7	29628	28774.3	4849.2	680	MUC2	MUC6	MUC2	680	1
macs2_HNNN118_1025_H3K27ac_peak_23178	chr17	17625521	17647318	1	21798	25258.4	1344.87	681	RAI1	SMCR5	SMCR5	681	1
9_macs2_HNNN118_1025_H3K27ac_peak_27484_lociStitched	chr19	8535133	8591891	9	18164	30689.1	6793.93	682	ZNF414,MYO1F,PRAM1,HNRNPM		PRAM1	682	1
macs2_HNNN118_1025_H3K27ac_peak_1661	chr1	27924076	27935749	1	11674	25308.2	1434.61	683	AHDC1	FGR	AHDC1	683	1
15_macs2_HNNN118_1025_H3K27ac_peak_25410_lociStitched	chr17	76703715	76800500	15	25313	34968.4	11110.9	684	CYTH1,USP36		CYTH1	684	1
macs2_HNNN118_1025_H3K27ac_peak_25114	chr17	73117601	73139870	1	22270	27335.2	3514.05	685	ARMC7,HN1,NT5C	SLC16A5,HN1,SUMO2	NT5C	685	1
3_macs2_HNNN118_1025_H3K27ac_peak_21459_lociStitched	chr16	66637813	66655933	3	15308	26390	2569.42	686	CMTM3,CMTM4	CMTM1,CMTM2	CMTM3	686	1
2_macs2_HNNN118_1025_H3K27ac_peak_23781_lociStitched	chr17	37729216	37736251	2	4366	29070.7	5264.29	687		PPP1R1B,NEUROD2	NEUROD2	687	1
2_macs2_HNNN118_1025_H3K27ac_peak_34516_lociStitched	chr20	23321376	23343709	2	12915	25506.5	1724.11	688	NXT1	GZF1	NXT1	688	1
15_macs2_HNNN118_1025_H3K27ac_peak_20406_lociStitched	chr16	11391384	11518072	15	38694	41705.7	17939	689	C16orf75	TNP2,PRM2,SOCS1,PRM1,PRM3	C16orf75	689	1
3_macs2_HNNN118_1025_H3K27ac_peak_33093_lociStitched	chr2	201709336	201732644	3	7457	28006.9	4242.06	690	CLK1	NIF3L1,CLK1,BZW1,PPIL3	CLK1	690	1
6_macs2_HNNN118_1025_H3K27ac_peak_1716_lociStitched	chr1	28661675	28704960	6	30725	31935.7	8189.52	691	PHACTR4,MED18	MED18	PHACTR4	691	1
6_macs2_HNNN118_1025_H3K27ac_peak_28356_lociStitched	chr19	33759248	33809268	6	24791	29486.8	5767.31	692	LOC80054,CEBPA	SLC7A10	CEBPA	692	1
macs2_HNNN118_1025_H3K27ac_peak_13126	chr12	56108808	56127121	1	18314	25744.4	2032.74	693	BLOC1S1,CD63,RDH5	METTL7B,ITGA7,GDF11,CD63	RDH5	693	1
2_macs2_HNNN118_1025_H3K27ac_peak_17570_lociStitched	chr14	104559010	104586940	2	24485	26569.8	2862.82	694	MIR203,ASPG	KIF26A	MIR203	694	1
macs2_HNNN118_1025_H3K27ac_peak_123	chr1	2117879	2131486	1	13608	25177	1470.92	695	LOC100128003,C1orf86	SKI	LOC100128003	695	1
11_macs2_HNNN118_1025_H3K27ac_peak_53645_lociStitched	chr8	134291197	134354483	11	24832	29010.3	5309.7	696	NDRG1		NDRG1	696	1
macs2_HNNN118_1025_H3K27ac_peak_24452	chr17	48222189	48231690	1	9502	24684.5	988.104	697	PPP1R9B	SGCA,PDK2,COL1A1,HILS1,SAMD14	PPP1R9B	697	1
7_macs2_HNNN118_1025_H3K27ac_peak_27067_lociStitched	chr19	2950052	2993331	7	15220	36042.8	12347.5	698	TLE6	TLE2,ZNF77,ZNF57,TLE6	TLE6	698	1
16_macs2_HNNN118_1025_H3K27ac_peak_18749_lociStitched	chr15	66991410	67099200	16	34081	31280.7	7588.42	699	SMAD6	SMAD6	SMAD6	699	1
13_macs2_HNNN118_1025_H3K27ac_peak_16648_lociStitched	chr14	69117975	69205621	13	41629	31131.9	7476.2	700			ZFP36L1	700	1
6_macs2_HNNN118_1025_H3K27ac_peak_42225_lociStitched	chr4	6660289	6700947	6	23059	27139.2	3504.72	701	LOC93622,S100P	MRFAP1,MRFAP1L1,CNO	LOC93622	701	1
6_macs2_HNNN118_1025_H3K27ac_peak_34825_lociStitched	chr20	33839842	33875178	6	14722	27449	3862.22	702	MMP24,EIF6,FAM83C		EIF6	702	1
11_macs2_HNNN118_1025_H3K27ac_peak_42596_lociStitched	chr4	38649683	38690637	11	13633	27422.8	3861.96	703	FLJ13197,KLF3		FLJ13197	703	1
1_macs2_HNNN118_1025_H3K27ac_peak_7481_lociStitched	chr10	77154929	77170195	1	15267	24819.5	1289.98	704	NCRNA00245,ZNF503		NCRNA00245	704	1
macs2_HNNN118_1025_H3K27ac_peak_38002	chr22	39142847	39157785	1	14939	25348.3	1831.4	705	SUN2	DNAL4,GTPBP1,JOSD1	SUN2	705	1
9_macs2_HNNN118_1025_H3K27ac_peak_4821_lociStitched	chr1	201417602	201482101	9	28549	26773.5	3263.65	706	PHLDA3,CSRP1	CSRP1,RPS10P7,TNNI1,LAD1	PHLDA3	706	1
7_macs2_HNNN118_1025_H3K27ac_peak_34023_lociStitched	chr2	242480292	242524317	7	13212	28686.7	5177.34	707	BOK,THAP4,BOK-AS	STK25	BOK-AS	707	1
8_macs2_HNNN118_1025_H3K27ac_peak_34674_lociStitched	chr20	31022335	31072793	8	26141	28014.3	4505.9	708	ASXL1,C20orf112		C20orf112	708	1
7_macs2_HNNN118_1025_H3K27ac_peak_38762_lociStitched	chr3	5224548	5249612	7	11941	26154.3	2679.34	709	EDEM1		EDEM1	709	1
13_macs2_HNNN118_1025_H3K27ac_peak_22837_lociStitched	chr17	4743210	4813040	13	32220	32135.8	8686.85	710	CHRNE,MINK1,C17orf107	PSMB6,PLD2,SLC25A11,PFN1,GP1BA,MINK1,RNF167,ENO3	C17orf107	710	1
6_macs2_HNNN118_1025_H3K27ac_peak_39938_lociStitched	chr3	53173397	53230956	6	28537	27208.1	3764.36	711	PRKCD	RFT1	PRKCD	711	1
4_macs2_HNNN118_1025_H3K27ac_peak_22502_lociStitched	chr16	89964366	89992621	4	18315	28226.7	4800.52	712	TUBB3,MC1R,TCF25	DEF8,AFG3L1P,CENPBD1	MC1R	712	1
macs2_HNNN118_1025_H3K27ac_peak_22486	chr16	89783532	89791490	1	7959	24575.9	1238.26	713	LOC100128881,ZNF276,C16orf7	CDK10,SPATA2L	C16orf7	713	1
5_macs2_HNNN118_1025_H3K27ac_peak_25475_lociStitched	chr17	77759209	77789706	5	17791	25876.7	2543.45	714	CBX2,CBX8	CBX4	CBX8	714	1
4_macs2_HNNN118_1025_H3K27ac_peak_51828_lociStitched	chr8	11692463	11735480	4	26832	28060	4753.38	715	FDFT1,CTSB		CTSB	715	1
4_macs2_HNNN118_1025_H3K27ac_peak_53490_lociStitched	chr8	126423061	126448492	4	9873	26387.2	3110.21	716	TRIB1		TRIB1	716	1
8_macs2_HNNN118_1025_H3K27ac_peak_41929_lociStitched	chr3	197210078	197275009	8	39293	29335.8	6110.01	717	BDH1		BDH1	717	1
1_macs2_HNNN118_1025_H3K27ac_peak_25832_lociStitched	chr18	3446232	3453846	1	7615	23705.4	487.296	718	TGIF1		TGIF1	718	1
11_macs2_HNNN118_1025_H3K27ac_peak_1009_lociStitched	chr1	17880770	17956360	11	27605	32027.5	8821.35	719	ARHGEF10L		ARHGEF10L	719	1
macs2_HNNN118_1025_H3K27ac_peak_18192	chr15	45449655	45462061	1	12407	24769.8	1581.77	720	SHF,DUOX1	DUOX1,DUOXA2,DUOXA1,DUOX2	DUOX1	720	1
macs2_HNNN118_1025_H3K27ac_peak_30229	chr2	27291702	27310306	1	18605	25374	2228.76	721	AGBL5,EMILIN1,OST4,KHK	ABHD1,CGREF1,PREB,KHK,TMEM214	EMILIN1	721	1
13_macs2_HNNN118_1025_H3K27ac_peak_49178_lociStitched	chr7	4724880	4793893	13	21315	33526.5	10386.5	722	FOXK1	KIAA0415	FOXK1	722	1
5_macs2_HNNN118_1025_H3K27ac_peak_10519_lociStitched	chr11	68584276	68624276	5	14557	29532	6408	723	CPT1A	IGHMBP2,MRPL21	CPT1A	723	1
macs2_HNNN118_1025_H3K27ac_peak_55503	chr9	130722576	130746818	1	24243	25039.6	1922.39	724	FAM102A	FAM102A,PIP5KL1,ST6GALNAC4,DPM2	FAM102A	724	1
4_macs2_HNNN118_1025_H3K27ac_peak_2458_lociStitched	chr1	43814041	43835768	4	12364	25305.4	2218.33	725	MPL,CDC20,ELOVL1	C1orf84,TIE1,MED8	CDC20	725	1
macs2_HNNN118_1025_H3K27ac_peak_10275	chr11	65235569	65250057	1	14489	25316.3	2231.15	726		NEAT1,MIR612,MALAT1,SCYL1	MALAT1	726	1
1_macs2_HNNN118_1025_H3K27ac_peak_41207_lociStitched	chr3	169375873	169387427	1	11555	23805.9	794.915	727	MECOM		MECOM	727	1
macs2_HNNN118_1025_H3K27ac_peak_26898	chr19	1202587	1215975	1	13389	24935.2	1973.39	728	STK11	ATP5D,SBNO2,C19orf26,MIDN	STK11	728	1
7_macs2_HNNN118_1025_H3K27ac_peak_51677_lociStitched	chr7	158592116	158623186	7	14875	26018	3094.57	729	ESYT2	WDR60	ESYT2	729	1
macs2_HNNN118_1025_H3K27ac_peak_22643	chr17	1615792	1634947	1	19156	25213.7	2306.26	730	WDR81,C17orf91,MIR22	PRPF8,SERPINF2,TLCD2,WDR81,SERPINF1,C17orf91	WDR81	730	1
macs2_HNNN118_1025_H3K27ac_peak_49227	chr7	5586198	5599570	1	13373	25301.2	2428.36	731		ACTB,FSCN1,FBXL18	ACTB	731	1
13_macs2_HNNN118_1025_H3K27ac_peak_1272_lociStitched	chr1	22542814	22613336	13	33418	30564.2	7785.63	732			WNT4	732	1
11_macs2_HNNN118_1025_H3K27ac_peak_6373_lociStitched	chr10	23606050	23675853	11	25293	35697.3	12948.5	733	C10orf67		C10orf67	733	1
macs2_HNNN118_1025_H3K27ac_peak_50263	chr7	73148342	73162119	1	13778	25052.1	2306.27	734	WBSCR26,ABHD11	ABHD11,STX1A,CLDN3,MIR4284	ABHD11	734	1
16_macs2_HNNN118_1025_H3K27ac_peak_39448_lociStitched	chr3	42054477	42145023	16	33669	33809.9	11073.8	735	TRAK1		TRAK1	735	1
16_macs2_HNNN118_1025_H3K27ac_peak_25924_lociStitched	chr18	9610382	9685346	16	24603	30360.4	7638.83	736	PPP4R1	PPP4R1,RAB31	PPP4R1	736	1
macs2_HNNN118_1025_H3K27ac_peak_26894	chr19	1165061	1178310	1	13250	24504	1785.97	737	SBNO2	STK11,SBNO2	SBNO2	737	1
15_macs2_HNNN118_1025_H3K27ac_peak_9037_lociStitched	chr11	2791440	2884448	15	30489	28786	6082.72	738	KCNQ1	KCNQ1DN,SLC22A18,CDKN1C,SLC22A18AS	KCNQ1DN	738	1
7_macs2_HNNN118_1025_H3K27ac_peak_20665_lociStitched	chr16	22200273	22252452	7	20118	31610	8933.04	739	EEF2K		EEF2K	739	1
11_macs2_HNNN118_1025_H3K27ac_peak_17690_lociStitched	chr14	106020691	106073509	11	24495	29102.7	6433.23	740		TMEM121	TMEM121	740	1
10_macs2_HNNN118_1025_H3K27ac_peak_53846_lociStitched	chr8	143838035	143902351	10	25802	30768.8	8103.82	741	LY6D,LYNX1	LYPD2,SLURP1,GML,C8orf55	LY6D	741	1
macs2_HNNN118_1025_H3K27ac_peak_8087	chr10	104153065	104164855	1	11791	23845.3	1181.36	742	NFKB2,PSD	FBXL15,CUEDC2,C10orf95,MIR146B	NFKB2	742	1
5_macs2_HNNN118_1025_H3K27ac_peak_9789_lociStitched	chr11	47414203	47439942	5	18606	26634.7	3981.82	743	SLC39A13	PSMC3,SLC39A13,RAPSN,MYBPC3,SPI1	SLC39A13	743	1
10_macs2_HNNN118_1025_H3K27ac_peak_4617_lociStitched	chr1	181061594	181131604	10	31015	28613.1	5978.85	744		IER5	IER5	744	1
macs2_HNNN118_1025_H3K27ac_peak_38056	chr22	39627853	39642503	1	14651	24176.9	1547.04	745	PDGFB		PDGFB	745	1
6_macs2_HNNN118_1025_H3K27ac_peak_18901_lociStitched	chr15	70369209	70413410	6	10264	25636.6	3014.51	746	MIR629,TLE3		TLE3	746	1
macs2_HNNN118_1025_H3K27ac_peak_17593	chr14	105153012	105167754	1	14743	24691.4	2099.26	747	INF2	ADSSL1	INF2	747	1
macs2_HNNN118_1025_H3K27ac_peak_35	chr1	1134376	1156688	1	22313	25295.1	2713.14	748	TNFRSF18,TNFRSF4,SDF4	MIR429,MIR200B,TTLL10,FAM132A,MIR200A,B3GALT6	TNFRSF18	748	1
1_macs2_HNNN118_1025_H3K27ac_peak_35869_lociStitched	chr20	57463238	57468050	1	4813	23026.4	447.997	749	GNAS	GNAS,GNAS-AS	GNAS	749	1
14_macs2_HNNN118_1025_H3K27ac_peak_37609_lociStitched	chr22	31563648	31650942	14	34358	31600.4	9034.93	750	LIMK2,RNF185	INPP5J,PLA2G3,MIR3928,PIK3IP1	LIMK2	750	1
12_macs2_HNNN118_1025_H3K27ac_peak_42158_lociStitched	chr4	3468369	3525090	12	24080	28587.4	6029.44	751	DOK7,LRPAP1	DOK7,HGFAC	DOK7	751	1
5_macs2_HNNN118_1025_H3K27ac_peak_41902_lociStitched	chr3	196705836	196738202	5	13364	26109.7	3566.73	752	MFI2	NCBP2,PIGZ,LOC152217,MFI2	PIGZ	752	1
6_macs2_HNNN118_1025_H3K27ac_peak_36812_lociStitched	chr21	45713313	45755588	6	19213	27009.5	4476.92	753	AIRE,PFKL,C21orf2	DNMT3L,TRPM2	PFKL	753	1
macs2_HNNN118_1025_H3K27ac_peak_19936	chr16	636020	646634	1	10615	23626.8	1108.1	754	RAB40C	WFIKKN1,PIGQ,C16orf11,MIR3176,NHLRC4,FAM195A,C16orf13,RAB40C	RAB40C	754	1
7_macs2_HNNN118_1025_H3K27ac_peak_38528_lociStitched	chr22	46746670	46791536	7	30783	28086.1	5581.33	755	CELSR1,TRMU		TRMU	755	1
10_macs2_HNNN118_1025_H3K27ac_peak_51805_lociStitched	chr8	10536255	10592426	10	22281	26714.9	4235.29	756	C8orf74,SOX7	RP1L1	SOX7	756	1
13_macs2_HNNN118_1025_H3K27ac_peak_874_lociStitched	chr1	16203780	16291305	13	35180	34047.2	11570.8	757	SPEN,ZBTB17	C1orf64,FLJ37453	ZBTB17	757	1
macs2_HNNN118_1025_H3K27ac_peak_51954	chr8	21951275	21970722	1	19448	24341.8	1878.58	758	NUDT18,FAM160B2	EPB49,HR,SFTPC,REEP4,LGI3	NUDT18	758	1
macs2_HNNN118_1025_H3K27ac_peak_35488	chr20	48893569	48916339	1	22771	24858	2399.96	759	LOC284751		LOC284751	759	1
macs2_HNNN118_1025_H3K27ac_peak_32	chr1	1091736	1103564	1	11829	23945.8	1496.24	760	MIR200B,MIR200A	MIR429,C1orf159,TTLL10,TNFRSF4,TNFRSF18	MIR200B	760	1
13_macs2_HNNN118_1025_H3K27ac_peak_39307_lociStitched	chr3	32438190	32512665	13	34366	29648.5	7209.18	761	CMTM7	CMTM6	CMTM7	761	1
2_macs2_HNNN118_1025_H3K27ac_peak_12100_lociStitched	chr12	6972202	6983905	2	9981	23436.4	1041.57	762	TPI1,SPSB2,USP5	RPL13P5,GPR162,LEPREL2,DSTNP2,ENO2,ATN1,LRRC23,CDCA3,GNB3	TPI1	762	1
17_macs2_HNNN118_1025_H3K27ac_peak_26345_lociStitched	chr18	45552671	45629018	17	36157	26515.3	4130.37	763	ZBTB7C		ZBTB7C	763	1
3_macs2_HNNN118_1025_H3K27ac_peak_19687_lociStitched	chr15	93422351	93438384	3	7470	24304.4	1922.36	764	LOC100507217	MIR3175,CHD2	LOC100507217	764	1
6_macs2_HNNN118_1025_H3K27ac_peak_33376_lociStitched	chr2	219728327	219774266	6	22012	26924.8	4589.31	765	WNT10A,WNT6	PRKAG3	WNT10A	765	1
1_macs2_HNNN118_1025_H3K27ac_peak_31075_lociStitched	chr2	65657298	65665046	1	7749	23032.5	725.213	766	SPRED2		SPRED2	766	1
9_macs2_HNNN118_1025_H3K27ac_peak_18601_lociStitched	chr15	63613656	63695013	9	33345	30085.8	7785.86	767	CA12	APH1B	CA12	767	1
macs2_HNNN118_1025_H3K27ac_peak_28427	chr19	35598910	35619580	1	20671	24731.7	2441.13	768	LGI4,FXYD3	LOC100128675,FXYD1,FXYD5,FXYD7	FXYD3	768	1
macs2_HNNN118_1025_H3K27ac_peak_49569	chr7	27237867	27245842	1	7976	22788.6	511.995	769	HOXA13	HOXA11-AS1,HOXA10,HOXA11,EVX1,HOXA7,HOXA9,MIR196B	HOXA13	769	1
5_macs2_HNNN118_1025_H3K27ac_peak_4800_lociStitched	chr1	200851453	200887288	5	23877	25600.5	3325.49	770	C1orf106	GPR25	C1orf106	770	1
15_macs2_HNNN118_1025_H3K27ac_peak_5435_lociStitched	chr1	226821535	226900221	15	40406	26816.2	4579.53	771	ITPKB		ITPKB	771	1
7_macs2_HNNN118_1025_H3K27ac_peak_27835_lociStitched	chr19	14512263	14561795	7	23966	31542	9346.69	772	PKN1,CD97,DDX39	GIPC1,PTGER1,LOC100130932	DDX39	772	1
7_macs2_HNNN118_1025_H3K27ac_peak_45928_lociStitched	chr5	180586646	180645940	7	20891	27138.9	4945.12	773	TRIM7	TRIM41,OR2V2,TRIM52,SNORD95,SNORD96A,TRIM7,GNB2L1	TRIM7	773	1
macs2_HNNN118_1025_H3K27ac_peak_3951	chr1	153926354	153941297	1	14944	23326	1155.09	774	CRTC2,CREB3L4,SLC39A1	DENND4B,JTB,RPS27,RAB13,GATAD2B	CRTC2	774	1
macs2_HNNN118_1025_H3K27ac_peak_164	chr1	2471496	2483013	1	11518	23233.2	1067.63	775	LOC115110	PANK4,HES5,C1orf93,TNFRSF14	LOC115110	775	1
5_macs2_HNNN118_1025_H3K27ac_peak_50779_lociStitched	chr7	100395876	100435513	5	19981	29212.5	7047.46	776	EPHB4	SRRT,SLC12A9,TRIP6	EPHB4	776	1
6_macs2_HNNN118_1025_H3K27ac_peak_26852_lociStitched	chr19	768035	805331	6	17832	27733.3	5590.67	777	PTBP1	LPPR3,ELANE,AZU1,PRTN3,C19orf21,MIR3187,PTBP1	PTBP1	777	1
7_macs2_HNNN118_1025_H3K27ac_peak_16831_lociStitched	chr14	75397811	75451785	7	28250	27408	5311.04	778	PGF	DLST,RPS6KL1,EIF2B2	PGF	778	1
7_macs2_HNNN118_1025_H3K27ac_peak_35931_lociStitched	chr20	60782974	60825781	7	22843	27306.6	5218.17	779	OSBPL2,HRH3	GTPBP5,OSBPL2	HRH3	779	1
7_macs2_HNNN118_1025_H3K27ac_peak_14118_lociStitched	chr12	112544403	112588528	7	25083	28822.5	6746.71	780	TRAFD1,NAA25		TRAFD1	780	1
4_macs2_HNNN118_1025_H3K27ac_peak_14780_lociStitched	chr13	20418329	20439158	4	6753	26375.8	4301.19	781	ZMYM5		ZMYM5	781	1
13_macs2_HNNN118_1025_H3K27ac_peak_8868_lociStitched	chr11	894671	959869	13	26427	28915.3	6845.79	782	AP2A2,CHID1		AP2A2	782	1
9_macs2_HNNN118_1025_H3K27ac_peak_2337_lociStitched	chr1	41326422	41373746	9	25185	29430.8	7363.61	783	CITED4		CITED4	783	1
13_macs2_HNNN118_1025_H3K27ac_peak_40908_lociStitched	chr3	141085721	141160861	13	18505	27072.9	5019.35	784	ZBTB38	RASA2	ZBTB38	784	1
15_macs2_HNNN118_1025_H3K27ac_peak_51874_lociStitched	chr8	17582392	17665235	15	26635	29367.8	7315.04	785	MTUS1	MTUS1	MTUS1	785	1
8_macs2_HNNN118_1025_H3K27ac_peak_42147_lociStitched	chr4	3407763	3451743	8	17792	25499.6	3448.03	786	RGS12,HGFAC	DOK7	HGFAC	786	1
11_macs2_HNNN118_1025_H3K27ac_peak_27828_lociStitched	chr19	14442951	14497015	11	20823	31805.9	9801.8	787	CD97	PKN1,DDX39	CD97	787	1
5_macs2_HNNN118_1025_H3K27ac_peak_6820_lociStitched	chr10	43930696	43957744	5	14927	26850.5	4868.64	788	ZNF487P	HNRNPF	ZNF487P	788	1
14_macs2_HNNN118_1025_H3K27ac_peak_5329_lociStitched	chr1	223886259	223964366	14	28706	28321.6	6350.1	789	CAPN2	CAPN8	CAPN2	789	1
7_macs2_HNNN118_1025_H3K27ac_peak_29782_lociStitched	chr2	9671193	9706920	7	18201	27420.5	5451.94	790	ADAM17		ADAM17	790	1
5_macs2_HNNN118_1025_H3K27ac_peak_48961_lociStitched	chr7	841614	877767	5	18116	27490.7	5527.79	791	SUN1	GET4	SUN1	791	1
14_macs2_HNNN118_1025_H3K27ac_peak_45660_lociStitched	chr5	172260160	172334452	14	37918	26760	4799.26	792	ERGIC1		ERGIC1	792	1
5_macs2_HNNN118_1025_H3K27ac_peak_52547_lociStitched	chr8	48637989	48676547	5	9499	28432.7	6485.46	793	KIAA0146,CEBPD		CEBPD	793	1
macs2_HNNN118_1025_H3K27ac_peak_19066	chr15	75066870	75083323	1	16454	24320.8	2393.91	794	CSK	LMAN1L,CPLX3,CYP1A1,CYP1A2	CSK	794	1
macs2_HNNN118_1025_H3K27ac_peak_18043	chr15	42117363	42136048	1	18686	24333.5	2414.1	795	MAPKBP1,JMJD7,JMJD7-PLA2G4B,PLA2G4B	MIR4310	PLA2G4B	795	1
1_macs2_HNNN118_1025_H3K27ac_peak_934_lociStitched	chr1	16969398	16972273	1	2876	22672.8	784.875	796	MST1P2	CROCCP2,NBPF1	MST1P2	796	1
10_macs2_HNNN118_1025_H3K27ac_peak_17115_lociStitched	chr14	91815567	91879086	10	38521	26887.6	5018	797	CCDC88C		CCDC88C	797	1
4_macs2_HNNN118_1025_H3K27ac_peak_20433_lociStitched	chr16	11749423	11775743	4	19710	25612	3800.61	798	TXNDC11,SNN		SNN	798	1
5_macs2_HNNN118_1025_H3K27ac_peak_17353_lociStitched	chr14	100702414	100729413	5	10847	25549.2	3758.26	799	YY1	SLC25A29,MIR345	YY1	799	1
4_macs2_HNNN118_1025_H3K27ac_peak_13655_lociStitched	chr12	93962791	93990625	4	7440	23291.5	1514.17	800	SOCS2		SOCS2	800	1
1_macs2_HNNN118_1025_H3K27ac_peak_37044_lociStitched	chr22	19156676	19169179	1	12504	22891.7	1140.27	801	CLTCL1,SLC25A1	TSSK2,GSC2,DGCR14,DGCR2	SLC25A1	801	1
7_macs2_HNNN118_1025_H3K27ac_peak_11490_lociStitched	chr11	118465538	118514834	7	22120	25589.6	3859.88	802	ARCN1,PHLDB1	PHLDB1,TREH,IFT46	PHLDB1	802	1
18_macs2_HNNN118_1025_H3K27ac_peak_54930_lociStitched	chr9	100836142	100933676	18	32884	29328.5	7617.41	803	TRIM14,NANS,CORO2A	TRIM14	TRIM14	803	1
6_macs2_HNNN118_1025_H3K27ac_peak_16482_lociStitched	chr14	64966134	64987994	6	11267	23274.3	1587.04	804	ZBTB1,ZBTB25	AKAP5,HSPA2,C14orf50	ZBTB1	804	1
4_macs2_HNNN118_1025_H3K27ac_peak_15878_lociStitched	chr14	24031811	24058405	4	22282	24604.8	2925.34	805	JPH4,AP1G2	DHRS2,THTPA,ZFHX2	JPH4	805	1
6_macs2_HNNN118_1025_H3K27ac_peak_37324_lociStitched	chr22	24786818	24838499	6	31503	26073.1	4413.56	806	C22orf45,SPECC1L,ADORA2A		ADORA2A	806	1
7_macs2_HNNN118_1025_H3K27ac_peak_24755_lociStitched	chr17	60744352	60802992	7	27517	27543.2	5887.46	807	MRC2,MARCH10,MIR548W		MIR548W	807	1
8_macs2_HNNN118_1025_H3K27ac_peak_45385_lociStitched	chr5	149852301	149902010	8	29807	25326.7	3703.32	808	NDST1	RPS14	NDST1	808	1
9_macs2_HNNN118_1025_H3K27ac_peak_6311_lociStitched	chr10	21600463	21662861	9	28453	35161.3	13540.4	809			MIR1915	809	1
7_macs2_HNNN118_1025_H3K27ac_peak_35039_lociStitched	chr20	39761087	39802677	7	21049	24338.5	2728.3	810	PLCG1	PLCG1	PLCG1	810	1
11_macs2_HNNN118_1025_H3K27ac_peak_21960_lociStitched	chr16	81632308	81687975	11	24218	29442.3	7854.61	811	CMIP		CMIP	811	1
5_macs2_HNNN118_1025_H3K27ac_peak_21104_lociStitched	chr16	48635580	48663992	5	13201	25664.6	4119.74	812	N4BP1		N4BP1	812	1
8_macs2_HNNN118_1025_H3K27ac_peak_24854_lociStitched	chr17	62768807	62822090	8	23245	24504.9	2967.86	813	LOC146880,PLEKHM1P,MIR4315-1		LOC146880	813	1
macs2_HNNN118_1025_H3K27ac_peak_22950	chr17	7482399	7496251	1	13853	22714.5	1195.43	814	CD68,MPDU1,FXR2,SOX15	SNORD10,TNFSF13,SENP3,TNFSF12-TNFSF13,EIF4A1,MPDU1,SAT2,SHBG,SNORA67,SNORA48	MPDU1	814	1
macs2_HNNN118_1025_H3K27ac_peak_22942	chr17	7378537	7391931	1	13395	22875.6	1363.51	815	POLR2A,ZBTB4,AMAC1L3	FGF11,CHRNB1,C17orf74,TMEM102	AMAC1L3	815	1
4_macs2_HNNN118_1025_H3K27ac_peak_928_lociStitched	chr1	16929167	16952859	4	10903	30652.7	9145.11	816	NBPF1,CROCCP2	MST1P2	NBPF1	816	1
14_macs2_HNNN118_1025_H3K27ac_peak_22242_lociStitched	chr16	86637803	86717262	14	33397	28652.9	7159.26	817		FOXC2,MTHFSD,FLJ30679,FOXL1	FOXL1	817	1
9_macs2_HNNN118_1025_H3K27ac_peak_10562_lociStitched	chr11	69035180	69088428	9	26055	26214	4728.42	818	MYEOV		MYEOV	818	1
12_macs2_HNNN118_1025_H3K27ac_peak_43946_lociStitched	chr5	1092419	1174500	12	26324	30764	9307.99	819	SLC12A7	SLC6A19	SLC12A7	819	1
4_macs2_HNNN118_1025_H3K27ac_peak_9232_lociStitched	chr11	10310701	10352196	4	12913	23942.6	2514.6	820	ADM,SBF2		ADM	820	1
15_macs2_HNNN118_1025_H3K27ac_peak_28182_lociStitched	chr19	19453209	19524722	15	22989	30035.5	8645.92	821	MAU2,GATAD2A	SUGP1	GATAD2A	821	1
macs2_HNNN118_1025_H3K27ac_peak_45886	chr5	179238830	179251460	1	12631	22611.5	1227.64	822	SQSTM1	MGAT4B,C5orf45,MIR1229,LTC4S	SQSTM1	822	1
5_macs2_HNNN118_1025_H3K27ac_peak_22377_lociStitched	chr16	88691119	88724482	5	12736	26049.8	4684.17	823	ZC3H18,CYBA,IL17C,MVD	RNF166,SNAI3,MGC23284,CTU2	IL17C	823	1
macs2_HNNN118_1025_H3K27ac_peak_24228	chr17	43501357	43519637	1	18281	22705.6	1352.72	824	ARHGAP27,PLEKHM1,SH3D20	ARHGAP27,MIR4315-1	SH3D20	824	1
9_macs2_HNNN118_1025_H3K27ac_peak_35235_lociStitched	chr20	45561327	45622183	9	24594	27744.3	6414.22	825	EYA2	EYA2	EYA2	825	1
macs2_HNNN118_1025_H3K27ac_peak_36022	chr20	62149100	62158882	1	9783	22536.7	1207.1	826	PPDPF	PRIC285,PTK6,KCNQ2,C20orf195,SRMS,EEF1A2	PPDPF	826	1
12_macs2_HNNN118_1025_H3K27ac_peak_22635_lociStitched	chr17	1452238	1524747	12	25147	30540.8	9273.9	827	PITPNA,SLC43A2	RILP,SCARF1,LOC100306951,INPP5K	PITPNA	827	1
macs2_HNNN118_1025_H3K27ac_peak_19990	chr16	1344847	1362656	1	17810	24268.3	3007.94	828	UBE2I	TPSD1,C16orf42,BAIAP3,GNPTG	UBE2I	828	1
3_macs2_HNNN118_1025_H3K27ac_peak_28826_lociStitched	chr19	43958823	43985724	3	20886	24762.4	3518.65	829	LYPD3,PHLDB3	ETHE1,TEX101	LYPD3	829	1
5_macs2_HNNN118_1025_H3K27ac_peak_17053_lociStitched	chr14	90957417	91002687	5	21570	26306.4	5115.51	830		LOC400238	LOC400238	830	1
6_macs2_HNNN118_1025_H3K27ac_peak_57295_lociStitched	chrX	152728014	152777580	6	32967	23241.5	2056.99	831	HAUS7,BGN	ZFP92,TREX2,ATP2B3	BGN	831	1
6_macs2_HNNN118_1025_H3K27ac_peak_1155_lociStitched	chr1	20801585	20827739	6	17178	23590.9	2450.63	832	CAMK2N1,MUL1	LOC339505	CAMK2N1	832	1
15_macs2_HNNN118_1025_H3K27ac_peak_15381_lociStitched	chr13	73958663	74049330	15	19448	42613.5	21497.1	833			KLF5	833	1
macs2_HNNN118_1025_H3K27ac_peak_55647	chr9	132357944	132377114	1	19171	22925.4	1809.65	834	C9orf50	ASB6,METTL11A	C9orf50	834	1
7_macs2_HNNN118_1025_H3K27ac_peak_29133_lociStitched	chr19	48101398	48152525	7	12309	28355	7239.58	835	GLTSCR1	ZNF541	GLTSCR1	835	1
12_macs2_HNNN118_1025_H3K27ac_peak_50944_lociStitched	chr7	105683082	105748572	12	23739	26104.3	5003.44	836	SYPL1		SYPL1	836	1
16_macs2_HNNN118_1025_H3K27ac_peak_1411_lociStitched	chr1	24551568	24655771	16	28202	33042.8	11952.1	837	GRHL3	LOC284632,IL28RA	GRHL3	837	1
15_macs2_HNNN118_1025_H3K27ac_peak_21969_lociStitched	chr16	81705612	81791832	15	28960	35522.6	14450.5	838	CMIP	PLCG2	PLCG2	838	1
6_macs2_HNNN118_1025_H3K27ac_peak_35108_lociStitched	chr20	42801041	42842508	6	18148	25991.5	4922.13	839	JPH2,C20orf111	GDAP1L1	JPH2	839	1
macs2_HNNN118_1025_H3K27ac_peak_23420	chr17	27067016	27078493	1	11478	21875.2	864.218	840	TRAF4,NEK8	RAB34,SNORD42A,RPL23A,PROCA1,SNORD4A,SNORD4B,TLCD1,SNORD42B	TRAF4	840	1
2_macs2_HNNN118_1025_H3K27ac_peak_12592_lociStitched	chr12	46120545	46132918	2	5105	21651.5	652.057	841	ARID2,LOC400027		ARID2	841	1
6_macs2_HNNN118_1025_H3K27ac_peak_19695_lociStitched	chr15	93450980	93480460	6	17953	24807.4	3823.56	842	CHD2	LOC100507217,MIR3175	MIR3175	842	1
2_macs2_HNNN118_1025_H3K27ac_peak_1761_lociStitched	chr1	29446894	29461226	2	9813	22668.9	1695.48	843	TMEM200B	SRSF4	TMEM200B	843	1
7_macs2_HNNN118_1025_H3K27ac_peak_28343_lociStitched	chr19	33525606	33569961	7	28868	27154.1	6183.09	844	RHPN2	GPATCH1	RHPN2	844	1
3_macs2_HNNN118_1025_H3K27ac_peak_21497_lociStitched	chr16	67272648	67283499	3	8139	22947.7	1977.05	845	SLC9A5,FHOD1	PLEKHG4,LRRC29,E2F4,ELMO3,TMEM208,MIR328,EXOC3L	FHOD1	845	1
25_macs2_HNNN118_1025_H3K27ac_peak_41274_lociStitched	chr3	171803751	171928117	25	24270	29947.3	8991.66	846	FNDC3B		FNDC3B	846	1
6_macs2_HNNN118_1025_H3K27ac_peak_17358_lociStitched	chr14	100745044	100785061	6	14086	25466.8	4521.92	847	MIR345,SLC25A29	YY1,SLC25A47	SLC25A29	847	1
6_macs2_HNNN118_1025_H3K27ac_peak_24398_lociStitched	chr17	47572060	47604024	6	21252	23918.7	2982.24	848	NGFR	NXPH3	NGFR	848	1
5_macs2_HNNN118_1025_H3K27ac_peak_41073_lociStitched	chr3	152849173	152881972	5	16822	24546.8	3630.85	849	RAP2B		RAP2B	849	1
9_macs2_HNNN118_1025_H3K27ac_peak_1982_lociStitched	chr1	33149296	33197392	9	24594	28367	7464.5	850	RBBP4,SYNC	KIAA1522,ZBTB8OS,SYNC	SYNC	850	1
5_macs2_HNNN118_1025_H3K27ac_peak_20255_lociStitched	chr16	4646179	4669838	5	12603	23753.6	2862.74	851	LOC342346,FAM100A	MGRN1	FAM100A	851	1
4_macs2_HNNN118_1025_H3K27ac_peak_35871_lociStitched	chr20	57555509	57591527	4	11164	24006	3187.59	852	TH1L,CTSZ	TUBB1,ATP5E,SLMO2	CTSZ	852	1
14_macs2_HNNN118_1025_H3K27ac_peak_33784_lociStitched	chr2	237591777	237683328	14	31390	27675.9	6875.48	853			CXCR7	853	1
macs2_HNNN118_1025_H3K27ac_peak_34620	chr20	30149630	30167955	1	18326	23571.4	2794.56	854	HM13	HM13,PSIMCT-1,ID1,MIR3193	PSIMCT-1	854	1
2_macs2_HNNN118_1025_H3K27ac_peak_18870_lociStitched	chr15	69103065	69114000	2	4956	21797.8	1023.52	855	ANP32A	MIR4312,C15orf28,MIR548H4	ANP32A	855	1
5_macs2_HNNN118_1025_H3K27ac_peak_50242_lociStitched	chr7	72960812	72994081	5	15390	27377.1	6627.18	856	TBL2,BCL7B	BCL7B,MLXIPL,BAZ1B	BCL7B	856	1
macs2_HNNN118_1025_H3K27ac_peak_53965	chr8	145678576	145695133	1	16558	22484.4	1755.04	857	CYHR1,KIFC2	SLC39A4,LRRC14,VPS28,TONSL,FOXH1,GPT,RECQL4,MFSD3,PPP1R16A,CPSF1	CYHR1	857	1
2_macs2_HNNN118_1025_H3K27ac_peak_14786_lociStitched	chr13	20692058	20703222	2	7843	22664	1943.65	858		GJA3	GJA3	858	1
macs2_HNNN118_1025_H3K27ac_peak_27228	chr19	4709892	4726837	1	16946	22360.6	1653.83	859	DPP9	C19orf30,MIR7-3,C19orf10	DPP9	859	1
10_macs2_HNNN118_1025_H3K27ac_peak_36679_lociStitched	chr21	44344076	44428039	10	26489	30663.3	9958.01	860	PKNOX1	NDUFV3,WDR4	PKNOX1	860	1
11_macs2_HNNN118_1025_H3K27ac_peak_55705_lociStitched	chr9	132933448	132982915	11	31366	24426.8	3729.81	861	NCS1		NCS1	861	1
macs2_HNNN118_1025_H3K27ac_peak_7409	chr10	75664728	75676385	1	11658	21875.5	1184.35	862	C10orf55,PLAU	CAMK2G	PLAU	862	1
8_macs2_HNNN118_1025_H3K27ac_peak_13958_lociStitched	chr12	109081866	109128794	8	18280	25111.2	4434.7	863	CORO1C		CORO1C	863	1
4_macs2_HNNN118_1025_H3K27ac_peak_10839_lociStitched	chr11	72925874	72955635	4	25350	23639.2	2990.98	864	P2RY2	P2RY6	P2RY2	864	1
6_macs2_HNNN118_1025_H3K27ac_peak_997_lociStitched	chr1	17727731	17771514	6	17478	24864.4	4229.44	865	RCC2,PADI6		RCC2	865	1
macs2_HNNN118_1025_H3K27ac_peak_10053	chr11	62376311	62392112	1	15802	22401.1	1776.03	866	EML3,ROM1,B3GAT3	C11orf83,INTS5,MTA2,GANAB,EEF1G,C11orf48,METTL12,SNORA57,TUT1	EML3	866	1
5_macs2_HNNN118_1025_H3K27ac_peak_13193_lociStitched	chr12	57061616	57087841	5	10754	25383.2	4846.38	867	PTGES3	SNORD59B,BAZ2A,SNORD59A,NACA,ATP5B	PTGES3	867	1
macs2_HNNN118_1025_H3K27ac_peak_22927	chr17	7250144	7261509	1	11366	21524.2	992.164	868	ACAP1,TMEM95,KCTD11	GPS2,PLSCR3,EIF5A,TNK1,C17orf61,NLGN2,NEURL4	KCTD11	868	1
macs2_HNNN118_1025_H3K27ac_peak_38496	chr22	46390488	46405111	1	14624	22582.3	2057.46	869	LOC730668	WNT7B,LOC100271722,LOC150381,C22orf26	LOC730668	869	1
1_macs2_HNNN118_1025_H3K27ac_peak_42409_lociStitched	chr4	15002970	15006917	1	3948	20878.4	384.043	870	CPEB2	CPEB2	CPEB2	870	1
macs2_HNNN118_1025_H3K27ac_peak_3807	chr1	150943089	150957679	1	14591	22172.4	1688.06	871	LASS2,ANXA9	LASS2,FAM63A,SETDB1,PRUNE	LASS2	871	1
7_macs2_HNNN118_1025_H3K27ac_peak_34697_lociStitched	chr20	31211408	31274603	7	27263	30415.8	9946.89	872	C20orf203	LOC149950	C20orf203	872	1
3_macs2_HNNN118_1025_H3K27ac_peak_51426_lociStitched	chr7	143072907	143090663	3	11564	22621.1	2168.01	873	ZYX,EPHA1	FAM131B,TAS2R60,ZYX,LOC285965	ZYX	873	1
macs2_HNNN118_1025_H3K27ac_peak_50782	chr7	100462151	100468246	1	6096	20943.6	513.199	874	TRIP6,SLC12A9	EPHB4,UFSP1,SRRT,ACHE	TRIP6	874	1
macs2_HNNN118_1025_H3K27ac_peak_22994	chr17	8053182	8069561	1	16380	21472.9	1044.98	875	PER1,VAMP2	HES7,ALOXE3,MIR3676,AURKB,C17orf59,TMEM107	VAMP2	875	1
4_macs2_HNNN118_1025_H3K27ac_peak_29086_lociStitched	chr19	47596874	47618194	4	12505	22085.4	1716.26	876	ZC3H4	SAE1,TMEM160	ZC3H4	876	1
macs2_HNNN118_1025_H3K27ac_peak_21568	chr16	67999793	68004901	1	5109	21494.5	1133.98	877	SLC12A4	SLC12A4,PSMB10,CTRL,DPEP3,DPEP2,LCAT	SLC12A4	877	1
7_macs2_HNNN118_1025_H3K27ac_peak_48460_lociStitched	chr6	150154269	150186301	7	18826	23899.1	3539.54	878	LRP11	RAET1E	LRP11	878	1
3_macs2_HNNN118_1025_H3K27ac_peak_47306_lociStitched	chr6	43137168	43154578	3	13614	21659.8	1305.75	879	SRF,CUL9	C6orf108	CUL9	879	1
3_macs2_HNNN118_1025_H3K27ac_peak_27625_lociStitched	chr19	11194955	11213670	3	16205	23101.8	2758.59	880	LDLR	LDLR	LDLR	880	1
1_macs2_HNNN118_1025_H3K27ac_peak_13187_lociStitched	chr12	57021347	57033307	1	11961	21549.5	1209.16	881	ATP5B,BAZ2A	SNORD59B,SNORD59A,PTGES3	BAZ2A	881	1
macs2_HNNN118_1025_H3K27ac_peak_27001	chr19	2230822	2241664	1	10843	22007.1	1693.52	882	MIR1227,PLEKHJ1,DOT1L,SF3A2	AMH,C19orf35,JSRP1,OAZ1,MIR4321	PLEKHJ1	882	1
macs2_HNNN118_1025_H3K27ac_peak_10604	chr11	69513978	69524143	1	10166	27157.8	6910.17	883	FGF19	ORAOV1	FGF19	883	1
6_macs2_HNNN118_1025_H3K27ac_peak_17075_lociStitched	chr14	91262331	91305466	6	20221	24850.1	4619.76	884	TTC7B		TTC7B	884	1
13_macs2_HNNN118_1025_H3K27ac_peak_12297_lociStitched	chr12	14521805	14579801	13	14860	25106.5	4877.46	885	ATF7IP		ATF7IP	885	1
4_macs2_HNNN118_1025_H3K27ac_peak_3893_lociStitched	chr1	152002996	152025172	4	10613	22076.2	1969.23	886	S100A11	TCHHL1,S100A10	S100A11	886	1
macs2_HNNN118_1025_H3K27ac_peak_9038	chr11	2905029	2926537	1	21509	21837.1	1744.3	887	SLC22A18,CDKN1C,SLC22A18AS	CDKN1C,PHLDA2,KCNQ1DN	SLC22A18	887	1
macs2_HNNN118_1025_H3K27ac_peak_10276	chr11	65251271	65266655	1	15385	21566.8	1487.63	888	MALAT1	MIR612,SCYL1	MALAT1	888	1
macs2_HNNN118_1025_H3K27ac_peak_42052	chr4	1712379	1724874	1	12496	21443.9	1380.7	889	TACC3,SLBP,TMEM129	FAM53A,TMEM129	TMEM129	889	1
9_macs2_HNNN118_1025_H3K27ac_peak_20493_lociStitched	chr16	14431059	14500143	9	34462	31074	11012	890		MIR365-1,MIR193B	MIR365-1	890	1
macs2_HNNN118_1025_H3K27ac_peak_24358	chr17	46678420	46692360	1	13941	20919.8	865.674	891	HOXB6,LOC404266,HOXB7,HOXB8	HOXB3,MIR196A1,HOXB4,HOXB5,HOXB9,MIR10A	HOXB7	891	1
macs2_HNNN118_1025_H3K27ac_peak_29106	chr19	47728697	47736836	1	8140	21502.4	1460.95	892	BBC3,MIR3190,MIR3191	CCDC9,BBC3,PRR24	BBC3	892	1
8_macs2_HNNN118_1025_H3K27ac_peak_7541_lociStitched	chr10	80689719	80742129	8	27402	23647.4	3621.53	893	LOC283050		LOC283050	893	1
macs2_HNNN118_1025_H3K27ac_peak_22393	chr16	88867267	88880054	1	12788	22011.5	1994.77	894	APRT,CDT1	FAM38A,GALNS,TRAPPC2L	CDT1	894	1
4_macs2_HNNN118_1025_H3K27ac_peak_46432_lociStitched	chr6	21587115	21608828	4	7498	21124.6	1116.05	895	SOX4		SOX4	895	1
3_macs2_HNNN118_1025_H3K27ac_peak_26760_lociStitched	chr18	77152187	77167647	3	11239	21288.4	1286.27	896	NFATC1	NFATC1	NFATC1	896	1
7_macs2_HNNN118_1025_H3K27ac_peak_18607_lociStitched	chr15	63767376	63804415	7	7509	24216.1	4215.04	897	USP3		USP3	897	1
7_macs2_HNNN118_1025_H3K27ac_peak_37942_lociStitched	chr22	38499528	38543934	7	27510	26350.5	6350.06	898	BAIAP2L2,PLA2G6	PICK1,SLC16A8,PLA2G6	BAIAP2L2	898	1
macs2_HNNN118_1025_H3K27ac_peak_37992	chr22	39094695	39102903	1	8209	20942.7	973.469	899	GTPBP1,JOSD1	CBY1,TOMM22,LOC646851,SUN2	JOSD1	899	1
2_macs2_HNNN118_1025_H3K27ac_peak_2864_lociStitched	chr1	59238878	59251709	2	4858	20903	945.645	900	LOC100131060,JUN	LOC100131060	JUN	900	1
macs2_HNNN118_1025_H3K27ac_peak_38051	chr22	39539021	39549761	1	10741	21077.2	1140.59	901	CBX7	APOBEC3H	CBX7	901	1
5_macs2_HNNN118_1025_H3K27ac_peak_30508_lociStitched	chr2	39346874	39368408	5	11316	22920.8	3003.99	902	SOS1		SOS1	902	1
macs2_HNNN118_1025_H3K27ac_peak_23920	chr17	39766723	39786862	1	20140	21071.4	1178.13	903	KRT17,KRT42P,KRT16	KRT9,KRT14	KRT17	903	1
19_macs2_HNNN118_1025_H3K27ac_peak_51227_lociStitched	chr7	130570668	130644871	19	28513	25295.8	5424.24	904	FLJ43663,LOC646329	MIR29A,MIR29B1	LOC646329	904	1
8_macs2_HNNN118_1025_H3K27ac_peak_21620_lociStitched	chr16	68667107	68714511	8	21361	27418.5	7551.46	905	CDH3		CDH3	905	1
6_macs2_HNNN118_1025_H3K27ac_peak_39076_lociStitched	chr3	14158112	14190389	6	21074	22213	2362.68	906	XPC,TMEM43,CHCHD4	XPC,LSM3,CHCHD4	TMEM43	906	1
macs2_HNNN118_1025_H3K27ac_peak_26961	chr19	1894650	1911172	1	16523	23899.1	4051.19	907	SCAMP4,ADAT3	C19orf34,CSNK1G2,KLF16,FAM108A1,REXO1	SCAMP4	907	1
8_macs2_HNNN118_1025_H3K27ac_peak_10632_lociStitched	chr11	69909134	69954082	8	15888	40120.6	20276	908	ANO1		ANO1	908	1
macs2_HNNN118_1025_H3K27ac_peak_12932	chr12	52561024	52589436	1	28413	22331.8	2511.62	909	KRT80	LOC283404,KRT7	KRT80	909	1
macs2_HNNN118_1025_H3K27ac_peak_10307	chr11	65646162	65662403	1	16242	21353.7	1619.23	910	FOSL1,CCDC85B,FIBP,CTSW	SNX32,C11orf68,EFEMP2,DRAP1,CFL1,MUS81	FIBP	910	1
macs2_HNNN118_1025_H3K27ac_peak_26865	chr19	905987	914459	1	8473	21284.2	1552.92	911	C19orf22	CFD,ARID3A,KISS1R,MED16	C19orf22	911	1
7_macs2_HNNN118_1025_H3K27ac_peak_31375_lociStitched	chr2	75060247	75104404	7	23767	23076.4	3347.1	912	HK2		HK2	912	1
3_macs2_HNNN118_1025_H3K27ac_peak_32471_lociStitched	chr2	157176513	157199590	3	5708	20787.8	1059.23	913	NR4A2		NR4A2	913	1
15_macs2_HNNN118_1025_H3K27ac_peak_8128_lociStitched	chr10	104512713	104579618	15	36184	28167	8483.55	914	C10orf26	SFXN2,AS3MT,CYP17A1,ARL3,C10orf32	C10orf26	914	1
7_macs2_HNNN118_1025_H3K27ac_peak_34888_lociStitched	chr20	35064373	35126023	7	19091	27200	7527.47	915	DLGAP4	MYL9	DLGAP4	915	1
14_macs2_HNNN118_1025_H3K27ac_peak_42000_lociStitched	chr4	990622	1049582	14	25401	25789.1	6120.05	916	FGFRL1,IDUA	DGKQ,SLC26A1	FGFRL1	916	1
3_macs2_HNNN118_1025_H3K27ac_peak_15861_lociStitched	chr14	23763172	23779040	3	10086	21307.6	1639.16	917	PPP1R3E,BCL2L2	SLC22A17,PABPN1,HOMEZ	PPP1R3E	917	1
7_macs2_HNNN118_1025_H3K27ac_peak_1514_lociStitched	chr1	26103573	26148066	7	16172	24026.2	4364.76	918	FAM54B,MAN1C1,SEPN1,LOC646471	PAQR7,C1orf135,FAM54B	SEPN1	918	1
macs2_HNNN118_1025_H3K27ac_peak_20906	chr16	30073016	30083405	1	10390	20968.1	1349.53	919	ALDOA	YPEL3,C16orf92,TBX6,PPP4C,LOC100271831,FAM57B,GDPD3	ALDOA	919	1
9_macs2_HNNN118_1025_H3K27ac_peak_52277_lociStitched	chr8	37635159	37700209	9	24186	27197.4	7584.83	920	GPR124,PROSC	ERLIN2,BRF2,LOC728024	GPR124	920	1
3_macs2_HNNN118_1025_H3K27ac_peak_21785_lociStitched	chr16	71923358	71937252	3	9905	22359.6	2763.52	921	KIAA0174	ZNF821,ATXN1L	KIAA0174	921	1
10_macs2_HNNN118_1025_H3K27ac_peak_38448_lociStitched	chr22	45799473	45874913	10	32968	30123.2	10539	922	RIBC2,SMC1B	FBLN1	RIBC2	922	1
4_macs2_HNNN118_1025_H3K27ac_peak_10951_lociStitched	chr11	75264381	75296721	4	18004	21933	2364.05	923	SERPINH1	GDPD5	SERPINH1	923	1
macs2_HNNN118_1025_H3K27ac_peak_38656	chr22	50681292	50692475	1	11184	21037.5	1482.87	924	MAPK12,TUBGCP6,HDAC10	SELO,MAPK11	HDAC10	924	1
6_macs2_HNNN118_1025_H3K27ac_peak_6847_lociStitched	chr10	45458971	45492453	6	19599	21455.3	1901.78	925	RASSF4,C10orf10	ZNF22,LOC220980,C10orf25	C10orf10	925	1
macs2_HNNN118_1025_H3K27ac_peak_13212	chr12	57480315	57491550	1	11236	20415.1	868.466	926	STAT6,NAB2	MYO1A,LRP1,STAT6,TMEM194A	NAB2	926	1
6_macs2_HNNN118_1025_H3K27ac_peak_1340_lociStitched	chr1	23690763	23731520	6	20290	25065.6	5526.65	927	C1orf213,ZNF436,TCEA3	HNRNPR	ZNF436	927	1
macs2_HNNN118_1025_H3K27ac_peak_23839	chr17	38221762	38232214	1	10453	21451.7	1922.12	928	THRA	SNORD124,MSL1,MED24,NR1D1	THRA	928	1
macs2_HNNN118_1025_H3K27ac_peak_78	chr1	1553925	1567885	1	13961	21262.5	1736.62	929	MIB2,MMP23B	MIB2,MMP23A,SSU72	MMP23B	929	1
macs2_HNNN118_1025_H3K27ac_peak_26991	chr19	2149224	2156795	1	7572	20994.4	1468.77	930	AP3D1	DOT1L	AP3D1	930	1
7_macs2_HNNN118_1025_H3K27ac_peak_3230_lociStitched	chr1	94126424	94171876	7	20783	22512.4	2990.74	931	BCAR3		BCAR3	931	1
1_macs2_HNNN118_1025_H3K27ac_peak_52806_lociStitched	chr8	71313299	71316952	1	3654	20079.4	576.443	932	NCOA2		NCOA2	932	1
macs2_HNNN118_1025_H3K27ac_peak_25111	chr17	73080586	73103066	1	22481	22414.8	2920.15	933	SLC16A5	ARMC7,ATP5H,NT5C,HN1,KCTD2	SLC16A5	933	1
macs2_HNNN118_1025_H3K27ac_peak_38297	chr22	43039511	43046761	1	7251	20587.1	1118.67	934	CYB5R3	RNU12,CYB5R3,POLDIP3,ATP5L2	CYB5R3	934	1
macs2_HNNN118_1025_H3K27ac_peak_14305	chr12	120658831	120677037	1	18207	21413.9	1960.79	935	PXN	GCN1L1,RPLP0	PXN	935	1
13_macs2_HNNN118_1025_H3K27ac_peak_20698_lociStitched	chr16	23111926	23165325	13	18003	24819.9	5371.94	936	USP31	SCNN1G	USP31	936	1
1_macs2_HNNN118_1025_H3K27ac_peak_21893_lociStitched	chr16	75679617	75685550	1	5934	20309.3	891.137	937	KARS,TERF2IP	ADAT1,KARS	TERF2IP	937	1
4_macs2_HNNN118_1025_H3K27ac_peak_27788_lociStitched	chr19	14088708	14119871	4	17120	24372.6	4961.15	938	RFX1	IL27RA,DCAF15,RLN3,PODNL1	RFX1	938	1
2_macs2_HNNN118_1025_H3K27ac_peak_5899_lociStitched	chr10	974628	978993	2	3213	20092.5	686.615	939		LARP4B	LARP4B	939	1
macs2_HNNN118_1025_H3K27ac_peak_3928	chr1	153579478	153591151	1	11674	20546.8	1159.13	940	S100A16,S100A14	S100A13,S100A2,SNAPIN,C1orf77,S100A1	S100A16	940	1
macs2_HNNN118_1025_H3K27ac_peak_134	chr1	2241928	2255630	1	13703	21234	1849.77	941	MORN1	LOC100129534	LOC100129534	941	1
20_macs2_HNNN118_1025_H3K27ac_peak_41805_lociStitched	chr3	194786338	194908212	20	34270	30115.1	10761.5	942	C3orf21		C3orf21	942	1
macs2_HNNN118_1025_H3K27ac_peak_1553	chr1	26601493	26619175	1	17683	20953.2	1610.83	943	UBXN11,SH3BGRL3,CCDC21	CD52,UBXN11	SH3BGRL3	943	1
3_macs2_HNNN118_1025_H3K27ac_peak_22967_lociStitched	chr17	7785113	7802711	3	10053	20830.8	1488.79	944	CHD3	SCARNA21,CNTROB,LOC284023,KDM6B,TRAPPC1,LSMD1,KCNAB3,CYB5D1,CHD3,TMEM88	CHD3	944	1
macs2_HNNN118_1025_H3K27ac_peak_21552	chr16	67878642	67883394	1	4753	20446.4	1128.6	945	CENPT,NUTF2	TSNAXIP1,THAP11,EDC4,PSKH1,RANBP10,NRN1L	NUTF2	945	1
macs2_HNNN118_1025_H3K27ac_peak_14496	chr12	123458310	123470856	1	12547	20328.3	1013.72	946	PITPNM2,ABCB9,ARL6IP4,OGFOD2	ABCB9,ARL6IP4,MIR4304	ARL6IP4	946	1
3_macs2_HNNN118_1025_H3K27ac_peak_10751_lociStitched	chr11	71636992	71661135	3	13118	26344.8	7042.51	947	RNF121,LOC100133315	IL18BP	RNF121	947	1
3_macs2_HNNN118_1025_H3K27ac_peak_14258_lociStitched	chr12	118480673	118501184	3	17256	22277	2976.15	948	WSB2	VSIG10,RFC5	WSB2	948	1
11_macs2_HNNN118_1025_H3K27ac_peak_53813_lociStitched	chr8	143239402	143317723	11	32865	30153.6	10878.8	949	NCRNA00051,TSNARE1		NCRNA00051	949	1
17_macs2_HNNN118_1025_H3K27ac_peak_19761_lociStitched	chr15	99393652	99464844	17	29160	25159.3	5894.7	950	IGF1R		PGPEP1L	950	1
5_macs2_HNNN118_1025_H3K27ac_peak_24870_lociStitched	chr17	62956707	62989869	5	19142	22805.5	3574.86	951	AMZ2P1	LRRC37A3	AMZ2P1	951	1
2_macs2_HNNN118_1025_H3K27ac_peak_28983_lociStitched	chr19	46267026	46288915	2	17262	21149.2	1991.9	952	SIX5,DMPK,DMWD	FBXO46,DMPK,RSPH6A	SIX5	952	1
1_macs2_HNNN118_1025_H3K27ac_peak_53853_lociStitched	chr8	144094267	144109383	1	15117	21256.1	2099.61	953	LY6E,LOC100133669	C8orf31	LY6E	953	1
6_macs2_HNNN118_1025_H3K27ac_peak_47274_lociStitched	chr6	42738479	42768908	6	11779	23113.9	3970.98	954		TBCC,LOC442211,PRPH2,KIAA0240	KIAA0240	954	1
10_macs2_HNNN118_1025_H3K27ac_peak_14995_lociStitched	chr13	31361819	31417874	10	19969	28784.2	9647.07	955			ALOX5AP	955	1
4_macs2_HNNN118_1025_H3K27ac_peak_13238_lociStitched	chr12	57903266	57925428	4	15168	21206.8	2076.58	956	MARS,MBD6,DDIT3,DCTN2	ARHGAP9,KIF5A,DDIT3,GLI1	DDIT3	956	1
macs2_HNNN118_1025_H3K27ac_peak_28684	chr19	40916193	40933356	1	17164	21445.2	2334.17	957	SERTAD1,PRX	SPTBN4,PRX,SERTAD3,BLVRB,HIPK4	PRX	957	1
macs2_HNNN118_1025_H3K27ac_peak_42019	chr4	1234873	1244661	1	9789	19881.4	773.252	958	C4orf42,CTBP1	LOC100130872-SPON2,SPON2,MAEA	CTBP1	958	1
6_macs2_HNNN118_1025_H3K27ac_peak_19077_lociStitched	chr15	75180782	75206467	6	15133	22677.3	3575.35	959	C15orf17,MPI	ULK3,SCAMP2,COX5A,RPP25	C15orf17	959	1
macs2_HNNN118_1025_H3K27ac_peak_24352	chr17	46618373	46625443	1	7071	19507.5	411.474	960	HOXB2	HOXB1,LOC404266,HOXB3,HOXB4,MIR10A,HOXB5	HOXB2	960	1
4_macs2_HNNN118_1025_H3K27ac_peak_38196_lociStitched	chr22	41796490	41815084	4	10826	22050.6	2975.04	961		PHF5A,TEF,TOB2	TEF	961	1
3_macs2_HNNN118_1025_H3K27ac_peak_22204_lociStitched	chr16	85665122	85693291	3	22821	22540.8	3476.05	962	KIAA0182	GINS2	KIAA0182	962	1
7_macs2_HNNN118_1025_H3K27ac_peak_37112_lociStitched	chr22	20190241	20233235	7	19997	23642.4	4591.76	963	RTN4R,LOC150197	MIR1286	LOC150197	963	1
2_macs2_HNNN118_1025_H3K27ac_peak_1570_lociStitched	chr1	26855427	26876011	2	13949	21440.3	2410.39	964	RPS6KA1	MIR1976	RPS6KA1	964	1
5_macs2_HNNN118_1025_H3K27ac_peak_37620_lociStitched	chr22	31667751	31709519	5	18863	23682.5	4669.66	965	PIK3IP1,LIMK2	PATZ1	PIK3IP1	965	1
9_macs2_HNNN118_1025_H3K27ac_peak_54948_lociStitched	chr9	100952113	101020786	9	25836	23843.3	4834.58	966	TBC1D2,CORO2A	CORO2A	CORO2A	966	1
3_macs2_HNNN118_1025_H3K27ac_peak_21214_lociStitched	chr16	54961809	54980842	3	9508	20829.7	1825.26	967	CRNDE,IRX5		IRX5	967	1
macs2_HNNN118_1025_H3K27ac_peak_163	chr1	2454569	2469278	1	14710	20908.8	1906.29	968	PANK4,HES5	TNFRSF14,PLCH2,C1orf93,LOC115110	HES5	968	1
6_macs2_HNNN118_1025_H3K27ac_peak_49871_lociStitched	chr7	44763860	44808935	6	23120	26314.8	7320.18	969	ZMIZ2	PPIA	ZMIZ2	969	1
2_macs2_HNNN118_1025_H3K27ac_peak_11572_lociStitched	chr11	119980346	120010218	2	24800	20734.2	1750.5	970	TRIM29		TRIM29	970	1
4_macs2_HNNN118_1025_H3K27ac_peak_27231_lociStitched	chr19	4795070	4833614	4	25780	25146.1	6174.75	971	FEM1A,TICAM1	C19orf30,PLIN3,MIR7-3	TICAM1	971	1
macs2_HNNN118_1025_H3K27ac_peak_22892	chr17	6914758	6928051	1	13294	20012.6	1048.82	972	RNASEK,BCL6B,MIR497,C17orf49,MIR195	SLC16A13,ALOX12,C17orf49,SLC16A11	MIR497	972	1
6_macs2_HNNN118_1025_H3K27ac_peak_14773_lociStitched	chr13	20333268	20372598	6	11363	28864.3	9911.16	973	PSPC1		PSPC1	973	1
4_macs2_HNNN118_1025_H3K27ac_peak_28704_lociStitched	chr19	41168078	41200247	4	18559	22807.8	3860.28	974	NUMBL,ADCK4	ITPKC	NUMBL	974	1
macs2_HNNN118_1025_H3K27ac_peak_19943	chr16	690700	703522	1	12823	20625.5	1702.76	975	FAM195A,WDR90	WDR24,STUB1,WFIKKN1,RHOT2,JMJD8,RHBDL1,C16orf13	WDR90	975	1
5_macs2_HNNN118_1025_H3K27ac_peak_38166_lociStitched	chr22	41485830	41502739	5	6699	20918.1	2000.33	976	EP300,MIR1281		EP300	976	1
9_macs2_HNNN118_1025_H3K27ac_peak_22807_lociStitched	chr17	4409292	4464200	9	27146	24741.5	5842.21	977	GGT6,SPNS2,MYBBP1A	GGT6,SMTNL2,MYBBP1A	MYBBP1A	977	1
6_macs2_HNNN118_1025_H3K27ac_peak_15714_lociStitched	chr13	114504287	114567204	6	22644	23065.4	4190.27	978	FAM70B,GAS6	FLJ44054	GAS6	978	1
8_macs2_HNNN118_1025_H3K27ac_peak_33225_lociStitched	chr2	208621474	208676579	8	18320	27216.4	8370.45	979	FZD5	CCNYL1	FZD5	979	1
6_macs2_HNNN118_1025_H3K27ac_peak_29189_lociStitched	chr19	48970206	49015121	6	23374	23706.1	4886.75	980	CYTH2,LMTK3	SULT2B1,GRWD1,KCNJ14	CYTH2	980	1
macs2_HNNN118_1025_H3K27ac_peak_17592	chr14	105142946	105151844	1	8899	19764.2	945.857	981		ADSSL1,INF2	INF2	981	1
macs2_HNNN118_1025_H3K27ac_peak_26835	chr19	672166	683408	1	11243	20131	1322.06	982	FSTL3	POLRMT,RNF126,PRSSL1,PALM,FGF22	FSTL3	982	1
10_macs2_HNNN118_1025_H3K27ac_peak_11610_lociStitched	chr11	121310803	121366080	10	23573	22171.6	3371.9	983	SORL1		SORL1	983	1
macs2_HNNN118_1025_H3K27ac_peak_23911	chr17	39667417	39687359	1	19943	20217.2	1417.88	984	KRT15,KRT19	KRT35,KRT36,KRT32,KRT13,KRT9	KRT15	984	1
6_macs2_HNNN118_1025_H3K27ac_peak_1771_lociStitched	chr1	29553548	29586779	6	15634	21095	2339.46	985	PTPRU,MECR	SRSF4,MECR,PTPRU	PTPRU	985	1
7_macs2_HNNN118_1025_H3K27ac_peak_23403_lociStitched	chr17	26823189	26879976	7	32038	23055.5	4310.13	986	UNC119,SLC13A2,FOXN1	SLC13A2,SPAG5,PIGS,UNC119,ALDOC	FOXN1	986	1
macs2_HNNN118_1025_H3K27ac_peak_37065	chr22	19742710	19755225	1	12516	20085.3	1342.86	987	TBX1	SEPT5,SEPT5-GP1BB,GP1BB	TBX1	987	1
3_macs2_HNNN118_1025_H3K27ac_peak_47900_lociStitched	chr6	108877760	108891794	3	7397	19486.2	781.694	988	FOXO3		FOXO3	988	1
5_macs2_HNNN118_1025_H3K27ac_peak_8594_lociStitched	chr10	125849007	125869325	5	9958	20173.7	1505.56	989	CHST15		CHST15	989	1
8_macs2_HNNN118_1025_H3K27ac_peak_46678_lociStitched	chr6	30456048	30501740	8	15645	24605.1	5944.53	990	HLA-E	PRR3,ABCF1,GNL1	HLA-E	990	1
9_macs2_HNNN118_1025_H3K27ac_peak_53797_lociStitched	chr8	142388834	142431213	9	26143	23346.6	4699.83	991		GPR20,PTP4A3,LOC731779	PTP4A3	991	1
12_macs2_HNNN118_1025_H3K27ac_peak_31663_lociStitched	chr2	99064210	99135108	12	39773	24927.7	6288.65	992	INPP4A		INPP4A	992	1
9_macs2_HNNN118_1025_H3K27ac_peak_35413_lociStitched	chr20	48285559	48345186	9	17986	26581.7	7954.24	993	B4GALT5		B4GALT5	993	1
6_macs2_HNNN118_1025_H3K27ac_peak_44212_lociStitched	chr5	42979400	43010920	6	10785	21881.2	3259.17	994		LOC648987,LOC153684,C5orf39	LOC648987	994	1
5_macs2_HNNN118_1025_H3K27ac_peak_8907_lociStitched	chr11	1282579	1331701	5	16198	22281.7	3674.33	995	TOLLIP,LOC255512,MUC5B		TOLLIP	995	1
macs2_HNNN118_1025_H3K27ac_peak_148	chr1	2342631	2351616	1	8986	19983.5	1394.47	996	PEX10	RER1,PEX10,MORN1	PEX10	996	1
13_macs2_HNNN118_1025_H3K27ac_peak_13639_lociStitched	chr12	93768408	93833268	13	21468	25133.2	6557.35	997	UBE2N,NUDT4,NUDT4P1	NUDT4,MRPL42	NUDT4P1	997	1
6_macs2_HNNN118_1025_H3K27ac_peak_50393_lociStitched	chr7	75573479	75619886	6	31213	25407.8	6858.95	998	POR,TMEM120A	SNORA14A	SNORA14A	998	1
3_macs2_HNNN118_1025_H3K27ac_peak_20646_lociStitched	chr16	21512748	21533228	3	18113	20396	1892.35	999	SLC7A5P2,LOC100271836		SLC7A5P2	999	1
7_macs2_HNNN118_1025_H3K27ac_peak_14013_lociStitched	chr12	110282492	110327097	7	19945	25130.5	6650.61	1000	GLTP	TCHP,TRPV4	GLTP	1000	1
macs2_HNNN118_1025_H3K27ac_peak_47418	chr6	44183005	44198310	1	15306	20083.2	1616.21	1001	SLC29A1	HSP90AB1,SLC35B2,NFKBIE,TMEM151B	SLC29A1	1001	1
macs2_HNNN118_1025_H3K27ac_peak_3924	chr1	153530786	153547993	1	17208	20805	2343.59	1002	S100A2	S100A5,S100A3,S100A14,S100A16,S100A4,S100A6	S100A2	1002	1
12_macs2_HNNN118_1025_H3K27ac_peak_37151_lociStitched	chr22	20903250	20974932	12	33602	27124.5	8666.35	1003	MED15		MED15	1003	1
6_macs2_HNNN118_1025_H3K27ac_peak_31019_lociStitched	chr2	64854498	64888588	6	8701	20191.5	1759.04	1004	SERTAD2	LOC339807	SERTAD2	1004	1
9_macs2_HNNN118_1025_H3K27ac_peak_3198_lociStitched	chr1	92315957	92356986	9	19660	23493.2	5083.49	1005	TGFBR3		TGFBR3	1005	1
macs2_HNNN118_1025_H3K27ac_peak_53981	chr8	146010011	146019208	1	9198	19394.6	1003.39	1006	ZNF34,RPL8	ZNF517,ZNF7,ZNF251	ZNF34	1006	1
macs2_HNNN118_1025_H3K27ac_peak_859	chr1	16150410	16165098	1	14689	20704.2	2314.83	1007	FLJ37453	SPEN,UQCRHL	SPEN	1007	1
14_macs2_HNNN118_1025_H3K27ac_peak_54748_lociStitched	chr9	95711571	95800703	14	31475	25973.1	7585.13	1008	FGD3	SUSD3	FGD3	1008	1
11_macs2_HNNN118_1025_H3K27ac_peak_15846_lociStitched	chr14	23584360	23650310	11	36992	24526.8	6186.11	1009	SLC7A8,CEBPE	C14orf119,ACIN1	SLC7A8	1009	1
5_macs2_HNNN118_1025_H3K27ac_peak_37285_lociStitched	chr22	24230264	24263018	5	10158	20710.4	2394.32	1010	MIF	SLC2A11,DDTL,GSTT2B,DERL3	MIF	1010	1
1_macs2_HNNN118_1025_H3K27ac_peak_36983_lociStitched	chr22	18110109	18123443	1	13335	20297	1992.1	1011	BCL2L13,ATP6V1E1	ATP6V1E1	BCL2L13	1011	1
8_macs2_HNNN118_1025_H3K27ac_peak_31787_lociStitched	chr2	105986455	106021010	8	21543	21068.2	2764.4	1012	FHL2	C2orf49,TGFBRAP1	FHL2	1012	1
7_macs2_HNNN118_1025_H3K27ac_peak_21576_lociStitched	chr16	68094957	68126598	7	8281	24319.3	6024.45	1013	NFATC3,DUS2L	NFATC3,DDX28	NFATC3	1013	1
macs2_HNNN118_1025_H3K27ac_peak_53901	chr8	144675532	144685849	1	10318	19438.3	1148.28	1014	EEF1D,TIGD5	C8orf73,ZNF623,GSDMD,EEF1D,NAPRT1,PYCRL,TSTA3	TIGD5	1014	1
8_macs2_HNNN118_1025_H3K27ac_peak_55355_lociStitched	chr9	127018095	127082715	8	32872	22048.3	3760.88	1015	NEK6	LOC100129034	NEK6	1015	1
6_macs2_HNNN118_1025_H3K27ac_peak_17042_lociStitched	chr14	90848872	90890671	6	11553	21835.8	3548.74	1016	CALM1	LOC400238	CALM1	1016	1
3_macs2_HNNN118_1025_H3K27ac_peak_17434_lociStitched	chr14	102550344	102565850	3	13073	19987.2	1705.66	1017	HSP90AA1	WDR20	HSP90AA1	1017	1
8_macs2_HNNN118_1025_H3K27ac_peak_54212_lociStitched	chr9	33127845	33168299	8	18177	20801.4	2552.65	1018	B4GALT1		B4GALT1	1018	1
10_macs2_HNNN118_1025_H3K27ac_peak_37707_lociStitched	chr22	35694550	35749812	10	13449	25149.7	6902.22	1019	TOM1,MIR3909	HMOX1,MCM5,HMGXB4,TOM1	MIR3909	1019	1
macs2_HNNN118_1025_H3K27ac_peak_26866	chr19	916960	928574	1	11615	20203.7	1966.25	1020	KISS1R,ARID3A	MED16,C19orf22	ARID3A	1020	1
1_macs2_HNNN118_1025_H3K27ac_peak_4039_lociStitched	chr1	155290192	155297620	1	7429	19054.3	829.708	1021	FDPS,RUSC1,C1orf104	CLK2,PKLR,FDPS,MIR555,HCN3,RUSC1	C1orf104	1021	1
4_macs2_HNNN118_1025_H3K27ac_peak_34234_lociStitched	chr20	4644836	4668352	4	12303	20574.1	2351.6	1022	PRNP	PRND	PRNP	1022	1
3_macs2_HNNN118_1025_H3K27ac_peak_14413_lociStitched	chr12	122458693	122474349	3	11427	19925.4	1708.07	1023	BCL7A	MLXIP	BCL7A	1023	1
macs2_HNNN118_1025_H3K27ac_peak_9984	chr11	61504715	61528031	1	23317	20781.6	2567.09	1024	C11orf9,DAGLA,DKFZP434K028	MIR611,C11orf10,FEN1	C11orf9	1024	1
5_macs2_HNNN118_1025_H3K27ac_peak_41265_lociStitched	chr3	171756644	171783023	5	9448	20591.4	2403.13	1025	FNDC3B		FNDC3B	1025	1
macs2_HNNN118_1025_H3K27ac_peak_25633	chr17	79778995	79794709	1	15715	20117.1	1942.25	1026	FAM195B,DYSFIP1	P4HB,ARHGDIA,GCGR,FAM195B	FAM195B	1026	1
12_macs2_HNNN118_1025_H3K27ac_peak_32730_lociStitched	chr2	173059749	173123240	12	21799	23650.4	5485.62	1027			DLX2	1027	1
macs2_HNNN118_1025_H3K27ac_peak_22845	chr17	4846856	4856181	1	9326	19053.8	894.268	1028	ENO3,RNF167,PFN1	CAMTA2,C17orf107,SLC25A11,CHRNE,GP1BA,INCA1,KIF1C,SPAG7,ENO3	PFN1	1028	1
2_macs2_HNNN118_1025_H3K27ac_peak_46826_lociStitched	chr6	32935769	32948670	2	7276	18780	624.408	1029	BRD2	HLA-DMA,HLA-DOA,HLA-DMB	BRD2	1029	1
macs2_HNNN118_1025_H3K27ac_peak_50271	chr7	73239401	73250649	1	11249	19373.6	1220.41	1030	CLDN4,WBSCR27	WBSCR28	CLDN4	1030	1
macs2_HNNN118_1025_H3K27ac_peak_29045	chr19	47215065	47227586	1	12522	19297.4	1148.18	1031	PRKD2,STRN4	PRKD2,FKRP,MIR320E	PRKD2	1031	1
9_macs2_HNNN118_1025_H3K27ac_peak_31033_lociStitched	chr2	65047861	65105048	9	17990	23606.8	5484.23	1032			LOC400958	1032	1
5_macs2_HNNN118_1025_H3K27ac_peak_8240_lociStitched	chr10	106075463	106103892	5	19749	19925.9	1808.08	1033	ITPRIP	GSTO2,CCDC147	ITPRIP	1033	1
12_macs2_HNNN118_1025_H3K27ac_peak_38264_lociStitched	chr22	42671276	42741363	12	27520	24432.3	6314.84	1034		LOC388906	LOC388906	1034	1
macs2_HNNN118_1025_H3K27ac_peak_55575	chr9	131637753	131657677	1	19925	19633.1	1522.19	1035	LRRC8A,CCBL1	PHYHD1,CCBL1,C9orf114	LRRC8A	1035	1
macs2_HNNN118_1025_H3K27ac_peak_124	chr1	2134378	2148211	1	13834	19767.4	1661.34	1036	C1orf86	LOC100128003,SKI,C1orf86	C1orf86	1036	1
12_macs2_HNNN118_1025_H3K27ac_peak_49939_lociStitched	chr7	47513648	47577670	12	25011	24514	6415	1037	TNS3		TNS3	1037	1
4_macs2_HNNN118_1025_H3K27ac_peak_25082_lociStitched	chr17	72740505	72767665	4	19320	20465.1	2379.22	1038	RAB37,NAT9,SLC9A3R1,MIR3615	CD300LF,TMEM104	SLC9A3R1	1038	1
macs2_HNNN118_1025_H3K27ac_peak_38497	chr22	46406798	46411325	1	4528	18875.3	793.583	1039		WNT7B,LOC100271722,LOC150381,C22orf26,LOC730668	LOC730668	1039	1
macs2_HNNN118_1025_H3K27ac_peak_20102	chr16	2578052	2589420	1	11369	19645	1583.56	1040	MIR3178,AMDHD2,CEMP1,PDPK1	PDPK1,ATP6V0C	MIR3178	1040	1
macs2_HNNN118_1025_H3K27ac_peak_98	chr1	1820080	1827047	1	6968	18679.9	629.12	1041	GNB1	TMEM52,CALML6	GNB1	1041	1
3_macs2_HNNN118_1025_H3K27ac_peak_13271_lociStitched	chr12	58278065	58298959	3	16751	19746.9	1725.84	1042		XRCC6BP1,CTDSP2	XRCC6BP1	1042	1
macs2_HNNN118_1025_H3K27ac_peak_10285	chr11	65377275	65388490	1	11216	19118.2	1104.68	1043	MAP3K11,PCNXL3	RELA,EHBP1L1,SSSCA1,SIPA1,FAM89B,KCNK7	PCNXL3	1043	1
11_macs2_HNNN118_1025_H3K27ac_peak_47072_lociStitched	chr6	36682283	36738568	11	32342	22272	4266.4	1044	CPNE5	CDKN1A	CDKN1A	1044	1
4_macs2_HNNN118_1025_H3K27ac_peak_38218_lociStitched	chr22	42062242	42093689	4	14352	22569.5	4566.1	1045	NHP2L1,C22orf46	PPPDE2,MEI1,XRCC6	NHP2L1	1045	1
6_macs2_HNNN118_1025_H3K27ac_peak_2665_lociStitched	chr1	51761525	51801023	6	17138	22355.9	4352.68	1046	TTC39A		TTC39A	1046	1
8_macs2_HNNN118_1025_H3K27ac_peak_33283_lociStitched	chr2	217497367	217560573	8	26837	22507.7	4506.59	1047	IGFBP5,IGFBP2		IGFBP2	1047	1
19_macs2_HNNN118_1025_H3K27ac_peak_57099_lociStitched	chrX	122912060	123017156	19	37975	26463.2	8470.74	1048	XIAP	THOC2	XIAP	1048	1
3_macs2_HNNN118_1025_H3K27ac_peak_25709_lociStitched	chr17	80476117	80497576	3	17520	21019.1	3027.86	1049	FOXK2		FOXK2	1049	1
10_macs2_HNNN118_1025_H3K27ac_peak_43403_lociStitched	chr4	140566351	140613704	10	25879	23416.1	5455.07	1050	MGST2		MGST2	1050	1
7_macs2_HNNN118_1025_H3K27ac_peak_3941_lociStitched	chr1	153743438	153794201	7	21071	23853.5	5908.81	1051	SLC27A3,INTS3,GATAD2B		SLC27A3	1051	1
13_macs2_HNNN118_1025_H3K27ac_peak_32745_lociStitched	chr2	173274679	173331379	13	20793	21546	3651.48	1052	ITGA6	ITGA6	ITGA6	1052	1
macs2_HNNN118_1025_H3K27ac_peak_25218	chr17	73970743	73981880	1	11138	19424	1531.34	1053	C17orf106,ACOX1	CDK3,FBF1,EVPL	ACOX1	1053	1
macs2_HNNN118_1025_H3K27ac_peak_24487	chr17	48609422	48620939	1	11518	18790	916.753	1054	EPN3	MYCBPAP,CACNA1G,SPATA20	EPN3	1054	1
4_macs2_HNNN118_1025_H3K27ac_peak_10224_lociStitched	chr11	64761624	64784752	4	16952	21192.2	3337.37	1055	ARL2,BATF2	C11orf85,SAC3D1,NAALADL1,SNX15	ARL2	1055	1
9_macs2_HNNN118_1025_H3K27ac_peak_39948_lociStitched	chr3	53253697	53306833	9	29063	22513.7	4660.03	1056	TKT		TKT	1056	1
3_macs2_HNNN118_1025_H3K27ac_peak_17874_lociStitched	chr15	37387332	37403526	3	10288	19436	1591.87	1057	MEIS2		MEIS2	1057	1
6_macs2_HNNN118_1025_H3K27ac_peak_4121_lociStitched	chr1	156626542	156681408	6	26963	24234.3	6391.89	1058	NES,BCAN,CRABP2	HDGF,BCAN,C1orf66,ISG20L2,MRPL24,HAPLN2	NES	1058	1
4_macs2_HNNN118_1025_H3K27ac_peak_25703_lociStitched	chr17	80396775	80421545	4	19147	20422.9	2581.03	1059	C17orf62,NARF,HEXDC	C17orf101,C17orf62,NARF	C17orf62	1059	1
9_macs2_HNNN118_1025_H3K27ac_peak_27273_lociStitched	chr19	5281704	5341070	9	20474	25242.4	7408.88	1060	PTPRS	PTPRS	PTPRS	1060	1
6_macs2_HNNN118_1025_H3K27ac_peak_49956_lociStitched	chr7	47598063	47647492	6	20649	24487.1	6667.97	1061		C7orf65,TNS3	TNS3	1061	1
7_macs2_HNNN118_1025_H3K27ac_peak_41132_lociStitched	chr3	159480019	159517483	7	11320	20144.4	2330.26	1062	IQCJ-SCHIP1,SCHIP1	SCHIP1	SCHIP1	1062	1
macs2_HNNN118_1025_H3K27ac_peak_53927	chr8	145056434	145069410	1	12977	19220.1	1407.9	1063	GRINA,PARP10	OPLAH,GRINA,PLEC,SPATC1,MIR661	GRINA	1063	1
3_macs2_HNNN118_1025_H3K27ac_peak_94_lociStitched	chr1	1707906	1727199	3	10133	20064.7	2274.64	1064	NADK,GNB1	NADK,SLC35E2	NADK	1064	1
macs2_HNNN118_1025_H3K27ac_peak_10164	chr11	64121326	64129546	1	8221	18952	1171.35	1065	CCDC88B,RPS6KA4	PRDX5,ESRRA,MIR1237,TRMT112	RPS6KA4	1065	1
3_macs2_HNNN118_1025_H3K27ac_peak_41605_lociStitched	chr3	187454995	187470627	3	12934	18797.5	1019.21	1066	BCL6	RTP2,BCL6,LOC100131635	BCL6	1066	1
3_macs2_HNNN118_1025_H3K27ac_peak_53244_lociStitched	chr8	103871774	103883702	3	9085	19604.9	1833.33	1067	AZIN1		AZIN1	1067	1
macs2_HNNN118_1025_H3K27ac_peak_53916	chr8	144895010	144912785	1	17776	19696.5	1932.14	1068	MIR937,PUF60,SCRIB	PUF60,NRBP2,EPPK1,SCRIB	SCRIB	1068	1
7_macs2_HNNN118_1025_H3K27ac_peak_10574_lociStitched	chr11	69168105	69215749	7	20846	21992.5	4240.32	1069			MYEOV	1069	1
macs2_HNNN118_1025_H3K27ac_peak_38057	chr22	39644560	39656863	1	12304	18941.7	1236.45	1070		PDGFB	PDGFB	1070	1
5_macs2_HNNN118_1025_H3K27ac_peak_31272_lociStitched	chr2	72332252	72377941	5	22763	21473.8	3769.34	1071	CYP26B1		CYP26B1	1071	1
11_macs2_HNNN118_1025_H3K27ac_peak_10402_lociStitched	chr11	66794641	66863009	11	19927	26916.5	9216.01	1072	RHOD,SYT12	KDM2A	RHOD	1072	1
3_macs2_HNNN118_1025_H3K27ac_peak_42386_lociStitched	chr4	10077685	10111768	3	27642	19720.4	2031.35	1073	MIR3138,WDR1	SLC2A9	MIR3138	1073	1
7_macs2_HNNN118_1025_H3K27ac_peak_12516_lociStitched	chr12	31871581	31911204	7	18883	22902.1	5218.35	1074	AMN1	AMN1,H3F3C	AMN1	1074	1
macs2_HNNN118_1025_H3K27ac_peak_12107	chr12	7033534	7041175	1	7642	18586	927.617	1075	ATN1	RPL13P5,PTPN6,C12orf57,PHB2,DSTNP2,SCARNA12,LRRC23,EMG1,MIR141,ENO2,MIR200C	ATN1	1075	1
8_macs2_HNNN118_1025_H3K27ac_peak_47355_lociStitched	chr6	43669996	43712710	8	21214	22036.2	4433.71	1076		VEGFA,MRPS18A	MRPS18A	1076	1
3_macs2_HNNN118_1025_H3K27ac_peak_10772_lociStitched	chr11	71893607	71915071	3	9663	31558.5	13981.6	1077	FOLR1	FOLR3,PHOX2A,INPPL1,FOLR2	FOLR1	1077	0
19_macs2_HNNN118_1025_H3K27ac_peak_50041_lociStitched	chr7	55111108	55224972	19	23276	23399.1	5829.84	1078	EGFR		EGFR	1078	0
10_macs2_HNNN118_1025_H3K27ac_peak_54729_lociStitched	chr9	95477516	95533599	10	25747	21098.4	3544.45	1079	BICD2	ANKRD19,IPPK,BICD2	BICD2	1079	0
6_macs2_HNNN118_1025_H3K27ac_peak_43989_lociStitched	chr5	6703183	6734428	6	11723	18828.2	1281.05	1080	PAPD7	PAPD7	PAPD7	1080	0
8_macs2_HNNN118_1025_H3K27ac_peak_23946_lociStitched	chr17	40164253	40226034	8	16898	24934.8	7407.54	1081	NKIRAS2,DNAJC7	HSPB9,CNP,NKIRAS2,DHX58,KAT2A	NKIRAS2	1081	0
macs2_HNNN118_1025_H3K27ac_peak_41511	chr3	184031336	184041208	1	9873	18749.9	1231.04	1082	EIF4G1	SNORD66,ECE2,FAM131A,POLR2H,EIF4G1,PSMD2,CLCN2	EIF4G1	1082	0
9_macs2_HNNN118_1025_H3K27ac_peak_8927_lociStitched	chr11	1552167	1596052	9	15097	20981.4	3466.91	1083	LOC338651,MOB2,DUSP8	KRTAP5-1,KRTAP5-2,KRTAP5-4,MOB2,KRTAP5-3	DUSP8	1083	0
6_macs2_HNNN118_1025_H3K27ac_peak_34040_lociStitched	chr2	242673005	242717630	6	21537	22151.8	4641	1084	D2HGDH,GAL3ST2	ING5,DTYMK,NEU4	GAL3ST2	1084	0
4_macs2_HNNN118_1025_H3K27ac_peak_29328_lociStitched	chr19	50304505	50325180	4	16446	19612.3	2133.66	1085	AP2A1,FUZ,MED25	TSKS,PNKP,FUZ,PTOV1	FUZ	1085	0
4_macs2_HNNN118_1025_H3K27ac_peak_1110_lociStitched	chr1	19966092	19986056	4	16546	20101.8	2627.26	1086	NBL1	C1orf151,HTR6	NBL1	1086	0
3_macs2_HNNN118_1025_H3K27ac_peak_34091_lociStitched	chr20	820166	838736	3	12998	19485.5	2016.7	1087	FAM110A		FAM110A	1087	0
4_macs2_HNNN118_1025_H3K27ac_peak_33016_lociStitched	chr2	197015979	197036875	4	9740	19594.2	2127.21	1088	STK17B		STK17B	1088	0
3_macs2_HNNN118_1025_H3K27ac_peak_49536_lociStitched	chr7	26233829	26247815	3	5693	18205.6	744.055	1089	HNRNPA2B1,CBX3	NFE2L3,HNRNPA2B1	CBX3	1089	0
4_macs2_HNNN118_1025_H3K27ac_peak_38184_lociStitched	chr22	41674919	41701218	4	14336	21033.9	3574.03	1090	ZC3H7B,RANGAP1	CHADL	RANGAP1	1090	0
3_macs2_HNNN118_1025_H3K27ac_peak_15866_lociStitched	chr14	23826436	23836926	3	7392	18215.9	773.113	1091	EFS	CMTM5,SLC22A17,IL25,MIR208A,PABPN1,EFS,MYH6	EFS	1091	0
3_macs2_HNNN118_1025_H3K27ac_peak_37275_lociStitched	chr22	24107925	24125781	3	10315	19325.5	1907.02	1092	C22orf15,MMP11,CHCHD10	VPREB3,LOC91316,SMARCB1,ZNF70	MMP11	1092	0
9_macs2_HNNN118_1025_H3K27ac_peak_39006_lociStitched	chr3	13017659	13065088	9	18071	22656.8	5240.9	1093	IQSEC1	IQSEC1	IQSEC1	1093	0
macs2_HNNN118_1025_H3K27ac_peak_38246	chr22	42469457	42478668	1	9212	18212	806.884	1094	FAM109B,C22orf32	LOC100132273,CYP2D6,NDUFA6,NAGA	C22orf32	1094	0
17_macs2_HNNN118_1025_H3K27ac_peak_18409_lociStitched	chr15	58518961	58606171	17	19559	27471.2	10081.5	1095			AQP9	1095	0
4_macs2_HNNN118_1025_H3K27ac_peak_14658_lociStitched	chr12	130599569	130626428	4	21164	19897.1	2514	1096		FZD10,FLJ31485	FLJ31485	1096	0
10_macs2_HNNN118_1025_H3K27ac_peak_1679_lociStitched	chr1	28182291	28227136	10	23079	23323.9	5946.45	1097	RPA2,C1orf38	PPP1R8,SCARNA1,SMPDL3B	C1orf38	1097	0
macs2_HNNN118_1025_H3K27ac_peak_22937	chr17	7337764	7346772	1	9009	18170	810.72	1098	FGF11,TMEM102	AMAC1L3,POLR2A,PLSCR3,CHRNB1,C17orf74,ZBTB4,C17orf61,NLGN2,SPEM1	FGF11	1098	0
9_macs2_HNNN118_1025_H3K27ac_peak_4061_lociStitched	chr1	155929917	155974701	9	19032	22463.7	5123.29	1099	ARHGEF2	ARHGEF2,ROBLD3,SCARNA4,SSR2,RIT1,RXFP4,KIAA0907,SNORA42,UBQLN4	ARHGEF2	1099	0
17_macs2_HNNN118_1025_H3K27ac_peak_33927_lociStitched	chr2	240148586	240251781	17	26186	22651.3	5314.54	1100	HDAC4,MIR4269	MGC16025	MIR4269	1100	0
3_macs2_HNNN118_1025_H3K27ac_peak_22748_lociStitched	chr17	3537701	3568340	3	16195	20696.6	3361.1	1101	TAX1BP3,SHPK,CTNS	TRPV1,TMEM93,P2RX5	CTNS	1101	0
6_macs2_HNNN118_1025_H3K27ac_peak_38209_lociStitched	chr22	41952760	41996137	6	24454	23185	5855.9	1102	PMM1,CSDC2,PPPDE2	POLR3H,XRCC6	PMM1	1102	0
macs2_HNNN118_1025_H3K27ac_peak_35982	chr20	61446689	61472320	1	25632	20591.9	3270.52	1103	COL9A3	C20orf20,OGFR,DPH3P1,TCFL5	COL9A3	1103	0
5_macs2_HNNN118_1025_H3K27ac_peak_20306_lociStitched	chr16	8947759	8980787	5	18723	22406.2	5086.31	1104	CARHSP1		CARHSP1	1104	0
4_macs2_HNNN118_1025_H3K27ac_peak_39072_lociStitched	chr3	13871867	13904262	4	19132	20350.5	3035.41	1105	WNT7A		WNT7A	1105	0
2_macs2_HNNN118_1025_H3K27ac_peak_27507_lociStitched	chr19	9893926	9909444	2	14142	19287.3	2001.82	1106		PIN1,ZNF846,UBL5,FBXL12	ZNF846	1106	0
10_macs2_HNNN118_1025_H3K27ac_peak_20343_lociStitched	chr16	10669174	10711399	10	14808	21944.3	4661.64	1107	EMP2		EMP2	1107	0
11_macs2_HNNN118_1025_H3K27ac_peak_22351_lociStitched	chr16	88292652	88352481	11	23613	22974.3	5695.72	1108			ZNF469	1108	0
6_macs2_HNNN118_1025_H3K27ac_peak_25499_lociStitched	chr17	78037894	78092798	6	20769	23773.4	6539.07	1109	GAA,CCDC40	TBC1D16,EIF4A3	GAA	1109	0
18_macs2_HNNN118_1025_H3K27ac_peak_52500_lociStitched	chr8	48224283	48307816	18	21208	26379.7	9146.86	1110	KIAA0146		KIAA0146	1110	0
macs2_HNNN118_1025_H3K27ac_peak_35175	chr20	43963712	43977937	1	14226	18439.9	1209.12	1111	SDC4	SYS1,SYS1-DBNDD2,RBPJL,MATN4,TP53TG5	SDC4	1111	0
macs2_HNNN118_1025_H3K27ac_peak_35980	chr20	61422666	61429880	1	7215	18162	960.183	1112	C20orf20	OGFR,COL9A3,DPH3P1	C20orf20	1112	0
3_macs2_HNNN118_1025_H3K27ac_peak_6343_lociStitched	chr10	22614167	22630478	3	5107	17821.4	619.818	1113	BMI1	COMMD3,SPAG6	SPAG6	1113	0
2_macs2_HNNN118_1025_H3K27ac_peak_10529_lociStitched	chr11	68769415	68786660	2	14178	19705.9	2505.7	1114	MRGPRF	TPCN2,MRGPRD	MRGPRF	1114	0
3_macs2_HNNN118_1025_H3K27ac_peak_50809_lociStitched	chr7	100873866	100896239	3	15065	20802.4	3606.53	1115	CLDN15,FIS1	PLOD3,ZNHIT1,MOGAT3	CLDN15	1115	0
15_macs2_HNNN118_1025_H3K27ac_peak_30315_lociStitched	chr2	28804712	28874546	15	24381	23233.8	6040.64	1116	PLB1		PLB1	1116	0
4_macs2_HNNN118_1025_H3K27ac_peak_3890_lociStitched	chr1	151943194	151975070	4	16693	19371	2186.69	1117	S100A10	S100A11	S100A10	1117	0
2_macs2_HNNN118_1025_H3K27ac_peak_30918_lociStitched	chr2	60772456	60782900	2	7785	17730.8	548.31	1118	BCL11A		BCL11A	1118	0
8_macs2_HNNN118_1025_H3K27ac_peak_38321_lociStitched	chr22	43238295	43287580	8	18481	23336.4	6160.62	1119	PACSIN2,ARFGAP3		ARFGAP3	1119	0
4_macs2_HNNN118_1025_H3K27ac_peak_35967_lociStitched	chr20	61266746	61301230	4	24735	20562.8	3389.78	1120	SLCO4A1,LOC100127888	NTSR1	SLCO4A1	1120	0
11_macs2_HNNN118_1025_H3K27ac_peak_33674_lociStitched	chr2	234348918	234403411	11	27892	20996.2	3825.41	1121	USP40,DGKD		DGKD	1121	0
7_macs2_HNNN118_1025_H3K27ac_peak_42125_lociStitched	chr4	2930020	2962097	7	14258	19361.7	2194.07	1122	MFSD10,ADD1,NOP14,C4orf10	GRK4	C4orf10	1122	0
2_macs2_HNNN118_1025_H3K27ac_peak_52476_lociStitched	chr8	42745479	42753288	2	6348	18091.9	935.518	1123	HOOK3,RNF170	THAP1,RNF170	RNF170	1123	0
3_macs2_HNNN118_1025_H3K27ac_peak_22317_lociStitched	chr16	87979053	88002135	3	15617	19813.6	2659.05	1124	BANP	CA5A,BANP	BANP	1124	0
6_macs2_HNNN118_1025_H3K27ac_peak_39740_lociStitched	chr3	49365619	49396586	6	17921	20973.9	3821.33	1125	USP4,RHOA,GPX1	GPX1	USP4	1125	0
7_macs2_HNNN118_1025_H3K27ac_peak_24925_lociStitched	chr17	65354099	65387956	7	13583	21174.2	4028.98	1126	PITPNC1,PSMD12	PSMD12,PITPNC1	PITPNC1	1126	0
8_macs2_HNNN118_1025_H3K27ac_peak_9047_lociStitched	chr11	3001464	3041465	8	23887	20224.5	3080.08	1127	CARS,NAP1L4	CARS,SNORA54	NAP1L4	1127	0
4_macs2_HNNN118_1025_H3K27ac_peak_28088_lociStitched	chr19	18299508	18332144	4	16238	21043.7	3900	1128	RAB3A,PDE4C,MPV17L2	IFI30,LOC729966,PIK3R2	RAB3A	1128	0
9_macs2_HNNN118_1025_H3K27ac_peak_6651_lociStitched	chr10	32606221	32669200	9	12198	22111.9	4969.04	1129	EPC1		EPC1	1129	0
macs2_HNNN118_1025_H3K27ac_peak_28709	chr19	41218522	41228785	1	10264	18230.2	1091.98	1130	ITPKC,ADCK4	C19orf54,SNRPA,NUMBL	ITPKC	1130	0
macs2_HNNN118_1025_H3K27ac_peak_56114	chr9	140082298	140098005	1	15708	18388.2	1258.13	1131	SSNA1,ANAPC2,TPRN	GRIN1,LOC643596,TUBB2C,NDOR1,C9orf173,SLC34A3,MIR3621,LRRC26,FAM166A,TMEM203,RNF208,C9orf169	TPRN	1131	0
macs2_HNNN118_1025_H3K27ac_peak_19067	chr15	75084667	75103334	1	18668	20108.1	2990.45	1132	CSK	ULK3,LMAN1L,CPLX3,CYP1A2	LMAN1L	1132	0
macs2_HNNN118_1025_H3K27ac_peak_23190	chr17	17708912	17731636	1	22725	18613.2	1502.06	1133	MIR33B,SREBF1,RAI1	SMCR5	MIR33B	1133	0
macs2_HNNN118_1025_H3K27ac_peak_10150	chr11	63947744	63959434	1	11691	18782.3	1676.35	1134	STIP1	MACROD1,VEGFB,FERMT3,DNAJC4,NUDT22,FKBP2,TRPT1	STIP1	1134	0
8_macs2_HNNN118_1025_H3K27ac_peak_3833_lociStitched	chr1	151253044	151295937	8	14591	21493.7	4392.24	1135	ZNF687,PI4KB	PI4KB,PSMD4,RFX5,SELENBP1	ZNF687	1135	0
macs2_HNNN118_1025_H3K27ac_peak_20083	chr16	2254786	2268091	1	13306	18792	1691.07	1136	PGP,C16orf79,MLST8	CASKIN1,SNORD60,DNASE1L2,DCI,TRAF7,RNPS1,E4F1	C16orf79	1136	0
6_macs2_HNNN118_1025_H3K27ac_peak_13041_lociStitched	chr12	53858596	53897526	6	13601	20780.8	3682.78	1137	TARBP2,PCBP2,MAP3K12	AMHR2,PRR13,PCBP2,NPFF	MAP3K12	1137	0
7_macs2_HNNN118_1025_H3K27ac_peak_37139_lociStitched	chr22	20853454	20889558	7	21814	21980.1	4902.92	1138	MED15	KLHL22	MED15	1138	0
macs2_HNNN118_1025_H3K27ac_peak_10309	chr11	65676576	65689337	1	12762	18626	1549.19	1139	C11orf68,DRAP1	CCDC85B,CTSW,EFEMP2,SART1,TSGA10IP,FIBP,FOSL1,MUS81	C11orf68	1139	0
7_macs2_HNNN118_1025_H3K27ac_peak_51467_lociStitched	chr7	148883716	148933485	7	15627	24252.4	7181.67	1140	ZNF282	ZNF212,ZNF398,ZNF783,LOC155060	ZNF282	1140	0
macs2_HNNN118_1025_H3K27ac_peak_37890	chr22	38067502	38078588	1	11087	18448.2	1404.6	1141	LGALS1	PDXP,TRIOBP,SH3BP1,NOL12	LGALS1	1141	0
macs2_HNNN118_1025_H3K27ac_peak_54765	chr9	95881495	95899078	1	17584	18020.8	979.373	1142	NINJ1	C9orf89,WNK2	NINJ1	1142	0
2_macs2_HNNN118_1025_H3K27ac_peak_2079_lociStitched	chr1	35654288	35663487	2	6213	18246.2	1205.07	1143	SFPQ		SFPQ	1143	0
4_macs2_HNNN118_1025_H3K27ac_peak_1405_lociStitched	chr1	24507078	24533521	4	21082	21093.6	4053.71	1144	LOC284632,IL28RA	IL22RA1,IL28RA	LOC284632	1144	0
macs2_HNNN118_1025_H3K27ac_peak_56144	chr9	140498439	140515280	1	16842	18403.8	1364.12	1145	EHMT1,ARRDC1,C9orf37	ZMYND19,WDR85	C9orf37	1145	0
9_macs2_HNNN118_1025_H3K27ac_peak_11419_lociStitched	chr11	117041957	117093936	9	25019	21909.1	4870.43	1146	PAFAH1B2,TAGLN,SIDT2,PCSK7	RNF214	TAGLN	1146	0
4_macs2_HNNN118_1025_H3K27ac_peak_17465_lociStitched	chr14	103049457	103070013	4	6809	20732.8	3712.41	1147	RCOR1	MIR4309	RCOR1	1147	0
5_macs2_HNNN118_1025_H3K27ac_peak_16232_lociStitched	chr14	53153845	53174514	5	11178	19935.3	2918.46	1148	PSMC6,ERO1L	STYX	ERO1L	1148	0
15_macs2_HNNN118_1025_H3K27ac_peak_5674_lociStitched	chr1	235086188	235162579	15	31021	23742.3	6737.69	1149			SNORA14B	1149	0
8_macs2_HNNN118_1025_H3K27ac_peak_43755_lociStitched	chr4	177698144	177734767	8	10942	18989	1988.63	1150	VEGFC		VEGFC	1150	0
3_macs2_HNNN118_1025_H3K27ac_peak_37625_lociStitched	chr22	31723370	31744577	3	11112	18723.7	1726.25	1151	PATZ1	PIK3IP1,PATZ1	PATZ1	1151	0
11_macs2_HNNN118_1025_H3K27ac_peak_4646_lociStitched	chr1	182565971	182613566	11	19891	19518.7	2527.29	1152	RGS16,LOC284648	RNASEL,RGS8	LOC284648	1152	0
8_macs2_HNNN118_1025_H3K27ac_peak_27433_lociStitched	chr19	7888314	7939527	8	21184	23773.1	6790.84	1153	FLJ22184,EVI5L	CLEC4GP1,LOC645781,SNAPC2,MAP2K7,LRRC8E,LOC388499	EVI5L	1153	0
8_macs2_HNNN118_1025_H3K27ac_peak_2792_lociStitched	chr1	55006688	55048748	8	19256	22165.6	5190.2	1154	ACOT11	FAM151A	ACOT11	1154	0
macs2_HNNN118_1025_H3K27ac_peak_8848	chr11	699489	714441	1	14953	18452.3	1489.22	1155	TMEM80,EPS8L2	DEAF1,TALDO1	EPS8L2	1155	0
macs2_HNNN118_1025_H3K27ac_peak_17987	chr15	41134593	41140326	1	5734	17685.7	734.397	1156	SPINT1	VPS18,RHOV,ZFYVE19,PPP1R14D,DNAJC17	SPINT1	1156	0
1_macs2_HNNN118_1025_H3K27ac_peak_46711_lociStitched	chr6	30844409	30862302	1	17894	18569.4	1619.32	1157	DDR1	GTF2H4,DPCR1,SFTA2,VARS2	DDR1	1157	0
6_macs2_HNNN118_1025_H3K27ac_peak_52239_lociStitched	chr8	30545739	30586852	6	19950	23381	6450.63	1158	GSR	GTF2E2,UBXN8,GSR	GSR	1158	0
7_macs2_HNNN118_1025_H3K27ac_peak_11905_lociStitched	chr12	859415	898099	7	8222	21670.8	4765.87	1159	WNK1	WNK1	WNK1	1159	0
9_macs2_HNNN118_1025_H3K27ac_peak_31399_lociStitched	chr2	85118662	85186466	9	18753	27284.3	10380.8	1160	TMSB10	C2orf89,KCMF1	TMSB10	1160	0
8_macs2_HNNN118_1025_H3K27ac_peak_38799_lociStitched	chr3	9429505	9468530	8	8809	20039.3	3149.32	1161	SETD5,LOC440944	THUMPD3	SETD5	1161	0
macs2_HNNN118_1025_H3K27ac_peak_31364	chr2	74729352	74735637	1	6286	17330.9	462.576	1162	LBX2,PCGF1,LOC151534	DQX1,DOK1,TLX2,HTRA2,INO80B,CCDC142,LOXL3,TTC31,WBP1,MOGS,MRPL53,AUP1	LBX2	1162	0
9_macs2_HNNN118_1025_H3K27ac_peak_38085_lociStitched	chr22	39823856	39871576	9	22491	23001	6136.79	1163	TAB1,MGAT3	MGAT3,SMCR7L,ATF4	MGAT3	1163	0
10_macs2_HNNN118_1025_H3K27ac_peak_1800_lociStitched	chr1	31201675	31257193	10	25372	21685.3	4824.51	1164	LAPTM5	MATN1,LOC100129196	LAPTM5	1164	0
5_macs2_HNNN118_1025_H3K27ac_peak_14748_lociStitched	chr12	133329124	133350996	5	13716	20194.4	3342.04	1165	ANKLE2,GOLGA3	PGAM5	ANKLE2	1165	0
macs2_HNNN118_1025_H3K27ac_peak_10470	chr11	67803238	67815129	1	11892	18092.2	1256.88	1166	TCIRG1,NDUFS8	UNC93B1,ALDH3B1	TCIRG1	1166	0
3_macs2_HNNN118_1025_H3K27ac_peak_40692_lociStitched	chr3	128197997	128216966	3	12126	18764.1	1942.43	1167	GATA2	LOC90246,DNAJB8	GATA2	1167	0
macs2_HNNN118_1025_H3K27ac_peak_29491	chr19	54690910	54696922	1	6013	17185.3	366.732	1168	TSEN34,MBOAT7	TMC4,LILRA6,LENG1,RPS9,CNOT3,MBOAT7,LILRB3	MBOAT7	1168	0
5_macs2_HNNN118_1025_H3K27ac_peak_30046_lociStitched	chr2	20814510	20852595	5	23180	20093.6	3282.93	1169	HS1BP3	GDF7	HS1BP3	1169	0
2_macs2_HNNN118_1025_H3K27ac_peak_21198_lociStitched	chr16	54315131	54325913	2	8941	18472.8	1669.05	1170	IRX3		IRX3	1170	0
macs2_HNNN118_1025_H3K27ac_peak_13138	chr12	56320315	56329796	1	9482	17665	862.771	1171	DGKA,WIBG	SILV,RAB5B,CDK2	DGKA	1171	0
4_macs2_HNNN118_1025_H3K27ac_peak_33136_lociStitched	chr2	203112602	203137876	4	10845	22099.6	5299.96	1172	NOP58	SNORD70,SUMO1,SNORD11,SNORD11B	NOP58	1172	0
6_macs2_HNNN118_1025_H3K27ac_peak_50668_lociStitched	chr7	98791421	98828886	6	17191	24217.4	7436.8	1173	KPNA7	MYH16,SMURF1	KPNA7	1173	0
6_macs2_HNNN118_1025_H3K27ac_peak_17420_lociStitched	chr14	102413674	102447878	6	9717	20785.8	4005.29	1174	DYNC1H1		DYNC1H1	1174	0
5_macs2_HNNN118_1025_H3K27ac_peak_56084_lociStitched	chr9	139775221	139801917	5	15518	19341.3	2568.16	1175	TRAF2	MIR4292,C8G,MAMDC4,FBXW5,PHPT1,C9orf172,LCN12,EDF1	TRAF2	1175	0
10_macs2_HNNN118_1025_H3K27ac_peak_55278_lociStitched	chr9	124080170	124136902	10	22762	19697.4	2927.37	1176	STOM,GSN	GSN	STOM	1176	0
7_macs2_HNNN118_1025_H3K27ac_peak_23534_lociStitched	chr17	29803433	29860787	7	15755	22316.4	5551.87	1177	RAB11FIP4	MIR365-2,MIR193A	MIR193A	1177	0
2_macs2_HNNN118_1025_H3K27ac_peak_2602_lociStitched	chr1	46979157	46999511	2	19113	18719.6	1966.2	1178	DMBX1	DMBX1,KNCN	DMBX1	1178	0
13_macs2_HNNN118_1025_H3K27ac_peak_33892_lociStitched	chr2	239013983	239080054	13	28225	23759.1	7010.13	1179	ESPNL,KLHL30,ILKAP	SCLY	KLHL30	1179	0
7_macs2_HNNN118_1025_H3K27ac_peak_34199_lociStitched	chr20	3845965	3888140	7	12555	24086.1	7342.67	1180	PANK2,MAVS	MIR103-2AS,MIR103-2,C20orf29	PANK2	1180	0
9_macs2_HNNN118_1025_H3K27ac_peak_1817_lociStitched	chr1	31343023	31389005	9	23215	21505.8	4763.74	1181	SDC3	SNORD103A	SDC3	1181	0
6_macs2_HNNN118_1025_H3K27ac_peak_29304_lociStitched	chr19	50091697	50124886	6	16783	21061.7	4334.48	1182	PRRG2,PRR12	SCAF1,RRAS,NOSIP,IRF3,BCL2L12	PRR12	1182	0
3_macs2_HNNN118_1025_H3K27ac_peak_22468_lociStitched	chr16	89617353	89633238	3	10336	19079.5	2355.75	1183	RPL13,SNORD68,SPG7	DPEP1,CPNE7	RPL13	1183	0
macs2_HNNN118_1025_H3K27ac_peak_23717	chr17	36856309	36863855	1	7547	17482.6	759.128	1184	MLLT6	CISD3,PCGF2,PSMB3,C17orf96	MLLT6	1184	0
macs2_HNNN118_1025_H3K27ac_peak_22670	chr17	1956723	1975646	1	18924	18476.4	1757.95	1185	HIC1,SMG6	RTN4RL1,DPH1,MIR132,MIR212,OVCA2	HIC1	1185	0
9_macs2_HNNN118_1025_H3K27ac_peak_29791_lociStitched	chr2	9747150	9799457	9	12843	22764	6046.69	1186	YWHAQ		YWHAQ	1186	0
macs2_HNNN118_1025_H3K27ac_peak_49092	chr7	2591883	2600077	1	8195	18148.9	1445.42	1187	C7orf27,IQCE	LFNG,IQCE	C7orf27	1187	0
4_macs2_HNNN118_1025_H3K27ac_peak_1956_lociStitched	chr1	32788707	32818808	4	10670	20215.8	3521.82	1188	MARCKSL1,HDAC1	LOC100128071,TSSK3,BSDC1,LCK	MARCKSL1	1188	0
5_macs2_HNNN118_1025_H3K27ac_peak_50304_lociStitched	chr7	73578829	73599662	5	14120	20110.1	3441.61	1189	EIF4H	LAT2,MIR590	EIF4H	1189	0
10_macs2_HNNN118_1025_H3K27ac_peak_45400_lociStitched	chr5	149970528	150037350	10	25939	21256.1	4610.72	1190	SYNPO	RBM22,MYOZ3	SYNPO	1190	0
4_macs2_HNNN118_1025_H3K27ac_peak_27886_lociStitched	chr19	15431862	15448526	4	10136	18765.3	2121.33	1191		BRD4,AKAP8	BRD4	1191	0
17_macs2_HNNN118_1025_H3K27ac_peak_40011_lociStitched	chr3	57985737	58051026	17	30931	22701	6058.82	1192	FLNB	FLNB	FLNB	1192	0
macs2_HNNN118_1025_H3K27ac_peak_38199	chr22	41839646	41844493	1	4848	17087.6	453.195	1193	TOB2	ACO2,PHF5A	TOB2	1193	0
11_macs2_HNNN118_1025_H3K27ac_peak_27332_lociStitched	chr19	6039659	6105807	11	20849	22688.8	6059.16	1194	RFX2	RFX2,ACSBG2	RFX2	1194	0
7_macs2_HNNN118_1025_H3K27ac_peak_52190_lociStitched	chr8	29934595	29971981	7	12979	20603.4	3977.87	1195	LEPROTL1,TMEM66	DCTN6,MBOAT4	LEPROTL1	1195	0
macs2_HNNN118_1025_H3K27ac_peak_26912	chr19	1405368	1416925	1	11558	17653.3	1028.57	1196	DAZAP1	GAMT,MUM1,APC2,NDUFS7,RPS15	DAZAP1	1196	0
macs2_HNNN118_1025_H3K27ac_peak_39799	chr3	50348894	50367026	1	18133	17807.4	1184.02	1197	TUSC2,HYAL1,HYAL2	RASSF1,CYB561D2,HYAL3,ZMYND10,C3orf45,NPRL2,NAT6,HYAL2,IFRD2,TMEM115,HYAL1,SEMA3B	HYAL2	1197	0
11_macs2_HNNN118_1025_H3K27ac_peak_19146_lociStitched	chr15	76440707	76502564	11	18688	22868.5	6253.74	1198	C15orf27	TYRO3P	TYRO3P	1198	0
3_macs2_HNNN118_1025_H3K27ac_peak_37983_lociStitched	chr22	38888605	38904992	3	5433	18402.6	1797.65	1199	DDX17	KCNJ4,KDELR3,DDX17	DDX17	1199	0
6_macs2_HNNN118_1025_H3K27ac_peak_52594_lociStitched	chr8	49601581	49636293	6	22986	19421.4	2832.5	1200	EFCAB1		EFCAB1	1200	0
13_macs2_HNNN118_1025_H3K27ac_peak_31860_lociStitched	chr2	109188819	109256151	13	26214	22677.4	6147.41	1201	LIMS1	LIMS1	LIMS1	1201	0
7_macs2_HNNN118_1025_H3K27ac_peak_32097_lociStitched	chr2	120961486	121003991	7	15770	20542.7	4020.97	1202	TMEM185B	RALB	TMEM185B	1202	0
macs2_HNNN118_1025_H3K27ac_peak_23726	chr17	36903204	36910498	1	7295	17159.1	638.225	1203	PCGF2,PSMB3	MLLT6,CISD3,PIP4K2B	PSMB3	1203	0
3_macs2_HNNN118_1025_H3K27ac_peak_31936_lociStitched	chr2	111874613	111897637	3	9332	18458.3	1950.13	1204	BCL2L11,ACOXL		BCL2L11	1204	0
macs2_HNNN118_1025_H3K27ac_peak_23845	chr17	38293211	38297431	1	4221	17912.2	1407.79	1205	CASC3	MSL1,RAPGEFL1,NR1D1	CASC3	1205	0
macs2_HNNN118_1025_H3K27ac_peak_37951	chr22	38567508	38584121	1	16614	19296	2795.97	1206	PLA2G6	MAFF,PLA2G6	PLA2G6	1206	0
macs2_HNNN118_1025_H3K27ac_peak_28096	chr19	18408645	18423436	1	14792	18401.5	1902.12	1207	LSM4	JUND,PDE4C,LOC729966,MIR3188,KIAA1683,PGPEP1	LSM4	1207	0
8_macs2_HNNN118_1025_H3K27ac_peak_38175_lociStitched	chr22	41612124	41654161	8	14673	21985.4	5498.44	1208	CHADL,L3MBTL2,RANGAP1	ZC3H7B	CHADL	1208	0
5_macs2_HNNN118_1025_H3K27ac_peak_20926_lociStitched	chr16	30409054	30438016	5	12215	21003.2	4538.35	1209	ZNF771,ZNF48,DCTPP1	TBC1D10B,ZNF771,SEPHS2,CD2BP2,SEPT1,MYLPF,ITGAL	ZNF771	1209	0
4_macs2_HNNN118_1025_H3K27ac_peak_30227_lociStitched	chr2	27246451	27275939	4	10911	20323.1	3862.93	1210	TMEM214,MAPRE3,AGBL5	EMILIN1,KHK,OST4	TMEM214	1210	0
10_macs2_HNNN118_1025_H3K27ac_peak_23247_lociStitched	chr17	18864465	18925091	10	21000	20576.5	4116.51	1211	SLC5A10,FAM83G,GRAP		FAM83G	1211	0
10_macs2_HNNN118_1025_H3K27ac_peak_37034_lociStitched	chr22	19069604	19119839	10	15025	22942.3	6485.34	1212	TSSK2,DGCR2,DGCR14	DGCR11,SLC25A1,GSC2,DGCR2	DGCR2	1212	0
13_macs2_HNNN118_1025_H3K27ac_peak_1216_lociStitched	chr1	21895377	21967737	13	22055	24667.5	8212.86	1213	ALPL,RAP1GAP		RAP1GAP	1213	0
macs2_HNNN118_1025_H3K27ac_peak_46839	chr6	33278794	33292551	1	13758	17197.6	784.149	1214	TAPBP,ZBTB22,DAXX	WDR46,PFDN6,RPS18,B3GALT4,RGL2,LYPLA2P1,VPS52	ZBTB22	1214	0
7_macs2_HNNN118_1025_H3K27ac_peak_46025_lociStitched	chr6	2846397	2878143	7	16823	19063.5	2650.79	1215	MGC39372	SERPINB1,SERPINB9	MGC39372	1215	0
macs2_HNNN118_1025_H3K27ac_peak_10289	chr11	65411341	65422529	1	11189	17388.4	977.831	1216	SIPA1,RELA	KCNK7,PCNXL3,MAP3K11,RELA	SIPA1	1216	0
7_macs2_HNNN118_1025_H3K27ac_peak_23286_lociStitched	chr17	19608876	19674033	7	29062	21345.4	4938.9	1217	ALDH3A1,SLC47A2		ALDH3A1	1217	0
4_macs2_HNNN118_1025_H3K27ac_peak_49083_lociStitched	chr7	2483940	2520138	4	17990	21968.6	5574.49	1218		LFNG,CHST12	LFNG	1218	0
7_macs2_HNNN118_1025_H3K27ac_peak_26354_lociStitched	chr18	45651132	45699120	7	13557	19382.4	2994.45	1219	ZBTB7C		ZBTB7C	1219	0
3_macs2_HNNN118_1025_H3K27ac_peak_37475_lociStitched	chr22	29649949	29665622	3	5327	18111.7	1753.81	1220	EWSR1,EMID1,RHBDD3	GAS2L1,EWSR1,RASL10A	RHBDD3	1220	0
4_macs2_HNNN118_1025_H3K27ac_peak_19541_lociStitched	chr15	90304290	90328559	4	15635	20082.6	3725.29	1221	MESP2,ANPEP	MESP1	MESP2	1221	0
10_macs2_HNNN118_1025_H3K27ac_peak_18806_lociStitched	chr15	68282114	68339193	10	18791	26416.2	10080.2	1222		PIAS1	PIAS1	1222	0
12_macs2_HNNN118_1025_H3K27ac_peak_50837_lociStitched	chr7	101498918	101597736	12	26886	27530.7	11196.1	1223	CUX1		CUX1	1223	0
7_macs2_HNNN118_1025_H3K27ac_peak_20432_lociStitched	chr16	11688538	11736402	7	23044	24425	8103.38	1224		SNN,LITAF	LITAF	1224	0
4_macs2_HNNN118_1025_H3K27ac_peak_20022_lociStitched	chr16	1659975	1691755	4	9391	19601.9	3286.05	1225	IFT140,CRAMP1L	HN1L	CRAMP1L	1225	0
6_macs2_HNNN118_1025_H3K27ac_peak_6592_lociStitched	chr10	30706800	30746826	6	14506	20465.3	4150.7	1226	MAP3K8	LOC729668	MAP3K8	1226	0
1_macs2_HNNN118_1025_H3K27ac_peak_54431_lociStitched	chr9	66454534	66458736	1	4203	17932	1625.75	1227		LOC442421	LOC442421	1227	0
macs2_HNNN118_1025_H3K27ac_peak_12038	chr12	6380492	6391692	1	11201	18019.7	1715.84	1228		PLEKHG6	PLEKHG6	1228	0
macs2_HNNN118_1025_H3K27ac_peak_49	chr1	1249756	1262502	1	12747	17845.7	1548.64	1229	GLTPD1,CPSF3L	SCNN1D,UBE2J2,AURKAIP1,TAS1R3,PUSL1,MXRA8,DVL1,ACAP3	CPSF3L	1229	0
13_macs2_HNNN118_1025_H3K27ac_peak_16393_lociStitched	chr14	61926691	61995768	13	29076	21662.5	5367.28	1230	PRKCH		PRKCH	1230	0
1_macs2_HNNN118_1025_H3K27ac_peak_30098_lociStitched	chr2	24297661	24308273	1	10613	17648.8	1354.09	1231	TP53I3,SF3B14	C2orf44,PFN4,FKBP1B,LOC375190	SF3B14	1231	0
3_macs2_HNNN118_1025_H3K27ac_peak_49497_lociStitched	chr7	23505129	23526655	3	9340	18017.3	1732.84	1232	IGF2BP3	TRA2A,RPS2P32	IGF2BP3	1232	0
macs2_HNNN118_1025_H3K27ac_peak_10057	chr11	62431232	62443194	1	11963	18044.7	1770.38	1233	C11orf48,SNORA57,METTL12,C11orf83	BSCL2,B3GAT3,LRRN4CL,INTS5,GNG3,GANAB,UBXN1	C11orf83	1233	0
7_macs2_HNNN118_1025_H3K27ac_peak_10368_lociStitched	chr11	66440233	66496370	7	17936	21663.3	5422.83	1234	RBM4B,SPTBN2	C11orf80,RBM4	SPTBN2	1234	0
macs2_HNNN118_1025_H3K27ac_peak_10160	chr11	64048373	64055614	1	7242	17265.4	1039.81	1235	GPR137,BAD	PRDX5,ESRRA,FKBP2,C11orf20,VEGFB,KCNK4,TRMT112,PLCB3,PPP1R14B	BAD	1235	0
3_macs2_HNNN118_1025_H3K27ac_peak_17545_lociStitched	chr14	104088217	104102071	3	7077	18279	2064.25	1236	KLC1		KLC1	1236	0
4_macs2_HNNN118_1025_H3K27ac_peak_8822_lociStitched	chr11	444021	474173	4	15020	19149.5	2936.8	1237	PTDSS2	SIGIRR,PKP3,RNH1,ANO9	PTDSS2	1237	0
2_macs2_HNNN118_1025_H3K27ac_peak_20004_lociStitched	chr16	1456957	1472971	2	8513	18866.1	2655.12	1238	C16orf91,UNKL	UNKL,CCDC154	UNKL	1238	0
3_macs2_HNNN118_1025_H3K27ac_peak_12073_lociStitched	chr12	6711182	6727575	3	12966	18114.3	1932.73	1239	CHD4	IFFO1,ACRBP,LPAR5,NOP2,ING4,SCARNA11	CHD4	1239	0
4_macs2_HNNN118_1025_H3K27ac_peak_1835_lociStitched	chr1	31625782	31656525	4	17368	21304.9	5127.93	1240	NKAIN1		NKAIN1	1240	0
16_macs2_HNNN118_1025_H3K27ac_peak_35735_lociStitched	chr20	52482511	52566279	16	24579	25172.3	9005.06	1241	BCAS1,SUMO1P1		SUMO1P1	1241	0
6_macs2_HNNN118_1025_H3K27ac_peak_22726_lociStitched	chr17	2589167	2628252	6	15890	20715	4557.31	1242	KIAA0664	MIR1253	KIAA0664	1242	0
macs2_HNNN118_1025_H3K27ac_peak_149	chr1	2357160	2366411	1	9252	17201.3	1054.61	1243		RER1,PEX10,MORN1,PLCH2	PEX10	1243	0
4_macs2_HNNN118_1025_H3K27ac_peak_50075_lociStitched	chr7	56094547	56121313	4	13285	21640.3	5497.74	1244	PSPH,CCT6A	SUMF2,SNORA15,PHKG1	PSPH	1244	0
14_macs2_HNNN118_1025_H3K27ac_peak_26522_lociStitched	chr18	55378892	55467553	14	30652	25844.7	9717.25	1245	ATP8B1		ATP8B1	1245	0
7_macs2_HNNN118_1025_H3K27ac_peak_9288_lociStitched	chr11	12106308	12161239	7	20385	19028.1	2911.34	1246	MICAL2		MICAL2	1246	0
2_macs2_HNNN118_1025_H3K27ac_peak_30085_lociStitched	chr2	24142329	24153612	2	5053	17622.9	1513.05	1247	ATAD2B	UBXN2A	ATAD2B	1247	0
9_macs2_HNNN118_1025_H3K27ac_peak_34397_lociStitched	chr20	17571570	17630338	9	27696	20410.1	4301.82	1248	DSTN,RRBP1	BFSP1,BANF2	DSTN	1248	0
5_macs2_HNNN118_1025_H3K27ac_peak_28441_lociStitched	chr19	35752684	35771172	5	8551	17870.5	1765.6	1249	LSR,USF2	HAMP,LSR,MAG,CD22,FAM187B	USF2	1249	0
macs2_HNNN118_1025_H3K27ac_peak_19200	chr15	78276065	78294885	1	18821	17724.7	1624.17	1250	TBC1D2B,LOC91450		LOC91450	1250	0
12_macs2_HNNN118_1025_H3K27ac_peak_13758_lociStitched	chr12	96591951	96643971	12	25249	21468.7	5368.46	1251	ELK3		ELK3	1251	0
3_macs2_HNNN118_1025_H3K27ac_peak_36041_lociStitched	chr20	62311988	62335212	3	20448	19522.1	3465.02	1252	RTEL1,TNFRSF6B,ARFRP1	ZGPAT,LIME1,SLC2A4RG,ARFRP1,STMN3	TNFRSF6B	1252	0
7_macs2_HNNN118_1025_H3K27ac_peak_29486_lociStitched	chr19	54627818	54673956	7	20880	19760.9	3709.5	1253	LENG1,CNOT3,PRPF31,TMC4	OSCAR,TSEN34,RPS9,NDUFA3,TARM1,MBOAT7,TFPT	CNOT3	1253	0
macs2_HNNN118_1025_H3K27ac_peak_46845	chr6	33376936	33388721	1	11786	16963.3	925.122	1254	SYNGAP1,PHF1,KIFC1,CUTA	CUTA,ZBTB9,LYPLA2P1	CUTA	1254	0
macs2_HNNN118_1025_H3K27ac_peak_26892	chr19	1145607	1162271	1	16665	18082.1	2044.67	1255	SBNO2	GPX4,STK11,SBNO2	SBNO2	1255	0
macs2_HNNN118_1025_H3K27ac_peak_51504	chr7	150064198	150072787	1	8590	16781.2	751.538	1256	REPIN1	ACTR3C,ZNF775,LOC728743,C7orf29,LRRC61,RARRES2	REPIN1	1256	0
2_macs2_HNNN118_1025_H3K27ac_peak_19901_lociStitched	chr16	275279	287165	2	8961	17514	1485.75	1257	LUC7L,ITFG3	HBA1,RGS11,HBQ1,ARHGDIG,PDIA2	LUC7L	1257	0
4_macs2_HNNN118_1025_H3K27ac_peak_34272_lociStitched	chr20	5623858	5650578	4	18009	20550.4	4526.37	1258		GPCPD1	GPCPD1	1258	0
12_macs2_HNNN118_1025_H3K27ac_peak_7361_lociStitched	chr10	74800890	74860804	12	25563	23048.9	7027.91	1259	P4HA1	P4HA1,NUDT13	P4HA1	1259	0
4_macs2_HNNN118_1025_H3K27ac_peak_1525_lociStitched	chr1	26185305	26223671	4	17465	20222.7	4216.42	1260	C1orf135,STMN1,PAQR7	STMN1,MIR3917,FAM54B,LOC646471	PAQR7	1260	0
macs2_HNNN118_1025_H3K27ac_peak_27843	chr19	14626345	14635688	1	9344	17421.9	1417.33	1261	DNAJB1	GIPC1,MIR639,NDUFB7,LOC100130932,PTGER1,TECR	DNAJB1	1261	0
macs2_HNNN118_1025_H3K27ac_peak_165	chr1	2484431	2492867	1	8437	16723.5	722.965	1262	TNFRSF14	PANK4,HES5,LOC115110,C1orf93	TNFRSF14	1262	0
macs2_HNNN118_1025_H3K27ac_peak_37908	chr22	38198176	38204997	1	6822	16550.5	572.282	1263	GCAT,H1F0	ANKRD54,MIR659,EIF3L,MIR658,GALR3	H1F0	1263	0
4_macs2_HNNN118_1025_H3K27ac_peak_8547_lociStitched	chr10	123842966	123877841	4	11548	19495.1	3518.89	1264	TACC2	TACC2	TACC2	1264	0
macs2_HNNN118_1025_H3K27ac_peak_38673	chr22	50973216	50989295	1	16080	18129.1	2154.59	1265	KLHDC7B	ODF3B,C22orf41,SCO2,NCAPH2,CPT1B,TYMP,LMF2,LOC100144603,MIOX,MAPK8IP2,CHKB	KLHDC7B	1265	0
macs2_HNNN118_1025_H3K27ac_peak_56116	chr9	140107118	140125721	1	18604	17336.1	1365.46	1266	C9orf169,SLC34A3,NDOR1,RNF208,LOC643596	TPRN,FAM166A,NDOR1,C9orf173,C9orf167,MIR3621,LRRC26,ANAPC2,SSNA1,COBRA1,TMEM203,TUBB2C	RNF208	1266	0
macs2_HNNN118_1025_H3K27ac_peak_35276	chr20	45983679	45995524	1	11846	17148	1180.95	1267	ZMYND8	LOC100131496,ZMYND8	ZMYND8	1267	0
10_macs2_HNNN118_1025_H3K27ac_peak_46701_lociStitched	chr6	30736883	30797081	10	29942	22128.8	6188.35	1268		TUBB,FLOT1,IER3	IER3	1268	0
6_macs2_HNNN118_1025_H3K27ac_peak_6627_lociStitched	chr10	32209904	32238459	6	14355	19231.8	3300.96	1269	ARHGAP12		ARHGAP12	1269	0
macs2_HNNN118_1025_H3K27ac_peak_10281	chr11	65303325	65316149	1	12825	17211.1	1288.81	1270	LTBP3,SCYL1	MALAT1,SCYL1,LTBP3,EHBP1L1,SSSCA1,FAM89B,KCNK7	LTBP3	1270	0
7_macs2_HNNN118_1025_H3K27ac_peak_31977_lociStitched	chr2	112768520	112815647	7	12360	20472	4552.47	1271	TMEM87B,MERTK		TMEM87B	1271	0
macs2_HNNN118_1025_H3K27ac_peak_41963	chr4	665726	676343	1	10618	16826.9	909.877	1272	MYL5,MFSD7,ATP5I	PDE6B,PCGF3	MYL5	1272	0
10_macs2_HNNN118_1025_H3K27ac_peak_26563_lociStitched	chr18	56422149	56496442	10	23204	26091.7	10200.4	1273		ZNF532	ZNF532	1273	0
macs2_HNNN118_1025_H3K27ac_peak_5491	chr1	228267190	228278456	1	11267	16680.4	808.899	1274	ARF1	ARF1,MIR3620,MRPL55,GUK1,C1orf35	ARF1	1274	0
13_macs2_HNNN118_1025_H3K27ac_peak_617_lociStitched	chr1	10815139	10892386	13	26408	23421.3	7562.48	1275	CASZ1		CASZ1	1275	0
4_macs2_HNNN118_1025_H3K27ac_peak_30950_lociStitched	chr2	61680556	61702765	4	12903	19812.6	3955.42	1276	USP34	SNORA70B	USP34	1276	0
6_macs2_HNNN118_1025_H3K27ac_peak_19980_lociStitched	chr16	1201872	1245322	6	22568	20925.5	5074.96	1277	CACNA1H	CACNA1H,TPSAB1,TPSG1,TPSB2	CACNA1H	1277	0
macs2_HNNN118_1025_H3K27ac_peak_10303	chr11	65624275	65631212	1	6938	16451.1	601.438	1278	CFL1,MUS81	SNX32,CCDC85B,CTSW,EFEMP2,FIBP,FOSL1	MUS81	1278	0
4_macs2_HNNN118_1025_H3K27ac_peak_28414_lociStitched	chr19	35485938	35517304	4	19511	20372.2	4529.25	1279	GRAMD1A	ZNF792,HPN,SCN1B	GRAMD1A	1279	0
7_macs2_HNNN118_1025_H3K27ac_peak_29256_lociStitched	chr19	49628432	49669485	7	15552	20715.3	4877.1	1280	HRC,TRPM4,PPFIA3	SNRNP70,LIN7B,TRPM4,C19orf73	HRC	1280	0
6_macs2_HNNN118_1025_H3K27ac_peak_21670_lociStitched	chr16	69203419	69233473	6	14693	21461.6	5629.11	1281	SNTB2	CIRH1A,CHTF8	SNTB2	1281	0
macs2_HNNN118_1025_H3K27ac_peak_9727	chr11	46399661	46406039	1	6379	16512.6	689.462	1282	DGKZ,MDK	CHRM4	MDK	1282	0
12_macs2_HNNN118_1025_H3K27ac_peak_22096_lociStitched	chr16	84809782	84897480	12	25373	28545.7	12725	1283	USP10,CRISPLD2		CRISPLD2	1283	0
4_macs2_HNNN118_1025_H3K27ac_peak_26734_lociStitched	chr18	74513709	74541599	4	11290	19060	3246.4	1284	ZNF236		ZNF236	1284	0
macs2_HNNN118_1025_H3K27ac_peak_25196	chr17	73774616	73785629	1	11014	16723.2	912.978	1285	UNK,H3F3B	GALK1	UNK	1285	0
macs2_HNNN118_1025_H3K27ac_peak_19925	chr16	574658	582085	1	7428	16664	854.105	1286	SOLH,NCRNA00235	RAB11FIP3,PIGQ,C16orf11,NHLRC4,MIR3176	SOLH	1286	0
macs2_HNNN118_1025_H3K27ac_peak_27369	chr19	6735756	6745400	1	9645	16554.9	748.374	1287	TRIP10,GPR108	VAV1,SH2D3A,C3	TRIP10	1287	0
17_macs2_HNNN118_1025_H3K27ac_peak_23136_lociStitched	chr17	16894315	16983503	17	23767	20334.9	4530.75	1288	MPRIP	TNFRSF13B	MPRIP	1288	0
5_macs2_HNNN118_1025_H3K27ac_peak_45774_lociStitched	chr5	176788941	176832840	5	19573	19262.9	3459.24	1289	SLC34A1,RGS14,F12,PFN3	PRR7,LMAN2,GRK6,MXD3	SLC34A1	1289	0
macs2_HNNN118_1025_H3K27ac_peak_35940	chr20	60876634	60887396	1	10763	17169.7	1373.23	1290	ADRM1,LAMA5	ADRM1	ADRM1	1290	0
4_macs2_HNNN118_1025_H3K27ac_peak_50726_lociStitched	chr7	99749640	99769705	4	11771	18638.4	2865.28	1291	C7orf43,C7orf59,GPC2,GAL3ST4	CNPY4,TAF6,PVRIG,STAG3,MBLAC1	C7orf43	1291	0
10_macs2_HNNN118_1025_H3K27ac_peak_30537_lociStitched	chr2	42323642	42369089	10	15077	20423.9	4653.77	1292		PKDCC,EML4	EML4	1292	0
macs2_HNNN118_1025_H3K27ac_peak_31200	chr2	70361604	70373933	1	12330	17671.2	1902.36	1293		PCBP1,LOC100133985,LOC400960,C2orf42	LOC100133985	1293	0
4_macs2_HNNN118_1025_H3K27ac_peak_53949_lociStitched	chr8	145533787	145562733	4	19202	19252	3522.73	1294	SCRT1,DGAT1,HSF1	GPR172A,BOP1,ADCK5,FBXL6,C8ORFK29	DGAT1	1294	0
18_macs2_HNNN118_1025_H3K27ac_peak_35649_lociStitched	chr20	50511220	50588102	18	25230	28907.6	13185.3	1295			SALL4	1295	0
9_macs2_HNNN118_1025_H3K27ac_peak_50465_lociStitched	chr7	77306896	77355176	9	13351	22348.8	6628.84	1296	RSBN1L		RSBN1L	1296	0
4_macs2_HNNN118_1025_H3K27ac_peak_23316_lociStitched	chr17	21178060	21205291	4	10503	18400	2690.42	1297	MAP2K3	C17orf103	MAP2K3	1297	0
3_macs2_HNNN118_1025_H3K27ac_peak_19489_lociStitched	chr15	89164230	89194386	3	12983	19728.1	4025.83	1298	ISG20,AEN	MIR1179,MIR7-2	ISG20	1298	0
5_macs2_HNNN118_1025_H3K27ac_peak_8041_lociStitched	chr10	102801302	102827783	5	11414	18971	3273.05	1299	KAZALD1	LZTS2,PDZD7,SFXN3	KAZALD1	1299	0
7_macs2_HNNN118_1025_H3K27ac_peak_17717_lociStitched	chr15	22891995	22925393	7	16818	20686.7	4989.66	1300	CYFIP1	CYFIP1	CYFIP1	1300	0
macs2_HNNN118_1025_H3K27ac_peak_53968	chr8	145739951	145750434	1	10484	16786.4	1092.33	1301	LRRC24,LRRC14,RECQL4	CYHR1,FOXH1,MFSD3,GPT,KIFC2,MGC70857,PPP1R16A	LRRC14	1301	0
2_macs2_HNNN118_1025_H3K27ac_peak_10435_lociStitched	chr11	67227276	67237828	2	7339	17527.9	1846.6	1302	TMEM134,CABP4	AIP,TMEM134,CDK2AP2,PTPRCAP,CORO1B,GPR152,PITPNM1,CARNS1,RPS6KB2	TMEM134	1302	0
4_macs2_HNNN118_1025_H3K27ac_peak_24520_lociStitched	chr17	48928719	48946623	4	7232	17137.7	1457.39	1303	TOB1	WFIKKN2	TOB1	1303	0
6_macs2_HNNN118_1025_H3K27ac_peak_37167_lociStitched	chr22	21257033	21290902	6	11693	21848.9	6170.93	1304	CRKL	AIFM3,SNAP29,LZTR1,PI4KA	CRKL	1304	0
3_macs2_HNNN118_1025_H3K27ac_peak_29562_lociStitched	chr19	56093856	56118430	3	11410	17924.3	2258.35	1305	ZNF524,FIZ1	ZNF579,SBK2,ZNF784,ZNF580,CCDC106,U2AF2,ZNF581,ZNF865	FIZ1	1305	0
7_macs2_HNNN118_1025_H3K27ac_peak_30723_lociStitched	chr2	46500079	46543763	7	11290	18705.5	3049.14	1306	EPAS1		EPAS1	1306	0
2_macs2_HNNN118_1025_H3K27ac_peak_12409_lociStitched	chr12	26266871	26279779	2	5743	16173.7	520.192	1307	BHLHE41		BHLHE41	1307	0
5_macs2_HNNN118_1025_H3K27ac_peak_6320_lociStitched	chr10	21783056	21808122	5	6495	17806.9	2165.7	1308	C10orf114,C10orf140,MIR1915	MLLT10	C10orf114	1308	0
macs2_HNNN118_1025_H3K27ac_peak_4024	chr1	155156336	155166709	1	10374	16779.4	1153.48	1309	TRIM46,THBS3,MIR92B,MUC1	GBA,DPM3,KRTCAP2,MTX1,MUC1,GBAP1,SLC50A1	MUC1	1309	0
8_macs2_HNNN118_1025_H3K27ac_peak_21593_lociStitched	chr16	68291306	68330531	8	13701	21232.5	5609.18	1310	SLC7A6,PLA2G15	PRMT7,ESRP2,SLC7A6OS	SLC7A6	1310	0
7_macs2_HNNN118_1025_H3K27ac_peak_18582_lociStitched	chr15	63421030	63452940	7	13335	20984	5360.88	1311	LACTB,RPS27L	RAB8B	RPS27L	1311	0
4_macs2_HNNN118_1025_H3K27ac_peak_53716_lociStitched	chr8	141504097	141528182	4	11112	19410.1	3788.57	1312	CHRAC1	TRAPPC9	CHRAC1	1312	0
macs2_HNNN118_1025_H3K27ac_peak_4016	chr1	155050490	155060993	1	10504	16544.3	930.566	1313	EFNA3	ADAM15,EFNA4,DCST2,DCST1,EFNA1,SLC50A1	EFNA3	1313	0
10_macs2_HNNN118_1025_H3K27ac_peak_42030_lociStitched	chr4	1321032	1363093	10	19121	18944.3	3339.64	1314	MAEA,KIAA1530	CRIPAK	KIAA1530	1314	0
4_macs2_HNNN118_1025_H3K27ac_peak_43432_lociStitched	chr4	141050852	141075766	4	7039	17093.5	1497.33	1315	MAML3		MAML3	1315	0
1_macs2_HNNN118_1025_H3K27ac_peak_27656_lociStitched	chr19	11485215	11495196	1	9982	16340.9	745.581	1316	C19orf39,EPOR	RGL3,TMEM205,RAB3D,EPOR,CCDC159,LPPR2	EPOR	1316	0
8_macs2_HNNN118_1025_H3K27ac_peak_2047_lociStitched	chr1	33789524	33836324	8	19646	18289.4	2709.72	1317	PHC2,MIR3605		PHC2	1317	0
5_macs2_HNNN118_1025_H3K27ac_peak_5861_lociStitched	chr10	119420	151609	5	14701	22451.8	6875.57	1318		TUBB8,ZMYND11	TUBB8	1318	0
4_macs2_HNNN118_1025_H3K27ac_peak_9194_lociStitched	chr11	9584215	9605988	4	11379	17731.9	2166.41	1319	WEE1		WEE1	1319	0
macs2_HNNN118_1025_H3K27ac_peak_25355	chr17	76120362	76131571	1	11210	16614	1053.65	1320	TMC8,TMC6	C17orf99,SYNGR2	TMC8	1320	0
3_macs2_HNNN118_1025_H3K27ac_peak_24778_lociStitched	chr17	61510357	61530896	3	16238	17355.5	1801.27	1321	CYB561	ACE	CYB561	1321	0
3_macs2_HNNN118_1025_H3K27ac_peak_21125_lociStitched	chr16	50186325	50208304	3	5489	19414.1	3870.5	1322	PAPD5	PAPD5	PAPD5	1322	0
macs2_HNNN118_1025_H3K27ac_peak_41519	chr3	184076539	184083148	1	6610	16351.3	812.246	1323	POLR2H,CLCN2	FAM131A,EIF4G1,SNORD66,THPO,CHRD,CLCN2	CLCN2	1323	0
10_macs2_HNNN118_1025_H3K27ac_peak_25024_lociStitched	chr17	70677112	70724469	10	25612	19638.9	4129.53	1324	SLC39A11	FLJ26484	FLJ26484	1324	0
3_macs2_HNNN118_1025_H3K27ac_peak_47642_lociStitched	chr6	74220927	74234449	3	7928	17117.5	1614.53	1325	EEF1A1	MTO1	EEF1A1	1325	0
macs2_HNNN118_1025_H3K27ac_peak_36727	chr21	44829516	44844304	1	14789	17143.7	1676.96	1326	SIK1	C21orf125	SIK1	1326	0
macs2_HNNN118_1025_H3K27ac_peak_27731	chr19	13047107	13057782	1	10676	16559.1	1103.8	1327	RAD23A,CALR	KLF1,GADD45GIP1,GCDH,SYCE2,NFIX,FARSA,DAND5	CALR	1327	0
8_macs2_HNNN118_1025_H3K27ac_peak_28080_lociStitched	chr19	18199563	18236939	8	16715	19943.8	4522.5	1328	MAST3	IL12RB1,IFI30,PIK3R2	MAST3	1328	0
3_macs2_HNNN118_1025_H3K27ac_peak_13894_lociStitched	chr12	106620223	106642821	3	6661	16959.8	1545.7	1329	CKAP4		CKAP4	1329	0
6_macs2_HNNN118_1025_H3K27ac_peak_2388_lociStitched	chr1	42123382	42151863	6	18750	17473.1	2062.02	1330	HIVEP3		EDN2	1330	0
3_macs2_HNNN118_1025_H3K27ac_peak_34701_lociStitched	chr20	31314028	31334097	3	15526	19384.6	3977.68	1331	COMMD7	DNMT3B,COMMD7	COMMD7	1331	0
2_macs2_HNNN118_1025_H3K27ac_peak_51024_lociStitched	chr7	113716923	113728338	2	5861	16104.3	702.023	1332	FOXP2		FOXP2	1332	0
7_macs2_HNNN118_1025_H3K27ac_peak_11897_lociStitched	chr12	718802	756516	7	10412	19826.2	4435.17	1333	NINJ2		NINJ2	1333	0
7_macs2_HNNN118_1025_H3K27ac_peak_17286_lociStitched	chr14	99696375	99741431	7	20201	17779.1	2396.98	1334	BCL11B		BCL11B	1334	0
9_macs2_HNNN118_1025_H3K27ac_peak_22282_lociStitched	chr16	87309969	87379371	9	17360	25276.2	9896.73	1335	FBXO31,LOC100288525	MAP1LC3B	LOC100288525	1335	0
8_macs2_HNNN118_1025_H3K27ac_peak_16945_lociStitched	chr14	77766840	77794083	8	11545	17533.6	2154.92	1336	GSTZ1,POMT2	MIR1260,SAMD15,TMED8,NGB,GSTZ1	POMT2	1336	0
1_macs2_HNNN118_1025_H3K27ac_peak_14939_lociStitched	chr13	28711883	28715887	1	4005	16330.7	953.753	1337	LOC100288730,PAN3	FLT3	LOC100288730	1337	0
4_macs2_HNNN118_1025_H3K27ac_peak_19618_lociStitched	chr15	91188966	91209730	4	7782	18401.1	3035.7	1338			BLM	1338	0
2_macs2_HNNN118_1025_H3K27ac_peak_33141_lociStitched	chr2	203231359	203248133	2	7896	17725.1	2361.78	1339	BMPR2		BMPR2	1339	0
9_macs2_HNNN118_1025_H3K27ac_peak_19255_lociStitched	chr15	79001854	79073205	9	19885	20406.4	5058.79	1340	LOC646938,ADAMTS7		LOC646938	1340	0
4_macs2_HNNN118_1025_H3K27ac_peak_26928_lociStitched	chr19	1588080	1610674	4	12485	18362.1	3016.3	1341	MBD3,UQCR11,TCF3	MEX3D	UQCR11	1341	0
1_macs2_HNNN118_1025_H3K27ac_peak_9817_lociStitched	chr11	47786998	47791945	1	4948	16121.3	788.552	1342	FNBP4		FNBP4	1342	0
7_macs2_HNNN118_1025_H3K27ac_peak_28629_lociStitched	chr19	39619708	39665541	7	30101	20029	4702.47	1343	PAK4	PAPL,SYCN,PAK4,NCCRP1	PAK4	1343	0
macs2_HNNN118_1025_H3K27ac_peak_47061	chr6	36643565	36652331	1	8767	15943.6	617.126	1344	CDKN1A		CDKN1A	1344	0
3_macs2_HNNN118_1025_H3K27ac_peak_20246_lociStitched	chr16	4522651	4541641	3	9386	18321.6	3019.41	1345	HMOX2,NMRAL1	C16orf5,DNAJA3,HMOX2	HMOX2	1345	0
2_macs2_HNNN118_1025_H3K27ac_peak_47640_lociStitched	chr6	74158654	74167751	2	7843	16931.3	1634.73	1346	C6orf150	MTO1	C6orf150	1346	0
macs2_HNNN118_1025_H3K27ac_peak_10068	chr11	62551873	62561027	1	9155	16425.9	1145.17	1347	TMEM223,TMEM179B,TAF6L,NXF1	ZBTB3,POLR2G,NXF1,STX5,WDR74	TMEM179B	1347	0
macs2_HNNN118_1025_H3K27ac_peak_27575	chr19	10722244	10739097	1	16854	18297.3	3023.43	1348	SLC44A2	LOC147727,AP1M2,ILF3,CDKN2D,KRI1	SLC44A2	1348	0
5_macs2_HNNN118_1025_H3K27ac_peak_37024_lociStitched	chr22	18896772	18924447	5	20678	17072.7	1798.88	1349	DGCR6,PRODH	DGCR5	PRODH	1349	0
macs2_HNNN118_1025_H3K27ac_peak_13161	chr12	56544774	56556516	1	11743	16315.5	1047.39	1350	MYL6B,SMARCC2,MYL6	ESYT1,RPL41,PA2G4,SMARCC2,ZC3H10	MYL6	1350	0
8_macs2_HNNN118_1025_H3K27ac_peak_10001_lociStitched	chr11	61655540	61691619	8	16571	18988.4	3741.39	1351	RAB3IL1,FADS3	FTH1,BEST1	RAB3IL1	1351	0
5_macs2_HNNN118_1025_H3K27ac_peak_21613_lociStitched	chr16	68542313	68574082	5	7026	21158.2	5912.21	1352	ZFP90		ZFP90	1352	0
5_macs2_HNNN118_1025_H3K27ac_peak_19580_lociStitched	chr15	90807533	90844845	5	12273	20450.7	5212.49	1353	NGRN	C15orf58,TTLL13,CIB1,GABARAPL3	NGRN	1353	0
macs2_HNNN118_1025_H3K27ac_peak_35991	chr20	61551643	61564626	1	12984	16574.1	1338.55	1354	DIDO1	C20orf11,SLC17A9	DIDO1	1354	0
2_macs2_HNNN118_1025_H3K27ac_peak_14519_lociStitched	chr12	123749559	123763932	2	8236	17540.8	2311.18	1355	CDK2AP1	MPHOSPH9,C12orf65	CDK2AP1	1355	0
7_macs2_HNNN118_1025_H3K27ac_peak_5940_lociStitched	chr10	3493639	3529287	7	19023	18476.4	3258.23	1356			PITRM1	1356	0
macs2_HNNN118_1025_H3K27ac_peak_25294	chr17	74720249	74728655	1	8407	16488.4	1272.67	1357	JMJD6,C17orf95	MXRA7,MFSD11,SRSF2,MIR636	C17orf95	1357	0
macs2_HNNN118_1025_H3K27ac_peak_836	chr1	16005479	16011714	1	6236	16162.4	973.907	1358	PLEKHM2	RSC1A1	PLEKHM2	1358	0
8_macs2_HNNN118_1025_H3K27ac_peak_46862_lociStitched	chr6	33575205	33610469	8	17679	18464.2	3279.55	1359	ITPR3	GGNBP1,BAK1,C6orf227	ITPR3	1359	0
4_macs2_HNNN118_1025_H3K27ac_peak_19087_lociStitched	chr15	75321391	75347360	4	20421	18653.5	3469.46	1360	PPCDC	SCAMP5	PPCDC	1360	0
2_macs2_HNNN118_1025_H3K27ac_peak_37558_lociStitched	chr22	30815286	30832417	2	10537	16844.9	1661.71	1361	MTFP1,SEC14L2	SEC14L2,RNF215,SEC14L3,SDC4P	MTFP1	1361	0
macs2_HNNN118_1025_H3K27ac_peak_45885	chr5	179226393	179235537	1	9145	15891.4	713.232	1362	SQSTM1,MGAT4B	SQSTM1,MIR1229,LTC4S	MGAT4B	1362	0
macs2_HNNN118_1025_H3K27ac_peak_28573	chr19	38777196	38799951	1	22756	17687.5	2521.25	1363	C19orf33,YIF1B,SPINT2	KCNK6,PPP1R14A,CATSPERG,YIF1B	C19orf33	1363	0
12_macs2_HNNN118_1025_H3K27ac_peak_37253_lociStitched	chr22	23555425	23634369	12	24231	22270.1	7104.96	1364	FBXW4P1,BCR	BCR	FBXW4P1	1364	0
2_macs2_HNNN118_1025_H3K27ac_peak_8735_lociStitched	chr10	134129931	134148103	2	15791	17808.6	2645.84	1365	LRRC27	LRRC27,STK32C	LRRC27	1365	0
macs2_HNNN118_1025_H3K27ac_peak_53903	chr8	144690338	144701011	1	10674	16399.1	1239.14	1366	PYCRL,TSTA3	C8orf73,NAPRT1,ZNF623,EEF1D,TIGD5,GSDMD	PYCRL	1366	0
3_macs2_HNNN118_1025_H3K27ac_peak_49291_lociStitched	chr7	6520722	6544555	3	7783	19433.4	4287.56	1367	KDELR2,GRID2IP	KDELR2,DAGLB	KDELR2	1367	0
1_macs2_HNNN118_1025_H3K27ac_peak_56078_lociStitched	chr9	139735449	139754530	1	19082	16756.9	1612.34	1368	PHPT1,C9orf86,MAMDC4,C9orf172	TMEM141,MIR4292,TRAF2,KIAA1984,PHPT1,LOC100131193,C9orf86,EDF1	PHPT1	1368	0
macs2_HNNN118_1025_H3K27ac_peak_4240	chr1	161128604	161137580	1	8977	15997.9	855.413	1369	USP21,UFC1,PPOX	NDUFS2,DEDD,NIT1,PPOX,FCER1G,PFDN2,B4GALT3,ADAMTS4	PPOX	1369	0
macs2_HNNN118_1025_H3K27ac_peak_53964	chr8	145667840	145676978	1	9139	16220.9	1083.77	1370	CYHR1,TONSL	SLC39A4,MIR939,FOXH1,CYHR1,KIFC2,VPS28,MIR1234,PPP1R16A,CPSF1	TONSL	1370	0
macs2_HNNN118_1025_H3K27ac_peak_10429	chr11	67163151	67179511	1	16361	16690.5	1567.29	1371	RAD9A,PPP1CA,TBC1D10C	CLCF1,PPP1CA,CABP4,RPS6KB2,PTPRCAP,CORO1B,GPR152,CARNS1,POLD4	TBC1D10C	1371	0
macs2_HNNN118_1025_H3K27ac_peak_36718	chr21	44757983	44771353	1	13371	16188.4	1084.31	1372			SIK1	1372	0
3_macs2_HNNN118_1025_H3K27ac_peak_20481_lociStitched	chr16	14379022	14398784	3	7415	17777.9	2679.73	1373	MIR193B	MIR365-1	MIR193B	1373	0
3_macs2_HNNN118_1025_H3K27ac_peak_12741_lociStitched	chr12	49656412	49683350	3	8257	18781.2	3685.12	1374	TUBA1C	PRPH,TROAP,C1QL4	TUBA1C	1374	0
5_macs2_HNNN118_1025_H3K27ac_peak_27894_lociStitched	chr19	15540286	15568388	5	9677	18336.6	3245.78	1375	MIR1470,RASAL3,WIZ	AKAP8,AKAP8L,PGLYRP2	MIR1470	1375	0
macs2_HNNN118_1025_H3K27ac_peak_51539	chr7	150752564	150762982	1	10419	16085.4	994.919	1376	CDK5,SLC4A2	AGAP3,ATG9B,ACCN3,ABCB8,TMUB1,FASTK	SLC4A2	1376	0
3_macs2_HNNN118_1025_H3K27ac_peak_30105_lociStitched	chr2	24578659	24590908	3	8049	16407.5	1319.22	1377	ITSN2		ITSN2	1377	0
3_macs2_HNNN118_1025_H3K27ac_peak_36767_lociStitched	chr21	45224564	45247144	3	13452	17156.3	2068.33	1378	LOC284837	RRP1,AGPAT3,CSTB	LOC284837	1378	0
macs2_HNNN118_1025_H3K27ac_peak_56636	chrX	49018578	49036567	1	17990	16139.7	1068.55	1379	MAGIX,PLP2,PRICKLE3	SYP,GPKOW	PLP2	1379	0
6_macs2_HNNN118_1025_H3K27ac_peak_8143_lociStitched	chr10	104915303	104957841	6	21326	21303	6240.32	1380	NT5C2	NT5C2,LOC729020	NT5C2	1380	0
3_macs2_HNNN118_1025_H3K27ac_peak_15245_lociStitched	chr13	50692680	50705509	3	6412	15734.8	676.088	1381	DLEU2	DLEU1,ST13P4	DLEU2	1381	0
12_macs2_HNNN118_1025_H3K27ac_peak_29092_lociStitched	chr19	47631083	47696465	12	24028	24165.2	9107.71	1382	SAE1	ZC3H4,BBC3,MIR3191,MIR3190	SAE1	1382	0
5_macs2_HNNN118_1025_H3K27ac_peak_20020_lociStitched	chr16	1558769	1607230	5	28359	20973.9	5917.09	1383	IFT140,TMEM204,TELO2	PTX4,CLCN7	TMEM204	1383	0
12_macs2_HNNN118_1025_H3K27ac_peak_7021_lociStitched	chr10	63739460	63810947	12	18916	19208.6	4153.39	1384	ARID5B		ARID5B	1384	0
11_macs2_HNNN118_1025_H3K27ac_peak_6415_lociStitched	chr10	24737265	24809841	11	18996	23013.8	7968.84	1385	KIAA1217		MIR603	1385	0
macs2_HNNN118_1025_H3K27ac_peak_26886	chr19	1073519	1091752	1	18234	17742.5	2705.78	1386	HMHA1,POLR2E	SBNO2,ABCA7,GPX4,CNN2	POLR2E	1386	0
macs2_HNNN118_1025_H3K27ac_peak_5499	chr1	228332423	228341600	1	9178	15844.1	836.942	1387	GUK1,GJC2	MIR3620,C1orf69,MRPL55,C1orf35	GJC2	1387	0
7_macs2_HNNN118_1025_H3K27ac_peak_27053_lociStitched	chr19	2768730	2817525	7	15713	22006.5	7011.84	1388	THOP1,SGTA	ZNF556,ZNF555,SLC39A3,DIRAS1,ZNF554	THOP1	1388	0
9_macs2_HNNN118_1025_H3K27ac_peak_17322_lociStitched	chr14	100196363	100241023	9	20719	19136.8	4144.45	1389		EML1,CYP46A1	EML1	1389	0
14_macs2_HNNN118_1025_H3K27ac_peak_39012_lociStitched	chr3	13083288	13157679	14	27474	22971.9	7982.15	1390	IQSEC1		IQSEC1	1390	0
8_macs2_HNNN118_1025_H3K27ac_peak_6388_lociStitched	chr10	24525237	24559720	8	15310	20686.4	5710.38	1391	KIAA1217,PRINS	MIR603,KIAA1217	PRINS	1391	0
8_macs2_HNNN118_1025_H3K27ac_peak_37484_lociStitched	chr22	29738527	29790523	8	23545	20897.2	5932.74	1392	AP1B1	GAS2L1,RFPL1S,MIR3653,RASL10A,RFPL1,SNORD125	AP1B1	1392	0
macs2_HNNN118_1025_H3K27ac_peak_53960	chr8	145633205	145643692	1	10488	16409	1468.18	1393	CPSF1,SLC39A4	CYHR1,ADCK5,TONSL,MIR939,KIFC2,VPS28,MIR1234	SLC39A4	1393	0
7_macs2_HNNN118_1025_H3K27ac_peak_1221_lociStitched	chr1	22090093	22128352	7	14433	22316.5	7380.16	1394	USP48	LDLRAD2	USP48	1394	0
macs2_HNNN118_1025_H3K27ac_peak_45786	chr5	176915166	176926276	1	11111	15952.8	1025.45	1395	PDLIM7	DOK3,PRR7,DBN1,PDLIM7,DDX41	PDLIM7	1395	0
macs2_HNNN118_1025_H3K27ac_peak_20051	chr16	2008536	2017176	1	8641	15609	681.696	1396	SNORA64,SNORA10,SNHG9,RPS2,RNF151,NDUFB10,SNORA78	NOXO1,GFER,HS3ST6,SYNGR3,RPL3L,ZNF598,SEPX1,TBL3	SNORA64	1396	0
macs2_HNNN118_1025_H3K27ac_peak_8858	chr11	802147	811381	1	9235	15656.2	735.95	1397	RPLP2,LRDD	SNORA52,EFCAB4A,POLR2L,CD151,PNPLA2,TSPAN4,SLC25A22,CEND1,PDDC1	LRDD	1397	0
5_macs2_HNNN118_1025_H3K27ac_peak_27130_lociStitched	chr19	3505116	3554955	5	17981	20777.9	5871.03	1398	FZR1,C19orf28,C19orf71	GIPC3,C19orf28,DOHH,C19orf77,HMG20B	FZR1	1398	0
3_macs2_HNNN118_1025_H3K27ac_peak_36508_lociStitched	chr21	40274826	40298496	3	16101	17182.1	2277.05	1399			ETS2	1399	0
7_macs2_HNNN118_1025_H3K27ac_peak_28235_lociStitched	chr19	20255703	20298520	7	14826	18638.2	3733.64	1400	ZNF486		ZNF486	1400	0
7_macs2_HNNN118_1025_H3K27ac_peak_47645_lociStitched	chr6	74274888	74316149	7	16745	20222	5318.54	1401	SLC17A5	EEF1A1	EEF1A1	1401	0
13_macs2_HNNN118_1025_H3K27ac_peak_7014_lociStitched	chr10	63656606	63715490	13	17210	19219.7	4322.09	1402	ARID5B		ARID5B	1402	0
3_macs2_HNNN118_1025_H3K27ac_peak_13793_lociStitched	chr12	98885426	98916028	3	11606	19404.7	4510.73	1403	TMPO,LOC100128191	LOC121456	TMPO	1403	0
4_macs2_HNNN118_1025_H3K27ac_peak_34954_lociStitched	chr20	36147323	36175230	4	18464	17517.2	2626.05	1404	NNAT,BLCAP	NNAT,BLCAP	BLCAP	1404	0
4_macs2_HNNN118_1025_H3K27ac_peak_3279_lociStitched	chr1	95376985	95394165	4	7274	16209.3	1321.14	1405	LOC729970,CNN3		CNN3	1405	0
12_macs2_HNNN118_1025_H3K27ac_peak_44869_lociStitched	chr5	130587988	130649057	12	22417	19584.8	4714.53	1406	CDC42SE2		CDC42SE2	1406	0
macs2_HNNN118_1025_H3K27ac_peak_5500	chr1	228345294	228355555	1	10262	15939.4	1078.43	1407	C1orf69,GJC2	GUK1,OBSCN,MRPL55	C1orf69	1407	0
macs2_HNNN118_1025_H3K27ac_peak_22390	chr16	88801730	88816824	1	15095	17226.8	2393.91	1408	FAM38A	RNF166,SNAI3,CTU2	CTU2	1408	0
macs2_HNNN118_1025_H3K27ac_peak_29205	chr19	49133236	49144394	1	11159	15901.3	1094.6	1409	SPHK2,CA11,SEC1,DBP	RPL18,FAM83E,NTN5,SPACA4	DBP	1409	0
2_macs2_HNNN118_1025_H3K27ac_peak_10245_lociStitched	chr11	64933437	64952075	2	8260	17689.3	2885.16	1410	SPDYC,CAPN1	ZNHIT2,SYVN1,MRPL49,CAPN1,FAU,SLC22A20	SPDYC	1410	0
macs2_HNNN118_1025_H3K27ac_peak_36578	chr21	43095750	43109658	1	13909	15999.8	1208.61	1411	NCRNA00111	NCRNA00112,C21orf129	NCRNA00111	1411	0
3_macs2_HNNN118_1025_H3K27ac_peak_12310_lociStitched	chr12	14905599	14928393	3	9378	17245.9	2464.03	1412	H2AFJ,HIST4H4	C12orf69,WBP11,C12orf60	HIST4H4	1412	0
3_macs2_HNNN118_1025_H3K27ac_peak_1754_lociStitched	chr1	29208354	29225430	3	13499	16871.1	2090.1	1413	EPB41	EPB41	EPB41	1413	0
10_macs2_HNNN118_1025_H3K27ac_peak_48190_lociStitched	chr6	134489508	134540317	10	16606	20130.5	5365.43	1414	SGK1		SGK1	1414	0
5_macs2_HNNN118_1025_H3K27ac_peak_32571_lociStitched	chr2	161225115	161267841	5	10419	17637.3	2875.46	1415	RBMS1		RBMS1	1415	0
2_macs2_HNNN118_1025_H3K27ac_peak_24335_lociStitched	chr17	46123726	46138016	2	11039	15723.3	963.146	1416	NFE2L1	COPZ2,CBX1,SNX11,MIR152	NFE2L1	1416	0
macs2_HNNN118_1025_H3K27ac_peak_21006	chr16	31462674	31473766	1	11093	16122.2	1373.19	1417	ARMC5	TGFB1I1,SLC5A2,COX6A2,C16orf58,ZNF843	ARMC5	1417	0
macs2_HNNN118_1025_H3K27ac_peak_14301	chr12	120630568	120640344	1	9777	16168.5	1436.09	1418	RPLP0,GCN1L1	RPLP0,PXN	GCN1L1	1418	0
5_macs2_HNNN118_1025_H3K27ac_peak_25902_lociStitched	chr18	9110396	9143670	5	11202	16786.7	2062.99	1419	NDUFV2,ANKRD12		ANKRD12	1419	0
10_macs2_HNNN118_1025_H3K27ac_peak_3435_lociStitched	chr1	110420023	110476660	10	17774	17313.9	2593.97	1420	CSF1		CSF1	1420	0
11_macs2_HNNN118_1025_H3K27ac_peak_55688_lociStitched	chr9	132743248	132807269	11	21999	21242.2	6523.74	1421	FNBP1	GPR107	FNBP1	1421	0
6_macs2_HNNN118_1025_H3K27ac_peak_11941_lociStitched	chr12	1684681	1716030	6	10473	17602.5	2884.11	1422	FBXL14	WNT5B	FBXL14	1422	0
1_macs2_HNNN118_1025_H3K27ac_peak_11500_lociStitched	chr11	118658034	118663163	1	5130	15334.7	617.532	1423	DDX6		DDX6	1423	0
macs2_HNNN118_1025_H3K27ac_peak_25204	chr17	73838031	73845769	1	7739	15456.7	742.848	1424	WBP2,UNC13D	TRIM47,TRIM65	UNC13D	1424	0
macs2_HNNN118_1025_H3K27ac_peak_36028	chr20	62198644	62207350	1	8707	15989.4	1280.65	1425	PRIC285	PTK6,PPDPF,C20orf195,SRMS	PRIC285	1425	0
1_macs2_HNNN118_1025_H3K27ac_peak_40738_lociStitched	chr3	129031810	129036667	1	4858	15038.2	339.99	1426	C3orf47,H1FX	C3orf37	C3orf47	1426	0
2_macs2_HNNN118_1025_H3K27ac_peak_55564_lociStitched	chr9	131444911	131468075	2	12680	16430.2	1734.98	1427	SET,PKN3	ZDHHC12,WDR34	SET	1427	0
5_macs2_HNNN118_1025_H3K27ac_peak_14379_lociStitched	chr12	121998756	122033540	5	10819	19840.8	5148.03	1428	KDM2B	ORAI1	KDM2B	1428	0
2_macs2_HNNN118_1025_H3K27ac_peak_33211_lociStitched	chr2	208393238	208399229	2	4774	15380.7	690.163	1429	CREB1		CREB1	1429	0
9_macs2_HNNN118_1025_H3K27ac_peak_25304_lociStitched	chr17	75091597	75150446	9	21388	22003.6	7314.93	1430	SEC14L1	C17orf86,SCARNA16,SEC14L1	SEC14L1	1430	0
macs2_HNNN118_1025_H3K27ac_peak_23864	chr17	38508899	38521045	1	12147	17232.7	2553.09	1431	GJD3,RARA	RARA	GJD3	1431	0
macs2_HNNN118_1025_H3K27ac_peak_19379	chr15	85173797	85179974	1	6178	15325.1	656.615	1432	SCAND2	ZSCAN2,WDR73,NMB	SCAND2	1432	0
19_macs2_HNNN118_1025_H3K27ac_peak_12453_lociStitched	chr12	27679436	27781501	19	23946	22852.4	8216.23	1433	PPFIBP1	PPFIBP1	PPFIBP1	1433	0
4_macs2_HNNN118_1025_H3K27ac_peak_20824_lociStitched	chr16	28873543	28894468	4	9472	16802.8	2180.39	1434	SH2B1,ATP2A1	ATP2A1,RABEP2,SH2B1,TUFM,CD19,ATXN2L	ATP2A1	1434	0
9_macs2_HNNN118_1025_H3K27ac_peak_1929_lociStitched	chr1	32563725	32608975	9	12331	22439.5	7823.73	1435	TMEM39B,KPNA6	TXLNA	KPNA6	1435	0
1_macs2_HNNN118_1025_H3K27ac_peak_48023_lociStitched	chr6	114175783	114181913	1	6131	15052.2	437.682	1436	MARCKS	FLJ34503	MARCKS	1436	0
macs2_HNNN118_1025_H3K27ac_peak_15937	chr14	24896460	24901706	1	5247	15132.1	521.452	1437	CBLN3,KHNYN	NYNRIN,SDR39U1	KHNYN	1437	0
macs2_HNNN118_1025_H3K27ac_peak_53961	chr8	145647865	145656810	1	8946	15592	985.739	1438	VPS28,TONSL	SLC39A4,CYHR1,MIR939,FOXH1,KIFC2,MIR1234,CPSF1	VPS28	1438	0
4_macs2_HNNN118_1025_H3K27ac_peak_38827_lociStitched	chr3	9979276	9998328	4	9309	16883.9	2284.33	1439	CRELD1,PRRT3	JAGN1,IL17RE,TMEM111,IL17RC	PRRT3	1439	0
macs2_HNNN118_1025_H3K27ac_peak_37969	chr22	38709201	38717334	1	8134	15521.8	955.628	1440	CSNK1E	TMEM184B	CSNK1E	1440	0
8_macs2_HNNN118_1025_H3K27ac_peak_17651_lociStitched	chr14	105707421	105760773	8	11861	21452.8	6914.42	1441	BRF1,BTBD6	PACS2	BTBD6	1441	0
macs2_HNNN118_1025_H3K27ac_peak_26973	chr19	1970855	1982392	1	11538	16177.2	1646.33	1442	CSNK1G2	C19orf34,BTBD2	C19orf34	1442	0
4_macs2_HNNN118_1025_H3K27ac_peak_41880_lociStitched	chr3	196226464	196256054	4	10966	18476	3947.31	1443	C3orf43,RNF168	FBXO45,WDR53	C3orf43	1443	0
2_macs2_HNNN118_1025_H3K27ac_peak_54114_lociStitched	chr9	14312753	14323179	2	5432	14932.1	405.571	1444	NFIB	NFIB	NFIB	1444	0
4_macs2_HNNN118_1025_H3K27ac_peak_21169_lociStitched	chr16	53066289	53092524	4	13057	19390.3	4866.59	1445	CHD9		CHD9	1445	0
9_macs2_HNNN118_1025_H3K27ac_peak_39381_lociStitched	chr3	38150914	38194195	9	10646	18628.1	4107.37	1446	MYD88,DLEC1,ACAA1	MYD88,OXSR1,ACAA1	ACAA1	1446	0
2_macs2_HNNN118_1025_H3K27ac_peak_20394_lociStitched	chr16	11343992	11353002	2	5914	15587.3	1083	1447	SOCS1	TNP2,PRM3,PRM2,PRM1	SOCS1	1447	0
7_macs2_HNNN118_1025_H3K27ac_peak_5043_lociStitched	chr1	205462041	205515516	7	17774	18946.2	4443.77	1448	CDK18	CDK18,MIR135B,MFSD4,LOC284578	CDK18	1448	0
11_macs2_HNNN118_1025_H3K27ac_peak_36516_lociStitched	chr21	40352353	40395714	11	23462	18441.4	3945.85	1449			PSMG1	1449	0
macs2_HNNN118_1025_H3K27ac_peak_49087	chr7	2542018	2553869	1	11852	16043.9	1548.93	1450	LFNG	LFNG,C7orf27,IQCE	LFNG	1450	0
6_macs2_HNNN118_1025_H3K27ac_peak_20325_lociStitched	chr16	10399335	10435888	6	20455	21036.3	6550.3	1451			ATF7IP2	1451	0
6_macs2_HNNN118_1025_H3K27ac_peak_28216_lociStitched	chr19	19691676	19733967	6	24786	20671.8	6204.09	1452	PBX4	CILP2,GMIP,ATP13A1,ZNF101,LPAR2	PBX4	1452	0
macs2_HNNN118_1025_H3K27ac_peak_37953	chr22	38593874	38606254	1	12381	15882.3	1416.27	1453	MAFF	MAFF,PLA2G6	MAFF	1453	0
5_macs2_HNNN118_1025_H3K27ac_peak_23222_lociStitched	chr17	18085211	18105704	5	9418	15464	1000.06	1454	ALKBH5	LLGL1	ALKBH5	1454	0
7_macs2_HNNN118_1025_H3K27ac_peak_35561_lociStitched	chr20	49324007	49362482	7	13380	21276.7	6813.92	1455	PARD6B	BCAS4	PARD6B	1455	0
6_macs2_HNNN118_1025_H3K27ac_peak_48715_lociStitched	chr6	159257037	159292582	6	13307	18344.8	3895.73	1456	OSTCL	EZR,C6orf99	OSTCL	1456	0
macs2_HNNN118_1025_H3K27ac_peak_28945	chr19	45899727	45912840	1	13114	15705.4	1258.85	1457	CD3EAP,PPP1R13L,ERCC1	ERCC1,ERCC2	PPP1R13L	1457	0
5_macs2_HNNN118_1025_H3K27ac_peak_4379_lociStitched	chr1	167400354	167425918	5	8918	18199	3755.35	1458	CD247		CD247	1458	0
4_macs2_HNNN118_1025_H3K27ac_peak_6060_lociStitched	chr10	5903136	5933819	4	9769	18544.8	4105.39	1459	FBXO18,ANKRD16	FBXO18,GDI2	ANKRD16	1459	0
macs2_HNNN118_1025_H3K27ac_peak_19915	chr16	423612	435021	1	11410	15500.3	1072.45	1460	LOC100134368,TMEM8A	DECR2,RAB11FIP3,AXIN1,NME4,MRPL28	TMEM8A	1460	0
6_macs2_HNNN118_1025_H3K27ac_peak_1262_lociStitched	chr1	22440044	22470469	6	16391	16846.3	2424.87	1461	WNT4		WNT4	1461	0
4_macs2_HNNN118_1025_H3K27ac_peak_26821_lociStitched	chr19	558877	584789	4	7633	17200.4	2780.36	1462	BSG	POLRMT,CDC34,BSG,HCN2,GZMM	BSG	1462	0
10_macs2_HNNN118_1025_H3K27ac_peak_48863_lociStitched	chr6	170440540	170508857	10	28482	19757.3	5342.39	1463			LOC154449	1463	0
macs2_HNNN118_1025_H3K27ac_peak_39800	chr3	50368942	50380917	1	11976	15438.2	1023.86	1464	RASSF1,ZMYND10	CYB561D2,TUSC2,HYAL3,NPRL2,NAT6,HYAL1,HYAL2,IFRD2,TMEM115,RASSF1	RASSF1	1464	0
5_macs2_HNNN118_1025_H3K27ac_peak_31435_lociStitched	chr2	85752270	85778939	5	5667	16956.2	2546.89	1465	GGCX,MAT2A	RNF181,VAMP8,VAMP5,GGCX	MAT2A	1465	0
macs2_HNNN118_1025_H3K27ac_peak_8830	chr11	528448	538567	1	10120	15178.5	779.163	1466	LRRC56,HRAS	PHRF1,RNH1,MIR210,RASSF7,C11orf35,LOC143666,HRAS	HRAS	1466	0
13_macs2_HNNN118_1025_H3K27ac_peak_5816_lociStitched	chr1	246728042	246796945	13	21030	20781.1	6387.31	1467	CNST,TFB2M		CNST	1467	0
2_macs2_HNNN118_1025_H3K27ac_peak_6225_lociStitched	chr10	13377602	13393338	2	4911	16370.2	1981.16	1468	SEPHS1	PHYH	SEPHS1	1468	0
3_macs2_HNNN118_1025_H3K27ac_peak_54920_lociStitched	chr9	100744772	100756259	3	5131	15258.2	873.012	1469	ANP32B	HEMGN	ANP32B	1469	0
macs2_HNNN118_1025_H3K27ac_peak_38063	chr22	39684125	39698608	1	14484	16005.2	1626.44	1470		SNORD83A,SYNGR1,PDGFB,RNU86,RPL3,SNORD83B,SNORD43	SNORD83B	1470	0
3_macs2_HNNN118_1025_H3K27ac_peak_4277_lociStitched	chr1	161692129	161706408	3	9019	16240.9	1877.69	1471	FCRLB	DUSP12,FCRLA,RPL31P11,ATF6	FCRLB	1471	0
macs2_HNNN118_1025_H3K27ac_peak_28957	chr19	46007852	46015428	1	7577	15332.3	970.486	1472	VASP	PPM1N,FOSB,RTN2	VASP	1472	0
3_macs2_HNNN118_1025_H3K27ac_peak_41564_lociStitched	chr3	185254624	185278402	3	15649	18045.1	3699.86	1473	LIPH	TMEM41A,SENP2	LIPH	1473	0
1_macs2_HNNN118_1025_H3K27ac_peak_38623_lociStitched	chr22	50218342	50223001	1	4660	14851	508.297	1474	BRD1	ZBED4,LOC90834	BRD1	1474	0
5_macs2_HNNN118_1025_H3K27ac_peak_1536_lociStitched	chr1	26431882	26468797	5	9660	18852.5	4511.01	1475	PDIK1L	ZNF593,GRRP1,TRIM63,CNKSR1,CATSPER4	PDIK1L	1475	0
2_macs2_HNNN118_1025_H3K27ac_peak_9709_lociStitched	chr11	46138116	46149847	2	3946	15245.6	917.364	1476	PHF21A	PHF21A	PHF21A	1476	0
10_macs2_HNNN118_1025_H3K27ac_peak_35088_lociStitched	chr20	42549124	42614071	10	26153	20308.9	5981.62	1477	TOX2		TOX2	1477	0
8_macs2_HNNN118_1025_H3K27ac_peak_37380_lociStitched	chr22	26925180	26981957	8	21496	21456	7136.87	1478	TPST2,MIR548J	TFIP11,CRYBA4,SRRD,CRYBB1,HPS4	MIR548J	1478	0
7_macs2_HNNN118_1025_H3K27ac_peak_16461_lociStitched	chr14	64319271	64340452	7	13028	16910.9	2603.14	1479	SYNE2	SYNE2	SYNE2	1479	0
9_macs2_HNNN118_1025_H3K27ac_peak_32301_lociStitched	chr2	131554664	131605541	9	14826	20874.8	6578.4	1480		FAM123C	FAM123C	1480	0
10_macs2_HNNN118_1025_H3K27ac_peak_35891_lociStitched	chr20	58518968	58564147	10	15325	18735.7	4454.65	1481	C20orf177,CDH26	CDH26,C20orf177,PPP1R3D,SYCP2	CDH26	1481	0
7_macs2_HNNN118_1025_H3K27ac_peak_34790_lociStitched	chr20	33103274	33138995	7	15067	19164.3	4890.2	1482	MAP1LC3A,DYNLRB1	MIR644,MAP1LC3A	MAP1LC3A	1482	0
7_macs2_HNNN118_1025_H3K27ac_peak_20442_lociStitched	chr16	11871579	11906349	7	9920	19485.1	5215.5	1483	ZC3H7A	TXNDC11,BCAR4,RSL1D1	ZC3H7A	1483	0
3_macs2_HNNN118_1025_H3K27ac_peak_20633_lociStitched	chr16	20910956	20925868	3	7967	15657.6	1389.8	1484	LYRM1,DCUN1D3		LYRM1	1484	0
15_macs2_HNNN118_1025_H3K27ac_peak_32697_lociStitched	chr2	170997734	171087754	15	15824	25169.6	10910.4	1485	MYO3B	MYO3B	MYO3B	1485	0
macs2_HNNN118_1025_H3K27ac_peak_53966	chr8	145696184	145705020	1	8837	15558.4	1303.31	1486	FOXH1,KIFC2	LRRC24,CYHR1,MFSD3,LRRC14,TONSL,GPT,MGC70857,VPS28,PPP1R16A,RECQL4	FOXH1	1486	0
macs2_HNNN118_1025_H3K27ac_peak_17622	chr14	105477187	105488877	1	11691	15299.9	1054.44	1487	CDCA4	AHNAK2,GPR132,C14orf79	CDCA4	1487	0
7_macs2_HNNN118_1025_H3K27ac_peak_19835_lociStitched	chr15	101388969	101443400	7	8284	18865.8	4621.19	1488	ALDH1A3	LRRK1	ALDH1A3	1488	0
macs2_HNNN118_1025_H3K27ac_peak_50680	chr7	98971105	98979700	1	8596	15769.2	1535.07	1489	ARPC1B	BUD31,PDAP1,ARPC1A	ARPC1B	1489	0
macs2_HNNN118_1025_H3K27ac_peak_28003	chr19	17350533	17361299	1	10767	15118.7	884.965	1490	USHBP1,NR2F6	ANKLE1,C19orf62,USE1,OCEL1	NR2F6	1490	0
4_macs2_HNNN118_1025_H3K27ac_peak_40861_lociStitched	chr3	136695404	136717006	4	17058	16516.9	2285.49	1491	IL20RB	NCK1	IL20RB	1491	0
2_macs2_HNNN118_1025_H3K27ac_peak_39493_lociStitched	chr3	42691030	42710156	2	15707	15866.9	1642.92	1492	ZBTB47	NKTR,HHATL,KBTBD5	ZBTB47	1492	0
2_macs2_HNNN118_1025_H3K27ac_peak_2484_lociStitched	chr1	44395958	44415012	2	10755	15993.9	1772.02	1493	ST3GAL3,IPO13,ARTN	B4GALT2,DPH2,ATP6V0B,ARTN,CCDC24	ARTN	1493	0
macs2_HNNN118_1025_H3K27ac_peak_38040	chr22	39483924	39498911	1	14988	16739	2517.82	1494	APOBEC3H	APOBEC3F,APOBEC3G,CBX7	APOBEC3H	1494	0
4_macs2_HNNN118_1025_H3K27ac_peak_39569_lociStitched	chr3	45632755	45651582	4	7944	15918.2	1698.2	1495	LIMD1		LIMD1	1495	0
3_macs2_HNNN118_1025_H3K27ac_peak_35570_lociStitched	chr20	49402415	49413552	3	8499	15952.6	1736.26	1496	BCAS4	BCAS4	BCAS4	1496	0
2_macs2_HNNN118_1025_H3K27ac_peak_53669_lociStitched	chr8	134577298	134585160	2	5433	14992	790.131	1497	ST3GAL1		ST3GAL1	1497	0
2_macs2_HNNN118_1025_H3K27ac_peak_3828_lociStitched	chr1	151165420	151175965	2	9235	16010.5	1824.29	1498	PIP5K1A	TNFAIP8L2,VPS72,LYSMD1,TMOD4,SCNM1,SEMA6C,PIP5K1A	PIP5K1A	1498	0
3_macs2_HNNN118_1025_H3K27ac_peak_32217_lociStitched	chr2	127966184	127985078	3	6001	17176.5	2998.48	1499		CYP27C1	CYP27C1	1499	0
4_macs2_HNNN118_1025_H3K27ac_peak_24748_lociStitched	chr17	60546811	60566882	4	12602	15623.3	1455.15	1500	TLK2	METTL2A	TLK2	1500	0
5_macs2_HNNN118_1025_H3K27ac_peak_54789_lociStitched	chr9	96328759	96361881	5	9479	15600.5	1434.18	1501	PHF2		PHF2	1501	0
5_macs2_HNNN118_1025_H3K27ac_peak_1588_lociStitched	chr1	27099814	27137069	5	10663	17826.5	3665.89	1502	ARID1A,PIGV	ZDHHC18	PIGV	1502	0
8_macs2_HNNN118_1025_H3K27ac_peak_35007_lociStitched	chr20	37554207	37597651	8	10575	18316	4166.28	1503	FAM83D,DHX35	DHX35	DHX35	1503	0
4_macs2_HNNN118_1025_H3K27ac_peak_51656_lociStitched	chr7	157126982	157150337	4	8216	18060.4	3914.3	1504	DNAJB6		DNAJB6	1504	0
1_macs2_HNNN118_1025_H3K27ac_peak_21923_lociStitched	chr16	81037511	81042753	1	5243	14810.7	669.403	1505	CENPN,C16orf61	ATMIN	CENPN	1505	0
7_macs2_HNNN118_1025_H3K27ac_peak_5052_lociStitched	chr1	205544303	205582520	7	23010	16249.9	2113.4	1506	MFSD4	ELK4,LOC284578	MFSD4	1506	0
3_macs2_HNNN118_1025_H3K27ac_peak_37554_lociStitched	chr22	30776841	30796677	3	10564	16192.1	2078.81	1507	SEC14L2,RNF215	CCDC157,SF3A1,MTFP1	RNF215	1507	0
6_macs2_HNNN118_1025_H3K27ac_peak_7896_lociStitched	chr10	98596012	98623314	6	14975	18139.4	4037.97	1508	LCOR		LCOR	1508	0
2_macs2_HNNN118_1025_H3K27ac_peak_27201_lociStitched	chr19	4453275	4475207	2	11132	17304.3	3208.65	1509	UBXN6,HDGFRP2	PLIN4	UBXN6	1509	0
2_macs2_HNNN118_1025_H3K27ac_peak_26708_lociStitched	chr18	72916138	72924485	2	5717	14657.3	561.753	1510	ZADH2,TSHZ1		ZADH2	1510	0
macs2_HNNN118_1025_H3K27ac_peak_29057	chr19	47285784	47292541	1	6758	14941.1	850.031	1511	SLC1A5	FKRP,STRN4,SNAR-E	SLC1A5	1511	0
5_macs2_HNNN118_1025_H3K27ac_peak_36416_lociStitched	chr21	37792935	37815531	5	14334	16296.2	2212.15	1512		CHAF1B,CLDN14	CLDN14	1512	0
macs2_HNNN118_1025_H3K27ac_peak_24195	chr17	43220865	43227746	1	6882	14607.7	527.085	1513	ACBD4,HEXIM1	ACBD4,HEXIM2,PLCD3	HEXIM1	1513	0
6_macs2_HNNN118_1025_H3K27ac_peak_47405_lociStitched	chr6	44071315	44106647	6	11983	16440	2363.71	1514	MRPL14,TMEM63B	CAPN11	MRPL14	1514	0
11_macs2_HNNN118_1025_H3K27ac_peak_4321_lociStitched	chr1	164531521	164592831	11	18371	19214.6	5150.04	1515	PBX1		PBX1	1515	0
8_macs2_HNNN118_1025_H3K27ac_peak_6729_lociStitched	chr10	35227105	35283196	8	18008	22178.4	8116.37	1516			CUL2	1516	0
macs2_HNNN118_1025_H3K27ac_peak_20924	chr16	30386462	30394818	1	8357	15446.1	1398.79	1517	MYLPF,SEPT1	ZNF48,TBC1D10B,LOC595101,CD2BP2,DCTPP1,ZNF771	SEPT1	1517	0
3_macs2_HNNN118_1025_H3K27ac_peak_4887_lociStitched	chr1	202771615	202791348	3	7510	16315.2	2275.21	1518	KDM5B	LOC148709	KDM5B	1518	0
macs2_HNNN118_1025_H3K27ac_peak_27867	chr19	15302867	15313167	1	10301	15967.1	1935.37	1519	NOTCH3	EPHX3	NOTCH3	1519	0
macs2_HNNN118_1025_H3K27ac_peak_33395	chr2	220108620	220119569	1	10950	14762.5	740.152	1520	GLB1L,STK16,TUBA4B,TUBA4A	ZFAND2B,ANKZF1,DNAJB2,ABCB6,ATG9A,MIR153-1	TUBA4B	1520	0
12_macs2_HNNN118_1025_H3K27ac_peak_34571_lociStitched	chr20	25259782	25318230	12	22320	20310.7	6294.85	1521	PYGB,ABHD12		PYGB	1521	0
6_macs2_HNNN118_1025_H3K27ac_peak_7687_lociStitched	chr10	88829835	88867029	6	10645	17533.3	3522.27	1522	FAM35A,GLUD1	FAM25A	GLUD1	1522	0
6_macs2_HNNN118_1025_H3K27ac_peak_36911_lociStitched	chr21	47390339	47421684	6	20884	17261.7	3266.15	1523	COL6A1		COL6A1	1523	0
8_macs2_HNNN118_1025_H3K27ac_peak_28595_lociStitched	chr19	39260252	39296688	8	17132	18196.1	4201.07	1524	LGALS4,LGALS7B,LGALS7	ECH1,HNRNPL,CAPN12	LGALS7B	1524	0
2_macs2_HNNN118_1025_H3K27ac_peak_33388_lociStitched	chr2	220037059	220046200	2	6560	14697.8	707.513	1525	C2orf24,FAM134A	ZFAND2B,NHEJ1,ANKZF1,SLC23A3,ABCB6,ATG9A	C2orf24	1525	0
3_macs2_HNNN118_1025_H3K27ac_peak_28716_lociStitched	chr19	41303032	41338325	3	17078	18063	4072.81	1526	EGLN2	CYP2A6,MIA,SNRPA,C19orf54,RAB4B	EGLN2	1526	0
macs2_HNNN118_1025_H3K27ac_peak_10447	chr11	67394870	67399964	1	5095	14484.8	495.646	1527	NUDT8,TBX10	NDUFV1,ALDH3B2,GSTP1,ACY3,DOC2GP	NUDT8	1527	0
1_macs2_HNNN118_1025_H3K27ac_peak_37478_lociStitched	chr22	29698770	29708286	1	9517	15322.7	1356.98	1528	GAS2L1	GAS2L1,MIR3653,RASL10A,RHBDD3,EWSR1,SNORD125	GAS2L1	1528	0
6_macs2_HNNN118_1025_H3K27ac_peak_1744_lociStitched	chr1	29047242	29081307	6	11607	20513.9	6564.33	1529	YTHDF2		YTHDF2	1529	0
macs2_HNNN118_1025_H3K27ac_peak_25162	chr17	73502393	73513861	1	11469	15205.4	1259.19	1530	CASKIN2,TSEN54	LLGL2,KIAA0195	CASKIN2	1530	0
macs2_HNNN118_1025_H3K27ac_peak_668	chr1	11860581	11869175	1	8595	14789.4	849.087	1531	CLCN6,MTHFR	NPPA,NPPB	MTHFR	1531	0
6_macs2_HNNN118_1025_H3K27ac_peak_34675_lociStitched	chr20	31098602	31129653	6	12960	17065.6	3126.84	1532		LOC149950,C20orf112	C20orf112	1532	0
macs2_HNNN118_1025_H3K27ac_peak_19007	chr15	74278452	74288483	1	10032	14921.1	992.066	1533	PML,STOML1	PML	STOML1	1533	0
1_macs2_HNNN118_1025_H3K27ac_peak_20502_lociStitched	chr16	14723230	14729857	1	6628	14916.1	990.736	1534	BFAR,PARN		BFAR	1534	0
6_macs2_HNNN118_1025_H3K27ac_peak_48151_lociStitched	chr6	128814449	128845633	6	6633	15626.3	1721.36	1535	PTPRK		PTPRK	1535	0
10_macs2_HNNN118_1025_H3K27ac_peak_33746_lociStitched	chr2	235900518	235960554	10	20856	17434.5	3530.12	1536	SH3BP4		SH3BP4	1536	0
macs2_HNNN118_1025_H3K27ac_peak_11	chr1	905533	912184	1	6652	14718	814.082	1537	PLEKHN1,C1orf170	SAMD11,HES4,PLEKHN1,AGRN,NOC2L,ISG15,KLHL17	PLEKHN1	1537	0
macs2_HNNN118_1025_H3K27ac_peak_29310	chr19	50138453	50146325	1	7873	14702.5	805.306	1538	SCAF1,RRAS	CPT1C,C19orf76,PRMT1,IRF3,BCL2L12,PRR12	RRAS	1538	0
2_macs2_HNNN118_1025_H3K27ac_peak_6424_lociStitched	chr10	25006723	25016729	2	6759	14749.8	874.524	1539	ARHGAP21		ARHGAP21	1539	0
4_macs2_HNNN118_1025_H3K27ac_peak_43384_lociStitched	chr4	140089827	140105157	4	5073	15664.2	1802.81	1540		ELF2	ELF2	1540	0
macs2_HNNN118_1025_H3K27ac_peak_17988	chr15	41142309	41161203	1	18895	17203	3346.13	1541	SPINT1	VPS18,RHOV,ZFYVE19,PPP1R14D,DNAJC17	RHOV	1541	0
4_macs2_HNNN118_1025_H3K27ac_peak_42143_lociStitched	chr4	3368700	3395228	4	11442	16656.9	2806.66	1542	RGS12	HGFAC	RGS12	1542	0
12_macs2_HNNN118_1025_H3K27ac_peak_53627_lociStitched	chr8	134213924	134277141	12	22816	19104.2	5259.65	1543	NDRG1,WISP1		WISP1	1543	0
macs2_HNNN118_1025_H3K27ac_peak_8827	chr11	502224	510873	1	8650	14571.8	727.381	1544	RNH1	C11orf35,HRAS,LRRC56	RNH1	1544	0
3_macs2_HNNN118_1025_H3K27ac_peak_41779_lociStitched	chr3	194203413	194222686	3	11948	16478.4	2634.62	1545	FLJ34208	ATP13A3	FLJ34208	1545	0
3_macs2_HNNN118_1025_H3K27ac_peak_24055_lociStitched	chr17	41436445	41448322	3	6101	14924.6	1081.99	1546	LOC100130581	ARL4D	LOC100130581	1546	0
2_macs2_HNNN118_1025_H3K27ac_peak_15650_lociStitched	chr13	111363535	111380518	2	7590	15245.6	1407.89	1547	ING1	CARS2	ING1	1547	0
macs2_HNNN118_1025_H3K27ac_peak_39838	chr3	52000062	52010547	1	10486	14437.8	603.936	1548	ABHD14A,PCBP4,ABHD14A-ACY1,ABHD14B	GPR62,RRP9,ACY1,ABHD14B,RPL29,PARP3,PCBP4	ABHD14B	1548	0
6_macs2_HNNN118_1025_H3K27ac_peak_42072_lociStitched	chr4	2247341	2272916	6	14760	15900	2071.57	1549	MXD4,ZFYVE28	HAUS3,POLN	MXD4	1549	0
macs2_HNNN118_1025_H3K27ac_peak_39683	chr3	48462610	48478097	1	15488	14498.9	670.587	1550	PLXNB1,CCDC51	CCDC72,ATRIP,FBXW12,TREX1	PLXNB1	1550	0
5_macs2_HNNN118_1025_H3K27ac_peak_12556_lociStitched	chr12	34486458	34517899	5	20327	16283.3	2455.54	1551			ALG10	1551	0
4_macs2_HNNN118_1025_H3K27ac_peak_48535_lociStitched	chr6	151695877	151722548	4	7993	16120	2301.71	1552	ZBTB2	AKAP12	ZBTB2	1552	0
8_macs2_HNNN118_1025_H3K27ac_peak_53781_lociStitched	chr8	142274283	142319255	8	18368	18528.5	4717.56	1553		SLC45A4,LOC731779	LOC731779	1553	0
6_macs2_HNNN118_1025_H3K27ac_peak_15915_lociStitched	chr14	24715406	24756328	6	19507	17191.3	3384.25	1554	RABGGTA,TGM1	LTB4R,TINF2,CHMP4A,ADCY4,GMPR2,C14orf21,NEDD8,LTB4R2,MDP1,DHRS1,CIDEB,TSSK4	TGM1	1554	0
3_macs2_HNNN118_1025_H3K27ac_peak_55599_lociStitched	chr9	131895130	131911006	3	12597	14736.1	930.334	1555	PPP2R4	CRAT,IER5L	PPP2R4	1555	0
1_macs2_HNNN118_1025_H3K27ac_peak_17527_lociStitched	chr14	103799191	103803943	1	4753	14296.9	499.435	1556	EIF5	MARK3,SNORA28	EIF5	1556	0
6_macs2_HNNN118_1025_H3K27ac_peak_3966_lociStitched	chr1	154296110	154327577	6	11270	16809.7	3014.54	1557	AQP10,ATP8B2		ATP8B2	1557	0
3_macs2_HNNN118_1025_H3K27ac_peak_44268_lociStitched	chr5	53813378	53830336	3	10020	15430.1	1646.62	1558	SNX18		SNX18	1558	0
4_macs2_HNNN118_1025_H3K27ac_peak_18086_lociStitched	chr15	42429648	42458213	4	12544	16759.1	2976.47	1559	VPS39,PLA2G4F	PLA2G4D,MIR627	PLA2G4F	1559	0
8_macs2_HNNN118_1025_H3K27ac_peak_12678_lociStitched	chr12	48251043	48299690	8	21622	17673.5	3891.76	1560	VDR	VDR,HDAC7	VDR	1560	0
macs2_HNNN118_1025_H3K27ac_peak_21477	chr16	66966837	66972190	1	5354	15138.3	1360.2	1561	CES2,FAM96B	CES3,CES2,CDH16,RRAD	CES2	1561	0
2_macs2_HNNN118_1025_H3K27ac_peak_30947_lociStitched	chr2	61399239	61408159	2	5659	14795.6	1034.72	1562	AHSA2	C2orf74,LOC339803	AHSA2	1562	0
3_macs2_HNNN118_1025_H3K27ac_peak_37213_lociStitched	chr22	22281444	22316056	3	19006	16977.2	3222.38	1563	PPM1F,TOP3B		PPM1F	1563	0
2_macs2_HNNN118_1025_H3K27ac_peak_30253_lociStitched	chr2	27650230	27668806	2	8618	15982.8	2242.12	1564	KRTCAP3,IFT172,NRBP1	FTH1P3,ZNF513,FNDC4,PPM1G	KRTCAP3	1564	0
macs2_HNNN118_1025_H3K27ac_peak_2179	chr1	38490967	38501615	1	10649	14756	1026.47	1565		FHL3,SF3A3,POU3F1,UTP11L	POU3F1	1565	0
13_macs2_HNNN118_1025_H3K27ac_peak_17491_lociStitched	chr14	103438364	103493169	13	24486	19077.6	5348.97	1566	CDC42BPB	AMN	CDC42BPB	1566	0
macs2_HNNN118_1025_H3K27ac_peak_10072	chr11	62605837	62612727	1	6891	14473.1	783.393	1567	WDR74	SNORD29,SNHG1,SNORD31,SLC3A2,SNORD27,NXF1,SNORD26,STX5,SNORD30,SNORD28,SNORD22,TMEM223,SNORD25	WDR74	1567	0
macs2_HNNN118_1025_H3K27ac_peak_29652	chr19	58890813	58901619	1	10807	14613	926.074	1568	ZNF837,RPS5	LOC646862,A1BG,A1BG-AS1,ZNF497,ZNF584,ZNF132	RPS5	1568	0
5_macs2_HNNN118_1025_H3K27ac_peak_10363_lociStitched	chr11	66373982	66407202	5	11329	17596.6	3916.64	1569	RBM14,RBM4,RBM14-RBM4	CCS,CCDC87,RBM4B,CTSF	RBM14	1569	0
10_macs2_HNNN118_1025_H3K27ac_peak_45421_lociStitched	chr5	150436439	150491564	10	18045	16796.6	3120.07	1570	ANXA6,TNIP1	GPX3	TNIP1	1570	0
4_macs2_HNNN118_1025_H3K27ac_peak_55247_lociStitched	chr9	123626909	123641068	4	10390	14436.5	760.338	1571	PHF19	TRAF1,PSMD5,LOC253039	PHF19	1571	0
6_macs2_HNNN118_1025_H3K27ac_peak_15371_lociStitched	chr13	73886227	73917610	6	8937	22533	8862.56	1572			KLF5	1572	0
5_macs2_HNNN118_1025_H3K27ac_peak_51559_lociStitched	chr7	151069085	151109172	5	15079	17473.9	3816.28	1573	WDR86,NUB1,LOC100131176	MIR3907,CRYGN	LOC100131176	1573	0
1_macs2_HNNN118_1025_H3K27ac_peak_27697_lociStitched	chr19	12399120	12406503	1	7384	14935.1	1282.43	1574	ZNF44	ZNF44,ZNF563	ZNF44	1574	0
7_macs2_HNNN118_1025_H3K27ac_peak_14071_lociStitched	chr12	110978113	111028558	7	15335	20647.1	7006.81	1575	PPTC7	RAD9B,VPS29,TCTN1	PPTC7	1575	0
2_macs2_HNNN118_1025_H3K27ac_peak_22639_lociStitched	chr17	1541605	1554264	2	10026	15059.1	1420.34	1576	SCARF1,PRPF8,RILP	SCARF1,SLC43A2	SCARF1	1576	0
3_macs2_HNNN118_1025_H3K27ac_peak_13523_lociStitched	chr12	80074817	80088869	3	5925	14430	799.559	1577	PAWR		PAWR	1577	0
5_macs2_HNNN118_1025_H3K27ac_peak_15087_lociStitched	chr13	41220028	41259195	5	8309	16595.1	2964.94	1578	FOXO1	MIR320D1	FOXO1	1578	0
macs2_HNNN118_1025_H3K27ac_peak_9745	chr11	46695288	46710518	1	15231	15397.5	1778.86	1579	ATG13,ARHGAP1	ZNF408,F2	ARHGAP1	1579	0
macs2_HNNN118_1025_H3K27ac_peak_28497	chr19	36625337	36633226	1	7890	14510.2	893.824	1580	CAPNS1	CAPNS1,POLR2I,TBCB,COX7A1	CAPNS1	1580	0
macs2_HNNN118_1025_H3K27ac_peak_855	chr1	16117481	16131519	1	14039	15719.8	2119.74	1581		UQCRHL,FBLIM1,TMEM82,SPEN,FLJ37453	UQCRHL	1581	0
4_macs2_HNNN118_1025_H3K27ac_peak_7610_lociStitched	chr10	81951148	81969348	4	14508	14785.7	1215.76	1582	ANXA11	ANXA11	ANXA11	1582	0
6_macs2_HNNN118_1025_H3K27ac_peak_51952_lociStitched	chr8	21887671	21924837	6	16523	17471.7	3902.43	1583	EPB49,NPM2,FGF17	NUDT18,EPB49,FAM160B2	EPB49	1583	0
4_macs2_HNNN118_1025_H3K27ac_peak_30403_lociStitched	chr2	32226892	32245593	4	9143	16125.9	2563.91	1584	MEMO1	DPY30,MEMO1,SPAST	MEMO1	1584	0
macs2_HNNN118_1025_H3K27ac_peak_20045	chr16	1955233	1968977	1	13745	15013.9	1459.61	1585	HS3ST6	SNORA78,C16orf73,SNORA64,SNHG9,SNORA10,NCRNA00254,RNF151,RPL3L,RPS2,NDUFB10,SEPX1	HS3ST6	1585	0
4_macs2_HNNN118_1025_H3K27ac_peak_2908_lociStitched	chr1	61508495	61523710	4	4303	14842.2	1290.23	1586		NFIA	NFIA	1586	0
macs2_HNNN118_1025_H3K27ac_peak_47422	chr6	44222484	44233907	1	11424	14334.7	784.76	1587	SLC35B2,NFKBIE	HSP90AB1,SLC29A1,AARS2,TMEM151B,TCTE1	SLC35B2	1587	0
macs2_HNNN118_1025_H3K27ac_peak_20062	chr16	2087522	2099083	1	11562	15255.9	1707.56	1588	SLC9A3R2,NTHL1,TSC2	NPW,ZNF598,TSC2,SYNGR3,MIR1225	NTHL1	1588	0
macs2_HNNN118_1025_H3K27ac_peak_16135	chr14	50098037	50107283	1	9247	14483.9	951.413	1589	C14orf104	MGAT2,PPIL5,RPL36AL,RPS29,POLE2,C14orf104	C14orf104	1589	0
macs2_HNNN118_1025_H3K27ac_peak_50430	chr7	76017545	76029799	1	12255	15442.5	1916.53	1590	SRCRB4D,ZP3	YWHAG,ZP3	ZP3	1590	0
5_macs2_HNNN118_1025_H3K27ac_peak_14111_lociStitched	chr12	112430280	112453355	5	14667	16083.3	2561.32	1591	TMEM116,ERP29		TMEM116	1591	0
3_macs2_HNNN118_1025_H3K27ac_peak_12359_lociStitched	chr12	19585192	19597505	3	6856	15119.1	1629.01	1592	AEBP2		AEBP2	1592	0
3_macs2_HNNN118_1025_H3K27ac_peak_52995_lociStitched	chr8	95650541	95670541	3	6266	16084	2594	1593	ESRP1,LOC100288748	ESRP1	ESRP1	1593	0
3_macs2_HNNN118_1025_H3K27ac_peak_17840_lociStitched	chr15	34619821	34636559	3	8007	15665.1	2177.61	1594	SLC12A6,NOP10	C15orf55,LPCAT4,GOLGA8A,SLC12A6,MIR1233-1	SLC12A6	1594	0
macs2_HNNN118_1025_H3K27ac_peak_9041	chr11	2943275	2956196	1	12922	14302.3	823.068	1595	PHLDA2,SLC22A18	CDKN1C,SNORA54,SLC22A18AS	PHLDA2	1595	0
8_macs2_HNNN118_1025_H3K27ac_peak_9786_lociStitched	chr11	47345963	47396336	8	21903	20461.5	6991.77	1596	MADD,MYBPC3,SPI1	SLC39A13,SPI1	MYBPC3	1596	0
macs2_HNNN118_1025_H3K27ac_peak_28923	chr19	45594291	45608131	1	13841	14962.4	1494.72	1597	GEMIN7	ZNF296,GEMIN7	GEMIN7	1597	0
macs2_HNNN118_1025_H3K27ac_peak_39723	chr3	49054055	49061139	1	7085	13968.2	503.672	1598	MIR191,DALRD3,MIR425,NDUFAF3	P4HTM,IMPDH2,WDR6	MIR425	1598	0
11_macs2_HNNN118_1025_H3K27ac_peak_9878_lociStitched	chr11	57524172	57568200	11	20170	18460.9	4997.18	1599	CTNND1	C11orf31,MED19,CTNND1,TMX2,BTBD18	CTNND1	1599	0
macs2_HNNN118_1025_H3K27ac_peak_57339	chrX	153232551	153242068	1	9518	13989	525.338	1600	HCFC1,TMEM187	MIR718,ARHGAP4,MIR3202-1,NAA10,RENBP,MIR3202-2,IRAK1	HCFC1	1600	0
9_macs2_HNNN118_1025_H3K27ac_peak_30500_lociStitched	chr2	38945471	38996881	9	16070	20049.9	6590.76	1601	GALM,SRSF7	GEMIN6	SRSF7	1601	0
macs2_HNNN118_1025_H3K27ac_peak_12259	chr12	13041746	13050150	1	8405	14711.2	1253.88	1602	GPRC5A	RPL13AP20,MIR614	GPRC5A	1602	0
macs2_HNNN118_1025_H3K27ac_peak_23842	chr17	38262652	38271512	1	8861	14731.5	1281.16	1603		THRA,CASC3,MSL1,NR1D1	NR1D1	1603	0
3_macs2_HNNN118_1025_H3K27ac_peak_6198_lociStitched	chr10	12390454	12408640	3	4939	16491.1	3047.97	1604	CAMK1D		CAMK1D	1604	0
7_macs2_HNNN118_1025_H3K27ac_peak_49731_lociStitched	chr7	36301762	36359126	7	23592	18425.3	4984.93	1605	EEPD1	KIAA0895	KIAA0895	1605	0
4_macs2_HNNN118_1025_H3K27ac_peak_38754_lociStitched	chr3	5161863	5179468	4	9240	16089.2	2653.07	1606	ARL8B	EDEM1	ARL8B	1606	0
3_macs2_HNNN118_1025_H3K27ac_peak_1132_lociStitched	chr1	20468049	20498838	3	16759	15948.7	2515.46	1607	PLA2G2C,PLA2G2F	PLA2G2D,UBXN10	PLA2G2F	1607	0
4_macs2_HNNN118_1025_H3K27ac_peak_11848_lociStitched	chr11	133893965	133921124	4	16947	15119.4	1686.57	1608	LOC100128239	JAM3	LOC100128239	1608	0
4_macs2_HNNN118_1025_H3K27ac_peak_9719_lociStitched	chr11	46293349	46337642	4	20390	19617.4	6192.16	1609	CREB3L1	DGKZ	CREB3L1	1609	0
1_macs2_HNNN118_1025_H3K27ac_peak_45008_lociStitched	chr5	134362891	134376863	1	13973	13958	536.525	1610	PITX1		PITX1	1610	0
1_macs2_HNNN118_1025_H3K27ac_peak_6941_lociStitched	chr10	52380689	52385588	1	4900	13899	478.632	1611	SGMS1		SGMS1	1611	0
5_macs2_HNNN118_1025_H3K27ac_peak_13385_lociStitched	chr12	69003043	69032862	5	12821	16865.6	3447.08	1612	SNORA70G,RAP1B	NUP107	SNORA70G	1612	0
5_macs2_HNNN118_1025_H3K27ac_peak_36700_lociStitched	chr21	44561256	44601622	5	12381	18596.6	5187.03	1613	CRYAA	U2AF1	CRYAA	1613	0
macs2_HNNN118_1025_H3K27ac_peak_10077	chr11	62641327	62653769	1	12443	14944.1	1537.83	1614	SLC3A2	SNORD29,SNHG1,SNORD31,SNORD27,SNORD30,SNORD26,STX5,CHRM1,SNORD28,SNORD22,WDR74,SLC3A2,SNORD25	SLC3A2	1614	0
9_macs2_HNNN118_1025_H3K27ac_peak_27260_lociStitched	chr19	5075144	5151570	9	22292	20428.7	7031.19	1615	KDM4B		KDM4B	1615	0
macs2_HNNN118_1025_H3K27ac_peak_28831	chr19	44027336	44039953	1	12618	14939.8	1568.29	1616	ETHE1,ZNF575	XRCC1,LOC390940,PHLDB3	ETHE1	1616	0
macs2_HNNN118_1025_H3K27ac_peak_17989	chr15	41162691	41172827	1	10137	15404.7	2037.34	1617	RHOV	SPINT1,VPS18,DLL4,PPP1R14D	RHOV	1617	0
2_macs2_HNNN118_1025_H3K27ac_peak_10041_lociStitched	chr11	62263909	62283060	2	17176	15868.5	2504.95	1618	AHNAK	AHNAK	AHNAK	1618	0
3_macs2_HNNN118_1025_H3K27ac_peak_53121_lociStitched	chr8	101670057	101697289	3	17824	17431.2	4068.46	1619		SNX31,PABPC1	SNX31	1619	0
5_macs2_HNNN118_1025_H3K27ac_peak_14381_lociStitched	chr12	122062095	122080187	5	10311	15484.9	2131.24	1620	ORAI1	KDM2B,MORN3	ORAI1	1620	0
macs2_HNNN118_1025_H3K27ac_peak_21493	chr16	67231329	67237790	1	6462	14645.1	1294.78	1621	E2F4,MIR328,ELMO3	LRRC29,FBXL8,NOL3,SLC9A5,B3GNT9,FHOD1,HSF4,TRADD,TMEM208,KIAA0895L,EXOC3L	ELMO3	1621	0
macs2_HNNN118_1025_H3K27ac_peak_19122	chr15	75927788	75934583	1	6796	14608.6	1261.15	1622	IMP3	SNUPN,SNX33	IMP3	1622	0
1_macs2_HNNN118_1025_H3K27ac_peak_37466_lociStitched	chr22	29464894	29470540	1	5647	14108.8	768.421	1623	KREMEN1	C22orf31	KREMEN1	1623	0
6_macs2_HNNN118_1025_H3K27ac_peak_20810_lociStitched	chr16	28544541	28584566	6	14316	20785	7444.65	1624	NUPR1,CCDC101	IL27,SULT1A2,CLN3,APOB48R,SULT1A1,NUPR1	CCDC101	1624	0
3_macs2_HNNN118_1025_H3K27ac_peak_49877_lociStitched	chr7	44833085	44845159	3	7747	15341.2	2007.91	1625	PPIA	ZMIZ2,H2AFV	PPIA	1625	0
2_macs2_HNNN118_1025_H3K27ac_peak_47735_lociStitched	chr6	86347963	86355849	2	5404	13842.3	511.801	1626	SYNCRIP	SNHG5,SNORD50B,SNX14,SNORD50A	SYNCRIP	1626	0
3_macs2_HNNN118_1025_H3K27ac_peak_50439_lociStitched	chr7	76131051	76150150	3	12679	15157	1835.41	1627	DTX2,UPK3B	LOC100133091,FDPSL2A	UPK3B	1627	0
3_macs2_HNNN118_1025_H3K27ac_peak_14329_lociStitched	chr12	120962849	120980551	3	9734	15986.7	2667.69	1628	RNF10,COQ5	POP5,DYNLL1	RNF10	1628	0
2_macs2_HNNN118_1025_H3K27ac_peak_38825_lociStitched	chr3	9954500	9965692	2	7902	14352.6	1036.38	1629	IL17RE,IL17RC	CRELD1,JAGN1,CIDEC,PRRT3,IL17RE	IL17RC	1629	0
7_macs2_HNNN118_1025_H3K27ac_peak_12286_lociStitched	chr12	14391584	14428019	7	14678	18341.4	5028.03	1630			ATF7IP	1630	0
macs2_HNNN118_1025_H3K27ac_peak_45932	chr5	180667210	180677383	1	10174	14187.3	874.878	1631	GNB2L1,SNORD96A,SNORD95	TRIM41,TRIM7,TRIM52	GNB2L1	1631	0
4_macs2_HNNN118_1025_H3K27ac_peak_34390_lociStitched	chr20	17536997	17556578	4	8910	15457.2	2146.08	1632	DSTN,BFSP1	BFSP1	DSTN	1632	0
3_macs2_HNNN118_1025_H3K27ac_peak_51562_lociStitched	chr7	151124100	151157802	3	16172	17504.8	4199.27	1633	CRYGN,MIR3907	WDR86,LOC100131176	CRYGN	1633	0
1_macs2_HNNN118_1025_H3K27ac_peak_15832_lociStitched	chr14	23443881	23453106	1	9226	13882.7	577.485	1634	JUB	PRMT5,C14orf93,HAUS4	JUB	1634	0
6_macs2_HNNN118_1025_H3K27ac_peak_941_lociStitched	chr1	17007817	17043903	6	7670	22247	8942.11	1635	MIR3675,ESPNP	MST1P2,MST1P9	ESPNP	1635	0
macs2_HNNN118_1025_H3K27ac_peak_32824	chr2	176968515	176973486	1	4972	13859.1	560.232	1636	HOXD11	HOXD4,HOXD12,EVX2,HOXD10,HOXD9,MIR10B,HOXD13,HOXD8	HOXD11	1636	0
7_macs2_HNNN118_1025_H3K27ac_peak_51608_lociStitched	chr7	154993837	155029722	7	17552	17422.2	4126.77	1637			INSIG1	1637	0
macs2_HNNN118_1025_H3K27ac_peak_25177	chr17	73628586	73643780	1	15195	14355.3	1063.58	1638	LOC643008,LOC100130933,RECQL5	SAP30BP,MYO15B,RECQL5	LOC643008	1638	0
macs2_HNNN118_1025_H3K27ac_peak_56095	chr9	139885648	139895984	1	10337	13936	689.411	1639	C9orf142,CLIC3	C8G,PTGDS,LCNL1,ABCA2,C9orf139,FUT7,NPDC1,FBXW5,LCN12	CLIC3	1639	0
macs2_HNNN118_1025_H3K27ac_peak_10432	chr11	67200370	67213267	1	12898	14470.4	1229.08	1640	CORO1B,RPS6KB2,PTPRCAP	PPP1CA,AIP,CABP4,TBC1D10C,GPR152,TMEM134,CARNS1,RAD9A	PTPRCAP	1640	0
9_macs2_HNNN118_1025_H3K27ac_peak_30134_lociStitched	chr2	25495733	25538544	9	20100	17505.4	4268.26	1641	DNMT3A	DNMT3A,MIR1301	MIR1301	1641	0
9_macs2_HNNN118_1025_H3K27ac_peak_6231_lociStitched	chr10	13721175	13760635	9	15093	19903.6	6668.74	1642	FRMD4A		PRPF18	1642	0
7_macs2_HNNN118_1025_H3K27ac_peak_10122_lociStitched	chr11	63763468	63804481	7	14891	18201.6	4983.08	1643	OTUB1,MACROD1	OTUB1,COX8A	OTUB1	1643	0
macs2_HNNN118_1025_H3K27ac_peak_25205	chr17	73849164	73862141	1	12978	14852.2	1633.8	1644	WBP2	TRIM47,UNC13D,TRIM65,MRPL38	WBP2	1644	0
macs2_HNNN118_1025_H3K27ac_peak_46780	chr6	31797408	31806485	1	9078	14678.4	1461.4	1645	SNORD52,C6orf48,HSPA1B,SNORD48	VARS,HSPA1L,C6orf48,NEU1,LSM2,SLC44A4,HSPA1A	C6orf48	1645	0
8_macs2_HNNN118_1025_H3K27ac_peak_9059_lociStitched	chr11	3143812	3191199	8	21257	16680.2	3463.99	1646	OSBPL5	C11orf36,OSBPL5,MRGPRG	OSBPL5	1646	0
9_macs2_HNNN118_1025_H3K27ac_peak_47204_lociStitched	chr6	41590818	41625687	9	16233	16534.9	3319.53	1647	MDFI		MDFI	1647	0
macs2_HNNN118_1025_H3K27ac_peak_1653	chr1	27815086	27822595	1	7510	14376	1163.89	1648	WASF2		WASF2	1648	0
3_macs2_HNNN118_1025_H3K27ac_peak_49300_lociStitched	chr7	6663410	6678489	3	8380	16057.6	2848.42	1649	ZNF853	ZDHHC4,C7orf26	ZNF853	1649	0
macs2_HNNN118_1025_H3K27ac_peak_24353	chr17	46627089	46642718	1	15630	14619.4	1417.55	1650	HOXB3	HOXB1,LOC404266,HOXB2,HOXB5,HOXB4,MIR10A,HOXB6,HOXB8,HOXB7	HOXB2	1650	0
9_macs2_HNNN118_1025_H3K27ac_peak_11454_lociStitched	chr11	117914208	117964137	9	21625	17714.8	4518.57	1651	TMPRSS4	TMPRSS4	TMPRSS4	1651	0
4_macs2_HNNN118_1025_H3K27ac_peak_47746_lociStitched	chr6	87861234	87875846	4	6845	14512.6	1325.31	1652	ZNF292		ZNF292	1652	0
9_macs2_HNNN118_1025_H3K27ac_peak_10930_lociStitched	chr11	75019561	75063647	9	17368	17250.9	4064.73	1653	ARRB1,MIR326	SNORD15A,RPS3	MIR326	1653	0
macs2_HNNN118_1025_H3K27ac_peak_37181	chr22	21349719	21358772	1	9054	14154.4	970.482	1654	THAP7,FLJ39582,LZTR1	MGC16703,P2RX6,THAP7,AIFM3,LOC400891,P2RX6P,SLC7A4	FLJ39582	1654	0
6_macs2_HNNN118_1025_H3K27ac_peak_44187_lociStitched	chr5	40672041	40690487	6	5736	14006	822.692	1655	PTGER4		PTGER4	1655	0
macs2_HNNN118_1025_H3K27ac_peak_10810	chr11	72427817	72439563	1	11747	14168	1003.11	1656	ARAP1	PDE2A,ARAP1	ARAP1	1656	0
6_macs2_HNNN118_1025_H3K27ac_peak_7974_lociStitched	chr10	100143608	100186070	6	18086	16437	3273.82	1657	PYROXD2,MIR1287,HPS1	HPS1	MIR1287	1657	0
macs2_HNNN118_1025_H3K27ac_peak_14493	chr12	123425322	123436749	1	11428	14731.7	1570.07	1658	ABCB9	VPS37B,ABCB9,OGFOD2,ARL6IP4	ABCB9	1658	0
3_macs2_HNNN118_1025_H3K27ac_peak_21176_lociStitched	chr16	53153901	53176643	3	7663	16176.4	3020.14	1659	CHD9		CHD9	1659	0
6_macs2_HNNN118_1025_H3K27ac_peak_18823_lociStitched	chr15	68486700	68522808	6	14321	17812.1	4665.15	1660	CLN6,CALML4	FEM1B,CALML4	CALML4	1660	0
macs2_HNNN118_1025_H3K27ac_peak_13216	chr12	57501348	57506418	1	5071	13820.8	679.887	1661	STAT6	NAB2,STAT6,LRP1,TMEM194A	STAT6	1661	0
7_macs2_HNNN118_1025_H3K27ac_peak_35315_lociStitched	chr20	46396377	46446021	7	14136	17554.1	4428.24	1662	SULF2		SULF2	1662	0
2_macs2_HNNN118_1025_H3K27ac_peak_29475_lociStitched	chr19	54368181	54383131	2	8701	14984.4	1859.78	1663	MYADM	MYADM,NLRP12,CACNG7,PRKCG	MYADM	1663	0
13_macs2_HNNN118_1025_H3K27ac_peak_734_lociStitched	chr1	12481705	12541472	13	17370	17924.1	4805.27	1664	VPS13D	SNORA59A	SNORA59A	1664	0
12_macs2_HNNN118_1025_H3K27ac_peak_55178_lociStitched	chr9	116330817	116383602	12	23099	16416.1	3304.34	1665	RGS3		RGS3	1665	0
2_macs2_HNNN118_1025_H3K27ac_peak_12726_lociStitched	chr12	49451300	49458777	2	5263	13748.7	648.256	1666	RHEBL1	PRKAG1,LMBR1L,DHH,MLL2	MLL2	1666	0
6_macs2_HNNN118_1025_H3K27ac_peak_37499_lociStitched	chr22	29982764	30022507	6	16079	19752.3	6664.9	1667	NF2	NF2,THOC5,NIPSNAP1	NF2	1667	0
16_macs2_HNNN118_1025_H3K27ac_peak_28547_lociStitched	chr19	38456947	38554539	16	21566	23441.6	10354.5	1668	SIPA1L3		SIPA1L3	1668	0
4_macs2_HNNN118_1025_H3K27ac_peak_6889_lociStitched	chr10	48317973	48343907	4	12236	15500.8	2414.46	1669		ZNF488,RBP3	ZNF488	1669	0
9_macs2_HNNN118_1025_H3K27ac_peak_25005_lociStitched	chr17	70556641	70614569	9	17665	17980.9	4906.5	1670	LOC100499467,FLJ26484		LOC100499467	1670	0
3_macs2_HNNN118_1025_H3K27ac_peak_21333_lociStitched	chr16	57400789	57428747	3	18667	17756.1	4702.54	1671	CX3CL1	CCL22,CCL17	CX3CL1	1671	0
4_macs2_HNNN118_1025_H3K27ac_peak_27240_lociStitched	chr19	4897431	4932193	4	11925	17662.6	4609.44	1672	UHRF1,ARRDC5	PLIN3,KDM4B	UHRF1	1672	0
macs2_HNNN118_1025_H3K27ac_peak_29552	chr19	55993091	56002919	1	9829	14080.6	1038.82	1673	ZNF628,SSC5D,NAT14	SBK2,SHISA7,ISOC2	NAT14	1673	0
3_macs2_HNNN118_1025_H3K27ac_peak_8990_lociStitched	chr11	2277770	2293153	3	12395	14149.3	1107.58	1674	ASCL2	TSPAN32,C11orf21	ASCL2	1674	0
6_macs2_HNNN118_1025_H3K27ac_peak_411_lociStitched	chr1	8455245	8487320	6	9094	15771.3	2729.58	1675	RERE		RERE	1675	0
macs2_HNNN118_1025_H3K27ac_peak_12043	chr12	6418935	6428621	1	9687	13957.5	926.95	1676	PLEKHG6	TNFRSF1A	PLEKHG6	1676	0
2_macs2_HNNN118_1025_H3K27ac_peak_21346_lociStitched	chr16	57562371	57572411	2	7986	14116.2	1089.34	1677	CCDC102A	GPR114,DOK4	CCDC102A	1677	0
5_macs2_HNNN118_1025_H3K27ac_peak_22018_lociStitched	chr16	83959776	83991793	5	12880	17026.6	4005.33	1678	OSGIN1	NECAB2,MLYCD,OSGIN1	OSGIN1	1678	0
6_macs2_HNNN118_1025_H3K27ac_peak_27469_lociStitched	chr19	8481068	8516667	6	13034	18169.7	5161.85	1679	MARCH2,HNRNPM	RAB11B,MARCH2	HNRNPM	1679	0
macs2_HNNN118_1025_H3K27ac_peak_28778	chr19	42720624	42726061	1	5438	13569.1	568.167	1680	ZNF526,DEDD2	GSK3A,ERF	ZNF526	1680	0
3_macs2_HNNN118_1025_H3K27ac_peak_31175_lociStitched	chr2	70129458	70147404	3	5037	14600.9	1604.37	1681	SNRNP27,MXD1	ASPRV1	MXD1	1681	0
macs2_HNNN118_1025_H3K27ac_peak_23801	chr17	37934722	37937210	1	2489	17524	4533.88	1682	IKZF3	C17orf37,GRB7	GRB7	1682	0
2_macs2_HNNN118_1025_H3K27ac_peak_11534_lociStitched	chr11	119182871	119193143	2	9204	14023.3	1037.47	1683	MCAM	RNF26,USP2,C1QTNF5	MCAM	1683	0
3_macs2_HNNN118_1025_H3K27ac_peak_28729_lociStitched	chr19	41822501	41841630	3	12678	15333.8	2354.78	1684	CCDC97,TGFB1	TMEM91,B9D2	CCDC97	1684	0
3_macs2_HNNN118_1025_H3K27ac_peak_40844_lociStitched	chr3	136453983	136473100	3	9672	16014.3	3035.78	1685	STAG1		STAG1	1685	0
4_macs2_HNNN118_1025_H3K27ac_peak_38426_lociStitched	chr22	45554940	45573372	4	6819	14458.1	1492.99	1686	NUP50	MIR1249,C22orf9	NUP50	1686	0
4_macs2_HNNN118_1025_H3K27ac_peak_44095_lociStitched	chr5	32163476	32175759	4	5014	14643.8	1682.77	1687	GOLPH3		GOLPH3	1687	0
5_macs2_HNNN118_1025_H3K27ac_peak_29631_lociStitched	chr19	58304063	58333361	5	17405	15633.4	2680.77	1688	ZNF552	ZNF586,ZNF587,FKBP1AP1,ZNF776	ZNF552	1688	0
7_macs2_HNNN118_1025_H3K27ac_peak_25491_lociStitched	chr17	77885876	77926709	7	19477	16035.1	3086.97	1689	TBC1D16		CBX4	1689	0
2_macs2_HNNN118_1025_H3K27ac_peak_14896_lociStitched	chr13	25301986	25322338	2	10014	15544.9	2598.95	1690		ATP12A,RNF17	RNF17	1690	0
macs2_HNNN118_1025_H3K27ac_peak_48986	chr7	1066923	1070811	1	3889	13557.8	613.915	1691	C7orf50	GPR146,CYP2W1,MIR339	MIR339	1691	0
2_macs2_HNNN118_1025_H3K27ac_peak_12708_lociStitched	chr12	49173427	49183788	2	9306	14184.2	1257.83	1692	ADCY6	CACNB3	ADCY6	1692	0
3_macs2_HNNN118_1025_H3K27ac_peak_112_lociStitched	chr1	1974457	1991662	3	8868	14944.3	2019.87	1693	PRKCZ	KIAA1751,PRKCZ,GABRD	PRKCZ	1693	0
3_macs2_HNNN118_1025_H3K27ac_peak_38137_lociStitched	chr22	41038769	41062182	3	12950	16878.4	3961.48	1694		MCHR1,MKL1	MKL1	1694	0
macs2_HNNN118_1025_H3K27ac_peak_39839	chr3	52012684	52027396	1	14713	13948.4	1040.14	1695	ABHD14A,ABHD14A-ACY1,ACY1	GPR62,RRP9,ACY1,ABHD14B,RPL29,PARP3,PCBP4	ACY1	1695	0
11_macs2_HNNN118_1025_H3K27ac_peak_689_lociStitched	chr1	12067215	12139766	11	18352	22889.8	9983.02	1696	MFN2,MIIP,TNFRSF8	TNFRSF8,MFN2	TNFRSF8	1696	0
6_macs2_HNNN118_1025_H3K27ac_peak_815_lociStitched	chr1	15650656	15694776	6	20667	17065.6	4164.93	1697	FHAD1	EFHD2	EFHD2	1697	0
1_macs2_HNNN118_1025_H3K27ac_peak_27890_lociStitched	chr19	15485741	15491679	1	5939	13491.1	591.425	1698	AKAP8,AKAP8L		AKAP8	1698	0
10_macs2_HNNN118_1025_H3K27ac_peak_9578_lociStitched	chr11	34642866	34679344	10	19216	14058.6	1160	1699	EHF		EHF	1699	0
1_macs2_HNNN118_1025_H3K27ac_peak_8061_lociStitched	chr10	103452214	103455394	1	3181	13335.3	441.702	1700	FBXW4		FBXW4	1700	0
9_macs2_HNNN118_1025_H3K27ac_peak_4348_lociStitched	chr1	164715574	164763507	9	21284	16829.3	3954.47	1701	PBX1		PBX1	1701	0
4_macs2_HNNN118_1025_H3K27ac_peak_30680_lociStitched	chr2	45227348	45252809	4	10978	14785.2	1912.12	1702	SIX2		SIX2	1702	0
8_macs2_HNNN118_1025_H3K27ac_peak_6405_lociStitched	chr10	24609750	24651869	8	14326	18856.7	5989.32	1703	KIAA1217	MIR603	MIR603	1703	0
9_macs2_HNNN118_1025_H3K27ac_peak_53771_lociStitched	chr8	142215487	142255976	9	17096	16831.3	3971.97	1704	SLC45A4		SLC45A4	1704	0
2_macs2_HNNN118_1025_H3K27ac_peak_40646_lociStitched	chr3	127379558	127396463	2	7199	14732.7	1874.76	1705	PODXL2,ABTB1		ABTB1	1705	0
7_macs2_HNNN118_1025_H3K27ac_peak_30009_lociStitched	chr2	20536206	20566288	7	7397	17104.6	4247.58	1706		PUM2	PUM2	1706	0
6_macs2_HNNN118_1025_H3K27ac_peak_3751_lociStitched	chr1	150121509	150138895	6	8460	14173.1	1321.34	1707	PLEKHO1		PLEKHO1	1707	0
6_macs2_HNNN118_1025_H3K27ac_peak_10170_lociStitched	chr11	64293297	64336466	6	16591	17004.3	4161.49	1708	SLC22A11	SLC22A12	SLC22A11	1708	0
3_macs2_HNNN118_1025_H3K27ac_peak_41973_lociStitched	chr4	774061	789656	3	8980	14361.4	1523.63	1709	CPLX1,LOC100129917		LOC100129917	1709	0
2_macs2_HNNN118_1025_H3K27ac_peak_8223_lociStitched	chr10	105725650	105737297	2	7198	13843.6	1009.79	1710	SLK	OBFC1	SLK	1710	0
6_macs2_HNNN118_1025_H3K27ac_peak_480_lociStitched	chr1	9292756	9311779	6	11587	14710.5	1885.18	1711	H6PD	SPSB1	H6PD	1711	0
3_macs2_HNNN118_1025_H3K27ac_peak_2039_lociStitched	chr1	33720819	33736986	3	5576	14217.3	1396.83	1712	ZNF362		ZNF362	1712	0
1_macs2_HNNN118_1025_H3K27ac_peak_53101_lociStitched	chr8	101321092	101324841	1	3750	13168	373.775	1713	RNF19A	RNF19A	RNF19A	1713	0
macs2_HNNN118_1025_H3K27ac_peak_29502	chr19	54970616	54977485	1	6870	13525.7	732.922	1714	LENG9,LENG8,CDC42EP5	LAIR2,TTYH1	LENG9	1714	0
8_macs2_HNNN118_1025_H3K27ac_peak_30038_lociStitched	chr2	20763962	20799542	8	24058	15502.2	2718.31	1715			HS1BP3	1715	0
macs2_HNNN118_1025_H3K27ac_peak_29243	chr19	49464470	49472576	1	8107	13401.6	618.488	1716	BAX,FTL,GYS1	GYS1,RUVBL2,DHDH,LHB	FTL	1716	0
macs2_HNNN118_1025_H3K27ac_peak_57378	chrX	153761701	153777434	1	15734	13698.7	921.954	1717	G6PD,IKBKG	UBL4A,FAM3A,NCRNA00204B,CTAG1B,SLC10A3	IKBKG	1717	0
4_macs2_HNNN118_1025_H3K27ac_peak_29974_lociStitched	chr2	19547255	19563484	4	11059	13973.2	1200.95	1718	OSR1		OSR1	1718	0
7_macs2_HNNN118_1025_H3K27ac_peak_38073_lociStitched	chr22	39739368	39785253	7	11998	18303.5	5538.32	1719	SYNGR1	SNORD83A,SNORD43,RNU86,RPL3,TAB1,SNORD83B	SYNGR1	1719	0
8_macs2_HNNN118_1025_H3K27ac_peak_9021_lociStitched	chr11	2713863	2770112	8	12209	15395.4	2638.08	1720	KCNQ1,KCNQ1OT1		KCNQ1OT1	1720	0
3_macs2_HNNN118_1025_H3K27ac_peak_44218_lociStitched	chr5	43063880	43077067	3	6401	13992.7	1235.62	1721	LOC100132356	ZNF131,LOC153684,LOC648987,C5orf39	LOC100132356	1721	0
1_macs2_HNNN118_1025_H3K27ac_peak_30562_lociStitched	chr2	43036800	43039347	1	2548	13039.4	282.717	1722		OXER1,HAAO	HAAO	1722	0
macs2_HNNN118_1025_H3K27ac_peak_35270	chr20	45944614	45959307	1	14694	14759.1	2007.06	1723	ZMYND8,LOC100131496	ZMYND8	LOC100131496	1723	0
macs2_HNNN118_1025_H3K27ac_peak_23733	chr17	37024582	37034156	1	9575	13529	784.111	1724	LASP1	SNORA21,CWC25,C17orf98,RPL23	LASP1	1724	0
macs2_HNNN118_1025_H3K27ac_peak_18997	chr15	74214627	74224176	1	9550	13580.6	841.267	1725	LOXL1	TBC1D21	LOXL1	1725	0
3_macs2_HNNN118_1025_H3K27ac_peak_42105_lociStitched	chr4	2744046	2766282	3	15789	15133.8	2399.26	1726	TNIP2	SH3BP2	TNIP2	1726	0
5_macs2_HNNN118_1025_H3K27ac_peak_38237_lociStitched	chr22	42331446	42367612	5	15466	17963.7	5233.22	1727	LOC339674,CENPM	SEPT3,MIR33A,TNFRSF13C,WBP2NL,CENPM	LOC339674	1727	0
4_macs2_HNNN118_1025_H3K27ac_peak_29931_lociStitched	chr2	12841742	12876134	4	10387	14176.4	1447.9	1728	TRIB2	MIR3125	TRIB2	1728	0
8_macs2_HNNN118_1025_H3K27ac_peak_16165_lociStitched	chr14	50506282	50551574	8	17359	16672	3944.93	1729	C14orf183	C14orf182,C14orf138	C14orf183	1729	0
6_macs2_HNNN118_1025_H3K27ac_peak_25608_lociStitched	chr17	79503872	79545084	6	15921	16929.9	4203.62	1730	NPLOC4,C17orf70,FSCN2	C17orf70,ACTG1	C17orf70	1730	0
7_macs2_HNNN118_1025_H3K27ac_peak_17706_lociStitched	chr14	106145856	106178395	7	15759	17623.1	4897.12	1731			TMEM121	1731	0
2_macs2_HNNN118_1025_H3K27ac_peak_45807_lociStitched	chr5	177529646	177552410	2	21106	14730.6	2005.51	1732	N4BP3	NHP2,RMND5B	N4BP3	1732	0
1_macs2_HNNN118_1025_H3K27ac_peak_40274_lociStitched	chr3	107241678	107244955	1	3278	13169.3	450.915	1733	BBX	BBX	BBX	1733	0
11_macs2_HNNN118_1025_H3K27ac_peak_3732_lociStitched	chr1	149932363	149994466	11	11451	19208.5	6495.97	1734	OTUD7B	SF3B4,MTMR11,SV2A,VPS45	OTUD7B	1734	0
1_macs2_HNNN118_1025_H3K27ac_peak_26143_lociStitched	chr18	24125861	24131091	1	5231	13146.1	439.843	1735	KCTD1		KCTD1	1735	0
4_macs2_HNNN118_1025_H3K27ac_peak_52886_lociStitched	chr8	81397770	81414789	4	4735	14372.5	1669.56	1736	ZBTB10	ZBTB10	ZBTB10	1736	0
3_macs2_HNNN118_1025_H3K27ac_peak_54867_lociStitched	chr9	98256369	98273886	3	7017	13486.3	793.52	1737	PTCH1	PTCH1	PTCH1	1737	0
5_macs2_HNNN118_1025_H3K27ac_peak_17815_lociStitched	chr15	31724787	31758852	5	13073	17005.2	4312.63	1738			KLF13	1738	0
4_macs2_HNNN118_1025_H3K27ac_peak_37279_lociStitched	chr22	24168212	24192555	4	16877	15781.6	3089.13	1739	DERL3,SMARCB1	SLC2A11,MIF,SMARCB1,DERL3	DERL3	1739	0
9_macs2_HNNN118_1025_H3K27ac_peak_28880_lociStitched	chr19	45149768	45207783	9	21054	19690.3	7014.01	1740	CEACAM19,PVR,CEACAM16	BCL3	CEACAM19	1740	0
6_macs2_HNNN118_1025_H3K27ac_peak_39899_lociStitched	chr3	52539698	52574058	6	16857	15035.9	2367.4	1741	NT5DC2,STAB1,C3orf78		NT5DC2	1741	0
3_macs2_HNNN118_1025_H3K27ac_peak_34777_lociStitched	chr20	32880095	32902910	3	8138	16292.2	3627.59	1742	AHCY	ITCH,ASIP	AHCY	1742	0
9_macs2_HNNN118_1025_H3K27ac_peak_39085_lociStitched	chr3	14213073	14277628	9	13771	18301.3	5648.56	1743	LSM3,XPC	XPC,TMEM43,CHCHD4	LSM3	1743	0
1_macs2_HNNN118_1025_H3K27ac_peak_34131_lociStitched	chr20	2082084	2085842	1	3759	12980.9	336.341	1744	STK35		STK35	1744	0
4_macs2_HNNN118_1025_H3K27ac_peak_7941_lociStitched	chr10	99390665	99412477	4	11733	15883.5	3239.08	1745	PI4K2A,MORN4	DHDPSL,C10orf62,AVPI1	PI4K2A	1745	0
macs2_HNNN118_1025_H3K27ac_peak_12666	chr12	48144790	48154883	1	10094	13468.1	827.626	1746	RAPGEF3	RPAP3,SLC48A1,ENDOU	RAPGEF3	1746	0
3_macs2_HNNN118_1025_H3K27ac_peak_57345_lociStitched	chrX	153266637	153289929	3	16405	14033.4	1395.19	1747	IRAK1,MECP2,MIR718	HCFC1,MIR3202-2,TMEM187,MIR3202-1,IRAK1	IRAK1	1747	0
4_macs2_HNNN118_1025_H3K27ac_peak_26564_lociStitched	chr18	56512920	56534983	4	7292	14594.7	1963.61	1748	ZNF532		ZNF532	1748	0
6_macs2_HNNN118_1025_H3K27ac_peak_3497_lociStitched	chr1	113147235	113181421	6	14647	15944.4	3319.46	1749	ST7L,CAPZA1	ST7L,MOV10	CAPZA1	1749	0
2_macs2_HNNN118_1025_H3K27ac_peak_24259_lociStitched	chr17	44266026	44273441	2	4506	13513.1	903.147	1750	KIAA1267,LOC644246		KIAA1267	1750	0
macs2_HNNN118_1025_H3K27ac_peak_15927	chr14	24834984	24842012	1	7029	13115.7	515.152	1751	NFATC4	ADCY4,NYNRIN,NFATC4,RIPK3	NFATC4	1751	0
2_macs2_HNNN118_1025_H3K27ac_peak_42935_lociStitched	chr4	78074208	78083871	2	5371	13084.7	496.678	1752	CCNG2		CCNG2	1752	0
macs2_HNNN118_1025_H3K27ac_peak_9	chr1	870363	881820	1	11458	13809.1	1227.04	1753	SAMD11,NOC2L	FLJ39609,PLEKHN1,C1orf170,KLHL17	SAMD11	1753	0
2_macs2_HNNN118_1025_H3K27ac_peak_31295_lociStitched	chr2	73333963	73340846	2	5402	13271.1	693.118	1754	RAB11FIP5	SFXN5	RAB11FIP5	1754	0
10_macs2_HNNN118_1025_H3K27ac_peak_8349_lociStitched	chr10	116061867	116110630	10	25927	16511.2	3940.05	1755	AFAP1L2		AFAP1L2	1755	0
4_macs2_HNNN118_1025_H3K27ac_peak_28392_lociStitched	chr19	34833916	34861459	4	15076	15873	3302.41	1756	GPI,KIAA0355	PDCD2L	GPI	1756	0
2_macs2_HNNN118_1025_H3K27ac_peak_50239_lociStitched	chr7	72931371	72940653	2	6711	13953.6	1383.02	1757	BAZ1B	BCL7B	BAZ1B	1757	0
1_macs2_HNNN118_1025_H3K27ac_peak_28723_lociStitched	chr19	41723254	41733673	1	10420	14278.2	1711.84	1758	AXL	CYP2S1,HNRNPUL1	AXL	1758	0
9_macs2_HNNN118_1025_H3K27ac_peak_9212_lociStitched	chr11	9738859	9788573	9	14169	15356.7	2793.93	1759	LOC283104,LOC440028,SWAP70		LOC283104	1759	0
5_macs2_HNNN118_1025_H3K27ac_peak_27397_lociStitched	chr19	7541604	7573392	5	17067	17798.1	5235.48	1760	PEX11G,C19orf45	PNPLA6,MCOLN1,LOC100128573,ZNF358,ARHGEF18	PEX11G	1760	0
5_macs2_HNNN118_1025_H3K27ac_peak_52025_lociStitched	chr8	22922533	22963704	5	10544	16180.2	3627.17	1761	TNFRSF10B,TNFRSF10C		TNFRSF10B	1761	0
9_macs2_HNNN118_1025_H3K27ac_peak_50987_lociStitched	chr7	107639346	107674231	9	8638	15192.4	2644.28	1762	LAMB1,LAMB4		LAMB1	1762	0
3_macs2_HNNN118_1025_H3K27ac_peak_4191_lociStitched	chr1	160053597	160071443	3	8108	14383.9	1841.71	1763	IGSF8,KCNJ9	ATP1A2,ATP1A4,KCNJ10	IGSF8	1763	0
6_macs2_HNNN118_1025_H3K27ac_peak_5643_lociStitched	chr1	234834614	234869246	6	15482	14739.4	2199.13	1764			NCRNA00184	1764	0
5_macs2_HNNN118_1025_H3K27ac_peak_48744_lociStitched	chr6	160136718	160154964	5	6029	14341.4	1804.53	1765	WTAP	SOD2,LOC100129518,SNORA20,ACAT2	WTAP	1765	0
2_macs2_HNNN118_1025_H3K27ac_peak_56445_lociStitched	chrX	39864233	39874634	2	8356	12981.5	447.243	1766			BCOR	1766	0
13_macs2_HNNN118_1025_H3K27ac_peak_42245_lociStitched	chr4	6886798	6959441	13	13356	20100.3	7569.4	1767	TBC1D14	TBC1D14	TBC1D14	1767	0
2_macs2_HNNN118_1025_H3K27ac_peak_48505_lociStitched	chr6	151177033	151191206	2	10940	14320.4	1795.72	1768	MTHFD1L		MTHFD1L	1768	0
6_macs2_HNNN118_1025_H3K27ac_peak_37671_lociStitched	chr22	32924545	32960059	6	18762	15278.1	2755.89	1769	SYN3		FBXO7	1769	0
macs2_HNNN118_1025_H3K27ac_peak_49556	chr7	27134874	27139086	1	4213	13054.7	537.451	1770	HOXA1	HOXA5,HOXA6,HOXA2,HOXA4,HOXA3	HOXA1	1770	0
7_macs2_HNNN118_1025_H3K27ac_peak_36136_lociStitched	chr21	18883591	18923791	7	12160	16453.9	3943.62	1771	CXADR		CXADR	1771	0
2_macs2_HNNN118_1025_H3K27ac_peak_34895_lociStitched	chr20	35165883	35182104	2	14534	14822.7	2313.11	1772	MYL9	TGIF2-C20ORF24,TGIF2	MYL9	1772	0
macs2_HNNN118_1025_H3K27ac_peak_12249	chr12	12953863	12967940	1	14078	14355.7	1849.72	1773	DDX47	APOLD1,MIR613	DDX47	1773	0
macs2_HNNN118_1025_H3K27ac_peak_9746	chr11	46711906	46723747	1	11842	13926.2	1429.21	1774	ZNF408,ARHGAP1	F2	ARHGAP1	1774	0
macs2_HNNN118_1025_H3K27ac_peak_4032	chr1	155219320	155226442	1	7123	13520.4	1026.99	1775	SCAMP3,FAM189B	CLK2,GBAP1,THBS3,MTX1,PKLR,GBA,HCN3	FAM189B	1775	0
macs2_HNNN118_1025_H3K27ac_peak_169	chr1	2516554	2520859	1	4306	13193.5	714.199	1776	C1orf93	TNFRSF14,LOC115110,C1orf93,MMEL1	C1orf93	1776	0
macs2_HNNN118_1025_H3K27ac_peak_53951	chr8	145577639	145584727	1	7089	13381.4	909.39	1777	GPR172A,C8ORFK29,FBXL6	ADCK5,MIR939,SCRT1,MIR1234,DGAT1	FBXL6	1777	0
7_macs2_HNNN118_1025_H3K27ac_peak_5510_lociStitched	chr1	228527853	228567012	7	20583	15929.9	3461.66	1778	OBSCN	TRIM11,HIST3H3,TRIM17	TRIM11	1778	0
11_macs2_HNNN118_1025_H3K27ac_peak_14510_lociStitched	chr12	123545135	123599738	11	18246	17778.7	5312.87	1779	PITPNM2	MIR4304	PITPNM2	1779	0
macs2_HNNN118_1025_H3K27ac_peak_20236	chr16	4417077	4429545	1	12469	13861.9	1403.9	1780	VASN,CORO7	GLIS2,DNAJA3,PAM16	VASN	1780	0
23_macs2_HNNN118_1025_H3K27ac_peak_53321_lociStitched	chr8	118945551	119043640	23	18214	21461.9	9004.57	1781	EXT1		EXT1	1781	0
9_macs2_HNNN118_1025_H3K27ac_peak_27287_lociStitched	chr19	5536350	5586639	9	19459	18365.5	5908.96	1782	PLAC2	SAFB2,SAFB	PLAC2	1782	0
macs2_HNNN118_1025_H3K27ac_peak_21560	chr16	67926143	67932265	1	6123	14171.2	1718.45	1783	PSKH1	CENPT,NUTF2,THAP11,EDC4,PSMB10,NRN1L,CTRL,LCAT	PSKH1	1783	0
5_macs2_HNNN118_1025_H3K27ac_peak_1496_lociStitched	chr1	25873644	25907548	5	21198	14968.6	2522.46	1784	LDLRAP1	MAN1C1	LDLRAP1	1784	0
3_macs2_HNNN118_1025_H3K27ac_peak_21446_lociStitched	chr16	66510392	66527554	3	12845	15543.6	3097.74	1785	BEAN1	BEAN1	BEAN1	1785	0
5_macs2_HNNN118_1025_H3K27ac_peak_25120_lociStitched	chr17	73171373	73199011	5	6649	17906.7	5464.03	1786	SUMO2	NUP85,HN1,NT5C,SUMO2	SUMO2	1786	0
10_macs2_HNNN118_1025_H3K27ac_peak_30161_lociStitched	chr2	25833031	25891131	10	17003	19585.5	7146.3	1787	DTNB	DTNB	DTNB	1787	0
3_macs2_HNNN118_1025_H3K27ac_peak_8067_lociStitched	chr10	103561782	103591372	3	7947	16247.9	3814.15	1788	KCNIP2,MGEA5	NPM3,KCNIP2,FGF8	MGEA5	1788	0
macs2_HNNN118_1025_H3K27ac_peak_27078	chr19	3044500	3058873	1	14374	13950.4	1537.91	1789	TLE2,AES	GNA11,TLE2	TLE2	1789	0
7_macs2_HNNN118_1025_H3K27ac_peak_25814_lociStitched	chr18	3011420	3061321	7	14447	18198.9	5788.52	1790	LPIN2		LPIN2	1790	0
macs2_HNNN118_1025_H3K27ac_peak_26960	chr19	1879992	1893317	1	13326	14817.4	2410.49	1791	FAM108A1	ADAT3,REXO1,CSNK1G2,KLF16,SCAMP4	FAM108A1	1791	0
3_macs2_HNNN118_1025_H3K27ac_peak_20576_lociStitched	chr16	18797825	18816167	3	8099	14218.7	1825.03	1792	RPS15A,ARL6IP1		RPS15A	1792	0
macs2_HNNN118_1025_H3K27ac_peak_20053	chr16	2026947	2035674	1	8728	13508.5	1116.18	1793	NOXO1,GFER,TBL3	SNORA78,NPW,SNORA64,SNORA10,SNHG9,NOXO1,SLC9A3R2,SYNGR3,RNF151,RPL3L,RPS2,NDUFB10,ZNF598,SEPX1	NOXO1	1793	0
7_macs2_HNNN118_1025_H3K27ac_peak_2435_lociStitched	chr1	43514786	43539177	7	13270	15090.7	2707.4	1794			FAM183A	1794	0
macs2_HNNN118_1025_H3K27ac_peak_29667	chr19	59064382	59071699	1	7318	12949.6	566.336	1795	CHMP2A,LOC100131691,UBE2M	SLC27A5,ZBTB45,TRIM28,MGC2752,MZF1	CHMP2A	1795	0
macs2_HNNN118_1025_H3K27ac_peak_36067	chr20	62604531	62613148	1	8618	13427.9	1046.97	1796	PRPF6,SAMD10	UCKL1-AS1,MIR1914,ZNF512B,UCKL1,MIR647	SAMD10	1796	0
2_macs2_HNNN118_1025_H3K27ac_peak_29152_lociStitched	chr19	48278746	48286847	2	7057	13416.1	1043.41	1797	SEPW1	GLTSCR2,SNORD23,CRX,TPRX1	SEPW1	1797	0
macs2_HNNN118_1025_H3K27ac_peak_34897	chr20	35200283	35205406	1	5124	12923.8	556.87	1798	TGIF2,TGIF2-C20ORF24	MYL9,C20orf24	TGIF2-C20ORF24	1798	0
macs2_HNNN118_1025_H3K27ac_peak_9764	chr11	47203915	47209031	1	5117	12983.9	621.082	1799	PACSIN3	DDB2,PACSIN3,ARFGAP2	PACSIN3	1799	0
3_macs2_HNNN118_1025_H3K27ac_peak_18098_lociStitched	chr15	42781018	42798732	3	12161	16141	3780.17	1800	SNAP23	LRRC57,HAUS2,ZFP106,SNAP23	SNAP23	1800	0
8_macs2_HNNN118_1025_H3K27ac_peak_1502_lociStitched	chr1	25941443	25994028	8	12310	18178.6	5821.16	1801	MAN1C1		MAN1C1	1801	0
4_macs2_HNNN118_1025_H3K27ac_peak_22742_lociStitched	chr17	2851529	2886158	4	21803	15860.1	3525.23	1802	RAP1GAP2		OR1D5	1802	0
4_macs2_HNNN118_1025_H3K27ac_peak_38444_lociStitched	chr22	45698165	45725685	4	12216	15722.2	3401.47	1803	FAM118A	UPK3A	FAM118A	1803	0
macs2_HNNN118_1025_H3K27ac_peak_10290	chr11	65425733	65432231	1	6499	13049.9	731.675	1804	RELA	KAT5,PCNXL3,SIPA1,MAP3K11,RELA	RELA	1804	0
2_macs2_HNNN118_1025_H3K27ac_peak_23441_lociStitched	chr17	27272111	27280505	2	7282	12973.8	655.571	1805	PHF12	DHRS13,FLOT2	PHF12	1805	0
4_macs2_HNNN118_1025_H3K27ac_peak_56753_lociStitched	chrX	68042662	68065776	4	13441	12987.8	679.552	1806	EFNB1		EFNB1	1806	0
11_macs2_HNNN118_1025_H3K27ac_peak_29019_lociStitched	chr19	46872582	46932335	11	20772	18780.4	6489.18	1807	CCDC8,PPP5C	PNMAL1	CCDC8	1807	0
8_macs2_HNNN118_1025_H3K27ac_peak_43034_lociStitched	chr4	87818249	87862575	8	10993	18040.7	5753.51	1808	AFF1	SLC10A6,C4orf36	AFF1	1808	0
5_macs2_HNNN118_1025_H3K27ac_peak_4196_lociStitched	chr1	160163217	160187581	5	8588	15536.9	3250.16	1809	CASQ1,PEA15,DCAF8	ATP1A4,DCAF8	PEA15	1809	0
12_macs2_HNNN118_1025_H3K27ac_peak_45349_lociStitched	chr5	149488362	149543475	12	21989	15277.3	2992.64	1810	CSF1R,PDGFRB	CDX1,SLC6A7	PDGFRB	1810	0
13_macs2_HNNN118_1025_H3K27ac_peak_33183_lociStitched	chr2	206565937	206641322	13	20669	15876.1	3595.86	1811	NRP2	NRP2	NRP2	1811	0
2_macs2_HNNN118_1025_H3K27ac_peak_11678_lociStitched	chr11	124939701	124962909	2	20114	13346.9	1069.89	1812	SLC37A2	TMEM218	SLC37A2	1812	0
7_macs2_HNNN118_1025_H3K27ac_peak_40576_lociStitched	chr3	126061736	126091462	7	13147	14530.1	2253.23	1813	KLF15	CCDC37	KLF15	1813	0
5_macs2_HNNN118_1025_H3K27ac_peak_49257_lociStitched	chr7	6034718	6066242	5	13645	16414.5	4139.1	1814	EIF2AK1,AIMP2,PMS2		AIMP2	1814	0
8_macs2_HNNN118_1025_H3K27ac_peak_19191_lociStitched	chr15	78162461	78203278	8	15428	16465.6	4195.99	1815		LOC645752	LOC645752	1815	0
6_macs2_HNNN118_1025_H3K27ac_peak_18918_lociStitched	chr15	70755149	70801179	6	20578	14389	2121.98	1816			UACA	1816	0
1_macs2_HNNN118_1025_H3K27ac_peak_46403_lociStitched	chr6	20401323	20405972	1	4650	12590	323.106	1817	E2F3		E2F3	1817	0
4_macs2_HNNN118_1025_H3K27ac_peak_44893_lociStitched	chr5	131589731	131612430	4	18056	13494.6	1228.02	1818	PDLIM4	SLC22A4,P4HA2,PDLIM4	PDLIM4	1818	0
macs2_HNNN118_1025_H3K27ac_peak_10826	chr11	72522481	72528398	1	5918	13008.5	747.909	1819	ATG16L2	STARD10	ATG16L2	1819	0
7_macs2_HNNN118_1025_H3K27ac_peak_9521_lociStitched	chr11	33060277	33089842	7	13405	14823.9	2566.24	1820	TCP11L1	DEPDC7,NCRNA00294	TCP11L1	1820	0
2_macs2_HNNN118_1025_H3K27ac_peak_21781_lociStitched	chr16	71837684	71852672	2	9893	14830.6	2573.44	1821	AP1G1	AP1G1,ATXN1L,SNORD71	AP1G1	1821	0
6_macs2_HNNN118_1025_H3K27ac_peak_16197_lociStitched	chr14	51402605	51430882	6	12544	15184.7	2935.15	1822	PYGL	PYGL	PYGL	1822	0
1_macs2_HNNN118_1025_H3K27ac_peak_51240_lociStitched	chr7	130790272	130795599	1	5328	12662.8	419.235	1823	FLJ43663,MKLN1		FLJ43663	1823	0
macs2_HNNN118_1025_H3K27ac_peak_36064	chr20	62576951	62590435	1	13485	13759.1	1519.65	1824	ZNF512B,UCKL1-AS1,UCKL1	MIR941-3,SAMD10,MIR1914,MIR941-1,MIR647,MIR941-2,PRPF6	UCKL1-AS1	1824	0
1_macs2_HNNN118_1025_H3K27ac_peak_50572_lociStitched	chr7	92461911	92466423	1	4513	12608.8	373.594	1825	CDK6		CDK6	1825	0
3_macs2_HNNN118_1025_H3K27ac_peak_24624_lociStitched	chr17	56590779	56606811	3	11995	13272.9	1040.48	1826	SEPT4,MTMR4	C17orf47,SEPT4,HSF5	MTMR4	1826	0
4_macs2_HNNN118_1025_H3K27ac_peak_17448_lociStitched	chr14	102760345	102791218	4	10771	16415.2	4183.29	1827	ZNF839,RAGE	TECPR2,CINP	RAGE	1827	0
macs2_HNNN118_1025_H3K27ac_peak_39701	chr3	48628906	48641358	1	12453	12855.4	625.09	1828	UQCRC1,COL7A1	UCN2,PFKFB4,TMEM89,MIR711,SLC26A6	COL7A1	1828	0
macs2_HNNN118_1025_H3K27ac_peak_8958	chr11	1966785	1972478	1	5694	12677.2	452.594	1829	MRPL23	MIR675,TNNT3,LOC100133545,H19	MRPL23	1829	0
7_macs2_HNNN118_1025_H3K27ac_peak_26933_lociStitched	chr19	1646963	1675962	7	11479	15723.3	3517.58	1830	TCF3	UQCR11	TCF3	1830	0
4_macs2_HNNN118_1025_H3K27ac_peak_50382_lociStitched	chr7	75356595	75372841	4	7670	15027.5	2825.18	1831	HIP1	CCL26	HIP1	1831	0
3_macs2_HNNN118_1025_H3K27ac_peak_52300_lociStitched	chr8	38027542	38042557	3	9324	14545	2345.34	1832	BAG4,LSM1	DDHD2,STAR	BAG4	1832	0
4_macs2_HNNN118_1025_H3K27ac_peak_830_lociStitched	chr1	15926976	15952474	4	10132	16247.3	4054.18	1833	DDI2	AGMAT,RSC1A1	DDI2	1833	0
4_macs2_HNNN118_1025_H3K27ac_peak_4174_lociStitched	chr1	159823884	159841394	4	7027	13883.7	1691.47	1834	C1orf204,VSIG8	SLAMF8,CCDC19	VSIG8	1834	0
9_macs2_HNNN118_1025_H3K27ac_peak_11869_lociStitched	chr12	247794	298813	9	13428	17295.4	5107	1835	IQSEC3,LOC574538	SLC6A12	LOC574538	1835	0
7_macs2_HNNN118_1025_H3K27ac_peak_18646_lociStitched	chr15	64733743	64760889	7	9920	15647	3466.54	1836	TRIP4	ZNF609	ZNF609	1836	0
4_macs2_HNNN118_1025_H3K27ac_peak_25255_lociStitched	chr17	74356233	74385423	4	9947	15441.5	3263.44	1837	SPHK1	PRPSAP1	SPHK1	1837	0
11_macs2_HNNN118_1025_H3K27ac_peak_21379_lociStitched	chr16	57898109	57955395	11	15256	21064.1	8890.79	1838	CNGB1	CNGB1	CNGB1	1838	0
macs2_HNNN118_1025_H3K27ac_peak_50747	chr7	100025215	100029957	1	4743	12735.6	571.885	1839	MEPCE,ZCWPW1	C7orf47,TSC22D4,C7orf61	MEPCE	1839	0
3_macs2_HNNN118_1025_H3K27ac_peak_38929_lociStitched	chr3	11752708	11762669	3	6180	13232.2	1072.8	1840	VGLL4		VGLL4	1840	0
macs2_HNNN118_1025_H3K27ac_peak_24181	chr17	43118555	43131764	1	13210	14053.1	1898.13	1841	DCAKD	NMT1	DCAKD	1841	0
4_macs2_HNNN118_1025_H3K27ac_peak_31027_lociStitched	chr2	64994897	65016773	4	6882	14685.4	2531.05	1842			SERTAD2	1842	0
3_macs2_HNNN118_1025_H3K27ac_peak_35918_lociStitched	chr20	60626193	60643114	3	7351	13127.3	981.418	1843	TAF4		TAF4	1843	0
6_macs2_HNNN118_1025_H3K27ac_peak_23102_lociStitched	chr17	16282281	16333101	6	19086	16562.2	4421.34	1844	UBB,TRPV2	SNORD49A,SNORD49B,NCRNA00188,SNORD65,CENPV	TRPV2	1844	0
3_macs2_HNNN118_1025_H3K27ac_peak_19391_lociStitched	chr15	85257163	85280086	3	8713	17836.4	5703.24	1845	SEC11A	ZNF592	SEC11A	1845	0
3_macs2_HNNN118_1025_H3K27ac_peak_10114_lociStitched	chr11	63670202	63688806	3	13199	13891.6	1759.94	1846	RCOR2,MARK2	NAA40	RCOR2	1846	0
18_macs2_HNNN118_1025_H3K27ac_peak_6699_lociStitched	chr10	34976793	35061211	18	21072	22497.4	10366.5	1847	PARD3	PARD3	PARD3	1847	0
3_macs2_HNNN118_1025_H3K27ac_peak_32294_lociStitched	chr2	131128905	131149522	3	6238	13844.3	1723.58	1848	PTPN18	IMP4,CCDC115,PTPN18	PTPN18	1848	0
5_macs2_HNNN118_1025_H3K27ac_peak_20351_lociStitched	chr16	10829192	10860848	5	14925	15476.6	3365.03	1849	NUBP1,FAM18A	TEKT5	NUBP1	1849	0
2_macs2_HNNN118_1025_H3K27ac_peak_30185_lociStitched	chr2	26394593	26410770	2	9686	14201.8	2091.69	1850	FAM59B		FAM59B	1850	0
7_macs2_HNNN118_1025_H3K27ac_peak_27618_lociStitched	chr19	11128216	11172314	7	21538	16386.8	4281.92	1851	SMARCA4	LDLR,SMARCA4	LDLR	1851	0
2_macs2_HNNN118_1025_H3K27ac_peak_47005_lociStitched	chr6	35686692	35702086	2	12187	13632.9	1528.62	1852	FKBP5,LOC285847	FKBP5,C6orf126,C6orf81,C6orf127	FKBP5	1852	0
2_macs2_HNNN118_1025_H3K27ac_peak_38163_lociStitched	chr22	41415205	41425686	2	4212	13806.6	1715.74	1853			MIR1281	1853	0
macs2_HNNN118_1025_H3K27ac_peak_9722	chr11	46362509	46375833	1	13325	13389.3	1304.42	1854	DGKZ	MDK,DGKZ,CHRM4	DGKZ	1854	0
4_macs2_HNNN118_1025_H3K27ac_peak_24604_lociStitched	chr17	56012640	56033475	4	12124	13959.5	1877.23	1855		CUEDC1,VEZF1	CUEDC1	1855	0
macs2_HNNN118_1025_H3K27ac_peak_7140	chr10	71089452	71101924	1	12473	13860.1	1783.5	1856	HK1		HK1	1856	0
3_macs2_HNNN118_1025_H3K27ac_peak_31540_lociStitched	chr2	95925549	95944501	3	10749	13933.5	1859.19	1857	PROM2	PROM2,KCNIP3	PROM2	1857	0
3_macs2_HNNN118_1025_H3K27ac_peak_27237_lociStitched	chr19	4859245	4873367	3	8769	14316.9	2243.99	1858	PLIN3	PLIN3,TICAM1,UHRF1,ARRDC5	PLIN3	1858	0
6_macs2_HNNN118_1025_H3K27ac_peak_42042_lociStitched	chr4	1565633	1617176	6	15835	16859.7	4788.34	1859			FAM53A	1859	0
macs2_HNNN118_1025_H3K27ac_peak_977	chr1	17552223	17566612	1	14390	13643.6	1572.72	1860	PADI1	PADI3	PADI3	1860	0
3_macs2_HNNN118_1025_H3K27ac_peak_19152_lociStitched	chr15	76626306	76639962	3	7826	13819.9	1749.33	1861	ISL2	ETFA	ISL2	1861	0
macs2_HNNN118_1025_H3K27ac_peak_56089	chr9	139837581	139847239	1	9659	13105.9	1036.3	1862	C8G,LCN12,FBXW5	CLIC3,PTGDS,LCNL1,C9orf142	C8G	1862	0
3_macs2_HNNN118_1025_H3K27ac_peak_29352_lociStitched	chr19	50694151	50721134	3	10174	15428.9	3359.38	1863	MYH14	IZUMO2	MYH14	1863	0
3_macs2_HNNN118_1025_H3K27ac_peak_54473_lociStitched	chr9	73022905	73036547	3	6345	12560.2	491.112	1864	KLF9		KLF9	1864	0
2_macs2_HNNN118_1025_H3K27ac_peak_35448_lociStitched	chr20	48525869	48535052	2	5955	13454	1405	1865	SPATA2	RNF114	SPATA2	1865	0
5_macs2_HNNN118_1025_H3K27ac_peak_18176_lociStitched	chr15	45006653	45027496	5	10378	14898.6	2859.66	1866	B2M	PATL2,TRIM69	TRIM69	1866	0
2_macs2_HNNN118_1025_H3K27ac_peak_41861_lociStitched	chr3	195798508	195810650	2	9503	13726.5	1698.67	1867	TFRC		TFRC	1867	0
11_macs2_HNNN118_1025_H3K27ac_peak_11774_lociStitched	chr11	129692793	129737473	11	21939	16379.7	4351.83	1868	NFRKB,TMEM45B		TMEM45B	1868	0
1_macs2_HNNN118_1025_H3K27ac_peak_6459_lociStitched	chr10	27524838	27532285	1	7448	12884.8	858.639	1869	ACBD5	ACBD5,LOC387646	ACBD5	1869	0
9_macs2_HNNN118_1025_H3K27ac_peak_16443_lociStitched	chr14	64104766	64160017	9	19052	19249.4	7226.83	1870	WDR89,SGPP1		WDR89	1870	0
macs2_HNNN118_1025_H3K27ac_peak_41514	chr3	184049766	184057514	1	7749	12843.1	820.513	1871	EIF4G1,FAM131A	SNORD66,CHRD,POLR2H,EIF4G1,THPO,PSMD2,CLCN2	FAM131A	1871	0
5_macs2_HNNN118_1025_H3K27ac_peak_50387_lociStitched	chr7	75501224	75529448	5	12611	16519.5	4498.91	1872	RHBDD2	SNORA14A,POR	RHBDD2	1872	0
3_macs2_HNNN118_1025_H3K27ac_peak_37713_lociStitched	chr22	35766719	35793110	3	11595	16008.8	3995.6	1873	HMOX1	MIR3909,MCM5	HMOX1	1873	0
3_macs2_HNNN118_1025_H3K27ac_peak_15776_lociStitched	chr14	21536805	21561440	3	9227	14184.8	2180.2	1874	ZNF219,ARHGEF40	RNASE7,NDRG2,RNASE13,RNASE8,C14orf176,TPPP2	ARHGEF40	1874	0
5_macs2_HNNN118_1025_H3K27ac_peak_15723_lociStitched	chr13	114813207	114846069	5	14309	13802	1810.7	1875	RASA3		RASA3	1875	0
macs2_HNNN118_1025_H3K27ac_peak_8840	chr11	608795	618636	1	9842	12818.9	829.596	1876	PHRF1,IRF7,CDHR5	C11orf35,SCT,MIR210,DRD4,RASSF7,LOC143666	IRF7	1876	0
macs2_HNNN118_1025_H3K27ac_peak_51959	chr8	21994586	22006237	1	11652	12979.2	993.83	1877	REEP4,LGI3	NUDT18,HR,FAM160B2,BMP1,SFTPC	REEP4	1877	0
macs2_HNNN118_1025_H3K27ac_peak_57368	chrX	153663758	153674871	1	11114	12264.3	282.27	1878	GDI1,FAM50A,ATP6AP1	DNASE1L1,UBL4A,TAZ,SLC10A3,LAGE3,RPL10,PLXNA3,SNORA70	FAM50A	1878	0
macs2_HNNN118_1025_H3K27ac_peak_7137	chr10	71075539	71081392	1	5854	12392	413.222	1879	HK1	HK1	HK1	1879	0
8_macs2_HNNN118_1025_H3K27ac_peak_27974_lociStitched	chr19	16976177	17009791	8	14152	16007	4033.68	1880	CPAMD8,SIN3B,F2RL3		F2RL3	1880	0
macs2_HNNN118_1025_H3K27ac_peak_28480	chr19	36388378	36394970	1	6593	12821.4	848.39	1881	HCST,NFKBID	KIRREL2,APLP1,TYROBP,LRFN3,NPHS1	NFKBID	1881	0
4_macs2_HNNN118_1025_H3K27ac_peak_15895_lociStitched	chr14	24567372	24592689	4	9123	14250.9	2278.53	1882	DCAF11,PCK2	FITM1,CPNE6,LRRC16B,PSME1,REC8,NRL,RNF31,FAM158A,IRF9,PSME2	DCAF11	1882	0
6_macs2_HNNN118_1025_H3K27ac_peak_47298_lociStitched	chr6	43059554	43097707	6	21252	16749.2	4780.57	1883	PTK7	CUL7,KLC4,SRF,MRPL2,PTK7	PTK7	1883	0
1_macs2_HNNN118_1025_H3K27ac_peak_42651_lociStitched	chr4	40055625	40059465	1	3841	12342.9	374.784	1884	LOC344967,N4BP2		N4BP2	1884	0
6_macs2_HNNN118_1025_H3K27ac_peak_28798_lociStitched	chr19	42891214	42928396	6	11581	16486.5	4521.33	1885	LIPE,CNFN	CXCL17	CNFN	1885	0
macs2_HNNN118_1025_H3K27ac_peak_3950	chr1	153915462	153921120	1	5659	12585.7	621.814	1886	DENND4B,CRTC2	JTB,RPS27,RAB13,CREB3L4,GATAD2B,SLC39A1	DENND4B	1886	0
2_macs2_HNNN118_1025_H3K27ac_peak_19263_lociStitched	chr15	79152068	79169748	2	8210	15003.2	3040.96	1887	MORF4L1	ADAMTS7,MORF4L1	MORF4L1	1887	0
9_macs2_HNNN118_1025_H3K27ac_peak_5987_lociStitched	chr10	3973276	4015238	9	19617	17670.2	5711.03	1888			KLF6	1888	0
3_macs2_HNNN118_1025_H3K27ac_peak_10061_lociStitched	chr11	62490540	62500058	3	6290	13057.7	1102.18	1889	HNRNPUL2,TTC9C	BSCL2,POLR2G,LRRN4CL,ZBTB3,GNG3,TAF6L,UBXN1	HNRNPUL2	1889	0
macs2_HNNN118_1025_H3K27ac_peak_20115	chr16	2800032	2804878	1	4847	12625.8	690.555	1890	LOC100128788,SRRM2	TCEB2,PRSS33,PRSS41,PRSS27,LOC100128788	SRRM2	1890	0
2_macs2_HNNN118_1025_H3K27ac_peak_7419_lociStitched	chr10	75755744	75770857	2	14039	14233.4	2298.69	1891	VCL	VCL	VCL	1891	0
3_macs2_HNNN118_1025_H3K27ac_peak_14323_lociStitched	chr12	120904358	120918593	3	6686	13985.9	2059.8	1892	SRSF9,DYNLL1	GATC,DYNLL1,COQ5,TRIAP1,COX6A1	DYNLL1	1892	0
5_macs2_HNNN118_1025_H3K27ac_peak_30483_lociStitched	chr2	38820710	38842122	5	5829	14138.3	2214	1893	HNRPLL	HNRPLL	HNRPLL	1893	0
macs2_HNNN118_1025_H3K27ac_peak_2062	chr1	35245194	35252879	1	7686	12473.5	554.857	1894	GJB3	GJB5,GJB4,GJA4	GJB3	1894	0
1_macs2_HNNN118_1025_H3K27ac_peak_13164_lociStitched	chr12	56612922	56619096	1	6175	12701.2	785.333	1895	OBFC2B,RNF41	COQ10A,SLC39A5,SMARCC2,ANKRD52	RNF41	1895	0
macs2_HNNN118_1025_H3K27ac_peak_19932	chr16	613932	623240	1	9309	13408.2	1497.66	1896	PIGQ,C16orf11,NHLRC4	RAB40C,MIR3176,SOLH,NCRNA00235	PIGQ	1896	0
4_macs2_HNNN118_1025_H3K27ac_peak_34752_lociStitched	chr20	32357427	32381345	4	12154	15895.9	3996.7	1897	ZNF341	PXMP4,CHMP4B	CHMP4B	1897	0
6_macs2_HNNN118_1025_H3K27ac_peak_25715_lociStitched	chr17	80543880	80573048	6	17615	14589.8	2695.12	1898	WDR45L,FOXK2		WDR45L	1898	0
3_macs2_HNNN118_1025_H3K27ac_peak_10835_lociStitched	chr11	72881028	72913351	3	17975	14761.9	2873.51	1899		P2RY2,FCHSD2	P2RY2	1899	0
macs2_HNNN118_1025_H3K27ac_peak_20535	chr16	15736411	15747905	1	11495	13861.8	1975.82	1900	KIAA0430,NDE1,MIR484	KIAA0430	NDE1	1900	0
1_macs2_HNNN118_1025_H3K27ac_peak_49615_lociStitched	chr7	30024224	30030262	1	6039	12660.5	775.279	1901	SCRN1	PLEKHA8,FKBP14,SCRN1	SCRN1	1901	0
9_macs2_HNNN118_1025_H3K27ac_peak_7439_lociStitched	chr10	75922422	75968816	9	13808	18399.9	6518.36	1902	ADK	AP3M1	ADK	1902	0
6_macs2_HNNN118_1025_H3K27ac_peak_27857_lociStitched	chr19	15223657	15246987	6	15247	15099.2	3228.87	1903	ILVBL,SYDE1	OR1I1	ILVBL	1903	0
4_macs2_HNNN118_1025_H3K27ac_peak_27935_lociStitched	chr19	16423179	16449620	4	10054	16327.3	4457.95	1904	KLF2		KLF2	1904	0
macs2_HNNN118_1025_H3K27ac_peak_29566	chr19	56150738	56156518	1	5781	12423	554.302	1905	ZNF580,ZNF581	EPN1,ZNF524,ZNF784,CCDC106,U2AF2,FIZ1,ZNF865	ZNF580	1905	0
2_macs2_HNNN118_1025_H3K27ac_peak_16032_lociStitched	chr14	35333429	35344709	2	4932	13493.1	1628.83	1906	BAZ1A	BAZ1A	BAZ1A	1906	0
4_macs2_HNNN118_1025_H3K27ac_peak_10874_lociStitched	chr11	73664027	73694810	4	16845	14797.4	2933.62	1907	UCP2,DNAJB13	UCP3	UCP2	1907	0
macs2_HNNN118_1025_H3K27ac_peak_20057	chr16	2052338	2061564	1	9227	12768.8	908.761	1908	ZNF598	SNORA78,NPW,SNORA64,SNORA10,NOXO1,SNHG9,GFER,SLC9A3R2,SYNGR3,RNF151,RPL3L,NTHL1,NDUFB10,RPS2,TSC2,TBL3	ZNF598	1908	0
macs2_HNNN118_1025_H3K27ac_peak_28920	chr19	45567790	45580016	1	12227	13255.4	1396.21	1909	ZNF296,CLASRP	GEMIN7	ZNF296	1909	0
4_macs2_HNNN118_1025_H3K27ac_peak_46044_lociStitched	chr6	3053374	3070965	4	8466	13742.1	1887.51	1910		BPHL,LOC401233,FAM136B,RIPK1	RIPK1	1910	0
macs2_HNNN118_1025_H3K27ac_peak_42	chr1	1206238	1212018	1	5781	12477.3	630.02	1911	UBE2J2	SCNN1D,UBE2J2,GLTPD1,ACAP3,FAM132A,SDF4,PUSL1,B3GALT6,CPSF3L	UBE2J2	1911	0
10_macs2_HNNN118_1025_H3K27ac_peak_51126_lociStitched	chr7	128067261	128118881	10	16745	16647.5	4805.82	1912	METTL2B,C7orf68	IMPDH1	C7orf68	1912	0
7_macs2_HNNN118_1025_H3K27ac_peak_14386_lociStitched	chr12	122096153	122135880	7	10382	19827.7	7989.1	1913	MORN3	TMEM120B,ORAI1	MORN3	1913	0
macs2_HNNN118_1025_H3K27ac_peak_53936	chr8	145157233	145161807	1	4575	12467.4	629.84	1914	MAF1,SHARPIN	OPLAH,EXOSC4,GPAA1,KIAA1875,HEATR7A,CYC1,C8orf30A	MAF1	1914	0
8_macs2_HNNN118_1025_H3K27ac_peak_33097_lociStitched	chr2	201797050	201831559	8	10798	16971.5	5141.84	1915	ORC2	NIF3L1,ORC2,PPIL3	ORC2	1915	0
3_macs2_HNNN118_1025_H3K27ac_peak_25799_lociStitched	chr18	2635922	2660254	3	10248	14175.8	2348.04	1916	LOC645158,SMCHD1		LOC645158	1916	0
4_macs2_HNNN118_1025_H3K27ac_peak_34779_lociStitched	chr20	32920753	32955160	4	12455	18831	7005.27	1917	ITCH	AHCY	ITCH	1917	0
9_macs2_HNNN118_1025_H3K27ac_peak_550_lociStitched	chr1	9926447	9974231	9	17897	17985.9	6164.14	1918	CTNNBIP1	CTNNBIP1,CLSTN1,NMNAT1,LZIC	CTNNBIP1	1918	0
4_macs2_HNNN118_1025_H3K27ac_peak_40640_lociStitched	chr3	127292027	127310395	4	8441	13643.8	1822.11	1919	TPRA1	MCM2,PODXL2	TPRA1	1919	0
1_macs2_HNNN118_1025_H3K27ac_peak_30967_lociStitched	chr2	62422166	62426370	1	4205	12288.7	477.995	1920	B3GNT2		B3GNT2	1920	0
macs2_HNNN118_1025_H3K27ac_peak_51989	chr8	22417429	22425510	1	8082	12448.8	642.439	1921	SORBS3	KIAA1967,C8orf58,PDLIM2	SORBS3	1921	0
macs2_HNNN118_1025_H3K27ac_peak_20223	chr16	4318676	4324611	1	5936	12531.8	733.566	1922	TFAP4	SRL	TFAP4	1922	0
macs2_HNNN118_1025_H3K27ac_peak_55576	chr9	131658875	131670135	1	11261	12811.6	1015.65	1923	LRRC8A	PHYHD1,CCBL1,NUP188,DOLK	PHYHD1	1923	0
macs2_HNNN118_1025_H3K27ac_peak_28120	chr19	18624626	18635590	1	10965	13242.3	1447.25	1924	ELL	UBA52,C19orf50,FKBP8	ELL	1924	0
2_macs2_HNNN118_1025_H3K27ac_peak_12712_lociStitched	chr12	49206274	49222387	2	8128	13644.5	1849.77	1925	CACNB3	ADCY6,RND1,DDX23	CACNB3	1925	0
2_macs2_HNNN118_1025_H3K27ac_peak_32039_lociStitched	chr2	113991570	114007912	2	10326	13022.9	1228.92	1926	LOC654433,LOC440839,PAX8		LOC654433	1926	0
10_macs2_HNNN118_1025_H3K27ac_peak_34511_lociStitched	chr20	23097587	23143586	10	21691	14328.7	2543.74	1927	LOC200261	CD93	LOC200261	1927	0
3_macs2_HNNN118_1025_H3K27ac_peak_14143_lociStitched	chr12	113612331	113632461	3	6866	14874.1	3089.95	1928	C12orf52,DDX54	IQCD,DDX54,RASAL1,TPCN1,CCDC42B	DDX54	1928	0
1_macs2_HNNN118_1025_H3K27ac_peak_43485_lociStitched	chr4	146856798	146860357	1	3560	12078.2	296.821	1929	ZNF827		ZNF827	1929	0
2_macs2_HNNN118_1025_H3K27ac_peak_20153_lociStitched	chr16	3106971	3118546	2	8233	13576.3	1798.76	1930	IL32,MMP25	IL32,CLDN9,ZNF205,THOC6,CCDC64B,TNFRSF12A,HCFC1R1,CLDN6,ZSCAN10,MGC3771	IL32	1930	0
7_macs2_HNNN118_1025_H3K27ac_peak_55243_lociStitched	chr9	123459302	123479529	7	11256	12854.3	1078.1	1931	MEGF9		MEGF9	1931	0
4_macs2_HNNN118_1025_H3K27ac_peak_40725_lociStitched	chr3	128883093	128905990	4	7323	14587.7	2818.62	1932	CNBP	ISY1,CNBP,RAB43	CNBP	1932	0
4_macs2_HNNN118_1025_H3K27ac_peak_40405_lociStitched	chr3	119805331	119830828	4	4889	14482.3	2738.38	1933	GSK3B		GSK3B	1933	0
macs2_HNNN118_1025_H3K27ac_peak_10051	chr11	62366556	62371707	1	5152	12003.4	260.125	1934	MTA2,EML3	B3GAT3,ROM1,TUT1,INTS5,GANAB,EEF1G	MTA2	1934	0
11_macs2_HNNN118_1025_H3K27ac_peak_38711_lociStitched	chr3	4760853	4826714	11	21764	16827.5	5084.47	1935	ITPR1,EGOT		EGOT	1935	0
macs2_HNNN118_1025_H3K27ac_peak_36726	chr21	44814766	44823424	1	8659	12421.6	679.653	1936		SIK1,C21orf125	SIK1	1936	0
5_macs2_HNNN118_1025_H3K27ac_peak_23230_lociStitched	chr17	18137712	18166194	5	13755	13574.5	1834.24	1937	LLGL1,SMCR7,FLII		FLII	1937	0
macs2_HNNN118_1025_H3K27ac_peak_38660	chr22	50764606	50770779	1	6174	12717.6	993.236	1938	FAM116B	PLXNB2,PPP6R2	FAM116B	1938	0
macs2_HNNN118_1025_H3K27ac_peak_56063	chr9	139578906	139591821	1	12916	12793.6	1078.4	1939	AGPAT2	EGFL7,SNORA43,LCN10,SNORA17,LOC100128593,SNHG7,MIR126,FAM69B	AGPAT2	1939	0
1_macs2_HNNN118_1025_H3K27ac_peak_44960_lociStitched	chr5	133335946	133343008	1	7063	12421.4	714.674	1940	VDAC1	C5orf15	VDAC1	1940	0
macs2_HNNN118_1025_H3K27ac_peak_22483	chr16	89762902	89769356	1	6455	12718.3	1017.8	1941	SPATA2L	ZNF276,C16orf55,C16orf7,CDK10,CHMP1A,LOC100128881	SPATA2L	1941	0
macs2_HNNN118_1025_H3K27ac_peak_29542	chr19	55894344	55902206	1	7863	12562.7	864.034	1942	RPL28,LOC388564	SUV420H2,COX6B2,IL11,TMEM190,FAM71E2,UBE2S	RPL28	1942	0
1_macs2_HNNN118_1025_H3K27ac_peak_38671_lociStitched	chr22	50941100	50947231	1	6132	12391.4	696.482	1943	NCAPH2,LMF2	ODF3B,SCO2,SBF1,ADM2,MIOX,TYMP,KLHDC7B	LMF2	1943	0
macs2_HNNN118_1025_H3K27ac_peak_46779	chr6	31785195	31795957	1	10763	12603.4	909.389	1944	HSPA1A,HSPA1B	VARS,HSPA1L,C6orf48,NEU1,SLC44A4,SNORD52,LSM2,C6orf27,SNORD48	HSPA1B	1944	0
macs2_HNNN118_1025_H3K27ac_peak_19916	chr16	446609	452748	1	6140	12297.6	604.692	1945	DECR2,NME4	LOC100134368,RAB11FIP3,AXIN1,MRPL28,TMEM8A	DECR2	1945	0
2_macs2_HNNN118_1025_H3K27ac_peak_19228_lociStitched	chr15	78495648	78510299	2	12775	13011.6	1325.92	1946	ACSBG1	DNAJA4	ACSBG1	1946	0
10_macs2_HNNN118_1025_H3K27ac_peak_1449_lociStitched	chr1	25031101	25076675	10	12619	19574	7888.86	1947	CLIC4		CLIC4	1947	0
4_macs2_HNNN118_1025_H3K27ac_peak_51707_lociStitched	chr8	1691584	1714952	4	10723	14011.5	2327.45	1948	CLN8		CLN8	1948	0
4_macs2_HNNN118_1025_H3K27ac_peak_10231_lociStitched	chr11	64798590	64819201	4	10449	14870.8	3190.58	1949	SNX15,SAC3D1,NAALADL1	ARL2,C11orf2,BATF2,ZFPL1,SNX15,CDCA5	SAC3D1	1949	0
3_macs2_HNNN118_1025_H3K27ac_peak_12098_lociStitched	chr12	6933010	6957389	3	9333	14551.8	2874.28	1950	GPR162,GNB3,LEPREL2	RPL13P5,SPSB2,GPR162,CD4,USP5,DSTNP2,TPI1,CDCA3	GNB3	1950	0
1_macs2_HNNN118_1025_H3K27ac_peak_21119_lociStitched	chr16	49888185	49893367	1	5183	12226.4	562.247	1951		ZNF423	ZNF423	1951	0
4_macs2_HNNN118_1025_H3K27ac_peak_16329_lociStitched	chr14	58743589	58766827	4	6979	13861.5	2202.96	1952	ARID4A,FLJ31306	PSMA3,ARID4A	FLJ31306	1952	0
2_macs2_HNNN118_1025_H3K27ac_peak_2298_lociStitched	chr1	40768429	40783381	2	11826	13283.4	1625.28	1953	COL9A2	ZMPSTE24	COL9A2	1953	0
3_macs2_HNNN118_1025_H3K27ac_peak_23303_lociStitched	chr17	20935842	20948498	3	7109	12718	1066.9	1954	USP22		USP22	1954	0
macs2_HNNN118_1025_H3K27ac_peak_5498	chr1	228325888	228331385	1	5498	12214.3	563.442	1955	GUK1	GJC2,MIR3620,GUK1,C1orf69,MRPL55,C1orf35	GUK1	1955	0
1_macs2_HNNN118_1025_H3K27ac_peak_8307_lociStitched	chr10	114709426	114713216	1	3791	11962	314.949	1956	TCF7L2	TCF7L2	TCF7L2	1956	0
2_macs2_HNNN118_1025_H3K27ac_peak_7450_lociStitched	chr10	76584141	76592844	2	5643	12427.9	787.621	1957	MYST4		MYST4	1957	0
14_macs2_HNNN118_1025_H3K27ac_peak_16289_lociStitched	chr14	55756178	55821778	14	15815	17410.2	5799.04	1958	FBXO34		FBXO34	1958	0
macs2_HNNN118_1025_H3K27ac_peak_46699	chr6	30707106	30713771	1	6666	12438.2	840.457	1959	FLOT1,IER3	TUBB,NRM,MDC1	FLOT1	1959	0
macs2_HNNN118_1025_H3K27ac_peak_8847	chr11	692673	698120	1	5448	12082	485.872	1960	TMEM80,DEAF1	EPS8L2,TALDO1	TMEM80	1960	0
10_macs2_HNNN118_1025_H3K27ac_peak_33622_lociStitched	chr2	233173266	233232913	10	17952	15406.8	3811.44	1961	DIS3L2	ECEL1P2,ALPP,ALPPL2	ALPP	1961	0
2_macs2_HNNN118_1025_H3K27ac_peak_30326_lociStitched	chr2	28973677	28979765	2	4863	12176	580.795	1962	PPP1CB		PPP1CB	1962	0
12_macs2_HNNN118_1025_H3K27ac_peak_5653_lociStitched	chr1	234998331	235070378	12	15337	16743.7	5165.77	1963			SNORA14B	1963	0
6_macs2_HNNN118_1025_H3K27ac_peak_34708_lociStitched	chr20	31381797	31420544	6	7809	16401.6	4824	1964	DNMT3B,MAPRE1	COMMD7	MAPRE1	1964	0
macs2_HNNN118_1025_H3K27ac_peak_3995	chr1	154904313	154912474	1	8162	13065.8	1493.46	1965	PMVK	PYGO2,SHC1,MIR4258,FLAD1,PBXIP1,CKS1B	PMVK	1965	0
macs2_HNNN118_1025_H3K27ac_peak_20131	chr16	2930570	2934667	1	4098	12235.7	665.353	1966	FLYWCH2	PRSS30P,FLYWCH1,PRSS22,FLYWCH2	FLYWCH2	1966	0
6_macs2_HNNN118_1025_H3K27ac_peak_22434_lociStitched	chr16	89306655	89345106	6	8354	18714.1	7159.58	1967	ANKRD11	ZNF778	ZNF778	1967	0
8_macs2_HNNN118_1025_H3K27ac_peak_38395_lociStitched	chr22	44680435	44728039	8	16962	16732.8	5179.32	1968	KIAA1644		KIAA1644	1968	0
6_macs2_HNNN118_1025_H3K27ac_peak_38570_lociStitched	chr22	47045888	47092521	6	25830	16932.4	5381.45	1969	GRAMD4,CERK		GRAMD4	1969	0
4_macs2_HNNN118_1025_H3K27ac_peak_43880_lociStitched	chr4	187644282	187660325	4	9587	12515.1	970.601	1970	FAT1		FAT1	1970	0
3_macs2_HNNN118_1025_H3K27ac_peak_11794_lociStitched	chr11	129931589	129942708	3	5612	12482.2	941.779	1971	APLP2	APLP2	APLP2	1971	0
macs2_HNNN118_1025_H3K27ac_peak_38661	chr22	50775666	50782781	1	7116	15031.9	3492.75	1972	PPP6R2	FAM116B,PLXNB2	PPP6R2	1972	0
1_macs2_HNNN118_1025_H3K27ac_peak_54145_lociStitched	chr9	19123721	19130387	1	6667	12300.1	776.589	1973	PLIN2	HAUS6	PLIN2	1973	0
6_macs2_HNNN118_1025_H3K27ac_peak_18795_lociStitched	chr15	68124404	68156880	6	10967	15962	4445.96	1974	SKOR1		SKOR1	1974	0
1_macs2_HNNN118_1025_H3K27ac_peak_45740_lociStitched	chr5	175955464	175966515	1	11052	12248.9	735.997	1975	RNF44	CDHR2	RNF44	1975	0
6_macs2_HNNN118_1025_H3K27ac_peak_22232_lociStitched	chr16	86528347	86565986	6	14353	14980.3	3470.32	1976	LOC400550,FOXF1,MTHFSD	FOXL1,FOXC2,FLJ30679	FOXF1	1976	0
4_macs2_HNNN118_1025_H3K27ac_peak_43314_lociStitched	chr4	124315316	124342256	4	5887	13068.6	1559.83	1977	SPRY1		SPRY1	1977	0
9_macs2_HNNN118_1025_H3K27ac_peak_20676_lociStitched	chr16	22368326	22399487	9	10974	15032.1	3524.31	1978	CDR2	LOC641298,RRN3P3	CDR2	1978	0
12_macs2_HNNN118_1025_H3K27ac_peak_49363_lociStitched	chr7	12735984	12780915	12	19899	16247	4749.21	1979		ARL4A	ARL4A	1979	0
1_macs2_HNNN118_1025_H3K27ac_peak_6337_lociStitched	chr10	22540617	22542832	1	2216	11736.8	239.22	1980			COMMD3	1980	0
13_macs2_HNNN118_1025_H3K27ac_peak_38991_lociStitched	chr3	12944410	13002825	13	16574	16239.4	4743.3	1981	IQSEC1		IQSEC1	1981	0
5_macs2_HNNN118_1025_H3K27ac_peak_24468_lociStitched	chr17	48335338	48369525	5	20575	15134.6	3640.92	1982	TMEM92		TMEM92	1982	0
macs2_HNNN118_1025_H3K27ac_peak_28469	chr19	36206232	36212421	1	6190	12012.8	521.114	1983	ZBTB32,MLL4	U2AF1L4,UPK1A,C19orf55,LIN37,HSPB6,TMEM149,PSENEN	MLL4	1983	0
macs2_HNNN118_1025_H3K27ac_peak_22649	chr17	1664961	1677979	1	13019	13130	1646.78	1984	SERPINF1	SERPINF2,MIR22,WDR81,C17orf91	SERPINF1	1984	0
macs2_HNNN118_1025_H3K27ac_peak_23477	chr17	27910814	27921346	1	10533	12200.3	720.389	1985	GIT1,ANKRD13B	TP53I13,CORO6,ABHD15	GIT1	1985	0
macs2_HNNN118_1025_H3K27ac_peak_36588	chr21	43179337	43191326	1	11990	12051.3	574.273	1986	RIPK4	NCRNA00112,C21orf129	RIPK4	1986	0
12_macs2_HNNN118_1025_H3K27ac_peak_35463_lociStitched	chr20	48630998	48703912	12	15509	22216.9	10740.2	1987	UBE2V1,TMEM189-UBE2V1	SNAI1	UBE2V1	1987	0
4_macs2_HNNN118_1025_H3K27ac_peak_2513_lociStitched	chr1	45180514	45208440	4	15171	15124.7	3649.93	1988	C1orf228,KIF2C	SNORD55,BEST4,TMEM53,SNORD46,SNORD38A,RPS8,SNORD38B	KIF2C	1988	0
macs2_HNNN118_1025_H3K27ac_peak_22946	chr17	7460099	7467035	1	6937	11954.2	500.779	1989	TNFSF13,TNFSF12-TNFSF13,SENP3,TNFSF12	SNORD10,TNFSF13,CD68,EIF4A1,MPDU1,SNORA67,SNORA48,SOX15	SENP3	1989	0
4_macs2_HNNN118_1025_H3K27ac_peak_57314_lociStitched	chrX	152985923	153009969	4	7940	12703.5	1252.8	1990	BCAP31,ABCD1	SLC6A8,PLXNB3,SRPK3,PNCK,IDH3G	ABCD1	1990	0
2_macs2_HNNN118_1025_H3K27ac_peak_50955_lociStitched	chr7	105916361	105928222	2	4543	12065	615.586	1991	NAMPT		NAMPT	1991	0
1_macs2_HNNN118_1025_H3K27ac_peak_26722_lociStitched	chr18	74202660	74208539	1	5880	11757.4	311.587	1992	ZNF516	LOC284276	ZNF516	1992	0
macs2_HNNN118_1025_H3K27ac_peak_17513	chr14	103670795	103677296	1	6502	11959.2	517.48	1993		LOC100131366	LOC100131366	1993	0
6_macs2_HNNN118_1025_H3K27ac_peak_3647_lociStitched	chr1	145427965	145457277	6	17422	15192.4	3754.87	1994	TXNIP,POLR3GL	LIX1L,HFE2,ANKRD34A	TXNIP	1994	0
4_macs2_HNNN118_1025_H3K27ac_peak_17023_lociStitched	chr14	89873962	89911290	4	10120	15461.3	4023.96	1995	FOXN3,LOC400236		LOC400236	1995	0
4_macs2_HNNN118_1025_H3K27ac_peak_32051_lociStitched	chr2	114633056	114653793	4	7462	13261.3	1835.22	1996	ACTR3		ACTR3	1996	0
macs2_HNNN118_1025_H3K27ac_peak_37103	chr22	20118009	20126451	1	8443	12384.4	964.076	1997	ZDHHC8	MIR3618,MIR1306,TRMT2A,RANBP1	ZDHHC8	1997	0
macs2_HNNN118_1025_H3K27ac_peak_15822	chr14	23337603	23343937	1	6335	12322.2	907.662	1998	LRP10	MMP14,MRPL52,SLC7A7,RBM23,REM2	LRP10	1998	0
1_macs2_HNNN118_1025_H3K27ac_peak_40111_lociStitched	chr3	71630365	71634138	1	3774	11625.7	216.947	1999	FOXP1	MIR1284	FOXP1	1999	0
[truncated: 21,169 more rows]

## Sheet: T1033
REGION_ID	CHROM	START	STOP	NUM_LOCI	CONSTITUENT_SIZE	K27ac.sort.bam	Input.sort.bam	enhancerRank	OVERLAP_GENES	PROXIMAL_GENES	CLOSEST_GENE	enhancerRank.1	isSuper
54_macs2_HNNN134_1033_H3K27ac_peak_39244_lociStitched	chr2	43232571	43723513	54	320449	256272	48996	1	THADA,LOC100129726,ZFP36L2		LOC100129726	1	1
47_macs2_HNNN134_1033_H3K27ac_peak_22879_lociStitched	chr14	68906332	69291688	47	265335	197957	35645.4	2	RAD51L1,C14orf181,ZFP36L1		ZFP36L1	2	1
39_macs2_HNNN134_1033_H3K27ac_peak_53554_lociStitched	chr3	171755304	172059010	39	190184	164092	39178.1	3	FNDC3B		FNDC3B	3	1
6_macs2_HNNN134_1033_H3K27ac_peak_33334_lociStitched	chr17	81005056	81080483	6	60406	125216	9360.49	4	B3GNTL1,METRNL		METRNL	4	1
17_macs2_HNNN134_1033_H3K27ac_peak_32056_lociStitched	chr17	57822416	57949412	17	96180	129231	13690.2	5	TUBD1,MIR21,TMEM49	PTRH2,RPS6KB1,TUBD1	MIR21	5	1
12_macs2_HNNN134_1033_H3K27ac_peak_71028_lociStitched	chr8	30238967	30463615	12	203527	129330	19791.5	6	GTF2E2,RBPMS		RBPMS	6	1
macs2_HNNN134_1033_H3K27ac_peak_67183	chr7	27199719	27248146	1	48428	113949	5433.51	7	HOXA10,HOXA9,MIR196B,HOXA11,HOXA11-AS1,HOXA13	HOXA6,EVX1,HOXA3,HOXA5,HOXA7,HOXA4	HOXA11	7	1
33_macs2_HNNN134_1033_H3K27ac_peak_281_lociStitched	chr1	8062705	8320353	33	168849	134235	27027.3	8	ERRFI1	PARK7	ERRFI1	8	1
37_macs2_HNNN134_1033_H3K27ac_peak_25106_lociStitched	chr15	58584123	58905252	37	166140	123570	29158.5	9	ADAM10,LIPC		LIPC	9	1
47_macs2_HNNN134_1033_H3K27ac_peak_19808_lociStitched	chr12	124964392	125261079	47	191121	124223	30173.1	10	NCOR2	NCOR2	NCOR2	10	1
28_macs2_HNNN134_1033_H3K27ac_peak_9769_lociStitched	chr10	63656609	63877196	28	140411	117749	25566	11	ARID5B		ARID5B	11	1
22_macs2_HNNN134_1033_H3K27ac_peak_32962_lociStitched	chr17	76244425	76441027	22	125752	114206	22255.3	12	SOCS3,PGS1,DNAH17	BIRC5,EPR1,LOC283999	SOCS3	12	1
32_macs2_HNNN134_1033_H3K27ac_peak_968_lociStitched	chr1	19659319	19945174	32	172869	119888	30272	13	C1orf151,CAPZB	AKR7A3,AKR7A2,PQLC2,HTR6,NBL1,C1orf151	CAPZB	13	1
16_macs2_HNNN134_1033_H3K27ac_peak_32894_lociStitched	chr17	75300555	75491590	16	147750	111813	22752.3	14	SEPT9,MIR4316		MIR4316	14	1
14_macs2_HNNN134_1033_H3K27ac_peak_76639_lociStitched	chr9	132141903	132271706	14	83779	101532	12487	15			C9orf106	15	1
macs2_HNNN134_1033_H3K27ac_peak_31035	chr17	37854788	37867011	1	12224	93917.9	6133.5	16	ERBB2	C17orf37,PGAP3,GRB7,PNMT,TCAP	ERBB2	16	1
27_macs2_HNNN134_1033_H3K27ac_peak_7735_lociStitched	chr1	234937366	235159593	27	126734	106958	21378.2	17			SNORA14B	17	1
35_macs2_HNNN134_1033_H3K27ac_peak_16602_lociStitched	chr12	11801099	12060388	35	179566	108746	23776.8	18	ETV6		ETV6	18	1
11_macs2_HNNN134_1033_H3K27ac_peak_46107_lociStitched	chr20	52186483	52279269	11	66735	93760.3	10002.3	19	ZNF217		ZNF217	19	1
16_macs2_HNNN134_1033_H3K27ac_peak_54248_lociStitched	chr3	195526038	195660803	16	85333	98540.2	14999.3	20	TNK2,MUC4	MUC4	TNK2	20	1
12_macs2_HNNN134_1033_H3K27ac_peak_23303_lociStitched	chr14	77462876	77592162	12	95177	93292.8	11325.5	21	KIAA1737,C14orf4	ZDHHC22	C14orf4	21	1
7_macs2_HNNN134_1033_H3K27ac_peak_42067_lociStitched	chr2	165678297	165795334	7	80962	91757	11598.4	22	COBLL1,SLC38A11		COBLL1	22	1
macs2_HNNN134_1033_H3K27ac_peak_4726	chr1	150529659	150554552	1	24894	82883.7	3226.13	23	ADAMTSL4,MCL1	ENSA,MIR4257,MCL1,ECM1	MCL1	23	1
macs2_HNNN134_1033_H3K27ac_peak_26686	chr15	93422144	93468492	1	46349	83732.3	4301.09	24	LOC100507217,CHD2,MIR3175		CHD2	24	1
15_macs2_HNNN134_1033_H3K27ac_peak_31827_lociStitched	chr17	48922849	49045999	15	76088	93914.2	14814.9	25	SPAG9,TOB1	WFIKKN2	TOB1	25	1
42_macs2_HNNN134_1033_H3K27ac_peak_34330_lociStitched	chr18	46235717	46525296	42	160301	106160	28147.1	26	SMAD7,KIAA0427		SMAD7	26	1
6_macs2_HNNN134_1033_H3K27ac_peak_36723_lociStitched	chr19	39125605	39228259	6	93090	89688.8	12000.3	27	ACTN4,CAPN12,EIF3K	LGALS7,MAP4K1	ACTN4	27	1
9_macs2_HNNN134_1033_H3K27ac_peak_31962_lociStitched	chr17	55926424	56034109	9	91113	88904.7	13116	28	CUEDC1,MRPS23	VEZF1	CUEDC1	28	1
28_macs2_HNNN134_1033_H3K27ac_peak_71163_lociStitched	chr8	38613510	38827068	28	130495	93453	19070.7	29	TACC1,PLEKHA2	TACC1,HTRA4,ADAM9,TM2D2	PLEKHA2	29	1
9_macs2_HNNN134_1033_H3K27ac_peak_10562_lociStitched	chr10	82189240	82291070	9	84667	84600.4	10834.7	30	C10orf58,TSPAN14	SH2D4B	TSPAN14	30	1
17_macs2_HNNN134_1033_H3K27ac_peak_33306_lociStitched	chr17	80544103	80670684	17	79632	88530.8	14860.6	31	WDR45L,FOXK2,RAB40B	FN3KRP,FN3K,TBCD	WDR45L	31	1
39_macs2_HNNN134_1033_H3K27ac_peak_10940_lociStitched	chr10	96989141	97328418	39	224738	102801	29347.5	32	SORBS1,PDLIM1	C10orf129,SORBS1	SORBS1	32	1
26_macs2_HNNN134_1033_H3K27ac_peak_22630_lociStitched	chr14	61899965	62088021	26	132629	89176.2	17225.9	33	PRKCH		HIF1A	33	1
macs2_HNNN134_1033_H3K27ac_peak_49212	chr22	46445682	46487467	1	41786	75944.2	4211.93	34	MIR3619,C22orf26,LOC400931,LOC150381	MIRLET7A3,LOC100271722,MIRLET7B,LOC730668	LOC400931	34	1
22_macs2_HNNN134_1033_H3K27ac_peak_51428_lociStitched	chr3	71020396	71192720	22	103023	91797	21213.1	35	FOXP1		MIR1284	35	1
12_macs2_HNNN134_1033_H3K27ac_peak_45726_lociStitched	chr20	45930976	46021741	12	67445	80653.8	10211.1	36	ZMYND8,LOC100131496	ZMYND8	ZMYND8	36	1
macs2_HNNN134_1033_H3K27ac_peak_48496	chr22	36713213	36786651	1	73439	77557.9	7270.36	37	MYH9		MYH9	37	1
34_macs2_HNNN134_1033_H3K27ac_peak_43333_lociStitched	chr2	218649718	218914601	34	164746	96311.5	26647.2	38	RUFY4,TNS1	DIRC3,RUFY4,CXCR2P1	TNS1	38	1
30_macs2_HNNN134_1033_H3K27ac_peak_21501_lociStitched	chr13	110866927	111133178	30	195647	92096.2	22658	39	COL4A2,COL4A1		COL4A2	39	1
31_macs2_HNNN134_1033_H3K27ac_peak_57594_lociStitched	chr4	185184842	185409667	31	112201	89480.4	20279.2	40	IRF2	ENPP6	IRF2	40	1
1_macs2_HNNN134_1033_H3K27ac_peak_7129_lociStitched	chr1	221869926	221934126	1	64201	75736.7	6824.46	41	DUSP10	DUSP10	DUSP10	41	1
macs2_HNNN134_1033_H3K27ac_peak_66055	chr6	159180376	159241809	1	61434	73885.5	5227.95	42	EZR,SYTL3,MIR3918	OSTCL	MIR3918	42	1
5_macs2_HNNN134_1033_H3K27ac_peak_8435_lociStitched	chr10	8053813	8117184	5	39103	74543.3	6254.72	43	TAF3,FLJ45983,GATA3	FLJ45983	FLJ45983	43	1
27_macs2_HNNN134_1033_H3K27ac_peak_53569_lociStitched	chr3	172229388	172440950	27	103608	92283.3	24223.8	44	TNFSF10,NCEH1	NCEH1,ECT2,TNFSF10	NCEH1	44	1
29_macs2_HNNN134_1033_H3K27ac_peak_51156_lociStitched	chr3	57919410	58115179	29	123184	90484.4	22728.8	45	FLNB	FLNB	FLNB	45	1
1_macs2_HNNN134_1033_H3K27ac_peak_49363_lociStitched	chr22	50962630	50991338	1	28709	68904.9	2890.9	46	ODF3B,KLHDC7B,SCO2,TYMP,C22orf41,NCAPH2	CPT1B,LMF2,SBF1,LOC100144603,ADM2,MIOX,MAPK8IP2,CHKB,TYMP	ODF3B	46	1
3_macs2_HNNN134_1033_H3K27ac_peak_19364_lociStitched	chr12	115099925	115151288	3	34199	71225.1	5372.57	47	TBX3	TBX3	TBX3	47	1
25_macs2_HNNN134_1033_H3K27ac_peak_25599_lociStitched	chr15	67302166	67492334	25	129292	82837.2	17552.5	48	SMAD3		SMAD3	48	1
12_macs2_HNNN134_1033_H3K27ac_peak_7716_lociStitched	chr1	234716880	234820678	12	54108	75513	10234.5	49	IRF2BP2,NCRNA00184		NCRNA00184	49	1
48_macs2_HNNN134_1033_H3K27ac_peak_9041_lociStitched	chr10	29872455	30167629	48	148760	93953.9	28749.9	50	SVIL,MIR938	MIR604	SVIL	50	1
11_macs2_HNNN134_1033_H3K27ac_peak_38716_lociStitched	chr2	28805377	28942616	11	100239	78926.1	14231.7	51	PLB1	PPP1CB	PPP1CB	51	1
22_macs2_HNNN134_1033_H3K27ac_peak_47212_lociStitched	chr21	42783156	42939273	22	84336	79494.8	15065.3	52	TMPRSS2,MX1	MX2	TMPRSS2	52	1
22_macs2_HNNN134_1033_H3K27ac_peak_38695_lociStitched	chr2	28523724	28693370	22	91403	80955.1	16557.4	53	BRE,FOSL2	PLB1	FOSL2	53	1
29_macs2_HNNN134_1033_H3K27ac_peak_76701_lociStitched	chr9	132628819	132836646	29	126020	82507.3	18143.3	54	GPR107,USP20,FNBP1	GPR107,C9orf78,TOR1A	FNBP1	54	1
macs2_HNNN134_1033_H3K27ac_peak_13955	chr11	65235166	65278429	1	43264	67464.3	3352.88	55	MALAT1	NEAT1,MIR612,SCYL1,LTBP3	MALAT1	55	1
10_macs2_HNNN134_1033_H3K27ac_peak_52818_lociStitched	chr3	141077796	141178159	10	81276	76737.5	12997	56	ZBTB38	RASA2	RASA2	56	1
macs2_HNNN134_1033_H3K27ac_peak_13953	chr11	65182942	65216994	1	34053	67157.4	3456.28	57	MIR612,NEAT1	FRMD8,MALAT1,SLC25A45	NEAT1	57	1
8_macs2_HNNN134_1033_H3K27ac_peak_76459_lociStitched	chr9	130255155	130371113	8	78874	73958	10297.1	58	LRSAM1,FAM129B	LRSAM1,RPL12,SNORA65,STXBP1	FAM129B	58	1
14_macs2_HNNN134_1033_H3K27ac_peak_45991_lociStitched	chr20	49240731	49383996	14	87228	79426.1	15902.4	59	FAM65C,PARD6B	BCAS4,MIR645	PARD6B	59	1
23_macs2_HNNN134_1033_H3K27ac_peak_8186_lociStitched	chr10	3843294	4024123	23	112089	80215.7	18336.1	60		KLF6	KLF6	60	1
4_macs2_HNNN134_1033_H3K27ac_peak_31057_lociStitched	chr17	38050525	38086582	4	19710	77097.1	15695.6	61	GSDMB,ORMDL3	ZPBP2,IKZF3,GSDMB,GSDMA,LOC728129	GSDMB	61	1
29_macs2_HNNN134_1033_H3K27ac_peak_75865_lociStitched	chr9	114653351	114883476	29	127087	82937.1	21562.7	62	MIR3134,SUSD1,UGCG		UGCG	62	1
29_macs2_HNNN134_1033_H3K27ac_peak_406_lociStitched	chr1	9290979	9533145	29	106049	87082.9	25936	63	H6PD,SPSB1		SPSB1	63	1
50_macs2_HNNN134_1033_H3K27ac_peak_69523_lociStitched	chr7	134319159	134639464	50	154106	90294	29147.8	64	BPGM,CALD1	CALD1,AGBL3	CALD1	64	1
11_macs2_HNNN134_1033_H3K27ac_peak_60004_lociStitched	chr5	131741172	131849816	11	87089	69814.6	8778.44	65	C5orf56,IRF1	RAD50,SLC22A5,MIR3936,IL5	IRF1	65	1
10_macs2_HNNN134_1033_H3K27ac_peak_7360_lociStitched	chr1	226813433	226929225	10	103944	72393.2	12077.1	66	ITPKB		ITPKB	66	1
33_macs2_HNNN134_1033_H3K27ac_peak_337_lociStitched	chr1	8402601	8637475	33	112959	86551.1	26493.8	67	SLC45A1,RERE		RERE	67	1
26_macs2_HNNN134_1033_H3K27ac_peak_35140_lociStitched	chr19	2461656	2637742	26	97995	72882	13065.6	68	GADD45B,GNG7	LMNB2,TIMM13	GADD45B	68	1
26_macs2_HNNN134_1033_H3K27ac_peak_63274_lociStitched	chr6	36973674	37160566	26	98009	79391.7	19661	69	FGD2,PIM1	MTCH1	PIM1	69	1
29_macs2_HNNN134_1033_H3K27ac_peak_12659_lociStitched	chr11	12088150	12312453	29	129866	79089.2	19806	70	MICALCL,MICAL2		MICAL2	70	1
22_macs2_HNNN134_1033_H3K27ac_peak_44835_lociStitched	chr20	19847298	19992416	22	78958	75853.2	17443.2	71	RIN2	NAA20,CRNKL1,C20orf26	RIN2	71	1
15_macs2_HNNN134_1033_H3K27ac_peak_76138_lociStitched	chr9	124004006	124138167	15	96091	71507.8	13295.4	72	STOM,GSN	RAB14,GSN	GSN	72	1
21_macs2_HNNN134_1033_H3K27ac_peak_76829_lociStitched	chr9	134453487	134621511	21	119074	73796.1	16147.1	73	RAPGEF1	UCK1	RAPGEF1	73	1
15_macs2_HNNN134_1033_H3K27ac_peak_30326_lociStitched	chr17	17566252	17697122	15	82474	67293.4	10090.1	74	SMCR5,RAI1	MIR33B,SREBF1	RAI1	74	1
25_macs2_HNNN134_1033_H3K27ac_peak_75342_lociStitched	chr9	97529867	97716605	25	113545	75199.4	18113.6	75	C9orf3,MIR2278		MIR2278	75	1
42_macs2_HNNN134_1033_H3K27ac_peak_23643_lociStitched	chr14	92969406	93196930	42	124073	76834.9	19885.6	76	RIN3,LGMN		RIN3	76	1
11_macs2_HNNN134_1033_H3K27ac_peak_9410_lociStitched	chr10	43817147	43917336	11	68164	65122.8	8175.42	77	HNRNPF,FXYD4	ZNF487P	FXYD4	77	1
39_macs2_HNNN134_1033_H3K27ac_peak_26409_lociStitched	chr15	86061638	86330031	39	123313	80142.1	23377	78	AKAP13,KLHL25,MIR1276		AKAP13	78	1
22_macs2_HNNN134_1033_H3K27ac_peak_49429_lociStitched	chr3	4744681	4912217	22	91151	77887.5	21427.9	79	ITPR1,EGOT		EGOT	79	1
7_macs2_HNNN134_1033_H3K27ac_peak_54118_lociStitched	chr3	193530655	193612649	7	56160	65898.6	10380.4	80			LOC100128023	80	1
24_macs2_HNNN134_1033_H3K27ac_peak_33032_lociStitched	chr17	76850231	77002016	24	78794	72553.2	17151.7	81	CANT1,TIMP2,LGALS3BP	C1QTNF1,USP36	TIMP2	81	1
3_macs2_HNNN134_1033_H3K27ac_peak_49322_lociStitched	chr22	50319497	50364917	3	42812	59686.4	4323.98	82	CRELD2,PIM3	CRELD2,ALG12	PIM3	82	1
5_macs2_HNNN134_1033_H3K27ac_peak_33592_lociStitched	chr18	9472522	9545229	5	58119	62229.9	7045.31	83	RALBP1		RALBP1	83	1
7_macs2_HNNN134_1033_H3K27ac_peak_10547_lociStitched	chr10	81895714	81982526	7	64197	64067.3	8959	84	PLAC9,ANXA11	ANXA11	ANXA11	84	1
19_macs2_HNNN134_1033_H3K27ac_peak_10496_lociStitched	chr10	80806557	80957339	19	98242	70309.6	15907.5	85	ZMIZ1,LOC283050	LOC283050	ZMIZ1	85	1
18_macs2_HNNN134_1033_H3K27ac_peak_35217_lociStitched	chr19	3332912	3483614	18	94618	65932.1	11664.3	86	C19orf77,NFIC	FZR1,DOHH	NFIC	86	1
12_macs2_HNNN134_1033_H3K27ac_peak_45247_lociStitched	chr20	34650770	34734274	12	59790	62577.9	8843.07	87	EPB41L1	EPB41L1,LOC647979	EPB41L1	87	1
13_macs2_HNNN134_1033_H3K27ac_peak_32317_lociStitched	chr17	62957669	63075606	13	79137	66209.8	12690	88	AMZ2P1,GNA13	LRRC37A3	GNA13	88	1
9_macs2_HNNN134_1033_H3K27ac_peak_23102_lociStitched	chr14	74178384	74262370	9	67079	60738.7	7222.8	89	C14orf43,PNMA1		C14orf43	89	1
18_macs2_HNNN134_1033_H3K27ac_peak_76947_lociStitched	chr9	137215065	137369567	18	90282	67965.4	14600.4	90	RXRA		RXRA	90	1
macs2_HNNN134_1033_H3K27ac_peak_31033	chr17	37815938	37836923	1	20986	63242.5	10047.6	91	STARD3,PGAP3,TCAP,PNMT	PPP1R1B,STARD3,ERBB2,C17orf37	PNMT	91	1
7_macs2_HNNN134_1033_H3K27ac_peak_1836_lociStitched	chr1	32354729	32430344	7	47906	60953.3	7780.78	92	PTP4A2	KHDRBS1,PTP4A2	PTP4A2	92	1
10_macs2_HNNN134_1033_H3K27ac_peak_15527_lociStitched	chr11	118740347	118810990	10	45254	59220	6103.56	93	CXCR5,BCL9L	UPK2,FOXR1	BCL9L	93	1
16_macs2_HNNN134_1033_H3K27ac_peak_74136_lociStitched	chr9	33101580	33236757	16	70637	67912.9	15018.2	94	B4GALT1	CHMP5,SMU1,SPINK4,BAG1	B4GALT1	94	1
7_macs2_HNNN134_1033_H3K27ac_peak_69623_lociStitched	chr7	137605716	137694325	7	71890	60670.6	8311.52	95	CREB3L2		CREB3L2	95	1
16_macs2_HNNN134_1033_H3K27ac_peak_10874_lociStitched	chr10	95135093	95245758	16	82577	61153.5	9417.59	96	MYOF	CEP55,MYOF	MYOF	96	1
16_macs2_HNNN134_1033_H3K27ac_peak_33568_lociStitched	chr18	9055240	9154132	16	59682	61303.2	10096.9	97	NDUFV2,ANKRD12		NDUFV2	97	1
25_macs2_HNNN134_1033_H3K27ac_peak_61892_lociStitched	chr6	7106486	7280398	25	69652	69669.1	18817.3	98	RREB1	RREB1,SSR1	RREB1	98	1
14_macs2_HNNN134_1033_H3K27ac_peak_43753_lociStitched	chr2	232461683	232552078	14	59270	57997.4	7258.72	99		C2orf57,PTMA,MIR1244-2	C2orf57	99	1
8_macs2_HNNN134_1033_H3K27ac_peak_1296_lociStitched	chr1	24643411	24720314	8	64875	59399.9	8720.8	100	GRHL3,C1orf201	NIPAL3	GRHL3	100	1
15_macs2_HNNN134_1033_H3K27ac_peak_11887_lociStitched	chr10	126298763	126435270	15	104415	61127.8	10483.7	101	FAM53B,LHPP	METTL10	FAM53B	101	1
5_macs2_HNNN134_1033_H3K27ac_peak_16658_lociStitched	chr12	12852378	12895078	5	24839	54455.3	3868.62	102	APOLD1,CDKN1B	APOLD1,MIR613,GPR19	CDKN1B	102	1
7_macs2_HNNN134_1033_H3K27ac_peak_33251_lociStitched	chr17	80151481	80208984	7	38329	57198.2	6710.6	103	SLC16A3,CCDC57,CSNK1D	CSNK1D	SLC16A3	103	1
10_macs2_HNNN134_1033_H3K27ac_peak_7699_lociStitched	chr1	234622175	234701775	10	66960	58561.7	8174.92	104		TARBP1,IRF2BP2	TARBP1	104	1
37_macs2_HNNN134_1033_H3K27ac_peak_55995_lociStitched	chr4	87818129	88049866	37	97560	70378.5	20253.8	105	AFF1	SLC10A6,C4orf36	AFF1	105	1
16_macs2_HNNN134_1033_H3K27ac_peak_39478_lociStitched	chr2	47177660	47313674	16	94262	63613.7	13492.6	106	TTC7A	MCFD2	MCFD2	106	1
12_macs2_HNNN134_1033_H3K27ac_peak_30944_lociStitched	chr17	36570082	36654738	12	48292	62916.3	14019	107	ARHGAP23		ARHGAP23	107	1
6_macs2_HNNN134_1033_H3K27ac_peak_13141_lociStitched	chr11	34606396	34687148	6	49429	56316.4	7501.86	108	EHF		EHF	108	1
9_macs2_HNNN134_1033_H3K27ac_peak_44081_lociStitched	chr2	238558118	238654011	9	73963	57833.1	9129.01	109	LRRFIP1		LRRFIP1	109	1
17_macs2_HNNN134_1033_H3K27ac_peak_26532_lociStitched	chr15	90536943	90650548	17	75876	57824.9	9815.47	110	ZNF710,IDH2		ZNF710	110	1
14_macs2_HNNN134_1033_H3K27ac_peak_1088_lociStitched	chr1	21578024	21673162	14	68986	58490.8	10484.2	111	ECE1		ECE1	111	1
1_macs2_HNNN134_1033_H3K27ac_peak_26778_lociStitched	chr15	96862445	96904081	1	41637	51811.8	3822.18	112	NR2F2,MIR1469		NR2F2	112	1
28_macs2_HNNN134_1033_H3K27ac_peak_66571_lociStitched	chr7	2727260	2913793	28	97104	64894.8	17086.4	113	GNA12,AMZ1		GNA12	113	1
16_macs2_HNNN134_1033_H3K27ac_peak_46122_lociStitched	chr20	52293231	52423887	16	60520	61094.7	13980.2	114			SUMO1P1	114	1
20_macs2_HNNN134_1033_H3K27ac_peak_894_lociStitched	chr1	17829056	17965835	20	75591	61673.7	14662.7	115	ARHGEF10L		ARHGEF10L	115	1
4_macs2_HNNN134_1033_H3K27ac_peak_38162_lociStitched	chr2	11211621	11270928	4	42023	52160.5	5319.84	116		C2orf50,PQLC3	C2orf50	116	1
7_macs2_HNNN134_1033_H3K27ac_peak_31194_lociStitched	chr17	39801333	39854207	7	37243	53344.6	6667.41	117	EIF1	HAP1,KRT42P,GAST,KRT16,KRT17	EIF1	117	1
12_macs2_HNNN134_1033_H3K27ac_peak_76599_lociStitched	chr9	131893454	131968678	12	40049	53770.1	7153.8	118	PPP2R4,IER5L	CRAT	IER5L	118	1
4_macs2_HNNN134_1033_H3K27ac_peak_8166_lociStitched	chr10	3782182	3830495	4	38066	51434	5039.05	119	KLF6	KLF6	KLF6	119	1
13_macs2_HNNN134_1033_H3K27ac_peak_70375_lociStitched	chr8	11652928	11760302	13	71008	54170.2	7795.35	120	FDFT1,CTSB	NEIL2	CTSB	120	1
7_macs2_HNNN134_1033_H3K27ac_peak_19873_lociStitched	chr12	125382836	125438131	7	29581	51479.6	5197.73	121	UBC,DHX37	BRI3BP,SCARB1	UBC	121	1
12_macs2_HNNN134_1033_H3K27ac_peak_22928_lociStitched	chr14	69345355	69453194	12	85862	55267.5	9187.88	122	ACTN1		ACTN1	122	1
macs2_HNNN134_1033_H3K27ac_peak_19629	chr12	122218408	122246357	1	27950	49078.4	3063.21	123	LOC338799,TMEM120B,RHOF,SETD1B		RHOF	123	1
8_macs2_HNNN134_1033_H3K27ac_peak_60268_lociStitched	chr5	139012884	139091865	8	62152	51945.8	5955.17	124	CXXC5		CXXC5	124	1
macs2_HNNN134_1033_H3K27ac_peak_31040	chr17	37891367	37898995	1	7629	49542.3	3584.4	125	GRB7	C17orf37,PGAP3,ERBB2	GRB7	125	1
9_macs2_HNNN134_1033_H3K27ac_peak_10061_lociStitched	chr10	73452245	73536776	9	65799	55452.3	9543.55	126	CDH23,C10orf105,C10orf54	CDH23	C10orf105	126	1
19_macs2_HNNN134_1033_H3K27ac_peak_19161_lociStitched	chr12	110351789	110487055	19	68189	58096.7	12255.1	127	TCHP,C12orf76,ANKRD13A,GIT2	GIT2,GLTP	GIT2	127	1
27_macs2_HNNN134_1033_H3K27ac_peak_74345_lociStitched	chr9	37906872	38084482	27	91127	64738.8	19075.3	128	SHB	MCART1	SHB	128	1
4_macs2_HNNN134_1033_H3K27ac_peak_30918_lociStitched	chr17	36100520	36131497	4	13798	52825.1	7189.76	129	HNF1B		HNF1B	129	1
13_macs2_HNNN134_1033_H3K27ac_peak_37276_lociStitched	chr19	47582894	47663313	13	33840	54001.4	8492.25	130	SAE1,ZC3H4	TMEM160	ZC3H4	130	1
7_macs2_HNNN134_1033_H3K27ac_peak_1128_lociStitched	chr1	22213558	22293316	7	63802	53860.6	8462.32	131	HSPG2	CELA3A,CELA3B	HSPG2	131	1
17_macs2_HNNN134_1033_H3K27ac_peak_39622_lociStitched	chr2	54747690	54867729	17	75368	57330.6	12111.9	132	RPL23AP32,SPTBN1		SPTBN1	132	1
7_macs2_HNNN134_1033_H3K27ac_peak_52690_lociStitched	chr3	134009975	134101270	7	57115	55927.3	10900.6	133	AMOTL2	RYK	AMOTL2	133	1
2_macs2_HNNN134_1033_H3K27ac_peak_42844_lociStitched	chr2	201978151	202025631	2	38835	48904.4	4391.9	134	CFLAR	CASP10,FAM126B,NDUFB3	CFLAR	134	1
macs2_HNNN134_1033_H3K27ac_peak_43345	chr2	219133858	219169366	1	35509	48198.6	3763.85	135	PNKD,AAMP,TMBIM1	GPBAR1,PNKD	TMBIM1	135	1
13_macs2_HNNN134_1033_H3K27ac_peak_34902_lociStitched	chr18	74757854	74859962	13	71212	54474.6	10108.7	136	MBP	MBP	MBP	136	1
11_macs2_HNNN134_1033_H3K27ac_peak_11241_lociStitched	chr10	104338843	104439058	11	67376	51560.6	7345.76	137	SUFU,ARL3,TRIM8	SFXN2	TRIM8	137	1
5_macs2_HNNN134_1033_H3K27ac_peak_36330_lociStitched	chr19	20245461	20294697	5	40255	47995.3	3938.88	138	ZNF486		ZNF486	138	1
2_macs2_HNNN134_1033_H3K27ac_peak_32133_lociStitched	chr17	59460681	59495027	2	30003	48129	4361.94	139	C17orf82,BCAS3,TBX2	TBX4	TBX2	139	1
13_macs2_HNNN134_1033_H3K27ac_peak_22129_lociStitched	chr14	35789788	35890187	13	61322	52137.2	8413.44	140	NFKBIA	PSMA6	NFKBIA	140	1
31_macs2_HNNN134_1033_H3K27ac_peak_29212_lociStitched	chr16	84896326	85097097	31	92828	55914.7	12206.9	141	KIAA0513,CRISPLD2,ZDHHC7	FAM92B	ZDHHC7	141	1
9_macs2_HNNN134_1033_H3K27ac_peak_5040_lociStitched	chr1	156425899	156495151	9	48789	52236.8	8642.65	142	MEF2D	C1orf61,IQGAP3,MIR9-1	MEF2D	142	1
11_macs2_HNNN134_1033_H3K27ac_peak_66663_lociStitched	chr7	5403647	5470470	11	26392	49529.2	5960.61	143	TNRC18		TNRC18	143	1
16_macs2_HNNN134_1033_H3K27ac_peak_777_lociStitched	chr1	16438428	16553932	16	63918	55800	12578.4	144	EPHA2,ARHGEF19	FAM131C,C1orf89	EPHA2	144	1
15_macs2_HNNN134_1033_H3K27ac_peak_52590_lociStitched	chr3	129267917	129395194	15	71606	58000.1	14827.8	145	TMCC1,H1FOO,PLXND1	RHO	PLXND1	145	1
45_macs2_HNNN134_1033_H3K27ac_peak_44006_lociStitched	chr2	238027490	238270638	45	132554	63826.3	20716.2	146	COL6A3	COPS8	COPS8	146	1
23_macs2_HNNN134_1033_H3K27ac_peak_15894_lociStitched	chr11	128277680	128453902	23	93609	59140.1	16071.4	147	ETS1		ETS1	147	1
macs2_HNNN134_1033_H3K27ac_peak_53266	chr3	158414677	158454776	1	40100	48102.8	5072.52	148	RARRES1	LXN	RARRES1	148	1
6_macs2_HNNN134_1033_H3K27ac_peak_2103_lociStitched	chr1	37920275	37965485	6	22414	47497.6	4982.14	149	ZC3H12A,MEAF6		ZC3H12A	149	1
21_macs2_HNNN134_1033_H3K27ac_peak_19076_lociStitched	chr12	109003602	109128797	21	86506	54735.3	12532	150	SELPLG,CORO1C	TMEM119,ISCU,SART3	SELPLG	150	1
30_macs2_HNNN134_1033_H3K27ac_peak_73321_lociStitched	chr8	141991433	142193581	30	76954	61372.1	19345.6	151	PTK2,DENND3	PTK2,SLC45A4	DENND3	151	1
20_macs2_HNNN134_1033_H3K27ac_peak_22850_lociStitched	chr14	68630900	68780930	20	93638	55961.2	14057.8	152	RAD51L1		RAD51L1	152	1
21_macs2_HNNN134_1033_H3K27ac_peak_69427_lociStitched	chr7	130566580	130725619	21	86398	55759.1	13884.1	153	FLJ43663,LOC646329	MIR29A,MIR29B1	LOC646329	153	1
8_macs2_HNNN134_1033_H3K27ac_peak_48291_lociStitched	chr22	31598929	31693457	8	68737	50969.5	9131.4	154	PIK3IP1,LIMK2,RNF185	PATZ1,MIR3928	LIMK2	154	1
macs2_HNNN134_1033_H3K27ac_peak_36215	chr19	18463986	18501947	1	37962	45507.6	3731.57	155	GDF15,PGPEP1,MIR3189	LSM4,LRRC25,ISYNA1,SSBP4	GDF15	155	1
8_macs2_HNNN134_1033_H3K27ac_peak_33191_lociStitched	chr17	79338284	79404611	8	39264	49566.2	8191.38	156	BAHCC1	TMEM105,MIR3186	BAHCC1	156	1
8_macs2_HNNN134_1033_H3K27ac_peak_50381_lociStitched	chr3	39165887	39233526	8	40658	49856.7	8556.33	157	TTC21A,CSRNP1,XIRP1	GORASP1,TTC21A	CSRNP1	157	1
17_macs2_HNNN134_1033_H3K27ac_peak_22976_lociStitched	chr14	70073783	70213676	17	91700	53732.9	12464.5	158	KIAA0247	SRSF5,C14orf162,LOC100289511	KIAA0247	158	1
10_macs2_HNNN134_1033_H3K27ac_peak_35692_lociStitched	chr19	10832291	10942871	10	69718	50325	9277.66	159	MIR199A1,DNM2	C19orf38,TMED1,DNM2,CARM1,MIR638,QTRT1	MIR199A1	159	1
24_macs2_HNNN134_1033_H3K27ac_peak_74946_lociStitched	chr9	90106071	90234854	24	67216	54011.6	12968.4	160	DAPK1		DAPK1	160	1
14_macs2_HNNN134_1033_H3K27ac_peak_10277_lociStitched	chr10	76939531	77057377	14	61156	53054.3	12079.2	161	SAMD8,VDAC2,COMTD1	VDAC2	COMTD1	161	1
15_macs2_HNNN134_1033_H3K27ac_peak_37071_lociStitched	chr19	45221732	45300412	15	46601	49544.8	8583.99	162	CBLC,BCL3	PVRL2,BCAM,CEACAM19,CEACAM16,CBLC	BCL3	162	1
18_macs2_HNNN134_1033_H3K27ac_peak_46763_lociStitched	chr21	34703278	34818140	18	63963	51825.7	10911.9	163	IFNAR1,IFNGR2	TMEM50B,DNAJC28	IFNGR2	163	1
16_macs2_HNNN134_1033_H3K27ac_peak_49814_lociStitched	chr3	14400306	14513809	16	61582	54776.5	13949.5	164	SLC6A6		SLC6A6	164	1
9_macs2_HNNN134_1033_H3K27ac_peak_589_lociStitched	chr1	12190517	12270944	9	65377	49414.3	8678.07	165	TNFRSF1B,TNFRSF8	VPS13D	TNFRSF1B	165	1
20_macs2_HNNN134_1033_H3K27ac_peak_21273_lociStitched	chr13	99096184	99239128	20	78526	51502.7	10892.3	166	FARP1,STK24		STK24	166	1
7_macs2_HNNN134_1033_H3K27ac_peak_53846_lociStitched	chr3	185015881	185084751	7	44279	48794.4	8216.19	167	MAP3K13	EHHADH	MAP3K13	167	1
7_macs2_HNNN134_1033_H3K27ac_peak_17306_lociStitched	chr12	48164119	48232449	7	55802	46683.1	6149.7	168	HDAC7,SLC48A1	HDAC7,RAPGEF3,ENDOU	HDAC7	168	1
macs2_HNNN134_1033_H3K27ac_peak_36765	chr19	39887830	39906914	1	19085	42904.6	2450.39	169	ZFP36,PLEKHG2,MED29	SUPT5H,RPS16,PAF1	ZFP36	169	1
12_macs2_HNNN134_1033_H3K27ac_peak_38405_lociStitched	chr2	20767116	20875818	12	73628	51013.8	10641.9	170	GDF7,HS1BP3		HS1BP3	170	1
21_macs2_HNNN134_1033_H3K27ac_peak_12317_lociStitched	chr11	3837182	3989111	21	71630	52992.8	12625.3	171	PGAP2,STIM1,RHOG	PGAP2,NUP98	STIM1	171	1
18_macs2_HNNN134_1033_H3K27ac_peak_27466_lociStitched	chr16	11625186	11736883	18	73473	47918	7751.77	172	LITAF	SNN	LITAF	172	1
22_macs2_HNNN134_1033_H3K27ac_peak_73157_lociStitched	chr8	134183887	134334027	22	75262	56122.3	16019.9	173	NDRG1,WISP1		NDRG1	173	1
20_macs2_HNNN134_1033_H3K27ac_peak_40676_lociStitched	chr2	99317464	99453144	20	83730	52508.2	12550.4	174	C2orf55,MGAT4A	MGAT4A	MGAT4A	174	1
3_macs2_HNNN134_1033_H3K27ac_peak_61517_lociStitched	chr5	180211243	180261476	3	47773	43461.6	3576.59	175	LOC729678,MGAT1	OR2Y1,MGAT1,ZFP62	MGAT1	175	1
macs2_HNNN134_1033_H3K27ac_peak_16314	chr12	6302485	6345961	1	43477	43454.3	3978.05	176	CD9		CD9	176	1
20_macs2_HNNN134_1033_H3K27ac_peak_45324_lociStitched	chr20	35897836	36013450	20	69098	52026.3	12567.2	177	MANBAL,SRC	MANBAL,GHRH	SRC	177	1
9_macs2_HNNN134_1033_H3K27ac_peak_51790_lociStitched	chr3	101522392	101589027	9	38017	47610.7	8216.1	178	FAM55C,NFKBIZ		NFKBIZ	178	1
32_macs2_HNNN134_1033_H3K27ac_peak_76408_lociStitched	chr9	129767348	129965842	32	106173	59409.3	20028	179	RALGPS1,ANGPTL2		ANGPTL2	179	1
17_macs2_HNNN134_1033_H3K27ac_peak_1224_lociStitched	chr1	23849355	23947463	17	58414	49495.5	10222.9	180	E2F2,ID3	ASAP3,MDS2	ID3	180	1
10_macs2_HNNN134_1033_H3K27ac_peak_68242_lociStitched	chr7	75910329	75977399	10	40101	44246.1	5043.66	181	HSPB1,YWHAG,SRRM3	ZP3	HSPB1	181	1
18_macs2_HNNN134_1033_H3K27ac_peak_76749_lociStitched	chr9	133283172	133378341	18	56896	48526.7	9402.7	182	ASS1		ASS1	182	1
6_macs2_HNNN134_1033_H3K27ac_peak_40344_lociStitched	chr2	85617752	85674265	6	46741	44526.6	5436.55	183	CAPG,ELMOD3,SH2D6	RETSAT	CAPG	183	1
1_macs2_HNNN134_1033_H3K27ac_peak_2656_lociStitched	chr1	51432344	51451202	1	18859	41150	2304.45	184	CDKN2C	FAF1	CDKN2C	184	1
5_macs2_HNNN134_1033_H3K27ac_peak_33111_lociStitched	chr17	78222737	78269398	5	37513	44267.3	5445.34	185	RNF213,SLC26A11	SLC26A11,SGSH	RNF213	185	1
macs2_HNNN134_1033_H3K27ac_peak_35882	chr19	13941843	13966343	1	24501	41120.8	2334.85	186	LOC284454,MIR24-2,ZSWIM4,MIR23A,MIR27A	MIR181C,MIR181D,NANOS3	MIR23A	186	1
20_macs2_HNNN134_1033_H3K27ac_peak_6706_lociStitched	chr1	206629171	206765874	20	73019	52644.3	13943.7	187	RASSF5,SRGAP2,IKBKE,LGTN	DYRK3,RASSF5	RASSF5	187	1
27_macs2_HNNN134_1033_H3K27ac_peak_44154_lociStitched	chr2	240120897	240304037	27	100032	54850.4	16152.9	188	HDAC4,MIR4269	MGC16025	MIR4269	188	1
20_macs2_HNNN134_1033_H3K27ac_peak_15845_lociStitched	chr11	126177786	126306511	20	75649	48954.1	10336.6	189	KIRREL3,DCPS,ST3GAL4,FLJ39051	FOXRED1,TIRAP,SRPR	ST3GAL4	189	1
13_macs2_HNNN134_1033_H3K27ac_peak_63616_lociStitched	chr6	43938827	44047496	13	57861	51107	12529.5	190	C6orf223	TMEM63B,MRPL14	C6orf223	190	1
4_macs2_HNNN134_1033_H3K27ac_peak_12029_lociStitched	chr10	134197325	134243420	4	38302	42352.1	3789.01	191	PWWP2B	LRRC27,C10orf91	PWWP2B	191	1
22_macs2_HNNN134_1033_H3K27ac_peak_5388_lociStitched	chr1	164521445	164654867	22	70491	54209.4	15703.8	192	PBX1		PBX1	192	1
11_macs2_HNNN134_1033_H3K27ac_peak_49460_lociStitched	chr3	5016442	5074647	11	44238	45463.9	6990.42	193	BHLHE40		BHLHE40	193	1
9_macs2_HNNN134_1033_H3K27ac_peak_48722_lociStitched	chr22	39306810	39399866	9	56714	46742	8496.01	194	APOBEC3A,APOBEC3B	APOBEC3F,CBX6,APOBEC3C,APOBEC3D	APOBEC3A	194	1
13_macs2_HNNN134_1033_H3K27ac_peak_1902_lociStitched	chr1	33176834	33266088	13	39731	47286.8	9094.98	195	YARS,KIAA1522	KIAA1522,SYNC,S100PBP	KIAA1522	195	1
11_macs2_HNNN134_1033_H3K27ac_peak_63692_lociStitched	chr6	45383008	45452554	11	47387	46651.5	8505.48	196	RUNX2	SUPT3H	RUNX2	196	1
2_macs2_HNNN134_1033_H3K27ac_peak_35824_lociStitched	chr19	12885491	12907973	2	21403	40112.4	1998.65	197	JUNB,HOOK2,PRDX2	ASNA1,RNASEH2A,RTBDN,C19orf43,MAST1,BEST2	JUNB	197	1
19_macs2_HNNN134_1033_H3K27ac_peak_75467_lociStitched	chr9	100797042	100932534	19	65567	49630.7	11571	198	TRIM14,NANS,CORO2A	TRIM14	TRIM14	198	1
20_macs2_HNNN134_1033_H3K27ac_peak_57940_lociStitched	chr5	14141949	14271790	20	77390	52676.5	14646.1	199	TRIO		TRIO	199	1
7_macs2_HNNN134_1033_H3K27ac_peak_33321_lociStitched	chr17	80788339	80870615	7	53359	48386.5	10383.2	200	ZNF750,TBCD		ZNF750	200	1
12_macs2_HNNN134_1033_H3K27ac_peak_46510_lociStitched	chr21	18807387	18922416	12	63138	48507.7	10628.7	201	CXADR,C21orf37	C21orf37	CXADR	201	1
11_macs2_HNNN134_1033_H3K27ac_peak_24526_lociStitched	chr15	40313672	40415782	11	51603	46317.1	8628.3	202	BMF,EIF2AK4,SRP14	BUB1B,BMF	SRP14	202	1
13_macs2_HNNN134_1033_H3K27ac_peak_66046_lociStitched	chr6	159050140	159159780	13	59274	46925.9	9242.65	203	SYTL3,TMEM181,DYNLT1	MIR3918	SYTL3	203	1
18_macs2_HNNN134_1033_H3K27ac_peak_42287_lociStitched	chr2	174777934	174918920	18	52366	51685.5	14042.2	204	SP3		SP3	204	1
macs2_HNNN134_1033_H3K27ac_peak_35039	chr19	1236263	1263690	1	27428	39972.1	2402.61	205	C19orf26,ATP5D,MIDN	CIRBP,C19orf23,ATP5D,STK11,EFNA2,C19orf24	MIDN	205	1
macs2_HNNN134_1033_H3K27ac_peak_4961	chr1	155095017	155113303	1	18287	39980.5	2550.9	206	DPM3,SLC50A1,EFNA1	EFNA3,TRIM46,EFNA1,KRTCAP2,MUC1,SLC50A1	EFNA1	206	1
10_macs2_HNNN134_1033_H3K27ac_peak_49606_lociStitched	chr3	10205774	10270382	10	41625	44540.8	7119.8	207	IRAK2	C3orf10,VHL,TATDN2	IRAK2	207	1
27_macs2_HNNN134_1033_H3K27ac_peak_57689_lociStitched	chr4	186614682	186802648	27	91687	53889.9	16484.6	208	SORBS2	SORBS2	SORBS2	208	1
6_macs2_HNNN134_1033_H3K27ac_peak_40641_lociStitched	chr2	99060754	99137554	6	69446	44682.2	7311.36	209	INPP4A		INPP4A	209	1
10_macs2_HNNN134_1033_H3K27ac_peak_14525_lociStitched	chr11	75012313	75100367	10	61399	44432	7167.6	210	ARRB1,MIR326	RPS3,SNORD15B,KLHL35,SNORD15A	ARRB1	210	1
15_macs2_HNNN134_1033_H3K27ac_peak_66998_lociStitched	chr7	20172511	20287906	15	58476	48719.8	11551	211	MACC1		MACC1	211	1
15_macs2_HNNN134_1033_H3K27ac_peak_19798_lociStitched	chr12	124836669	124951406	15	82461	48981.2	11852.3	212	NCOR2		FAM101A	212	1
10_macs2_HNNN134_1033_H3K27ac_peak_77289_lociStitched	chrX	12963896	13048793	10	58447	41344.8	4448.6	213	TMSL3,TMSB4X	TLR8,FAM9C,LOC349408	TMSB4X	213	1
10_macs2_HNNN134_1033_H3K27ac_peak_30976_lociStitched	chr17	37023644	37082886	10	36383	47358.1	10479.9	214	LASP1	SNORA21,CWC25,FBXO47,C17orf98,RPL23	LASP1	214	1
6_macs2_HNNN134_1033_H3K27ac_peak_35273_lociStitched	chr19	4041892	4091243	6	35286	40507.3	3765.48	215	MAP2K2,ZBTB7A	PIAS4	ZBTB7A	215	1
4_macs2_HNNN134_1033_H3K27ac_peak_31004_lociStitched	chr17	37334357	37371194	4	18206	49446.3	12734.6	216	CACNB1,RPL19,STAC2	PLXDC1,ARL5C	CACNB1	216	1
20_macs2_HNNN134_1033_H3K27ac_peak_2163_lociStitched	chr1	39530661	39682453	20	63876	52292.3	15816.7	217	MACF1	NDUFS5	MACF1	217	1
22_macs2_HNNN134_1033_H3K27ac_peak_12568_lociStitched	chr11	10566451	10731367	22	90430	51272.4	14825.9	218	MRVI1,LOC100129827,LYVE1	MTRNR2L8,RNF141,CTR9	MRVI1	218	1
5_macs2_HNNN134_1033_H3K27ac_peak_2383_lociStitched	chr1	43379350	43458426	5	46213	44725.4	8516.49	219	FLJ32224,SLC2A1		FLJ32224	219	1
16_macs2_HNNN134_1033_H3K27ac_peak_63116_lociStitched	chr6	34954387	35076179	16	65291	49325.8	13238.8	220	ANKS1A	TCP11	TCP11	220	1
36_macs2_HNNN134_1033_H3K27ac_peak_41991_lociStitched	chr2	161113086	161290462	36	80803	53869.1	18074.6	221	RBMS1		ITGB6	221	1
15_macs2_HNNN134_1033_H3K27ac_peak_60910_lociStitched	chr5	156873683	157005709	15	97829	45483	9690.71	222	NIPAL4,ADAM19		NIPAL4	222	1
13_macs2_HNNN134_1033_H3K27ac_peak_33416_lociStitched	chr18	2956303	3068075	13	66656	46251.3	10484.2	223	LPIN2,MYOM1	LOC727896	LPIN2	223	1
15_macs2_HNNN134_1033_H3K27ac_peak_23946_lociStitched	chr14	102225962	102346278	15	59026	45876.5	10263	224	PPP2R5C	NCRNA00239,PPP2R5C	PPP2R5C	224	1
24_macs2_HNNN134_1033_H3K27ac_peak_12883_lociStitched	chr11	16891684	17041738	24	75967	48902.6	13369.8	225	PLEKHA7		PLEKHA7	225	1
9_macs2_HNNN134_1033_H3K27ac_peak_45003_lociStitched	chr20	30248374	30319164	9	55696	42905.8	7404.63	226	BCL2L1	COX4I2,TPX2	BCL2L1	226	1
17_macs2_HNNN134_1033_H3K27ac_peak_46747_lociStitched	chr21	34569093	34678053	17	54125	46395.2	10950.5	227	IFNAR2,IL10RB	IFNAR1,C21orf54	IL10RB	227	1
13_macs2_HNNN134_1033_H3K27ac_peak_42990_lociStitched	chr2	206540372	206667280	13	83993	48022	12690.8	228	NRP2	NRP2	NRP2	228	1
5_macs2_HNNN134_1033_H3K27ac_peak_47403_lociStitched	chr21	45122032	45161100	5	29213	39032.8	3770.06	229	PDXK	RRP1B,HSF2BP,RRP1,CSTB	PDXK	229	1
26_macs2_HNNN134_1033_H3K27ac_peak_13163_lociStitched	chr11	35051787	35216173	26	81926	49299.4	14087.9	230	CD44	CD44	CD44	230	1
7_macs2_HNNN134_1033_H3K27ac_peak_38379_lociStitched	chr2	20366373	20433531	7	44969	42108.1	6903.84	231	SDC1		SDC1	231	1
13_macs2_HNNN134_1033_H3K27ac_peak_46830_lociStitched	chr21	35882026	35975964	13	54246	44836.6	9685.01	232	KCNE1,RCAN1		RCAN1	232	1
18_macs2_HNNN134_1033_H3K27ac_peak_72275_lociStitched	chr8	101387616	101524684	18	75823	49166.3	14090.6	233		ANKRD46	ANKRD46	233	1
2_macs2_HNNN134_1033_H3K27ac_peak_22169_lociStitched	chr14	38051911	38080766	2	18549	37410.5	2360.34	234	FOXA1		FOXA1	234	1
3_macs2_HNNN134_1033_H3K27ac_peak_32809_lociStitched	chr17	74242329	74276302	3	25177	38973.8	3923.88	235	FAM100B,QRICH2	RNF157	FAM100B	235	1
20_macs2_HNNN134_1033_H3K27ac_peak_23841_lociStitched	chr14	99977093	100102810	20	70332	45773.6	10736.2	236	CCDC85C,CCNK	SETD3,CYP46A1,HHIPL1	CCDC85C	236	1
8_macs2_HNNN134_1033_H3K27ac_peak_860_lociStitched	chr1	17512699	17578693	8	48273	42236.2	7305.54	237	PADI1,PADI3		PADI1	237	1
6_macs2_HNNN134_1033_H3K27ac_peak_30962_lociStitched	chr17	36829612	36863858	6	15950	40769.9	5934.83	238	MLLT6,C17orf96	CISD3,PCGF2,PSMB3	MLLT6	238	1
31_macs2_HNNN134_1033_H3K27ac_peak_54663_lociStitched	chr4	7805656	7988709	31	92770	50046.7	15230	239	ABLIM2,AFAP1	AFAP1-AS1,AFAP1	AFAP1	239	1
13_macs2_HNNN134_1033_H3K27ac_peak_23293_lociStitched	chr14	77367248	77445056	13	46829	40444.6	5679.98	240		C14orf4	C14orf4	240	1
5_macs2_HNNN134_1033_H3K27ac_peak_16667_lociStitched	chr12	12929376	12998835	5	47582	41043.3	6286.04	241	APOLD1,DDX47	MIR613,RPL13AP20,GPRC5A	DDX47	241	1
macs2_HNNN134_1033_H3K27ac_peak_10636	chr10	88696302	88724873	1	28572	36859.4	2385.68	242	SNCG,MMRN2	AGAP11,C10orf116	MMRN2	242	1
3_macs2_HNNN134_1033_H3K27ac_peak_53851_lociStitched	chr3	185242604	185279611	3	34448	38380	4092.97	243	LIPH	TMEM41A,SENP2	LIPH	243	1
3_macs2_HNNN134_1033_H3K27ac_peak_33445_lociStitched	chr18	3445722	3468932	3	17091	36537.2	2281.54	244	TGIF1		TGIF1	244	1
13_macs2_HNNN134_1033_H3K27ac_peak_19715_lociStitched	chr12	123307136	123405375	13	52106	43146.6	9018.34	245	HIP1R,VPS37B,CCDC62	ABCB9	VPS37B	245	1
13_macs2_HNNN134_1033_H3K27ac_peak_66010_lociStitched	chr6	158400403	158493282	13	62770	42194.9	8145.49	246	SYNJ2		SYNJ2	246	1
10_macs2_HNNN134_1033_H3K27ac_peak_506_lociStitched	chr1	10681012	10791784	10	72304	45837.5	11819.4	247	CASZ1,PEX14		CASZ1	247	1
9_macs2_HNNN134_1033_H3K27ac_peak_17759_lociStitched	chr12	57053461	57120487	9	28196	40048	6045.75	248	NACA,PTGES3	SNORD59B,HSD17B6,BAZ2A,SNORD59A,ATP5B,PRIM1,NACA	PTGES3	248	1
macs2_HNNN134_1033_H3K27ac_peak_68907	chr7	104641312	104663153	1	21842	36138.1	2168.81	249	MLL5,LOC100216545		LOC100216545	249	1
13_macs2_HNNN134_1033_H3K27ac_peak_47442_lociStitched	chr21	45556591	45643673	13	58697	42469.9	8568.87	250	C21orf33	ICOSLG,PWP2,DNMT3L	C21orf33	250	1
38_macs2_HNNN134_1033_H3K27ac_peak_3673_lociStitched	chr1	92149116	92358498	38	97828	53915.9	20226.3	251	TGFBR3	HSP90B3P	TGFBR3	251	1
macs2_HNNN134_1033_H3K27ac_peak_6413	chr1	201972387	201994248	1	21862	35819.2	2172.98	252	RNPEP,ELF3	TIMM17A,ELF3	ELF3	252	1
35_macs2_HNNN134_1033_H3K27ac_peak_47086_lociStitched	chr21	40260615	40510685	35	95975	58916.5	25282.1	253		PSMG1	PSMG1	253	1
macs2_HNNN134_1033_H3K27ac_peak_31041	chr17	37905828	37915375	1	9548	38262.5	4662.75	254		C17orf37,ERBB2,GRB7	GRB7	254	1
6_macs2_HNNN134_1033_H3K27ac_peak_36180_lociStitched	chr19	18108124	18170286	6	50510	38254.5	4742.96	255	KCNN1,ARRDC2	IL12RB1,MAST3	ARRDC2	255	1
17_macs2_HNNN134_1033_H3K27ac_peak_53087_lociStitched	chr3	151957876	152053640	17	61040	45028.2	11520.4	256	MBNL1,LOC401093	MBNL1,TMEM14E	MBNL1	256	1
13_macs2_HNNN134_1033_H3K27ac_peak_38117_lociStitched	chr2	10078195	10198910	13	60691	45304.3	11902.5	257	GRHL1,KLF11,CYS1		KLF11	257	1
21_macs2_HNNN134_1033_H3K27ac_peak_13499_lociStitched	chr11	47995024	48132099	21	82555	44412.3	11171.6	258	PTPRJ		PTPRJ	258	1
31_macs2_HNNN134_1033_H3K27ac_peak_75044_lociStitched	chr9	91990205	92171862	31	79980	50755	17529.9	259	SEMA4D	GADD45G	SEMA4D	259	1
8_macs2_HNNN134_1033_H3K27ac_peak_44740_lociStitched	chr20	17517509	17597214	8	53612	42889.3	9700.1	260	DSTN,BFSP1,RRBP1	BFSP1	DSTN	260	1
macs2_HNNN134_1033_H3K27ac_peak_17540	chr12	52623007	52648984	1	25978	35520.9	2397.68	261	KRT7	KRT86,KRT80,LOC283404,KRT81	KRT7	261	1
13_macs2_HNNN134_1033_H3K27ac_peak_50145_lociStitched	chr3	30637689	30735075	13	73484	45177.4	12075.9	262	TGFBR2		TGFBR2	262	1
7_macs2_HNNN134_1033_H3K27ac_peak_24285_lociStitched	chr15	31615203	31698878	7	60650	40105.4	7020.33	263	KLF13		KLF13	263	1
16_macs2_HNNN134_1033_H3K27ac_peak_73548_lociStitched	chr9	673790	764283	16	60443	43029.4	9972.33	264	KANK1		KANK1	264	1
23_macs2_HNNN134_1033_H3K27ac_peak_62366_lociStitched	chr6	18308256	18458813	23	61836	48916	15944	265	RNF144B	DEK	RNF144B	265	1
2_macs2_HNNN134_1033_H3K27ac_peak_13758_lociStitched	chr11	62303476	62348679	2	37784	36903.7	3932.66	266	AHNAK,EEF1G,TUT1	ROM1,MTA2,B3GAT3,EML3	AHNAK	266	1
6_macs2_HNNN134_1033_H3K27ac_peak_53440_lociStitched	chr3	169755235	169801370	6	27224	38052.1	5111.76	267	GPR160		GPR160	267	1
11_macs2_HNNN134_1033_H3K27ac_peak_76643_lociStitched	chr9	132298486	132379645	11	43709	40230.5	7320.54	268	C9orf50	ASB6,METTL11A,PRRX2	C9orf50	268	1
1_macs2_HNNN134_1033_H3K27ac_peak_53930_lociStitched	chr3	187453821	187470017	1	16197	34934.8	2162.17	269	BCL6	RTP2,LOC100131635,BCL6	BCL6	269	1
16_macs2_HNNN134_1033_H3K27ac_peak_7724_lociStitched	chr1	234835621	234921798	16	47252	43907.2	11142.7	270			NCRNA00184	270	1
19_macs2_HNNN134_1033_H3K27ac_peak_34578_lociStitched	chr18	55868930	55992194	19	73136	45730.9	13103	271	NEDD4L		NEDD4L	271	1
macs2_HNNN134_1033_H3K27ac_peak_73394	chr8	144094503	144115010	1	20508	34462	1837.43	272	LY6E,LOC100133669	C8orf31	LY6E	272	1
17_macs2_HNNN134_1033_H3K27ac_peak_10506_lociStitched	chr10	80970992	81112897	17	64859	47481.4	14871.6	273	ZMIZ1,PPIF		PPIF	273	1
15_macs2_HNNN134_1033_H3K27ac_peak_27954_lociStitched	chr16	27316200	27420150	15	50429	40831.6	8243.24	274	IL4R,IL21R	NSMCE1,IL21R,FLJ21408,LOC283888	IL4R	274	1
12_macs2_HNNN134_1033_H3K27ac_peak_21770_lociStitched	chr14	22917464	23039974	12	87173	43221.5	10682.9	275	DAD1	ABHD4	DAD1	275	1
15_macs2_HNNN134_1033_H3K27ac_peak_36100_lociStitched	chr19	17174467	17268981	15	59702	40007.8	7532.77	276	HAUS8,MYO9B	CPAMD8,HAUS8	MYO9B	276	1
9_macs2_HNNN134_1033_H3K27ac_peak_7150_lociStitched	chr1	222113645	222185017	9	47158	38733.6	6344.97	277			DUSP10	277	1
21_macs2_HNNN134_1033_H3K27ac_peak_49042_lociStitched	chr22	43235998	43375878	21	71141	45670.8	13302.6	278	PACSIN2,ARFGAP3		PACSIN2	278	1
3_macs2_HNNN134_1033_H3K27ac_peak_62965_lociStitched	chr6	32933987	32953185	3	15058	34694.6	2357.51	279	BRD2	HLA-DMA,HLA-DOA,HLA-DMB	BRD2	279	1
12_macs2_HNNN134_1033_H3K27ac_peak_53749_lociStitched	chr3	182962619	183047374	12	48884	42521.6	10187.6	280	B3GNT5,MCF2L2		B3GNT5	280	1
4_macs2_HNNN134_1033_H3K27ac_peak_49347_lociStitched	chr22	50707640	50753659	4	36861	37086.7	4776.77	281	MAPK11,PLXNB2,FAM116B	TUBGCP6,MAPK12,HDAC10,PPP6R2	PLXNB2	281	1
12_macs2_HNNN134_1033_H3K27ac_peak_19096_lociStitched	chr12	109162382	109256256	12	60629	41370.3	9133.94	282	SSH1	DAO,CORO1C	SSH1	282	1
16_macs2_HNNN134_1033_H3K27ac_peak_11264_lociStitched	chr10	104486290	104581001	16	66368	39115.6	6904.43	283	SFXN2,C10orf26	AS3MT,CYP17A1,ARL3,C10orf32	C10orf26	283	1
13_macs2_HNNN134_1033_H3K27ac_peak_68169_lociStitched	chr7	73983018	74079254	13	49942	38812	6621.04	284	GTF2I,GTF2IRD1	GTF2I	GTF2I	284	1
9_macs2_HNNN134_1033_H3K27ac_peak_13835_lociStitched	chr11	63604404	63663958	9	42622	37084.3	4901.29	285	MARK2	RCOR2,C11orf84,NAA40,MARK2	MARK2	285	1
macs2_HNNN134_1033_H3K27ac_peak_47381	chr21	44843782	44879353	1	35572	35386	3229.85	286	C21orf125,SIK1	C21orf84	C21orf125	286	1
18_macs2_HNNN134_1033_H3K27ac_peak_33008_lociStitched	chr17	76694804	76824944	18	63714	47253.8	15356.5	287	CYTH1,USP36		CYTH1	287	1
4_macs2_HNNN134_1033_H3K27ac_peak_50879_lociStitched	chr3	50263791	50311247	4	42313	37642.1	5780.14	288	GNAI2,SEMA3B	GNAT1,HYAL3,SLC38A3,HYAL1,C3orf45,NAT6,HYAL2,IFRD2	GNAI2	288	1
16_macs2_HNNN134_1033_H3K27ac_peak_2081_lociStitched	chr1	36807846	36913200	16	50907	42794.8	11178.1	289	OSCP1,LSM10,STK40	CSF3R,C1orf113,MRPS15,FAM176B	LSM10	289	1
18_macs2_HNNN134_1033_H3K27ac_peak_40324_lociStitched	chr2	85115505	85248664	18	40971	43037	11438.4	290	TMSB10,KCMF1	C2orf89	KCMF1	290	1
6_macs2_HNNN134_1033_H3K27ac_peak_46140_lociStitched	chr20	52507510	52566862	6	48437	39338.5	7786.98	291	BCAS1	SUMO1P1	SUMO1P1	291	1
7_macs2_HNNN134_1033_H3K27ac_peak_50636_lociStitched	chr3	45956868	46049219	7	54898	43137.2	11728.6	292	CXCR6,FYCO1	CCR9,XCR1	CXCR6	292	1
18_macs2_HNNN134_1033_H3K27ac_peak_49864_lociStitched	chr3	15299375	15426713	18	59556	46414.7	15013.2	293	SH3BP5	METTL6,EAF1	SH3BP5	293	1
11_macs2_HNNN134_1033_H3K27ac_peak_64541_lociStitched	chr6	108862889	108952137	11	48324	39519	8148.34	294	FOXO3		FOXO3	294	1
7_macs2_HNNN134_1033_H3K27ac_peak_76269_lociStitched	chr9	127000950	127082538	7	52491	38738	7432.67	295	NEK6	LOC100129034	NEK6	295	1
5_macs2_HNNN134_1033_H3K27ac_peak_34543_lociStitched	chr18	55433583	55505303	5	45523	37610	6540.86	296	ATP8B1		ATP8B1	296	1
10_macs2_HNNN134_1033_H3K27ac_peak_6533_lociStitched	chr1	203592273	203674404	10	66088	39086.1	8040.62	297	ATP2B4	SNORA77,ATP2B4	ATP2B4	297	1
19_macs2_HNNN134_1033_H3K27ac_peak_30510_lociStitched	chr17	25608603	25711640	19	36902	42894.3	11880.2	298	WSB1	LOC440419	WSB1	298	1
6_macs2_HNNN134_1033_H3K27ac_peak_52911_lociStitched	chr3	146219862	146268954	6	32590	37128.3	6180.68	299	PLSCR1	PLSCR2	PLSCR1	299	1
14_macs2_HNNN134_1033_H3K27ac_peak_45857_lociStitched	chr20	48155900	48252562	14	60707	42888.9	11976.4	300	PTGIS,B4GALT5		PTGIS	300	1
17_macs2_HNNN134_1033_H3K27ac_peak_44952_lociStitched	chr20	25260762	25379775	17	52715	44249	13436.6	301	PYGB,ABHD12	GINS1	ABHD12	301	1
10_macs2_HNNN134_1033_H3K27ac_peak_6497_lociStitched	chr1	203236587	203310070	10	43150	37851.1	7039.67	302	BTG2,FMOD,LOC730227	CHIT1,LOC730227	LOC730227	302	1
macs2_HNNN134_1033_H3K27ac_peak_31039	chr17	37878521	37888427	1	9907	35253.5	4628.08	303	ERBB2,C17orf37	PGAP3,GRB7	C17orf37	303	1
6_macs2_HNNN134_1033_H3K27ac_peak_28789_lociStitched	chr16	70714170	70786134	6	56249	35298.3	4684.86	304	VAC14,MTSS1L	LOC100130894	MTSS1L	304	1
4_macs2_HNNN134_1033_H3K27ac_peak_31389_lociStitched	chr17	42269636	42301319	4	17278	34613.7	4074.43	305	UBTF,ATXN7L3	TMUB2,C17orf65,ASB16,SLC4A1	ATXN7L3	305	1
4_macs2_HNNN134_1033_H3K27ac_peak_26463_lociStitched	chr15	89628499	89688072	4	54030	36041.7	5552.2	306	ABHD2		ABHD2	306	1
23_macs2_HNNN134_1033_H3K27ac_peak_45878_lociStitched	chr20	48364101	48510509	23	61420	47216.6	16749.1	307	SLC9A8	SPATA2,RNF114,B4GALT5	SLC9A8	307	1
3_macs2_HNNN134_1033_H3K27ac_peak_24733_lociStitched	chr15	44998826	45030760	3	29487	33288	2842.13	308	TRIM69,B2M	SPG11,PATL2	B2M	308	1
9_macs2_HNNN134_1033_H3K27ac_peak_36016_lociStitched	chr19	16173836	16231240	9	42640	35056.6	4655.46	309	TPM4,RAB8A	HSH2D,FLJ25328,LOC126536	TPM4	309	1
27_macs2_HNNN134_1033_H3K27ac_peak_30532_lociStitched	chr17	25782690	25937220	27	64088	49078.7	18682.7	310	KSR1	LGALS9,LOC440419	KSR1	310	1
15_macs2_HNNN134_1033_H3K27ac_peak_37325_lociStitched	chr19	48075927	48172014	15	47131	38684.6	8292.31	311	GLTSCR1	EHD2,ZNF541	GLTSCR1	311	1
5_macs2_HNNN134_1033_H3K27ac_peak_39907_lociStitched	chr2	66652726	66691091	5	26362	34355.9	4020.65	312	MEIS1		MEIS1	312	1
2_macs2_HNNN134_1033_H3K27ac_peak_16743_lociStitched	chr12	15079760	15118312	2	34324	33787	3488.96	313	ERP27,ARHGDIB	MGP,PDE6H	ERP27	313	1
9_macs2_HNNN134_1033_H3K27ac_peak_32608_lociStitched	chr17	72083248	72152610	9	35427	38808	8573.14	314		RPL38	RPL38	314	1
3_macs2_HNNN134_1033_H3K27ac_peak_73837_lociStitched	chr9	14302548	14327360	3	21893	32848.6	2652.4	315	NFIB	NFIB	NFIB	315	1
16_macs2_HNNN134_1033_H3K27ac_peak_38400_lociStitched	chr2	20618312	20740467	16	59315	41422.8	11287.1	316	RHOB		RHOB	316	1
6_macs2_HNNN134_1033_H3K27ac_peak_31516_lociStitched	chr17	44266696	44293434	6	12351	37069.6	7016.05	317	KIAA1267,LOC644246		LOC644246	317	1
29_macs2_HNNN134_1033_H3K27ac_peak_6079_lociStitched	chr1	184412463	184605229	29	71535	49232.4	19295.9	318	C1orf21		C1orf21	318	1
25_macs2_HNNN134_1033_H3K27ac_peak_75957_lociStitched	chr9	116233370	116388063	25	77345	44861	14943.3	319	RGS3		RGS3	319	1
9_macs2_HNNN134_1033_H3K27ac_peak_50226_lociStitched	chr3	32439317	32513285	9	47497	38670.5	8772.6	320	CMTM7	CMTM6	CMTM7	320	1
15_macs2_HNNN134_1033_H3K27ac_peak_23186_lociStitched	chr14	75688515	75783270	15	47157	37712.5	7893.09	321	FOS	TMED10	FOS	321	1
11_macs2_HNNN134_1033_H3K27ac_peak_28849_lociStitched	chr16	73049306	73130564	11	43873	34884.1	5151.76	322	HTA,ZFHX3		ZFHX3	322	1
7_macs2_HNNN134_1033_H3K27ac_peak_66676_lociStitched	chr7	5564135	5614687	7	22780	34041.7	4453.63	323	ACTB	MIR589,FSCN1,FBXL18	ACTB	323	1
24_macs2_HNNN134_1033_H3K27ac_peak_27676_lociStitched	chr16	17390277	17512146	24	73857	38486.2	8920.81	324	XYLT1		XYLT1	324	1
10_macs2_HNNN134_1033_H3K27ac_peak_58829_lociStitched	chr5	66445069	66545436	10	56334	37055.5	7537.56	325	CD180,MAST4		CD180	325	1
8_macs2_HNNN134_1033_H3K27ac_peak_25489_lociStitched	chr15	65127775	65198187	8	53876	34931.4	5471.01	326	PLEKHO2	ANKDD1A,PIF1	PLEKHO2	326	1
macs2_HNNN134_1033_H3K27ac_peak_5018	chr1	156080305	156100739	1	20435	31877	2421.43	327	LMNA	RAB25,SEMA4A,MEX3A	LMNA	327	1
5_macs2_HNNN134_1033_H3K27ac_peak_47404_lociStitched	chr21	45174419	45210974	5	30450	32972.6	3571.42	328	RRP1,CSTB,PDXK	LOC284837	CSTB	328	1
macs2_HNNN134_1033_H3K27ac_peak_2058	chr1	36612667	36630604	1	17938	31280.3	1938.99	329	MAP7D1,TRAPPC3	COL8A2	MAP7D1	329	1
10_macs2_HNNN134_1033_H3K27ac_peak_32527_lociStitched	chr17	70385840	70475239	10	46481	40658.7	11398.4	330	LOC100499467		LOC100499467	330	1
2_macs2_HNNN134_1033_H3K27ac_peak_63038_lociStitched	chr6	34190832	34220963	2	28522	32327.5	3172.79	331	HMGA1,C6orf1	C6orf1,HMGA1	HMGA1	331	1
5_macs2_HNNN134_1033_H3K27ac_peak_46018_lociStitched	chr20	49707796	49773559	5	36572	37156.1	8036.24	332			KCNG1	332	1
12_macs2_HNNN134_1033_H3K27ac_peak_70882_lociStitched	chr8	28198267	28279919	12	45781	35428.8	6311.7	333	PNOC,ZNF395		ZNF395	333	1
21_macs2_HNNN134_1033_H3K27ac_peak_55119_lociStitched	chr4	38051176	38193747	21	77226	42029.9	12945.4	334	TBC1D1		PTTG2	334	1
4_macs2_HNNN134_1033_H3K27ac_peak_41733_lociStitched	chr2	151305850	151353189	4	26646	34008.3	4932.72	335	RND3		RND3	335	1
13_macs2_HNNN134_1033_H3K27ac_peak_7319_lociStitched	chr1	225988367	226071924	13	41960	36915.5	7896.14	336	EPHX1,TMEM63A	LEFTY1,SRP9,PYCR2	EPHX1	336	1
9_macs2_HNNN134_1033_H3K27ac_peak_402_lociStitched	chr1	9202653	9262818	9	33606	35491.3	6479.77	337	MIR34A	GPR157,H6PD	MIR34A	337	1
9_macs2_HNNN134_1033_H3K27ac_peak_32014_lociStitched	chr17	57404469	57465873	9	37478	36197.7	7221.11	338	YPEL2		YPEL2	338	1
3_macs2_HNNN134_1033_H3K27ac_peak_63152_lociStitched	chr6	35434145	35473886	3	25619	33465.9	4494.71	339	TULP1,FANCE,TEAD3,RPL10A		TEAD3	339	1
9_macs2_HNNN134_1033_H3K27ac_peak_29686_lociStitched	chr17	1956663	2042660	9	45249	35344.8	6389.58	340	HIC1,SMG6	RTN4RL1,DPH1,MIR132,MIR212,OVCA2	HIC1	340	1
9_macs2_HNNN134_1033_H3K27ac_peak_21515_lociStitched	chr13	111148434	111228631	9	50733	35511.2	6616.25	341	COL4A2,RAB20	CARKD	RAB20	341	1
13_macs2_HNNN134_1033_H3K27ac_peak_67016_lociStitched	chr7	20330363	20407672	13	36091	36791.4	7908.71	342	ITGB8		ITGB8	342	1
macs2_HNNN134_1033_H3K27ac_peak_75347	chr9	97760464	97804083	1	43620	33276.9	4427.33	343	C9orf3	MIR3074,MIR27B,MIR23B,MIR24-1	MIR23B	343	1
macs2_HNNN134_1033_H3K27ac_peak_50714	chr3	46994744	47032187	1	37444	32938.6	4182.38	344	CCDC12,NBEAL2	NRADDP	CCDC12	344	1
8_macs2_HNNN134_1033_H3K27ac_peak_29715_lociStitched	chr17	2248934	2323738	8	38498	33609.4	4952.02	345	SGSM2,METT10D,LOC284009,MNT	SNORD91A,TSR1,SNORD91B,SMG6,SRR	MNT	345	1
12_macs2_HNNN134_1033_H3K27ac_peak_9131_lociStitched	chr10	30701485	30757058	12	36253	34166.3	5535.07	346	MAP3K8	LOC729668	MAP3K8	346	1
7_macs2_HNNN134_1033_H3K27ac_peak_7214_lociStitched	chr1	223883361	223939152	7	45785	34166.4	5573.52	347	CAPN2	CAPN8	CAPN2	347	1
13_macs2_HNNN134_1033_H3K27ac_peak_15101_lociStitched	chr11	102261314	102366921	13	54464	38134.7	9546.87	348	TMEM123	BIRC2,MMP7	TMEM123	348	1
10_macs2_HNNN134_1033_H3K27ac_peak_993_lociStitched	chr1	20078897	20143837	10	36368	35678	7110.93	349	TMCO4,RNF186		TMCO4	349	1
13_macs2_HNNN134_1033_H3K27ac_peak_10072_lociStitched	chr10	73564276	73660096	13	55020	37542.3	9026.24	350	PSAP,CDH23	C10orf54,PSAP	PSAP	350	1
18_macs2_HNNN134_1033_H3K27ac_peak_38098_lociStitched	chr2	9866543	9986833	18	46652	40321.2	11812.5	351	TAF1B		TAF1B	351	1
macs2_HNNN134_1033_H3K27ac_peak_14091	chr11	67028614	67061686	1	33073	31563.9	3075.7	352	ANKRD13D,ADRBK1	SSH3,LOC100130987	ADRBK1	352	1
10_macs2_HNNN134_1033_H3K27ac_peak_76106_lociStitched	chr9	123630318	123713359	10	42480	36056.4	7614.86	353	PHF19,TRAF1	PSMD5,LOC253039	TRAF1	353	1
6_macs2_HNNN134_1033_H3K27ac_peak_76625_lociStitched	chr9	132077471	132127440	6	43119	33024.5	4642.12	354	C9orf106		C9orf106	354	1
macs2_HNNN134_1033_H3K27ac_peak_5068	chr1	156710131	156723197	1	13067	29861	1574.45	355	MRPL24,HDGF	C1orf66,PRCC,ISG20L2,CRABP2	HDGF	355	1
1_macs2_HNNN134_1033_H3K27ac_peak_24168_lociStitched	chr14	105931654	105958027	1	26374	30795.8	2515.98	356	C14orf80,MTA1,CRIP2,CRIP1	TMEM121	CRIP2	356	1
23_macs2_HNNN134_1033_H3K27ac_peak_49257_lociStitched	chr22	46897606	47032261	23	62117	40046.4	11809.2	357	GRAMD4,CELSR1		CELSR1	357	1
macs2_HNNN134_1033_H3K27ac_peak_73449	chr8	145007564	145033731	1	26168	31157	2920.24	358	PLEC,MIR661	GRINA,PARP10	MIR661	358	1
14_macs2_HNNN134_1033_H3K27ac_peak_49753_lociStitched	chr3	12973530	13067837	14	54939	39797.6	11571.5	359	IQSEC1		IQSEC1	359	1
11_macs2_HNNN134_1033_H3K27ac_peak_53235_lociStitched	chr3	156784814	156855930	11	43751	37442.6	9216.63	360	LOC100498859,LOC339894	CCNL1	LOC100498859	360	1
5_macs2_HNNN134_1033_H3K27ac_peak_36477_lociStitched	chr19	33512519	33569657	5	40572	33488.6	5285.27	361	RHPN2	GPATCH1,CCDC123,C19orf40	RHPN2	361	1
20_macs2_HNNN134_1033_H3K27ac_peak_19200_lociStitched	chr12	110650127	110787245	20	55493	40874.9	12738.3	362	ATP2A2,IFT81		ATP2A2	362	1
5_macs2_HNNN134_1033_H3K27ac_peak_633_lociStitched	chr1	12639855	12682923	5	28918	33071.9	4970.05	363	DHRS3	AADACL4	DHRS3	363	1
14_macs2_HNNN134_1033_H3K27ac_peak_1730_lociStitched	chr1	31203247	31298062	14	61808	38428.5	10353.8	364	LAPTM5	MATN1,LOC100129196	LAPTM5	364	1
14_macs2_HNNN134_1033_H3K27ac_peak_73945_lociStitched	chr9	19123955	19234386	14	37174	38209.1	10148.6	365	PLIN2	HAUS6	PLIN2	365	1
19_macs2_HNNN134_1033_H3K27ac_peak_11679_lociStitched	chr10	120949641	121078305	19	56767	37634.2	9701.27	366	GRK5	SFXN4,PRDX3	GRK5	366	1
3_macs2_HNNN134_1033_H3K27ac_peak_31622_lociStitched	chr17	46013576	46045420	3	22279	32028.7	4162.01	367	PNPO,PRR15L	CDK5RAP3,SP2	PRR15L	367	1
14_macs2_HNNN134_1033_H3K27ac_peak_40935_lociStitched	chr2	106700927	106812708	14	47248	38307.3	10451.5	368	UXS1	C2orf40	UXS1	368	1
macs2_HNNN134_1033_H3K27ac_peak_1477	chr1	27016763	27034582	1	17820	30130.1	2275.49	369	ARID1A		ARID1A	369	1
10_macs2_HNNN134_1033_H3K27ac_peak_24039_lociStitched	chr14	103650234	103729572	10	47100	34639	6831	370	LOC100131366		LOC100131366	370	1
1_macs2_HNNN134_1033_H3K27ac_peak_5548_lociStitched	chr1	169071237	169095648	1	24412	30513.8	2721.83	371	ATP1B1		ATP1B1	371	1
12_macs2_HNNN134_1033_H3K27ac_peak_36681_lociStitched	chr19	38468195	38554623	12	44500	37475.2	9697.22	372	SIPA1L3		SIPA1L3	372	1
macs2_HNNN134_1033_H3K27ac_peak_40107	chr2	70308195	70323938	1	15744	29538.6	1772.66	373	LOC400960,PCBP1	LOC100133985	PCBP1	373	1
macs2_HNNN134_1033_H3K27ac_peak_49143	chr22	45663793	45693017	1	29225	30562.5	2808.43	374	UPK3A	FAM118A,C22orf9	UPK3A	374	1
2_macs2_HNNN134_1033_H3K27ac_peak_43758_lociStitched	chr2	232566300	232583012	2	13670	29005.3	1296.85	375	MIR1244-1,PTMA	PTMA,MIR1244-2	PTMA	375	1
11_macs2_HNNN134_1033_H3K27ac_peak_22737_lociStitched	chr14	65139663	65234709	11	49772	35765.8	8069.41	376	SPTB,PLEKHG3		PLEKHG3	376	1
12_macs2_HNNN134_1033_H3K27ac_peak_14491_lociStitched	chr11	74379735	74467830	12	56930	35176.3	7540.93	377	RNF169,CHRDL2		CHRDL2	377	1
14_macs2_HNNN134_1033_H3K27ac_peak_5887_lociStitched	chr1	181055980	181135821	14	42526	35321.7	7744.58	378	IER5		IER5	378	1
6_macs2_HNNN134_1033_H3K27ac_peak_32575_lociStitched	chr17	71274577	71321509	6	21232	33119.9	5566.14	379	CDC42EP4	C17orf80,FAM104A,CPSF4L	CDC42EP4	379	1
11_macs2_HNNN134_1033_H3K27ac_peak_1963_lociStitched	chr1	33786027	33857700	11	48054	35865.2	8321.24	380	PHC2,MIR3605		PHC2	380	1
macs2_HNNN134_1033_H3K27ac_peak_4946	chr1	154971006	154986841	1	15836	30021.6	2479.76	381	ZBTB7B	ADAM15,PYGO2,EFNA4,DCST2,MIR4258,FLAD1,PBXIP1,DCST1,SHC1,CKS1B,LENEP	ZBTB7B	381	1
18_macs2_HNNN134_1033_H3K27ac_peak_38960_lociStitched	chr2	37789004	37925925	18	67577	41048.9	13527.8	382	CDC42EP3		CDC42EP3	382	1
8_macs2_HNNN134_1033_H3K27ac_peak_29811_lociStitched	chr17	4368855	4445869	8	54898	33331.7	5883.87	383	SPNS2,SPNS3,MYBBP1A	GGT6,SMTNL2,MYBBP1A	SPNS2	383	1
13_macs2_HNNN134_1033_H3K27ac_peak_30337_lociStitched	chr17	17710809	17781909	13	44029	32471.4	5083.65	384	MIR33B,SREBF1,TOM1L2,RAI1	SMCR5	SREBF1	384	1
23_macs2_HNNN134_1033_H3K27ac_peak_23666_lociStitched	chr14	93412179	93583474	23	71787	42172.8	14817	385	ITPK1,ITPK1-AS1	CHGA,ITPK1	ITPK1-AS1	385	1
8_macs2_HNNN134_1033_H3K27ac_peak_22446_lociStitched	chr14	55532466	55600569	8	39214	33295.6	5986.25	386	MAPK1IP1L,LGALS3	LGALS3,SOCS4,WDHD1	LGALS3	386	1
7_macs2_HNNN134_1033_H3K27ac_peak_44804_lociStitched	chr20	19715432	19767882	7	30186	33332	6078.95	387			RIN2	387	1
16_macs2_HNNN134_1033_H3K27ac_peak_1822_lociStitched	chr1	32092086	32181869	16	49076	37242	9992.85	388	PEF1,HCRTR1,COL16A1	MIR4254,BAI2,PEF1	PEF1	388	1
macs2_HNNN134_1033_H3K27ac_peak_76498	chr9	130721956	130746430	1	24475	30078.5	2841.43	389	FAM102A	FAM102A,PIP5KL1,ST6GALNAC4,DPM2	FAM102A	389	1
15_macs2_HNNN134_1033_H3K27ac_peak_46711_lociStitched	chr21	33775700	33872263	15	42157	35921.4	8729.3	390	C21orf63	URB1,C21orf119,SNORA80	C21orf63	390	1
8_macs2_HNNN134_1033_H3K27ac_peak_55169_lociStitched	chr4	38649199	38703811	8	28943	32073.6	4909.62	391	FLJ13197,KLF3		FLJ13197	391	1
7_macs2_HNNN134_1033_H3K27ac_peak_25941_lociStitched	chr15	74666180	74729400	7	46172	32842.8	5734.05	392	SEMA7A	CYP11A1,UBL7	SEMA7A	392	1
8_macs2_HNNN134_1033_H3K27ac_peak_25236_lociStitched	chr15	60651085	60719926	8	46598	33208.9	6106.2	393	ANXA2,NARG2	ANXA2	ANXA2	393	1
13_macs2_HNNN134_1033_H3K27ac_peak_24145_lociStitched	chr14	105478435	105560715	13	43072	33800.6	6705.82	394	GPR132,CDCA4	AHNAK2,C14orf79	GPR132	394	1
10_macs2_HNNN134_1033_H3K27ac_peak_15362_lociStitched	chr11	114003130	114100728	10	64338	36218.6	9154.69	395	ZBTB16		NNMT	395	1
8_macs2_HNNN134_1033_H3K27ac_peak_35410_lociStitched	chr19	6048279	6111539	8	46478	32363.8	5313.84	396	RFX2	RFX2,ACSBG2	RFX2	396	1
19_macs2_HNNN134_1033_H3K27ac_peak_67861_lociStitched	chr7	55086104	55202843	19	49742	39364.4	12316	397	EGFR		EGFR	397	1
8_macs2_HNNN134_1033_H3K27ac_peak_75251_lociStitched	chr9	95844104	95906921	8	38808	32784.2	5766.6	398	SUSD3,NINJ1,C9orf89	WNK2	C9orf89	398	1
6_macs2_HNNN134_1033_H3K27ac_peak_48903_lociStitched	chr22	41797810	41845970	6	18294	31092.1	4228.45	399	TOB2	ACO2,PHF5A,TEF	TOB2	399	1
19_macs2_HNNN134_1033_H3K27ac_peak_615_lociStitched	chr1	12435571	12572857	19	60533	42133.1	15279.9	400	VPS13D,SNORA59A		SNORA59A	400	1
5_macs2_HNNN134_1033_H3K27ac_peak_19316_lociStitched	chr12	113337693	113385855	5	40549	31777.3	4975.13	401	OAS1,OAS3	OAS2,OAS1	OAS3	401	1
12_macs2_HNNN134_1033_H3K27ac_peak_39727_lociStitched	chr2	61150680	61246338	12	44437	35699.6	8924.89	402	PEX13,PUS10	FLJ16341,KIAA1841,REL	PEX13	402	1
10_macs2_HNNN134_1033_H3K27ac_peak_370_lociStitched	chr1	8904439	8966506	10	33228	33087.9	6454.97	403	ENO1	CA6,RERE	ENO1	403	1
macs2_HNNN134_1033_H3K27ac_peak_30588	chr17	27043605	27058103	1	14499	28381.3	1836.9	404	SNORD42B,TLCD1,RPL23A,SNORD4A,NEK8,SNORD4B,RAB34,SNORD42A	RAB34,PROCA1,TRAF4	SNORD4B	404	1
22_macs2_HNNN134_1033_H3K27ac_peak_19739_lociStitched	chr12	123518752	123636592	22	63625	38038.8	11548.3	405	PITPNM2	MIR4304	PITPNM2	405	1
macs2_HNNN134_1033_H3K27ac_peak_8276	chr10	5585050	5608069	1	23020	28888.8	2400.88	406		CALML5,CALML3	CALML3	406	1
macs2_HNNN134_1033_H3K27ac_peak_66060	chr6	159267894	159292406	1	24513	28649.6	2174.21	407	OSTCL	EZR,C6orf99	OSTCL	407	1
19_macs2_HNNN134_1033_H3K27ac_peak_72787_lociStitched	chr8	124592513	124731321	19	71640	40337.6	13880.8	408	KLHL38,ANXA13	FBXO32,FAM91A1	KLHL38	408	1
macs2_HNNN134_1033_H3K27ac_peak_30007	chr17	8052621	8068737	1	16117	27819.4	1394.03	409	PER1,VAMP2	HES7,ALOXE3,MIR3676,AURKB,C17orf59,TMEM107	PER1	409	1
19_macs2_HNNN134_1033_H3K27ac_peak_40079_lociStitched	chr2	69894863	70027044	19	46524	39442.8	13046.3	410	ANXA4	GMCL1,AAK1	ANXA4	410	1
13_macs2_HNNN134_1033_H3K27ac_peak_59750_lociStitched	chr5	118603445	118705623	13	65867	34597.5	8245.76	411	TNFAIP8		TNFAIP8	411	1
17_macs2_HNNN134_1033_H3K27ac_peak_6736_lociStitched	chr1	206804778	206916505	17	57975	37685.5	11340.3	412	MAPKAPK2,DYRK3	DYRK3,LGTN,IL10	MAPKAPK2	412	1
3_macs2_HNNN134_1033_H3K27ac_peak_1417_lociStitched	chr1	26184706	26223185	3	30553	30379.2	4036.45	413	C1orf135,STMN1,PAQR7	STMN1,MIR3917,FAM54B,LOC646471	PAQR7	413	1
12_macs2_HNNN134_1033_H3K27ac_peak_8649_lociStitched	chr10	14569879	14659147	12	47728	35332.3	9007.14	414	FAM107B		MIR1265	414	1
16_macs2_HNNN134_1033_H3K27ac_peak_68830_lociStitched	chr7	101499164	101602380	16	65203	34856	8577.25	415	CUX1		CUX1	415	1
21_macs2_HNNN134_1033_H3K27ac_peak_22605_lociStitched	chr14	61736530	61886492	21	61812	39440	13181.7	416	TMEM30B,PRKCH		PRKCH	416	1
2_macs2_HNNN134_1033_H3K27ac_peak_50827_lociStitched	chr3	49370777	49401517	2	26195	29427.4	3289.18	417	USP4,RHOA,GPX1	TCTA,GPX1	USP4	417	1
macs2_HNNN134_1033_H3K27ac_peak_32826	chr17	74475113	74499493	1	24381	28814.7	2676.92	418	RHBDF2	AANAT,PRCD,CYGB,UBE2O	RHBDF2	418	1
18_macs2_HNNN134_1033_H3K27ac_peak_15038_lociStitched	chr11	95920685	96012753	18	55719	33604.8	7558.78	419	MAML2		MIR1260B	419	1
8_macs2_HNNN134_1033_H3K27ac_peak_17519_lociStitched	chr12	52397090	52458622	8	41382	31559.8	5531.73	420	GRASP,NR4A1	C12orf44,ACVR1B	NR4A1	420	1
10_macs2_HNNN134_1033_H3K27ac_peak_25348_lociStitched	chr15	63305360	63387069	10	31630	32920.6	6920.75	421	TPM1	LACTB	TPM1	421	1
15_macs2_HNNN134_1033_H3K27ac_peak_13669_lociStitched	chr11	60828544	60940932	15	53493	35458.4	9463.07	422	VPS37C,CD5	PGA4,PGA3	CD5	422	1
5_macs2_HNNN134_1033_H3K27ac_peak_48550_lociStitched	chr22	37537739	37597019	5	38976	32224.6	6230.33	423	IL2RB,C1QTNF6	TMPRSS6,C1QTNF6,SSTR3,RAC2	C1QTNF6	423	1
9_macs2_HNNN134_1033_H3K27ac_peak_74526_lociStitched	chr9	73004593	73054134	9	30204	30457.8	4473.55	424	KLF9		KLF9	424	1
10_macs2_HNNN134_1033_H3K27ac_peak_45695_lociStitched	chr20	45577702	45662059	10	44515	36585.6	10637.4	425	EYA2		EYA2	425	1
15_macs2_HNNN134_1033_H3K27ac_peak_50435_lociStitched	chr3	42053794	42143132	15	52147	36414.2	10541.9	426	TRAK1		TRAK1	426	1
25_macs2_HNNN134_1033_H3K27ac_peak_7556_lociStitched	chr1	230201191	230367951	25	58724	42507.1	16642.6	427	GALNT2		GALNT2	427	1
11_macs2_HNNN134_1033_H3K27ac_peak_66097_lociStitched	chr6	160100722	160176346	11	33453	31671.3	5807.92	428	WTAP,SOD2	MRPL18,PNLDC1,SNORA20,LOC100129518,ACAT2,SNORA29,TCP1	WTAP	428	1
15_macs2_HNNN134_1033_H3K27ac_peak_47784_lociStitched	chr22	20861486	20946556	15	38020	34419.3	8566.55	429	MED15	KLHL22	MED15	429	1
14_macs2_HNNN134_1033_H3K27ac_peak_55466_lociStitched	chr4	56184116	56298847	14	35356	35578.1	9752.14	430	CLOCK,SRD5A3,TMEM165		TMEM165	430	1
7_macs2_HNNN134_1033_H3K27ac_peak_39220_lociStitched	chr2	43128390	43207021	7	61384	33158.7	7344.14	431			HAAO	431	1
21_macs2_HNNN134_1033_H3K27ac_peak_59508_lociStitched	chr5	95949242	96100926	21	59692	37572.1	11785.8	432	CAST,ERAP1	ERAP1	CAST	432	1
13_macs2_HNNN134_1033_H3K27ac_peak_25392_lociStitched	chr15	63727951	63816292	13	44870	33578.4	7809.34	433	USP3		USP3	433	1
9_macs2_HNNN134_1033_H3K27ac_peak_58863_lociStitched	chr5	67510090	67592168	9	58681	32371.6	6607.28	434	PIK3R1		PIK3R1	434	1
14_macs2_HNNN134_1033_H3K27ac_peak_5736_lociStitched	chr1	174907852	174986004	14	28179	34699.5	8948.4	435	RABGAP1L,MRPS14,CACYBP	MRPS14	CACYBP	435	1
22_macs2_HNNN134_1033_H3K27ac_peak_57035_lociStitched	chr4	148656646	148798849	22	73046	37171.9	11433.1	436	ARHGAP10		ARHGAP10	436	1
15_macs2_HNNN134_1033_H3K27ac_peak_60081_lociStitched	chr5	133838652	133929432	15	45183	32036.3	6354.6	437	PHF15	SAR1B	PHF15	437	1
macs2_HNNN134_1033_H3K27ac_peak_26677	chr15	93339425	93358523	1	19099	27178.4	1560.31	438	ASB9P1		ASB9P1	438	1
16_macs2_HNNN134_1033_H3K27ac_peak_72770_lociStitched	chr8	124455315	124566118	16	57378	35878	10360.1	439	FBXO32	WDYHV1,ATAD2	FBXO32	439	1
5_macs2_HNNN134_1033_H3K27ac_peak_62461_lociStitched	chr6	21586852	21616632	5	13576	28776.4	3281.76	440	SOX4		SOX4	440	1
macs2_HNNN134_1033_H3K27ac_peak_45953	chr20	49028162	49060453	1	32292	29413.9	3945.96	441			PTPN1	441	1
13_macs2_HNNN134_1033_H3K27ac_peak_47935_lociStitched	chr22	24529015	24605589	13	52754	32467.4	7021.84	442	CABIN1,SUSD2	POM121L9P,GGT5	SUSD2	442	1
1_macs2_HNNN134_1033_H3K27ac_peak_33201_lociStitched	chr17	79475086	79487552	1	12467	26937.8	1508.39	443	ACTG1	FSCN2,C17orf70	ACTG1	443	1
8_macs2_HNNN134_1033_H3K27ac_peak_1135_lociStitched	chr1	22345016	22402860	8	31077	30975.5	5581.95	444	CDC42,HSPC157	CELA3A,CELA3B,CDC42	CDC42	444	1
14_macs2_HNNN134_1033_H3K27ac_peak_8826_lociStitched	chr10	22885635	23004377	14	63840	37760	12372.9	445	PIP4K2A		PIP4K2A	445	1
27_macs2_HNNN134_1033_H3K27ac_peak_64739_lociStitched	chr6	112029363	112173036	27	74445	38202.7	12858.7	446	FYN		FYN	446	1
14_macs2_HNNN134_1033_H3K27ac_peak_11443_lociStitched	chr10	112578183	112657842	14	40063	31560.9	6229.33	447	PDCD4,LOC282997,RBM20	SHOC2,RPL13AP6,NCRNA00081	LOC282997	447	1
12_macs2_HNNN134_1033_H3K27ac_peak_26815_lociStitched	chr15	99384777	99471197	12	54713	33306.3	8028.42	448	IGF1R		PGPEP1L	448	1
15_macs2_HNNN134_1033_H3K27ac_peak_50650_lociStitched	chr3	46087350	46176883	15	49998	36654.8	11388.6	449		XCR1	XCR1	449	1
23_macs2_HNNN134_1033_H3K27ac_peak_52465_lociStitched	chr3	127407415	127542539	23	59276	40983.1	15728.4	450	MGLL	ABTB1	MGLL	450	1
6_macs2_HNNN134_1033_H3K27ac_peak_33458_lociStitched	chr18	3583580	3625487	6	26102	28886.5	3658.48	451	FLJ35776,DLGAP1		FLJ35776	451	1
14_macs2_HNNN134_1033_H3K27ac_peak_45860_lociStitched	chr20	48278616	48346449	14	40946	33333.1	8112.83	452	B4GALT5		B4GALT5	452	1
22_macs2_HNNN134_1033_H3K27ac_peak_59190_lociStitched	chr5	77779701	77935215	22	69219	36685.8	11492.5	453	LHFPL2		LHFPL2	453	1
16_macs2_HNNN134_1033_H3K27ac_peak_14385_lociStitched	chr11	72848030	72937258	16	47792	33201.7	8021.6	454	P2RY2,FCHSD2	P2RY6	P2RY2	454	1
22_macs2_HNNN134_1033_H3K27ac_peak_21649_lociStitched	chr13	114808943	114932929	22	54132	34802.9	9633.71	455	RASA3		RASA3	455	1
5_macs2_HNNN134_1033_H3K27ac_peak_18470_lociStitched	chr12	92517308	92566390	5	25139	29905.7	4814.94	456	BTG1		BTG1	456	1
5_macs2_HNNN134_1033_H3K27ac_peak_5214_lociStitched	chr1	161034359	161063792	5	23571	28862	3793.91	457	ARHGAP30,PVRL4	ARHGAP30,DEDD,NIT1,KLHDC9,TSTD1,PFDN2,F11R,USF1	ARHGAP30	457	1
12_macs2_HNNN134_1033_H3K27ac_peak_7290_lociStitched	chr1	225600875	225707185	12	45581	35475.6	10407.7	458	LBR,ENAH		LBR	458	1
16_macs2_HNNN134_1033_H3K27ac_peak_54340_lociStitched	chr3	197180560	197275399	16	45653	36731.1	11722.1	459	BDH1		BDH1	459	1
10_macs2_HNNN134_1033_H3K27ac_peak_26851_lociStitched	chr15	99964378	100054533	10	45616	33059.8	8068.87	460			MEF2A	460	1
macs2_HNNN134_1033_H3K27ac_peak_6772	chr1	207190978	207208934	1	17957	27041.7	2052.37	461	C1orf116	FCAMR,YOD1,PFKFB2	C1orf116	461	1
macs2_HNNN134_1033_H3K27ac_peak_31175	chr17	39675065	39687590	1	12526	26471.6	1519.28	462	KRT15,KRT19	KRT35,KRT36,KRT9,KRT13	KRT19	462	1
7_macs2_HNNN134_1033_H3K27ac_peak_55518_lociStitched	chr4	57903602	57986303	7	69431	32071.4	7128.83	463	LOC255130,IGFBP7		LOC255130	463	1
4_macs2_HNNN134_1033_H3K27ac_peak_47306_lociStitched	chr21	43929326	43973315	4	32655	29912.5	4970.76	464	SLC37A1	RSPH1	SLC37A1	464	1
2_macs2_HNNN134_1033_H3K27ac_peak_32762_lociStitched	chr17	73768907	73784952	2	14800	26745.4	1805.06	465	UNK,H3F3B	GALK1,ITGB4	H3F3B	465	1
17_macs2_HNNN134_1033_H3K27ac_peak_19675_lociStitched	chr12	122850432	122956619	17	39810	33597.6	8675.48	466	CLIP1	CLIP1,ZCCHC8	CLIP1	466	1
macs2_HNNN134_1033_H3K27ac_peak_31099	chr17	38462684	38492150	1	29467	28372.8	3456.36	467	RARA	RARA,CDC6,GJD3	RARA	467	1
15_macs2_HNNN134_1033_H3K27ac_peak_48429_lociStitched	chr22	35954348	36060432	15	41709	35453.3	10566	468	MB,APOL6	RASD2	MB	468	1
macs2_HNNN134_1033_H3K27ac_peak_6371	chr1	201447563	201488439	1	40877	28829.8	3944.53	469	CSRP1	RPS10P7,CSRP1,PHLDA3	CSRP1	469	1
10_macs2_HNNN134_1033_H3K27ac_peak_10041_lociStitched	chr10	73072665	73145437	10	50437	33198.6	8325.12	470	SLC29A3	SLC29A3,CDH23	SLC29A3	470	1
7_macs2_HNNN134_1033_H3K27ac_peak_12715_lociStitched	chr11	12694469	12750466	7	35312	30249.6	5386.91	471	TEAD1		TEAD1	471	1
4_macs2_HNNN134_1033_H3K27ac_peak_37638_lociStitched	chr19	53424332	53467086	4	23773	28277.5	3518.65	472	ZNF816,ZNF321	ZNF702P,ZNF320	ZNF321	472	1
7_macs2_HNNN134_1033_H3K27ac_peak_17594_lociStitched	chr12	53738140	53791117	7	27243	28872.5	4126.91	473	SP1	SP7,PFDN5,AAAS,AMHR2,PRR13,C12orf10	SP1	473	1
5_macs2_HNNN134_1033_H3K27ac_peak_34699_lociStitched	chr18	60172025	60213925	5	14289	28869.1	4236.09	474	ZCCHC2		ZCCHC2	474	1
4_macs2_HNNN134_1033_H3K27ac_peak_1261_lociStitched	chr1	24276927	24311834	4	24421	28236.3	3693.16	475	PNRC2,SRSF10	CNR2,SRSF10	PNRC2	475	1
15_macs2_HNNN134_1033_H3K27ac_peak_72429_lociStitched	chr8	103733917	103825420	15	47948	33297.9	8756.84	476			AZIN1	476	1
3_macs2_HNNN134_1033_H3K27ac_peak_20989_lociStitched	chr13	73613879	73656445	3	30524	27340.1	2822.13	477	KLF5		KLF5	477	1
24_macs2_HNNN134_1033_H3K27ac_peak_54202_lociStitched	chr3	194800299	194959505	24	54272	42110	17592.3	478	C3orf21		C3orf21	478	1
12_macs2_HNNN134_1033_H3K27ac_peak_4917_lociStitched	chr1	154374373	154466134	12	41881	36842	12351	479	IL6R,SHE	IL6R,TDRD10	IL6R	479	1
macs2_HNNN134_1033_H3K27ac_peak_47387	chr21	44911564	44943357	1	31794	28041.4	3560.82	480		C21orf125,C21orf84	C21orf84	480	1
6_macs2_HNNN134_1033_H3K27ac_peak_19132_lociStitched	chr12	109870291	109916254	6	33816	29126.8	4674.44	481	UBE3B,MYO1H,KCTD10	UBE3B	KCTD10	481	1
macs2_HNNN134_1033_H3K27ac_peak_31457	chr17	43220393	43230205	1	9813	25845.8	1405.08	482	ACBD4,HEXIM1	ACBD4,HEXIM2,PLCD3	HEXIM1	482	1
31_macs2_HNNN134_1033_H3K27ac_peak_30271_lociStitched	chr17	16890425	17059530	31	61180	36611.2	12175.6	483	MPRIP	TNFRSF13B	MPRIP	483	1
macs2_HNNN134_1033_H3K27ac_peak_35651	chr19	10375540	10403499	1	27960	26619.8	2189.19	484	ICAM1,ICAM5,ICAM4	MIR4322,ICAM4,FDX1L,ICAM3,ZGLP1,RAVER1,S1PR2,MRPL4	ICAM1	484	1
6_macs2_HNNN134_1033_H3K27ac_peak_2932_lociStitched	chr1	59220078	59256584	6	17852	28146.1	3719.96	485	LOC100131060,JUN	LOC100131060	JUN	485	1
26_macs2_HNNN134_1033_H3K27ac_peak_70045_lociStitched	chr7	151320658	151504847	26	66135	40116.4	15692.9	486	PRKAG2		PRKAG2	486	1
26_macs2_HNNN134_1033_H3K27ac_peak_57372_lociStitched	chr4	169672811	169822266	26	65039	37797.2	13406.1	487	PALLD		PALLD	487	1
9_macs2_HNNN134_1033_H3K27ac_peak_74601_lociStitched	chr9	75139231	75212441	9	42661	31172.8	6845.14	488	TMC1		TMC1	488	1
7_macs2_HNNN134_1033_H3K27ac_peak_47471_lociStitched	chr21	46285735	46353161	7	43222	31157.6	6837	489	ITGB2,PTTG1IP	C21orf70,C21orf67,SUMO3	ITGB2	489	1
6_macs2_HNNN134_1033_H3K27ac_peak_31486_lociStitched	chr17	43483822	43547319	6	35748	29545.2	5225.8	490	ARHGAP27,PLEKHM1,SH3D20	ARHGAP27,MIR4315-1	SH3D20	490	1
macs2_HNNN134_1033_H3K27ac_peak_67182	chr7	27186157	27197495	1	11339	25500.3	1181.42	491	HOXA7,HOXA6	HOXA11-AS1,HOXA11,HOXA10,HOXA3,HOXA5,HOXA2,HOXA4,HOXA9,MIR196B,HOXA13	HOXA6	491	1
2_macs2_HNNN134_1033_H3K27ac_peak_73385_lociStitched	chr8	143742089	143765432	2	20972	26599.3	2289.95	492	PSCA,JRK	JRK,LY6K,ARC,C8orf55	PSCA	492	1
4_macs2_HNNN134_1033_H3K27ac_peak_741_lociStitched	chr1	16147069	16179725	4	14011	27212.2	2919.45	493	SPEN,FLJ37453	UQCRHL	SPEN	493	1
11_macs2_HNNN134_1033_H3K27ac_peak_18728_lociStitched	chr12	96580741	96652771	11	43117	31570.7	7282.23	494	ELK3		ELK3	494	1
macs2_HNNN134_1033_H3K27ac_peak_43358	chr2	219258900	219273041	1	14142	25825.7	1555.51	495	SLC11A1,CTDSP1,MIR26B	C2orf62,VIL1	CTDSP1	495	1
4_macs2_HNNN134_1033_H3K27ac_peak_12541_lociStitched	chr11	10322824	10353012	4	20240	26979	2795.41	496	ADM	SBF2	ADM	496	1
6_macs2_HNNN134_1033_H3K27ac_peak_48132_lociStitched	chr22	29175114	29226018	6	38827	28679.3	4515.18	497	CCDC117,XBP1	XBP1,HSCB,CHEK2	XBP1	497	1
12_macs2_HNNN134_1033_H3K27ac_peak_25982_lociStitched	chr15	75320635	75430901	12	45866	32605.7	8446.38	498	PPCDC	SCAMP5	PPCDC	498	1
30_macs2_HNNN134_1033_H3K27ac_peak_34151_lociStitched	chr18	42258549	42423149	30	65922	40820.8	16706.9	499	SETBP1		SETBP1	499	1
12_macs2_HNNN134_1033_H3K27ac_peak_31806_lociStitched	chr17	48735335	48809944	12	34014	32708.6	8594.96	500	ABCC3,ANKRD40,LUC7L3	C17orf73,LUC7L3	ANKRD40	500	1
13_macs2_HNNN134_1033_H3K27ac_peak_45116_lociStitched	chr20	32361088	32459389	13	42332	34425	10311.8	501	ZNF341,CHMP4B		CHMP4B	501	1
17_macs2_HNNN134_1033_H3K27ac_peak_51255_lociStitched	chr3	63879423	63978673	17	38817	36355.3	12287.1	502	ATXN7	PSMD6,THOC7	ATXN7	502	1
11_macs2_HNNN134_1033_H3K27ac_peak_35393_lociStitched	chr19	5913748	5994440	11	50190	31211.7	7149.31	503	CAPS,RFX2,RANBP3	NDUFA11,RANBP3,VMAC,FUT5	RANBP3	503	1
14_macs2_HNNN134_1033_H3K27ac_peak_66632_lociStitched	chr7	4704126	4810455	14	39472	33546.8	9495.18	504	FOXK1	KIAA0415	FOXK1	504	1
macs2_HNNN134_1033_H3K27ac_peak_19336	chr12	113658213	113685440	1	27228	26818.6	2839.78	505	TPCN1,IQCD	DDX54,C12orf52	TPCN1	505	1
10_macs2_HNNN134_1033_H3K27ac_peak_45289_lociStitched	chr20	35437135	35494563	10	38864	30327.7	6363.02	506	C20orf117	DSN1,C20orf118	C20orf117	506	1
macs2_HNNN134_1033_H3K27ac_peak_13900	chr11	64614298	64648547	1	34250	27015.6	3061.86	507	EHD1	ATG2A,MEN1,MAP4K2,CDC42BPG,PPP2R5B,MIR194-2,MIR192	EHD1	507	1
macs2_HNNN134_1033_H3K27ac_peak_24027	chr14	103584121	103610943	1	26823	26392.8	2459.58	508	TNFAIP2	C14orf73,LOC100131366	TNFAIP2	508	1
22_macs2_HNNN134_1033_H3K27ac_peak_62286_lociStitched	chr6	16658056	16771440	22	54560	36464.3	12551.6	509	ATXN1		ATXN1	509	1
4_macs2_HNNN134_1033_H3K27ac_peak_41350_lociStitched	chr2	127818354	127866051	4	44448	28665.9	4784.01	510	BIN1	BIN1	BIN1	510	1
12_macs2_HNNN134_1033_H3K27ac_peak_35737_lociStitched	chr19	11230863	11317668	12	51335	30190.8	6362.81	511	KANK2,SPC24,LDLR,DOCK6	LOC55908,LDLR	SPC24	511	1
5_macs2_HNNN134_1033_H3K27ac_peak_19518_lociStitched	chr12	120661928	120704092	5	34321	27722.8	3895.95	512	PXN	GCN1L1,SIRT4,RPLP0	PXN	512	1
7_macs2_HNNN134_1033_H3K27ac_peak_15039_lociStitched	chr11	96025824	96077357	7	37757	28142.2	4385.46	513	MIR1260B,MAML2	JRKL,CCDC82	MIR1260B	513	1
macs2_HNNN134_1033_H3K27ac_peak_30590	chr17	27064225	27084416	1	20192	26088.8	2372.44	514	C17orf63,TRAF4,NEK8	RAB34,SNORD42A,RPL23A,PROCA1,SNORD4A,SNORD4B,TLCD1,SNORD42B	TRAF4	514	1
14_macs2_HNNN134_1033_H3K27ac_peak_25853_lociStitched	chr15	72445874	72531062	14	28950	31068.1	7436.91	515	GRAMD2,PKM2	PKM2,SENP8,MYO9A,PARP6	GRAMD2	515	1
17_macs2_HNNN134_1033_H3K27ac_peak_61313_lociStitched	chr5	173284501	173401411	17	52907	32804.9	9177.43	516	CPEB4	C5orf47	CPEB4	516	1
8_macs2_HNNN134_1033_H3K27ac_peak_19265_lociStitched	chr12	111831545	111908437	8	43280	31064.4	7450.83	517	ATXN2,SH2B3	FAM109A	SH2B3	517	1
10_macs2_HNNN134_1033_H3K27ac_peak_46701_lociStitched	chr21	33692228	33762499	10	40676	30736.5	7132.51	518	URB1,SNORA80	C21orf45,C21orf119,C21orf63,MRAP	SNORA80	518	1
12_macs2_HNNN134_1033_H3K27ac_peak_58261_lociStitched	chr5	39394143	39476959	12	49279	31668.8	8099.4	519	DAB2	C9	DAB2	519	1
10_macs2_HNNN134_1033_H3K27ac_peak_19295_lociStitched	chr12	112521518	112591832	10	31968	29658.4	6117.32	520	TRAFD1,NAA25		TRAFD1	520	1
6_macs2_HNNN134_1033_H3K27ac_peak_72888_lociStitched	chr8	126438784	126482799	6	22541	27584.2	4053.78	521	TRIB1		TRIB1	521	1
2_macs2_HNNN134_1033_H3K27ac_peak_53415_lociStitched	chr3	169374478	169387379	2	9881	25194.4	1687.45	522	MECOM		MECOM	522	1
14_macs2_HNNN134_1033_H3K27ac_peak_49279_lociStitched	chr22	47126418	47230728	14	44651	34203.2	10712.6	523	CERK,TBC1D22A		TBC1D22A	523	1
13_macs2_HNNN134_1033_H3K27ac_peak_50837_lociStitched	chr3	49481085	49578148	13	37778	33739.1	10259.6	524	DAG1	BSN,TCTA,NICN1,RHOA,DAG1,AMT	DAG1	524	1
19_macs2_HNNN134_1033_H3K27ac_peak_29046_lociStitched	chr16	81464906	81560943	19	54077	29473.8	6011.92	525	CMIP		CMIP	525	1
macs2_HNNN134_1033_H3K27ac_peak_45935	chr20	48830019	48867278	1	37260	28201.3	4787.78	526		LOC284751,CEBPB	CEBPB	526	1
7_macs2_HNNN134_1033_H3K27ac_peak_30733_lociStitched	chr17	29875774	29925580	7	25869	29530	6131.12	527	MIR365-2,MIR193A		MIR365-2	527	1
14_macs2_HNNN134_1033_H3K27ac_peak_37995_lociStitched	chr2	8593211	8689190	14	52374	33448.7	10077.8	528			C2orf46	528	1
7_macs2_HNNN134_1033_H3K27ac_peak_22868_lociStitched	chr14	68825590	68887961	7	49044	29881.9	6542.72	529	RAD51L1		ZFP36L1	529	1
10_macs2_HNNN134_1033_H3K27ac_peak_64701_lociStitched	chr6	111871892	111951310	10	48795	29837.3	6567.87	530	TRAF3IP2,LOC643749	TRAF3IP2	TRAF3IP2	530	1
macs2_HNNN134_1033_H3K27ac_peak_8263	chr10	5483423	5510408	1	26986	26164.7	2900.89	531	NET1	TUBAL3,CALML5	NET1	531	1
10_macs2_HNNN134_1033_H3K27ac_peak_919_lociStitched	chr1	19233179	19293911	10	34481	30244.5	6990.25	532	IFFO2	ALDH4A1,TAS1R2	IFFO2	532	1
8_macs2_HNNN134_1033_H3K27ac_peak_14441_lociStitched	chr11	73661538	73739662	8	46919	29968.4	6726.48	533	DNAJB13,UCP2,UCP3		UCP2	533	1
6_macs2_HNNN134_1033_H3K27ac_peak_36810_lociStitched	chr19	40898033	40945775	6	20050	28143.9	4946.07	534	SERTAD1,PRX	SPTBN4,PRX,SERTAD3,PLD3,BLVRB,HIPK4,C19orf47	PRX	534	1
22_macs2_HNNN134_1033_H3K27ac_peak_21224_lociStitched	chr13	97873776	98005536	22	52182	33519.7	10330	535	MBNL2	MBNL2	MBNL2	535	1
13_macs2_HNNN134_1033_H3K27ac_peak_42857_lociStitched	chr2	202040352	202128427	13	44634	30826.2	7671.33	536	CASP10,CASP8	CASP8	CASP8	536	1
19_macs2_HNNN134_1033_H3K27ac_peak_46949_lociStitched	chr21	37484675	37583481	19	39234	31706.8	8556.6	537	CBR3,DOPEY2	CBR1	DOPEY2	537	1
9_macs2_HNNN134_1033_H3K27ac_peak_20569_lociStitched	chr13	41521742	41596487	9	42523	29322.5	6181.41	538	ELF1	WBP4,SUGT1P3	ELF1	538	1
6_macs2_HNNN134_1033_H3K27ac_peak_10739_lociStitched	chr10	91019089	91070023	6	30032	27815.1	4675.74	539	IFIT2	LIPA,IFIT3	IFIT2	539	1
14_macs2_HNNN134_1033_H3K27ac_peak_19237_lociStitched	chr12	110969376	111048340	14	40531	29911.6	6775.11	540	PPTC7,RAD9B	VPS29,TCTN1	PPTC7	540	1
17_macs2_HNNN134_1033_H3K27ac_peak_6517_lociStitched	chr1	203471295	203578885	17	49404	33611.1	10479.3	541	OPTC	PRELP,ATP2B4	OPTC	541	1
3_macs2_HNNN134_1033_H3K27ac_peak_19540_lociStitched	chr12	120962693	121003041	3	29469	26992.8	3913.76	542	RNF10,COQ5	POP5,DYNLL1	RNF10	542	1
macs2_HNNN134_1033_H3K27ac_peak_71114	chr8	37736929	37764443	1	27515	25417.4	2346.94	543	RAB11FIP1	BRF2,GOT1L1	RAB11FIP1	543	1
3_macs2_HNNN134_1033_H3K27ac_peak_63536_lociStitched	chr6	42733812	42758951	3	22044	25802.7	2760.26	544		TBCC,LOC442211,PRPH2,KIAA0240	TBCC	544	1
7_macs2_HNNN134_1033_H3K27ac_peak_33157_lociStitched	chr17	78991286	79046469	7	38703	29401.5	6390.19	545	BAIAP2,FLJ90757	CHMP6	BAIAP2	545	1
5_macs2_HNNN134_1033_H3K27ac_peak_51367_lociStitched	chr3	69127532	69166750	5	23919	28033	5051.28	546	ARL6IP5,LMOD3,UBA3	TMF1,UBA3,MIR3136	ARL6IP5	546	1
2_macs2_HNNN134_1033_H3K27ac_peak_76868_lociStitched	chr9	135978853	136025368	2	38137	27411.3	4432.88	547	RALGDS	CEL,CELP,GBGT1	RALGDS	547	1
9_macs2_HNNN134_1033_H3K27ac_peak_46129_lociStitched	chr20	52441007	52490486	9	38007	29014.5	6051.28	548		SUMO1P1	SUMO1P1	548	1
14_macs2_HNNN134_1033_H3K27ac_peak_72904_lociStitched	chr8	126508814	126622909	14	58936	33669.4	10713.5	549			TRIB1	549	1
macs2_HNNN134_1033_H3K27ac_peak_31476	chr17	43379377	43399857	1	20481	25499.6	2605.06	550	MAP3K14	LOC100133991,C17orf46	MAP3K14	550	1
6_macs2_HNNN134_1033_H3K27ac_peak_44936_lociStitched	chr20	24997184	25058621	6	34521	30515.8	7661.19	551	ACSS1,VSX1	C20orf3,VSX1	ACSS1	551	1
2_macs2_HNNN134_1033_H3K27ac_peak_53018_lociStitched	chr3	150124766	150138012	2	10120	24477.3	1676.94	552	TSC22D2		TSC22D2	552	1
7_macs2_HNNN134_1033_H3K27ac_peak_41627_lociStitched	chr2	145235305	145284519	7	28156	27554.9	4758.99	553	ZEB2		ZEB2	553	1
8_macs2_HNNN134_1033_H3K27ac_peak_5132_lociStitched	chr1	159837359	159907864	8	32064	31064.5	8298.44	554	TAGLN2,CCDC19,IGSF9	C1orf204,SLAMF9,SLAMF8,VSIG8	CCDC19	554	1
8_macs2_HNNN134_1033_H3K27ac_peak_78434_lociStitched	chrX	106952197	107010091	8	35118	28061.2	5332.04	555	TSC22D3		TSC22D3	555	1
4_macs2_HNNN134_1033_H3K27ac_peak_62612_lociStitched	chr6	26155327	26180885	4	15193	25256.4	2548.13	556	HIST1H2BD,HIST1H1E	HIST1H2BG,HIST1H4D,HIST1H2AC,HIST1H3E,HIST1H2BE,HIST1H3D,HIST1H2BC,HIST1H4E,HIST1H2BF,HIST1H2AE,HIST1H1T,HIST1H2AD	HIST1H2BD	556	1
8_macs2_HNNN134_1033_H3K27ac_peak_6662_lociStitched	chr1	205543931	205606849	8	31803	28709.5	6002.38	557	ELK4,MFSD4	SLC45A3,LOC284578	ELK4	557	1
2_macs2_HNNN134_1033_H3K27ac_peak_33249_lociStitched	chr17	80052929	80068901	2	13602	24600.1	1916.64	558	CCDC57,FASN	DUS1L,GPS1,RFNG	FASN	558	1
15_macs2_HNNN134_1033_H3K27ac_peak_52277_lociStitched	chr3	123320116	123421164	15	58932	34285.6	11640.7	559	MYLK	PTPLB	MYLK	559	1
6_macs2_HNNN134_1033_H3K27ac_peak_32449_lociStitched	chr17	66222680	66270571	6	26763	26900.4	4262.3	560	AMZ2,ARSG,SLC16A6	LOC440461,AMZ2	AMZ2	560	1
8_macs2_HNNN134_1033_H3K27ac_peak_55669_lociStitched	chr4	77100842	77159476	8	35984	28144.3	5517.46	561	SCARB2	FAM47E,NUP54	SCARB2	561	1
4_macs2_HNNN134_1033_H3K27ac_peak_13722_lociStitched	chr11	61720771	61753513	4	24687	25676.3	3054.83	562	FTH1,BEST1	RAB3IL1	FTH1	562	1
3_macs2_HNNN134_1033_H3K27ac_peak_46371_lociStitched	chr20	62149774	62178046	3	20768	26157.3	3550.96	563	PPDPF,PTK6,SRMS	PRIC285,KCNQ2,C20orf195,EEF1A2	PTK6	563	1
12_macs2_HNNN134_1033_H3K27ac_peak_56538_lociStitched	chr4	119878361	119970682	12	62017	30419.8	7819.59	564	SYNPO2		SYNPO2	564	1
17_macs2_HNNN134_1033_H3K27ac_peak_36047_lociStitched	chr19	16358216	16457222	17	46489	29909.7	7316.54	565	KLF2	AP1M1	KLF2	565	1
8_macs2_HNNN134_1033_H3K27ac_peak_21687_lociStitched	chr14	21148949	21213163	8	33354	28382.6	5837.05	566	ANG,RNASE4	EDDM3A,EDDM3B,RNASE6,OR6S1	ANG	566	1
10_macs2_HNNN134_1033_H3K27ac_peak_63457_lociStitched	chr6	41649863	41710274	10	35784	29365.8	6820.4	567	TFEB,PGC	MDFI,PRICKLE4,TOMM6,FRS3	TFEB	567	1
macs2_HNNN134_1033_H3K27ac_peak_40361	chr2	85803406	85824454	1	21049	24422	1877.48	568	VAMP8,RNF181,VAMP5	GGCX,USP39,C2orf68,TMEM150A,MAT2A	VAMP5	568	1
10_macs2_HNNN134_1033_H3K27ac_peak_6912_lociStitched	chr1	211748894	211829040	10	43620	29846.4	7309.32	569	SLC30A1	NEK2	SLC30A1	569	1
8_macs2_HNNN134_1033_H3K27ac_peak_52959_lociStitched	chr3	149057040	149120831	8	32330	30511.2	7993.01	570	TM4SF1	TM4SF18	TM4SF1	570	1
5_macs2_HNNN134_1033_H3K27ac_peak_46058_lociStitched	chr20	50347983	50385902	5	29051	26604	4102.84	571	ATP9A	SALL4	ATP9A	571	1
9_macs2_HNNN134_1033_H3K27ac_peak_66729_lociStitched	chr7	6407168	6483346	9	42762	29168.6	6673.19	572	RAC1,DAGLB	C7orf70,KDELR2,DAGLB	RAC1	572	1
macs2_HNNN134_1033_H3K27ac_peak_1561	chr1	27880806	27904572	1	23767	25538.9	3046.8	573	AHDC1	FGR	AHDC1	573	1
2_macs2_HNNN134_1033_H3K27ac_peak_24774_lociStitched	chr15	45726376	45751133	2	23677	24665.4	2195.95	574		SPATA5L1,C15orf48,MIR147B	MIR147B	574	1
4_macs2_HNNN134_1033_H3K27ac_peak_53239_lociStitched	chr3	156871356	156894797	4	16924	25407.7	2939.5	575	CCNL1	LOC339894	CCNL1	575	1
7_macs2_HNNN134_1033_H3K27ac_peak_36956_lociStitched	chr19	42679977	42726069	7	28529	27701.3	5236.05	576	ZNF526,DEDD2	GSK3A,MIR4323,POU2F2,ERF	DEDD2	576	1
6_macs2_HNNN134_1033_H3K27ac_peak_22935_lociStitched	chr14	69501138	69568774	6	48441	28447.7	5992.55	577	DCAF5		DCAF5	577	1
14_macs2_HNNN134_1033_H3K27ac_peak_32879_lociStitched	chr17	75090784	75179169	14	42283	32808.5	10367.6	578	C17orf86,SEC14L1	SCARNA16,SEC14L1	SEC14L1	578	1
3_macs2_HNNN134_1033_H3K27ac_peak_5242_lociStitched	chr1	161351311	161370502	3	14823	24606.7	2172.42	579		C1orf192	C1orf192	579	1
5_macs2_HNNN134_1033_H3K27ac_peak_36882_lociStitched	chr19	41801468	41841077	5	24421	27365.9	4935.28	580	HNRNPUL1,TGFB1,CCDC97	TMEM91,B9D2	CCDC97	580	1
5_macs2_HNNN134_1033_H3K27ac_peak_77062_lociStitched	chr9	139770766	139802506	5	19619	25106.3	2688.38	581	TRAF2	MIR4292,C8G,MAMDC4,FBXW5,PHPT1,C9orf172,LCN12,EDF1	TRAF2	581	1
8_macs2_HNNN134_1033_H3K27ac_peak_5560_lociStitched	chr1	169429545	169499402	8	29860	30408.8	8012.6	582	F5,SLC19A2	C1orf114	SLC19A2	582	1
3_macs2_HNNN134_1033_H3K27ac_peak_46355_lociStitched	chr20	61549343	61573578	3	13669	25284.4	2905.78	583	DIDO1,C20orf11	SLC17A9	DIDO1	583	1
7_macs2_HNNN134_1033_H3K27ac_peak_43029_lociStitched	chr2	207986983	208032945	7	31557	27572.6	5235.07	584	KLF7	MIR2355	KLF7	584	1
14_macs2_HNNN134_1033_H3K27ac_peak_12038_lociStitched	chr10	134321529	134407659	14	44653	28707.1	6399.46	585	INPP5A		INPP5A	585	1
macs2_HNNN134_1033_H3K27ac_peak_694	chr1	15513233	15546558	1	33326	25920.2	3625.76	586	TMEM51	TMEM51,C1orf126,FHAD1	FHAD1	586	1
24_macs2_HNNN134_1033_H3K27ac_peak_39413_lociStitched	chr2	46486144	46616438	24	47574	35348.8	13055.5	587	EPAS1		EPAS1	587	1
3_macs2_HNNN134_1033_H3K27ac_peak_65915_lociStitched	chr6	157089090	157106523	3	11105	23794.3	1509.7	588	ARID1B		ARID1B	588	1
10_macs2_HNNN134_1033_H3K27ac_peak_76807_lociStitched	chr9	134224873	134309553	10	34037	28960.6	6689.72	589	BAT2L1		BAT2L1	589	1
9_macs2_HNNN134_1033_H3K27ac_peak_59463_lociStitched	chr5	95143810	95221650	9	40382	28131.4	5876.92	590	ELL2,GLRX,C5orf27	GLRX	C5orf27	590	1
10_macs2_HNNN134_1033_H3K27ac_peak_61959_lociStitched	chr6	11194550	11264372	10	37845	30463.3	8225.03	591	NEDD9		NEDD9	591	1
4_macs2_HNNN134_1033_H3K27ac_peak_31199_lociStitched	chr17	39926925	39958300	4	24641	25617.7	3407.32	592	JUP,LEPREL4	FKBP10,HAP1,JUP,NT5C3L,KLHL10	JUP	592	1
31_macs2_HNNN134_1033_H3K27ac_peak_14809_lociStitched	chr11	86258873	86433084	31	65337	37246.3	15051.8	593	ME3		ME3	593	1
9_macs2_HNNN134_1033_H3K27ac_peak_71145_lociStitched	chr8	38201222	38270014	9	27655	27785.1	5592.79	594	LETM2,FGFR1,WHSC1L1		WHSC1L1	594	1
17_macs2_HNNN134_1033_H3K27ac_peak_26609_lociStitched	chr15	91350774	91430331	17	31997	27805.2	5616.72	595	BLM,FES,FURIN	UNC45A,FES,MAN2A2,HDDC3	FURIN	595	1
3_macs2_HNNN134_1033_H3K27ac_peak_41829_lociStitched	chr2	157176744	157200295	3	16182	24464.8	2289.16	596	NR4A2		NR4A2	596	1
4_macs2_HNNN134_1033_H3K27ac_peak_69562_lociStitched	chr7	134829264	134863515	4	24090	25332	3164.79	597	TMEM140,C7orf49	C7orf49,WDR91	C7orf49	597	1
7_macs2_HNNN134_1033_H3K27ac_peak_61584_lociStitched	chr6	1596049	1643510	7	23790	27375.5	5249.19	598	FOXC1,GMDS		FOXC1	598	1
21_macs2_HNNN134_1033_H3K27ac_peak_12728_lociStitched	chr11	12815887	12922873	21	62837	31421.8	9318.48	599	TEAD1		RASSF10	599	1
2_macs2_HNNN134_1033_H3K27ac_peak_10285_lociStitched	chr10	77154929	77170437	2	13660	23809.4	1712.08	600	NCRNA00245,ZNF503		NCRNA00245	600	1
9_macs2_HNNN134_1033_H3K27ac_peak_61207_lociStitched	chr5	171807681	171883208	9	50889	27295.5	5218.92	601	SH3PXD2B		SH3PXD2B	601	1
macs2_HNNN134_1033_H3K27ac_peak_31760	chr17	48242593	48292637	1	50045	28264.9	6190.44	602	COL1A1,HILS1,SGCA	HILS1,PPP1R9B,SAMD14	COL1A1	602	1
13_macs2_HNNN134_1033_H3K27ac_peak_70847_lociStitched	chr8	27181603	27269105	13	56467	28464.4	6413.9	603	PTK2B	TRIM35	PTK2B	603	1
macs2_HNNN134_1033_H3K27ac_peak_35101	chr19	2047162	2062875	1	15714	23533.4	1547.73	604	MKNK2	MOBKL2A,BTBD2,IZUMO4	MKNK2	604	1
macs2_HNNN134_1033_H3K27ac_peak_32672	chr17	72977279	72991949	1	14671	23772.7	1811.74	605	CDR2L	OTOP3,C17orf28,ICT1	CDR2L	605	1
17_macs2_HNNN134_1033_H3K27ac_peak_28901_lociStitched	chr16	75032019	75146813	17	48652	28939.6	6979.48	606	LDHD,ZNRF1	ZFP1,WDR59	ZNRF1	606	1
1_macs2_HNNN134_1033_H3K27ac_peak_2256_lociStitched	chr1	40838914	40870977	1	32064	25486.9	3542.96	607	SMAP2	ZNF643	SMAP2	607	1
26_macs2_HNNN134_1033_H3K27ac_peak_1321_lociStitched	chr1	25003950	25133616	26	55829	34089.2	12201.6	608	CLIC4	SRRM1	CLIC4	608	1
macs2_HNNN134_1033_H3K27ac_peak_31077	chr17	38245735	38271357	1	25623	24868.7	2987.53	609	NR1D1,THRA	MSL1,MED24,CASC3	NR1D1	609	1
7_macs2_HNNN134_1033_H3K27ac_peak_66165_lociStitched	chr6	163804829	163844795	7	22725	25114.6	3281.21	610	QKI,LOC100526820	QKI,DKFZp451B082	LOC100526820	610	1
6_macs2_HNNN134_1033_H3K27ac_peak_25963_lociStitched	chr15	75063185	75111524	6	30418	25866.2	4060.48	611	CSK,LMAN1L	ULK3,CYP1A1,CPLX3,CYP1A2	CSK	611	1
10_macs2_HNNN134_1033_H3K27ac_peak_67758_lociStitched	chr7	47484693	47562094	10	56710	29443.3	7678.18	612	TNS3		TNS3	612	1
9_macs2_HNNN134_1033_H3K27ac_peak_57290_lociStitched	chr4	159687888	159750875	9	44273	27405.6	5668.83	613	FNIP2	PPID	FNIP2	613	1
17_macs2_HNNN134_1033_H3K27ac_peak_55711_lociStitched	chr4	77576626	77679443	17	55818	30855.4	9119.87	614	SHROOM3		ANKRD56	614	1
7_macs2_HNNN134_1033_H3K27ac_peak_61129_lociStitched	chr5	169688577	169764844	7	58678	27326.5	5598	615	LOC257358,LCP2	KCNIP1,C5orf58	LCP2	615	1
9_macs2_HNNN134_1033_H3K27ac_peak_30621_lociStitched	chr17	27425998	27488668	9	40249	28997.4	7294.79	616	MYO18A	TIAF1,MYO18A	MYO18A	616	1
18_macs2_HNNN134_1033_H3K27ac_peak_60669_lociStitched	chr5	149109456	149237549	18	49335	31267.5	9581.36	617	PDE6A,PPARGC1B		PPARGC1B	617	1
25_macs2_HNNN134_1033_H3K27ac_peak_75530_lociStitched	chr9	101720114	101849193	25	60393	34283.4	12623.9	618	COL15A1	TGFBR1	COL15A1	618	1
21_macs2_HNNN134_1033_H3K27ac_peak_10218_lociStitched	chr10	75715547	75820840	21	41871	31714.3	10055.5	619	VCL	PLAU,VCL,C10orf55	VCL	619	1
macs2_HNNN134_1033_H3K27ac_peak_16672	chr12	13040445	13065212	1	24768	23932.4	2285.99	620	GPRC5A	RPL13AP20,GPRC5D,MIR614	GPRC5A	620	1
macs2_HNNN134_1033_H3K27ac_peak_36206	chr19	18395540	18419901	1	24362	23608.2	2041.45	621	LSM4	JUND,PDE4C,LOC729966,MIR3188,KIAA1683,PGPEP1	MIR3188	621	1
22_macs2_HNNN134_1033_H3K27ac_peak_3870_lociStitched	chr1	95365429	95509475	22	49236	36328.4	14764.7	622	LOC729970,CNN3,ALG14		LOC729970	622	1
13_macs2_HNNN134_1033_H3K27ac_peak_41176_lociStitched	chr2	113914225	114013871	13	50231	30930.1	9366.72	623	LOC654433,LOC440839,PSD4,PAX8	IL1RN	LOC654433	623	1
macs2_HNNN134_1033_H3K27ac_peak_45363	chr20	36753020	36777452	1	24433	24581	3024.68	624	TGM2		TGM2	624	1
8_macs2_HNNN134_1033_H3K27ac_peak_29370_lociStitched	chr16	87838096	87906874	8	41554	25330.9	3803.42	625	SLC7A5	KLHDC4	SLC7A5	625	1
5_macs2_HNNN134_1033_H3K27ac_peak_1585_lociStitched	chr1	28183249	28231645	5	32668	26124.2	4612.14	626	RPA2,C1orf38	PPP1R8,SCARNA1,SMPDL3B	C1orf38	626	1
7_macs2_HNNN134_1033_H3K27ac_peak_31118_lociStitched	chr17	38668138	38739307	7	41198	30581.3	9081.16	627	CCR7	TNS4	CCR7	627	1
3_macs2_HNNN134_1033_H3K27ac_peak_74586_lociStitched	chr9	74953061	74981939	3	13563	24075.6	2593.24	628	ZFAND5		ZFAND5	628	1
25_macs2_HNNN134_1033_H3K27ac_peak_29229_lociStitched	chr16	85137449	85272401	25	54742	29622	8164.6	629	LOC400548,FAM92B		LOC400548	629	1
macs2_HNNN134_1033_H3K27ac_peak_53268	chr3	158476587	158496693	1	20107	23769.3	2430.82	630		MFSD1,RARRES1	MFSD1	630	1
2_macs2_HNNN134_1033_H3K27ac_peak_4888_lociStitched	chr1	153916318	153937502	2	13512	24190	2876.79	631	DENND4B,CRTC2,SLC39A1	JTB,RPS27,RAB13,CREB3L4,GATAD2B	CRTC2	631	1
7_macs2_HNNN134_1033_H3K27ac_peak_75237_lociStitched	chr9	95712405	95767108	7	33467	26224.6	4917.8	632	FGD3		FGD3	632	1
9_macs2_HNNN134_1033_H3K27ac_peak_39651_lociStitched	chr2	55319503	55396904	9	48934	29203.4	7902.64	633		RTN4	RTN4	633	1
macs2_HNNN134_1033_H3K27ac_peak_45932	chr20	48802347	48815236	1	12890	23000.4	1707.79	634	CEBPB	TMEM189-UBE2V1	CEBPB	634	1
macs2_HNNN134_1033_H3K27ac_peak_57628	chr4	185719586	185748380	1	28795	23717.6	2470.53	635	SLED1,ACSL1	MIR3945	ACSL1	635	1
8_macs2_HNNN134_1033_H3K27ac_peak_14148_lociStitched	chr11	67844883	67918385	8	33768	26776.8	5556.75	636	CHKA	TCIRG1,NDUFS8	CHKA	636	1
19_macs2_HNNN134_1033_H3K27ac_peak_43717_lociStitched	chr2	231966709	232110252	19	57799	33574.7	12373.4	637	ARMC9,HTR2B,PSMD1		ARMC9	637	1
6_macs2_HNNN134_1033_H3K27ac_peak_31145_lociStitched	chr17	39044267	39095510	6	28731	27927.4	6728.21	638	KRT23	KRT39,KRT12,KRT20,KRT40	KRT23	638	1
6_macs2_HNNN134_1033_H3K27ac_peak_70744_lociStitched	chr8	23380574	23429509	6	39570	24677.9	3498.85	639	SLC25A37		SLC25A37	639	1
macs2_HNNN134_1033_H3K27ac_peak_2483	chr1	45264123	45281620	1	17498	23176.5	2001.66	640	BTBD19,PLK3,TCTEX1D4	SNORD55,BEST4,SNORD46,SNORD38A,PTCH2,SNORD38B,RPS8	TCTEX1D4	640	1
19_macs2_HNNN134_1033_H3K27ac_peak_25189_lociStitched	chr15	59566117	59674202	19	49137	30501.6	9327.74	641	MYO1E		MYO1E	641	1
9_macs2_HNNN134_1033_H3K27ac_peak_39177_lociStitched	chr2	42319337	42375773	9	34668	26778.9	5621.03	642		PKDCC,EML4	EML4	642	1
5_macs2_HNNN134_1033_H3K27ac_peak_31276_lociStitched	chr17	40664442	40707820	5	26911	25805.6	4658.8	643	NAGLU,ATP6V0A1,HSD17B1	MLX,COASY,PSMC3IP	NAGLU	643	1
9_macs2_HNNN134_1033_H3K27ac_peak_40840_lociStitched	chr2	102716157	102783263	9	42547	28157.7	7012.58	644	IL1R1	IL1RL2	IL1R1	644	1
16_macs2_HNNN134_1033_H3K27ac_peak_6281_lociStitched	chr1	198566814	198656648	16	54520	30112.4	8983.4	645	PTPRC		PTPRC	645	1
20_macs2_HNNN134_1033_H3K27ac_peak_6839_lociStitched	chr1	208300938	208419022	20	68188	33004.5	11891.1	646	PLXNA2		PLXNA2	646	1
20_macs2_HNNN134_1033_H3K27ac_peak_25088_lociStitched	chr15	57880741	58002284	20	49690	32452	11352.1	647	GCOM1,GRINL1A	GRINL1A,GCOM1	GRINL1A	647	1
macs2_HNNN134_1033_H3K27ac_peak_61241	chr5	172190108	172207484	1	17377	22451.5	1364.02	648	DUSP1		DUSP1	648	1
7_macs2_HNNN134_1033_H3K27ac_peak_45215_lociStitched	chr20	34142653	34208061	7	23483	27981.5	6907.08	649	ERGIC3,SPAG4,FER1L4	CPNE1,C20orf173	FER1L4	649	1
3_macs2_HNNN134_1033_H3K27ac_peak_24544_lociStitched	chr15	40597635	40640809	3	30064	24993.4	3967.69	650	C15orf52,PLCB2	PHGR1,LOC100131244,DISP2,C15orf23	C15orf52	650	1
7_macs2_HNNN134_1033_H3K27ac_peak_32537_lociStitched	chr17	70575442	70615059	7	21271	26020.4	4995.7	651	LOC100499467,FLJ26484		LOC100499467	651	1
7_macs2_HNNN134_1033_H3K27ac_peak_29439_lociStitched	chr16	88810342	88862048	7	40611	24022.6	3045.48	652	FAM38A	RNF166,APRT,CDT1,CTU2	FAM38A	652	1
5_macs2_HNNN134_1033_H3K27ac_peak_19479_lociStitched	chr12	119606344	119646313	5	31744	24668.9	3705.13	653	HSPB8		HSPB8	653	1
macs2_HNNN134_1033_H3K27ac_peak_26497	chr15	90287875	90306866	1	18992	22492.9	1540.17	654	MESP1	MESP2	MESP1	654	1
2_macs2_HNNN134_1033_H3K27ac_peak_7439_lociStitched	chr1	228580534	228611607	2	22892	23941.7	2992.33	655	TRIM17,TRIM11	HIST3H2A,HIST3H3,HIST3H2BB	TRIM11	655	1
18_macs2_HNNN134_1033_H3K27ac_peak_11708_lociStitched	chr10	121219626	121303974	18	42225	26772.1	5828.45	656	RGS10		RGS10	656	1
1_macs2_HNNN134_1033_H3K27ac_peak_51480_lociStitched	chr3	71626996	71635691	1	8696	21987.9	1047.75	657	FOXP1	MIR1284	FOXP1	657	1
macs2_HNNN134_1033_H3K27ac_peak_22230	chr14	50417333	50451974	1	34642	24141.3	3204.29	658	C14orf182		C14orf182	658	1
17_macs2_HNNN134_1033_H3K27ac_peak_61853_lociStitched	chr6	6784894	6891804	17	47307	32511.3	11589	659			LY86-AS1	659	1
13_macs2_HNNN134_1033_H3K27ac_peak_1776_lociStitched	chr1	31849239	31926556	13	35412	29388.2	8466.21	660	SERINC2	FABP3,LOC149086	SERINC2	660	1
15_macs2_HNNN134_1033_H3K27ac_peak_46639_lociStitched	chr21	30516715	30631827	15	46740	32714.8	11799	661	C21orf7,NCRNA00189	BACH1	NCRNA00189	661	1
5_macs2_HNNN134_1033_H3K27ac_peak_49710_lociStitched	chr3	12321645	12360915	5	25111	25894.6	4991.22	662	PPARG	PPARG	PPARG	662	1
6_macs2_HNNN134_1033_H3K27ac_peak_44086_lociStitched	chr2	238766891	238840689	6	48685	26788.7	5889.08	663	RAMP1	UBE2F	RAMP1	663	1
8_macs2_HNNN134_1033_H3K27ac_peak_8013_lociStitched	chr1	246852976	246914032	8	29984	25918.3	5061.54	664	SCCPDH	LOC149134	SCCPDH	664	1
6_macs2_HNNN134_1033_H3K27ac_peak_11281_lociStitched	chr10	104904094	104963054	6	35346	25270.3	4416.1	665	NT5C2	NT5C2,LOC729020	NT5C2	665	1
12_macs2_HNNN134_1033_H3K27ac_peak_6456_lociStitched	chr1	202473343	202569565	12	54330	29251.5	8429.05	666	SYT2,PPP1R12B		PPP1R12B	666	1
13_macs2_HNNN134_1033_H3K27ac_peak_19651_lociStitched	chr12	122467222	122530468	13	31960	26835.3	6039.99	667	BCL7A,MLXIP		MLXIP	667	1
macs2_HNNN134_1033_H3K27ac_peak_28060	chr16	29814478	29834141	1	19664	22352.9	1559.28	668	PRRT2,KIF22,MVP,MAZ,C16orf53	ZG16,LOC440356,CDIPT	PRRT2	668	1
7_macs2_HNNN134_1033_H3K27ac_peak_26170_lociStitched	chr15	79197740	79245890	7	37632	24749.1	3962.74	669	CTSH	MORF4L1	CTSH	669	1
13_macs2_HNNN134_1033_H3K27ac_peak_45049_lociStitched	chr20	31096237	31173879	13	34370	29216.7	8431.92	670		LOC149950,C20orf112	LOC149950	670	1
3_macs2_HNNN134_1033_H3K27ac_peak_36422_lociStitched	chr19	30151526	30186610	3	25862	24407.9	3645.23	671	PLEKHF1	C19orf12	PLEKHF1	671	1
6_macs2_HNNN134_1033_H3K27ac_peak_40881_lociStitched	chr2	105979380	106027309	6	35981	25728.3	4998.99	672	FHL2	C2orf49,TGFBRAP1	FHL2	672	1
7_macs2_HNNN134_1033_H3K27ac_peak_71509_lociStitched	chr8	56881722	56940995	7	34233	26501	5820.61	673	LYN	SNORD54,RPS20	SNORD54	673	1
12_macs2_HNNN134_1033_H3K27ac_peak_13285_lociStitched	chr11	44580975	44649925	12	41625	26993.9	6329.61	674	CD82	CD82	CD82	674	1
10_macs2_HNNN134_1033_H3K27ac_peak_37033_lociStitched	chr19	44243078	44304173	10	30313	27297.2	6647.14	675	C19orf61,LYPD5,KCNN4	ZNF283,IRGC	KCNN4	675	1
9_macs2_HNNN134_1033_H3K27ac_peak_32629_lociStitched	chr17	72413128	72476508	9	28734	27779.5	7130.25	676	GPRC5C,CD300A	GPR142	GPRC5C	676	1
18_macs2_HNNN134_1033_H3K27ac_peak_14291_lociStitched	chr11	71644624	71755602	18	34279	30297	9666.18	677	IL18BP,NUMA1,RNF121	LRTOMT,MIR3165,LOC100133315	IL18BP	677	1
2_macs2_HNNN134_1033_H3K27ac_peak_48274_lociStitched	chr22	31471021	31504213	2	29704	24074.2	3455.29	678	SMTN,SELM	SMTN,INPP5J,PLA2G3	SMTN	678	1
3_macs2_HNNN134_1033_H3K27ac_peak_46257_lociStitched	chr20	57463114	57484919	3	14728	23178.7	2562.09	679	GNAS	GNAS,GNAS-AS	GNAS	679	1
13_macs2_HNNN134_1033_H3K27ac_peak_47079_lociStitched	chr21	40155293	40225102	13	36416	27742.1	7141.46	680	ETS2	NCRNA00114	ETS2	680	1
7_macs2_HNNN134_1033_H3K27ac_peak_78696_lociStitched	chrX	129215288	129260124	7	31076	24023.1	3452.37	681	ELF4	AIFM1,RAB33A	ELF4	681	1
macs2_HNNN134_1033_H3K27ac_peak_35860	chr19	13257645	13268772	1	11128	21520.7	961.373	682	STX10,IER2	TRMT1,NACC1,LYL1	IER2	682	1
12_macs2_HNNN134_1033_H3K27ac_peak_60369_lociStitched	chr5	141185964	141261782	12	37715	26051.1	5542.3	683	PCDH1	KIAA0141,LOC729080	PCDH1	683	1
12_macs2_HNNN134_1033_H3K27ac_peak_26344_lociStitched	chr15	85522099	85593690	12	40312	26631.9	6178.3	684	PDE8A	PDE8A	PDE8A	684	1
13_macs2_HNNN134_1033_H3K27ac_peak_45554_lociStitched	chr20	43165051	43245643	13	46655	29778.7	9340.61	685	PKIG	ADA,SERINC3,PKIG	PKIG	685	1
2_macs2_HNNN134_1033_H3K27ac_peak_50777_lociStitched	chr3	48505173	48521134	2	14513	22278.4	1877.01	686	TREX1,SHISA5,ATRIP	PLXNB1,CCDC72,ATRIP,CCDC51	TREX1	686	1
12_macs2_HNNN134_1033_H3K27ac_peak_1519_lociStitched	chr1	27425415	27493630	12	43978	27483.8	7121.65	687	SLC9A1		SLC9A1	687	1
7_macs2_HNNN134_1033_H3K27ac_peak_13560_lociStitched	chr11	57528624	57569375	7	31756	23688.6	3329.36	688	CTNND1	C11orf31,MED19,CTNND1,TMX2,BTBD18	CTNND1	688	1
13_macs2_HNNN134_1033_H3K27ac_peak_62116_lociStitched	chr6	13678016	13768606	13	30709	30148.4	9792.78	689	RANBP9	CCDC90A	RANBP9	689	1
4_macs2_HNNN134_1033_H3K27ac_peak_53131_lociStitched	chr3	152847313	152884975	4	19660	24408.7	4063.73	690	RAP2B		RAP2B	690	1
10_macs2_HNNN134_1033_H3K27ac_peak_57792_lociStitched	chr5	1092481	1163170	10	27421	27554.6	7217.35	691	SLC12A7	SLC6A19	SLC12A7	691	1
7_macs2_HNNN134_1033_H3K27ac_peak_8149_lociStitched	chr10	3492824	3546272	7	31717	25633.7	5328.77	692			PITRM1	692	1
7_macs2_HNNN134_1033_H3K27ac_peak_13588_lociStitched	chr11	58939147	58992593	7	39128	25183.8	4884.96	693	MPEG1,DTX4	FAM111A	MPEG1	693	1
macs2_HNNN134_1033_H3K27ac_peak_62	chr1	1361148	1378093	1	16946	22382.7	2118.12	694	TMEM88B,VWA1	MRPL20,LOC441869,ATAD3B,ATAD3C,LOC148413,CCNL2	VWA1	694	1
macs2_HNNN134_1033_H3K27ac_peak_16391	chr12	7058276	7081210	1	22935	22468.4	2215.42	695	PTPN6,PHB2,SCARNA12,MIR141,EMG1,MIR200C	C12orf57,ATN1,LRRC23,LPCAT3,ENO2	MIR200C	695	1
5_macs2_HNNN134_1033_H3K27ac_peak_49555_lociStitched	chr3	9427060	9466496	5	15375	25034	4787.53	696	SETD5,LOC440944,THUMPD3		SETD5	696	1
9_macs2_HNNN134_1033_H3K27ac_peak_31114_lociStitched	chr17	38588080	38650322	9	38792	27679	7437.92	697	IGFBP4,TNS4	TOP2A	IGFBP4	697	1
4_macs2_HNNN134_1033_H3K27ac_peak_30914_lociStitched	chr17	36057341	36087788	4	19196	27493.6	7255.52	698	HNF1B		HNF1B	698	1
10_macs2_HNNN134_1033_H3K27ac_peak_76000_lociStitched	chr9	117102405	117177378	10	38746	27245.2	7009.98	699	AKNA,DFNB31	ORM2,ORM1	AKNA	699	1
5_macs2_HNNN134_1033_H3K27ac_peak_40283_lociStitched	chr2	75059205	75103479	5	30354	24948.4	4715.18	700	HK2		HK2	700	1
4_macs2_HNNN134_1033_H3K27ac_peak_7339_lociStitched	chr1	226287933	226322987	4	18984	23353	3154.86	701		H3F3A,LOC440926	LOC440926	701	1
6_macs2_HNNN134_1033_H3K27ac_peak_11916_lociStitched	chr10	126805375	126851232	6	26010	23721.8	3526.4	702	CTBP2		CTBP2	702	1
9_macs2_HNNN134_1033_H3K27ac_peak_74015_lociStitched	chr9	21778157	21837588	9	33704	26654.8	6466.09	703	MTAP		MTAP	703	1
5_macs2_HNNN134_1033_H3K27ac_peak_77673_lociStitched	chrX	39991355	40037337	5	26197	22310.5	2138.16	704	BCOR	BCOR	BCOR	704	1
2_macs2_HNNN134_1033_H3K27ac_peak_25693_lociStitched	chr15	69104391	69115031	2	8355	21158.7	1001.22	705	ANP32A	MIR4312,C15orf28,MIR548H4	ANP32A	705	1
6_macs2_HNNN134_1033_H3K27ac_peak_33183_lociStitched	chr17	79297308	79324472	6	20313	23738.6	3591.08	706	TMEM105	SLC38A10,C17orf55,BAHCC1	TMEM105	706	1
18_macs2_HNNN134_1033_H3K27ac_peak_47493_lociStitched	chr21	46369136	46476969	18	59800	30160.9	10039.3	707	NCRNA00162,C21orf70,NCRNA00163	ITGB2,C21orf67,C21orf122,ADARB1	NCRNA00162	707	1
7_macs2_HNNN134_1033_H3K27ac_peak_77024_lociStitched	chr9	139403902	139466767	7	44207	25925.5	5815.01	708	NOTCH1	C9orf163,SEC16A	NOTCH1	708	1
7_macs2_HNNN134_1033_H3K27ac_peak_11369_lociStitched	chr10	106058054	106113313	7	37342	24291.9	4188.63	709	ITPRIP,GSTO2	CCDC147,GSTO1,GSTO2	ITPRIP	709	1
16_macs2_HNNN134_1033_H3K27ac_peak_69714_lociStitched	chr7	139892042	139976753	16	38558	27116	7014.07	710		LOC100134229,JHDM1D	LOC100134229	710	1
6_macs2_HNNN134_1033_H3K27ac_peak_54365_lociStitched	chr3	197433796	197480237	6	17189	25561.1	5507.9	711	KIAA0226,FYTTD1	LRCH3,MIR922	KIAA0226	711	1
14_macs2_HNNN134_1033_H3K27ac_peak_67772_lociStitched	chr7	47574717	47691747	14	48483	30591.6	10556.1	712	TNS3	C7orf65	TNS3	712	1
17_macs2_HNNN134_1033_H3K27ac_peak_6622_lociStitched	chr1	205183604	205294463	17	45791	30497.3	10465.1	713	NUAK2,TMCC2	DSTYK,KLHDC8A	TMCC2	713	1
2_macs2_HNNN134_1033_H3K27ac_peak_31020_lociStitched	chr17	37616931	37621943	2	4048	22369.6	2359.15	714	CDK12	CDK12,MED1	CDK12	714	1
macs2_HNNN134_1033_H3K27ac_peak_67154	chr7	26233300	26245755	1	12456	21238.3	1231.8	715	HNRNPA2B1,CBX3	NFE2L3,HNRNPA2B1	HNRNPA2B1	715	1
11_macs2_HNNN134_1033_H3K27ac_peak_71504_lociStitched	chr8	56778451	56860894	11	35913	27849.2	7881.55	716	LYN		LYN	716	1
19_macs2_HNNN134_1033_H3K27ac_peak_18578_lociStitched	chr12	94117339	94220483	19	43921	29746.7	9788.37	717	CRADD		CRADD	717	1
5_macs2_HNNN134_1033_H3K27ac_peak_24399_lociStitched	chr15	37368609	37405275	5	29334	22710.9	2797.62	718	MEIS2		MEIS2	718	1
2_macs2_HNNN134_1033_H3K27ac_peak_5273_lociStitched	chr1	161688558	161715776	2	25413	23048.2	3135.51	719	FCRLB	DUSP12,FCRLA,RPL31P11,ATF6	FCRLB	719	1
2_macs2_HNNN134_1033_H3K27ac_peak_12489_lociStitched	chr11	9573398	9601118	2	17269	22395	2497.57	720	WEE1		WEE1	720	1
5_macs2_HNNN134_1033_H3K27ac_peak_4699_lociStitched	chr1	150119138	150164885	5	24882	25595.4	5727.52	721	PLEKHO1	ANP32E	PLEKHO1	721	1
macs2_HNNN134_1033_H3K27ac_peak_62891	chr6	31785054	31795898	1	10845	20907.2	1054.04	722	HSPA1A,HSPA1B	VARS,HSPA1L,C6orf48,NEU1,SLC44A4,SNORD52,LSM2,C6orf27,SNORD48	HSPA1B	722	1
3_macs2_HNNN134_1033_H3K27ac_peak_30864_lociStitched	chr17	34202303	34234576	3	23102	23691.6	3840.49	723	CCL5	RDM1,LYZL6,C17orf66	CCL5	723	1
19_macs2_HNNN134_1033_H3K27ac_peak_7797_lociStitched	chr1	236023003	236118088	19	43537	29134	9289.8	724	LYST	MIR1537	LYST	724	1
macs2_HNNN134_1033_H3K27ac_peak_6801	chr1	207986708	208007634	1	20927	21947.2	2119.8	725	LOC148696	MIR29C,MIR29B2	LOC148696	725	1
macs2_HNNN134_1033_H3K27ac_peak_36961	chr19	42745642	42761007	1	15366	21676.9	1868.38	726	GSK3A,ERF	CIC,PAFAH1B3,PRR19,DEDD2,ZNF526	ERF	726	1
11_macs2_HNNN134_1033_H3K27ac_peak_74556_lociStitched	chr9	74334247	74422347	11	35180	28359.4	8554.51	727	TMEM2		TMEM2	727	1
4_macs2_HNNN134_1033_H3K27ac_peak_48698_lociStitched	chr22	39089645	39115311	4	15476	22442.4	2692.36	728	GTPBP1,JOSD1	CBY1,TOMM22,LOC646851,SUN2	GTPBP1	728	1
1_macs2_HNNN134_1033_H3K27ac_peak_62617_lociStitched	chr6	26194440	26207041	1	12602	21143.2	1431.47	729	HIST1H4E,HIST1H2BF,HIST1H3D,HIST1H2AD	HIST1H2BG,HIST1H4D,HIST1H3F,HIST1H3E,HIST1H4G,HIST1H2BH,HIST1H2BE,HIST1H2AE,HIST1H2BD,HIST1H4F,HIST1H1D,HIST1H1E	HIST1H2BF	729	1
11_macs2_HNNN134_1033_H3K27ac_peak_1629_lociStitched	chr1	28639616	28702366	11	28304	25426.3	5741.62	730	PHACTR4,MED18	MED18	MED18	730	1
4_macs2_HNNN134_1033_H3K27ac_peak_49473_lociStitched	chr3	5224548	5262205	4	22351	24002.6	4319.26	731	EDEM1		EDEM1	731	1
4_macs2_HNNN134_1033_H3K27ac_peak_77668_lociStitched	chrX	39941007	39969448	4	23101	21288.1	1623.98	732	BCOR		BCOR	732	1
12_macs2_HNNN134_1033_H3K27ac_peak_62087_lociStitched	chr6	13353961	13457133	12	55772	30693.7	11049.7	733	GFOD1	TBC1D7,C6orf114	TBC1D7	733	1
13_macs2_HNNN134_1033_H3K27ac_peak_10520_lociStitched	chr10	81134657	81212802	13	44486	27764.9	8127.08	734	ZCCHC24	PPIF	ZCCHC24	734	1
9_macs2_HNNN134_1033_H3K27ac_peak_53458_lociStitched	chr3	170025483	170077683	9	22370	25228.3	5611.5	735	SKIL		SKIL	735	1
8_macs2_HNNN134_1033_H3K27ac_peak_51051_lociStitched	chr3	53252202	53307724	8	28435	25873.3	6290.64	736	TKT		TKT	736	1
14_macs2_HNNN134_1033_H3K27ac_peak_40834_lociStitched	chr2	102617393	102699959	14	45790	27899.1	8339.17	737	IL1R2		IL1R2	737	1
7_macs2_HNNN134_1033_H3K27ac_peak_27721_lociStitched	chr16	19097100	19151562	7	31830	23571.2	4035.63	738	ITPRIPL2	COQ7,ITPRIPL2,SYT17	ITPRIPL2	738	1
1_macs2_HNNN134_1033_H3K27ac_peak_17216_lociStitched	chr12	46119095	46128011	1	8917	20423.9	915.673	739	ARID2,LOC400027		ARID2	739	1
10_macs2_HNNN134_1033_H3K27ac_peak_60749_lociStitched	chr5	149969604	150038703	10	48201	24951.6	5458.82	740	SYNPO	RBM22,MYOZ3	SYNPO	740	1
2_macs2_HNNN134_1033_H3K27ac_peak_38023_lociStitched	chr2	8815933	8833997	2	10998	21207.1	1721.5	741	ID2		ID2	741	1
11_macs2_HNNN134_1033_H3K27ac_peak_68783_lociStitched	chr7	100720640	100787455	11	38226	24340.7	4884.18	742	TRIM56,SERPINE1	VGF,AP1S1,C7orf52	SERPINE1	742	1
8_macs2_HNNN134_1033_H3K27ac_peak_23698_lociStitched	chr14	94405996	94468204	8	44797	24416.6	4964.2	743	C14orf48,ASB2	OTUB2,FAM181A,C14orf86	ASB2	743	1
18_macs2_HNNN134_1033_H3K27ac_peak_10092_lociStitched	chr10	73722379	73867745	18	47186	35382.1	15946.7	744	ASCC1,CHST3,SPOCK2		SPOCK2	744	1
4_macs2_HNNN134_1033_H3K27ac_peak_58915_lociStitched	chr5	68787182	68828176	4	31992	22087.6	2656.41	745	OCLN	GTF2H2D,GTF2H2C	OCLN	745	1
4_macs2_HNNN134_1033_H3K27ac_peak_31966_lociStitched	chr17	56052517	56085936	4	13926	23877.9	4448.07	746	SRSF1,VEZF1		VEZF1	746	1
macs2_HNNN134_1033_H3K27ac_peak_62882	chr6	31701251	31709214	1	7964	20230.8	837.708	747	CLIC1,MSH5	BAT5,C6orf26,LY6G6C,DDAH2,C6orf25,LY6G6D,LY6G6F,MSH5,LY6G6E,C6orf27	CLIC1	747	1
2_macs2_HNNN134_1033_H3K27ac_peak_36629_lociStitched	chr19	36617818	36644699	2	18731	22292.4	2905.84	748	COX7A1,CAPNS1	CAPNS1,POLR2I,TBCB	CAPNS1	748	1
10_macs2_HNNN134_1033_H3K27ac_peak_55843_lociStitched	chr4	82374206	82441319	10	28588	25093.6	5718.03	749	RASGEF1B		RASGEF1B	749	1
macs2_HNNN134_1033_H3K27ac_peak_36846	chr19	41302447	41320125	1	17679	21650.2	2276.93	750	EGLN2,RAB4B	CYP2A6,MIA,SNRPA,C19orf54	EGLN2	750	1
20_macs2_HNNN134_1033_H3K27ac_peak_3258_lociStitched	chr1	68140069	68260034	20	43117	31358.9	11996.5	751	GADD45A,GNG12		GADD45A	751	1
6_macs2_HNNN134_1033_H3K27ac_peak_71369_lociStitched	chr8	48407109	48456445	6	28120	24233.8	4879.33	752	KIAA0146		CEBPD	752	1
10_macs2_HNNN134_1033_H3K27ac_peak_61647_lociStitched	chr6	2932269	2991814	10	18303	25330.4	6002.14	753	DKFZP686I15217,SERPINB6	DKFZP686I15217,SERPINB9,NQO2,LOC401233	SERPINB6	753	1
1_macs2_HNNN134_1033_H3K27ac_peak_36838_lociStitched	chr19	41219796	41229263	1	9468	20599.2	1272.36	754	ITPKC,ADCK4	C19orf54,SNRPA,NUMBL	ITPKC	754	1
26_macs2_HNNN134_1033_H3K27ac_peak_13191_lociStitched	chr11	35233843	35391030	26	65243	33700.9	14398.3	755	SLC1A2,CD44		SLC1A2	755	1
macs2_HNNN134_1033_H3K27ac_peak_40113	chr2	70357053	70371695	1	14643	20718.4	1420.27	756		PCBP1,LOC100133985,LOC400960,C2orf42	LOC100133985	756	1
14_macs2_HNNN134_1033_H3K27ac_peak_70096_lociStitched	chr7	155045623	155109333	14	33362	24668.5	5377.12	757	INSIG1	INSIG1	INSIG1	757	1
9_macs2_HNNN134_1033_H3K27ac_peak_26835_lociStitched	chr15	99640191	99722139	9	58666	26247.9	6957.39	758	SYNM,TTC23		SYNM	758	1
5_macs2_HNNN134_1033_H3K27ac_peak_74741_lociStitched	chr9	80612334	80655569	5	27794	23891.7	4604.53	759	GNAQ		GNAQ	759	1
9_macs2_HNNN134_1033_H3K27ac_peak_23555_lociStitched	chr14	91815215	91885805	9	50523	25772.4	6494.28	760	CCDC88C		CCDC88C	760	1
3_macs2_HNNN134_1033_H3K27ac_peak_35295_lociStitched	chr19	4367777	4404779	3	27016	22678.5	3430.09	761	CHAF1A,SH3GL1	MPND,STAP2	SH3GL1	761	1
macs2_HNNN134_1033_H3K27ac_peak_37419	chr19	49374292	49384229	1	9938	20243.7	1005.62	762	TULP2,PPP1R15A	PLEKHA4,NUCB1,HSD17B14	PPP1R15A	762	1
15_macs2_HNNN134_1033_H3K27ac_peak_4318_lociStitched	chr1	115591837	115682188	15	45566	28108.2	8872.47	763	TSPAN2	TSHB	TSPAN2	763	1
13_macs2_HNNN134_1033_H3K27ac_peak_55684_lociStitched	chr4	77466769	77555637	13	39758	27264.7	8042.55	764	SHROOM3		SHROOM3	764	1
13_macs2_HNNN134_1033_H3K27ac_peak_75627_lociStitched	chr9	108004596	108104800	13	41680	29109.3	9890.13	765	SLC44A1		SLC44A1	765	1
6_macs2_HNNN134_1033_H3K27ac_peak_19_lociStitched	chr1	939740	976207	6	19662	22551.2	3347.67	766	AGRN,ISG15	HES4,C1orf170,PLEKHN1,NOC2L,KLHL17	AGRN	766	1
2_macs2_HNNN134_1033_H3K27ac_peak_52225_lociStitched	chr3	122396995	122408970	2	7541	20886.8	1706.44	767	PARP14		PARP14	767	1
4_macs2_HNNN134_1033_H3K27ac_peak_2128_lociStitched	chr1	38458914	38497449	4	23928	23167.2	3999.93	768	UTP11L,FHL3	INPP5B,POU3F1,SF3A3	UTP11L	768	1
16_macs2_HNNN134_1033_H3K27ac_peak_60139_lociStitched	chr5	135309535	135403015	16	57832	26109	6954.91	769	TGFBI	FBXL21,VTRNA2,LECT2	TGFBI	769	1
9_macs2_HNNN134_1033_H3K27ac_peak_29697_lociStitched	chr17	2073646	2149959	9	49671	24939.1	5799.79	770	SMG6		SMG6	770	1
6_macs2_HNNN134_1033_H3K27ac_peak_37225_lociStitched	chr19	47215824	47245153	6	16841	22794.5	3657.33	771	PRKD2,STRN4	PRKD2,SLC1A5,FKRP,MIR320E	PRKD2	771	1
1_macs2_HNNN134_1033_H3K27ac_peak_73579_lociStitched	chr9	2013420	2029193	1	15774	21030.1	1918	772	SMARCA2	SMARCA2	SMARCA2	772	1
16_macs2_HNNN134_1033_H3K27ac_peak_41092_lociStitched	chr2	112374840	112466053	16	40694	27892.9	8792.93	773			LOC541471	773	1
8_macs2_HNNN134_1033_H3K27ac_peak_46214_lociStitched	chr20	56245234	56294617	8	27079	25328.5	6251.89	774	PMEPA1	ZBP1	PMEPA1	774	1
8_macs2_HNNN134_1033_H3K27ac_peak_61721_lociStitched	chr6	3710539	3760331	8	27395	24856.2	5790.81	775	C6orf145		C6orf145	775	1
9_macs2_HNNN134_1033_H3K27ac_peak_24107_lociStitched	chr14	105106622	105175696	9	30927	24818.3	5753.86	776	INF2	SIVA1,TMEM179,ADSSL1	INF2	776	1
6_macs2_HNNN134_1033_H3K27ac_peak_38281_lociStitched	chr2	16789836	16847969	6	35892	25026.3	5964.45	777	FAM49A		FAM49A	777	1
6_macs2_HNNN134_1033_H3K27ac_peak_17239_lociStitched	chr12	46755584	46799499	6	20560	22879.7	3829.39	778	SLC38A2		SLC38A2	778	1
9_macs2_HNNN134_1033_H3K27ac_peak_22645_lociStitched	chr14	62161218	62223147	9	36107	24226.6	5189.65	779	HIF1A	HIF1A,SNAPC1	HIF1A	779	1
9_macs2_HNNN134_1033_H3K27ac_peak_73195_lociStitched	chr8	134496936	134560729	9	50387	25121.7	6104.99	780	ST3GAL1		ST3GAL1	780	1
6_macs2_HNNN134_1033_H3K27ac_peak_5003_lociStitched	chr1	155930455	155973671	6	21832	23915.7	4913.66	781	ARHGEF2	ARHGEF2,SCARNA4,SSR2,RIT1,RXFP4,KIAA0907,SNORA42,UBQLN4	ARHGEF2	781	1
4_macs2_HNNN134_1033_H3K27ac_peak_18780_lociStitched	chr12	98884054	98916490	4	17584	21861.9	2860.86	782	TMPO,LOC100128191	LOC121456	TMPO	782	1
1_macs2_HNNN134_1033_H3K27ac_peak_17752_lociStitched	chr12	57021364	57033259	1	11896	20350	1359.6	783	ATP5B,BAZ2A	SNORD59B,SNORD59A,PTGES3	BAZ2A	783	1
6_macs2_HNNN134_1033_H3K27ac_peak_40577_lociStitched	chr2	97188628	97223225	6	20635	22176.7	3189.84	784	ARID5A	NEURL3	ARID5A	784	1
4_macs2_HNNN134_1033_H3K27ac_peak_71388_lociStitched	chr8	48639838	48676266	4	13625	22057.2	3081.81	785	KIAA0146,CEBPD		CEBPD	785	1
15_macs2_HNNN134_1033_H3K27ac_peak_20016_lociStitched	chr13	21570893	21654923	15	39871	26057.7	7083.73	786	LATS2		LATS2	786	1
macs2_HNNN134_1033_H3K27ac_peak_45614	chr20	43963802	43977537	1	13736	20830.5	1867.96	787	SDC4	SYS1,SYS1-DBNDD2,RBPJL,MATN4,TP53TG5	SDC4	787	1
3_macs2_HNNN134_1033_H3K27ac_peak_4823_lociStitched	chr1	152001625	152025095	3	15616	22097	3154.37	788	S100A11	TCHHL1,S100A10	S100A11	788	1
9_macs2_HNNN134_1033_H3K27ac_peak_45994_lociStitched	chr20	49403181	49472432	9	29160	26363.9	7430.63	789	BCAS4	BCAS4	BCAS4	789	1
6_macs2_HNNN134_1033_H3K27ac_peak_72326_lociStitched	chr8	101936944	101966549	6	21372	21777.4	2848	790	YWHAZ	YWHAZ	YWHAZ	790	1
3_macs2_HNNN134_1033_H3K27ac_peak_53447_lociStitched	chr3	169939322	169976847	3	26675	23179.2	4266.59	791	PRKCI	PHC3	PRKCI	791	1
22_macs2_HNNN134_1033_H3K27ac_peak_24496_lociStitched	chr15	39648900	39805874	22	60872	32760.5	13860.8	792			THBS1	792	1
7_macs2_HNNN134_1033_H3K27ac_peak_65024_lociStitched	chr6	128799507	128842871	7	25182	22735.7	3837.71	793	PTPRK		PTPRK	793	1
8_macs2_HNNN134_1033_H3K27ac_peak_57424_lociStitched	chr4	170145578	170194565	8	27252	23415.8	4536.2	794	SH3RF1		SH3RF1	794	1
5_macs2_HNNN134_1033_H3K27ac_peak_828_lociStitched	chr1	17215194	17241773	5	11429	22236	3367.56	795		CROCC	CROCC	795	1
13_macs2_HNNN134_1033_H3K27ac_peak_42665_lociStitched	chr2	192476613	192561528	13	34441	26799.2	7939.55	796	OBFC2A		OBFC2A	796	1
10_macs2_HNNN134_1033_H3K27ac_peak_63486_lociStitched	chr6	42043041	42111930	10	29519	25750.7	6902.68	797	C6orf132,TAF8	CCND3,GUCA1A	C6orf132	797	1
macs2_HNNN134_1033_H3K27ac_peak_62927	chr6	32151444	32166478	1	15035	20348.5	1525.95	798	AGER,PBX2,GPSM3,NOTCH4	AGPAT1,RNF5,PPT2,EGFL8,RNF5P1,PRRT1,LOC100507547	PBX2	798	1
5_macs2_HNNN134_1033_H3K27ac_peak_31780_lociStitched	chr17	48497999	48536585	5	22482	23363.8	4541.57	799	ACSF2	MYCBPAP,LRRC59,CHAD,EME1,MRPL27,RSAD1	ACSF2	799	1
5_macs2_HNNN134_1033_H3K27ac_peak_9912_lociStitched	chr10	70802848	70855704	5	33443	24023.1	5201.03	800	SRGN	SRGN,VPS26A	SRGN	800	1
3_macs2_HNNN134_1033_H3K27ac_peak_56315_lociStitched	chr4	103730514	103750985	3	11910	20571.3	1764.6	801	UBE2D3	CISD2,MANBA,UBE2D3	UBE2D3	801	1
macs2_HNNN134_1033_H3K27ac_peak_9462	chr10	45467565	45482820	1	15256	20068	1270.74	802	RASSF4,C10orf10	ZNF22,LOC220980,C10orf25	C10orf10	802	1
15_macs2_HNNN134_1033_H3K27ac_peak_12693_lociStitched	chr11	12396793	12495397	15	53438	27589.4	8795.48	803	PARVA		PARVA	803	1
macs2_HNNN134_1033_H3K27ac_peak_17955	chr12	65001116	65023119	1	22004	21028.3	2242.11	804	MIR548C,RASSF3,MIR548Z		MIR548C	804	1
8_macs2_HNNN134_1033_H3K27ac_peak_50874_lociStitched	chr3	50158686	50229043	8	34457	26911.6	8126.23	805	SEMA3F,GNAT1	GNAT1,RBM5,GNAI2,SLC38A3	SEMA3F	805	1
7_macs2_HNNN134_1033_H3K27ac_peak_39714_lociStitched	chr2	61086179	61135876	7	16460	23258.2	4522.43	806	REL,FLJ16341		REL	806	1
4_macs2_HNNN134_1033_H3K27ac_peak_5081_lociStitched	chr1	157100410	157134255	4	20311	23068.8	4338.93	807	ETV3	ETV3L,CYCSP52	ETV3	807	1
11_macs2_HNNN134_1033_H3K27ac_peak_50336_lociStitched	chr3	37961195	38047985	11	35419	28796.9	10085	808	MIR26A1,CTDSPL,VILL	PLCD1,DLEC1	MIR26A1	808	1
macs2_HNNN134_1033_H3K27ac_peak_17666	chr12	54804309	54830636	1	26328	21238	2543.19	809	ITGA5	ZNF385A,GTSF1,GPR84	ITGA5	809	1
macs2_HNNN134_1033_H3K27ac_peak_16327	chr12	6438919	6457642	1	18724	20415.6	1744.98	810	SCNN1A,TNFRSF1A	PLEKHG6,LTBR	TNFRSF1A	810	1
4_macs2_HNNN134_1033_H3K27ac_peak_5063_lociStitched	chr1	156658961	156678210	4	14433	20860.1	2190.54	811	CRABP2	HDGF,BCAN,NES,C1orf66,ISG20L2,MRPL24	CRABP2	811	1
macs2_HNNN134_1033_H3K27ac_peak_63643	chr6	44221855	44235528	1	13674	20108.9	1458.91	812	SLC35B2,NFKBIE	HSP90AB1,SLC29A1,AARS2,TMEM151B,TCTE1	SLC35B2	812	1
17_macs2_HNNN134_1033_H3K27ac_peak_20691_lociStitched	chr13	44787047	44907120	17	49584	25071.2	6423.91	813		SERP2	SERP2	813	1
11_macs2_HNNN134_1033_H3K27ac_peak_57909_lociStitched	chr5	10694625	10764173	11	29562	26184.8	7539	814	DAP		DAP	814	1
11_macs2_HNNN134_1033_H3K27ac_peak_27936_lociStitched	chr16	27233051	27303012	11	36796	23751.8	5121.15	815	JMJD5,FLJ21408,NSMCE1	IL4R	FLJ21408	815	1
16_macs2_HNNN134_1033_H3K27ac_peak_2903_lociStitched	chr1	56957674	57051226	16	35331	28028.2	9411.33	816	PPAP2B		PPAP2B	816	1
macs2_HNNN134_1033_H3K27ac_peak_74028	chr9	21986851	21997567	1	10717	19856.7	1262.34	817	CDKN2A,CDKN2B-AS1	CDKN2B,C9orf53,CDKN2A	CDKN2A	817	1
4_macs2_HNNN134_1033_H3K27ac_peak_16347_lociStitched	chr12	6641089	6673231	4	20184	21255.5	2667.79	818	GAPDH,NOP2,NCAPD2,IFFO1	SCARNA11,IFFO1,MRPL51,NOP2,CHD4,SCARNA10	IFFO1	818	1
4_macs2_HNNN134_1033_H3K27ac_peak_9689_lociStitched	chr10	61647565	61669801	4	16901	21179.8	2601.61	819	CCDC6		CCDC6	819	1
macs2_HNNN134_1033_H3K27ac_peak_9937	chr10	71203333	71229183	1	25851	21440	2874.52	820	TSPAN15	TACR2	TSPAN15	820	1
7_macs2_HNNN134_1033_H3K27ac_peak_16501_lociStitched	chr12	9786431	9838324	7	29968	23216.9	4680.75	821	CLEC2D,LOC374443	KLRB1,CLEC2D,CLECL1	CLEC2D	821	1
7_macs2_HNNN134_1033_H3K27ac_peak_68635_lociStitched	chr7	98700806	98760871	7	33479	23887.9	5357.8	822	SMURF1	KPNA7	SMURF1	822	1
13_macs2_HNNN134_1033_H3K27ac_peak_12981_lociStitched	chr11	19972725	20077812	13	42603	27995.2	9468.34	823	NAV2		NAV2	823	1
5_macs2_HNNN134_1033_H3K27ac_peak_47004_lociStitched	chr21	38730702	38763908	5	12672	21929.2	3403.61	824	DYRK1A	DYRK1A	DYRK1A	824	1
13_macs2_HNNN134_1033_H3K27ac_peak_28019_lociStitched	chr16	29122645	29215127	13	53845	23185.2	4661.09	825	RRN3P2		RRN3P2	825	1
6_macs2_HNNN134_1033_H3K27ac_peak_76996_lociStitched	chr9	138967012	139014796	6	28020	23160.9	4663.72	826	NACC2,C9orf69		NACC2	826	1
16_macs2_HNNN134_1033_H3K27ac_peak_33619_lociStitched	chr18	9706269	9808918	16	42720	28731.5	10244.4	827	RAB31		RAB31	827	1
macs2_HNNN134_1033_H3K27ac_peak_29985	chr17	7736364	7749851	1	13488	19688.3	1212.48	828	DNAH2,KDM6B	LSMD1,CYB5D1,CHD3,TMEM88	KDM6B	828	1
15_macs2_HNNN134_1033_H3K27ac_peak_39998_lociStitched	chr2	68941715	69038951	15	50181	28392.9	9927.8	829	ARHGAP25	ARHGAP25	ARHGAP25	829	1
19_macs2_HNNN134_1033_H3K27ac_peak_41913_lociStitched	chr2	159920910	160032181	19	41927	29520.2	11060.3	830	TANC1		TANC1	830	1
5_macs2_HNNN134_1033_H3K27ac_peak_70166_lociStitched	chr7	158594941	158623564	5	20396	20917.7	2458.72	831	ESYT2	WDR60	ESYT2	831	1
[truncated: 29,747 more rows]

## Sheet: T1087
REGION_ID	CHROM	START	STOP	NUM_LOCI	CONSTITUENT_SIZE	K27ac.sort.bam	Input.sort.bam	enhancerRank	OVERLAP_GENES	PROXIMAL_GENES	CLOSEST_GENE	enhancerRank.1	isSuper
[truncated: 10,309 more rows]

[truncated: 23 more sheets: T1156, T1175, T1211-2, T2542, T3395, T391, T447, T791-2, T813-1, T839, T877, T924-1, 5637, KK47, L1207_rep1, L1207_rep2, MGHU3, NHU11, NHU12, RT112_rep1 …]
