# Supplementary material for: Epigenomic mapping identifies an enhancer repertoire that regulates cell identity in bladder cancer through distinct transcription factor networks
Source: Oncogene. 2023 Mar 22;42(19):1524–42. doi: 10.1038/s41388-023-02662-1 (PMC10162941; doi:10.1038/s41388-023-02662-1)
Supplement: Supplementary file 12 — Table S3 [file 41388_2023_2662_MOESM12_ESM.xlsx]

## Sheet: Table_S3
TableS3_Consensus SE
						ROSE annotation			GREAT_annot	Home made annotation												RPKM counts																											RANK
SE_ID	chr	start	end	width	strand	OVERLAP_GENES	PROXIMAL_GENES	CLOSEST_GENE	GREAT_annot	INTERSECT	TOP.cor	WITHIN	cor_map	cor_map_top	UKB_SNP_n	UKB_SNP_med	GENE_WITHIN	GWAS_SNP	BEST_PROXIMALgene	BEST_PROXIMALcor	Gene description	T813.1	T791.2	SD48	MGHU3	RT112	T1087.1	T1025	T1033	T877	T3395	T1175	T839	T2542	T391	L1207	ScaBer	C5637	KK47	T1156	T924.1	T447	T1211.2	NHU12	NHU11	Mean_Luminals	Mean_Basals	Mean_NHU	T813.1_rank
chr12:46939970-46957897	chr12	46939970	46957897	17928	*	#N/A	#N/A	SLC38A2	SLC38A2 (-182284), SLC38A4 (+270846)	#N/A	RP11-603J24.5,WIF1,RP11-116D17.3,RP11-1028N23.4,UBA52P7	#N/A	SLC38A2 0.03, SLC38A4 0.14	SLC38A4 0.14	41	0.035343	#N/A	#N/A	SLC38A4	0.14	solute carrier family 38, member 4 [Source:HGNC Symbol;Acc:14679]	7.75864	10.0391	31.0807	16.2796	4.19477	2.53288	3.4229	1.95707	2.03383	2.19389	0.847559	1.09992	2.39293	2.14537	18.7526	13.3739	34.0606	6.34391	4.76287	4.61533	2.76276	4.98052	19.3055	12.5745	6.96179	11.9012	15.94	386
chr1:209490839-209660992	chr1	209490839	209660992	170154	*	MIR205,LOC642587	#N/A	LOC642587	PLXNA2 (-1158251), CAMK1G (-181146)	PLXNA2	PLCH2,PLEKHG5,ZBTB48,MIR34A,H6PD,RNU6ATAC18P,ARHGEF10L,ALDH4A1,WNT4,CNKSR1,SYTL1,FAM229A,TMEM54,ZNF362,GJB5,GJB3,RP3-342P20.2,ERMAP,PTPRF,TMEM53,TTC22,RNU6-1246P,RP4-660H19.1,MIR378G,MAB21L3,MIR942,RP11-353N4.4,TARS2,RP11-54A4.2,ADAMTSL4-AS1,BNIPL,CDC42SE1,ZNF687,SELENBP1,S100A11,PGLYRP4,ZBTB7B,SEMA4A,TMEM79,RP11-284F21.10,VANGL2,TSTD1,PPOX,RP11-360D2.2,RP11-568K15.1,RP11-533E19.7,RP11-46A10.4,C1…	MIR205HG	CAMK1G -0.13, PLXNA2 0.69	PLXNA2 0.69	582	0.387433	RP11-372M18.1,RP11-372M18.2,MIR205HG	#N/A	PLXNA2	0.69	plexin A2 [Source:HGNC Symbol;Acc:9100]	3.84163	4.29299	9.71794	5.5635	4.61599	1.90887	1.794	0.965973	2.92025	3.35657	1.3372	1.33076	1.17591	3.11837	8.34855	6.37468	10.6705	0.865138	2.89276	3.34059	0.998286	1.88737	11.9855	10.8456	3.54744	4.9304	11.4155	1319
chr6:143642797-143661320	chr6	143642797	143661320	18524	*	AIG1	#N/A	ADAT2	ADAT2 (+119751), AIG1 (+270046)	#N/A	RP3-391O22.3,MAPK13	#N/A	AIG1 0.31, ADAT2 -0.1	AIG1 0.31	68	0.479713	RP1-95L4.3	#N/A	AIG1	0.31	androgen-induced 1 [Source:HGNC Symbol;Acc:21607]	2.1227	3.71222	16.5401	4.23867	1.94903	1.75941	0.557619	0.624404	2.70434	1.04421	0.808871	0.441166	0.587187	1.08453	1.82874	4.53721	19.8193	1.76213	1.1218	1.49204	0.636599	1.1499	10.4782	11.938	3.34144	4.36937	11.2081	2233
chr17:46616285-46704798	chr17	46616285	46704798	88514	*	HOXB4,HOXB7,HOXB6,LOC404266,HOXB2,HOXB9,HOXB5,HOXB8,HOXB3,MIR10A	HOXB1,MIR196A1	MIR10A	HOXB4 (-3069)	HOXB4,HOXB7,HOXB6,HOXB5,HOXB8,HOXB3,MIR10A	AC130689.5,RN7SL608P,RP11-74E22.3,MED31,COX10-AS1,RP11-131K5.1,RNF112,LYRM9,CTB-58E17.1,RP11-387H17.4,LINC00910,CTD-2026D20.2,RNU6-1201P,HOXB3,HOXB4,MIR10A,HOXB5,HOXB6,HOXB7,HOXB8,RP11-649A18.7,RPL7P49,RP11-318A15.2,NPTX1,NARF-IT1	HOXB3,HOXB4,MIR10A,HOXB5,HOXB6,HOXB8	HOXB6 0.84, HOXB8 0.8, HOXB5 0.8, HOXB3 0.76, HOXB9 0.44, HOXB2 0.61, HOXB4 0.9, MIR10A 0.71, HOXB7 0.84	HOXB4 0.9	272	0.496277	HOXB2,HOXB3,HOXB4,HOXB5,HOXB6,HOXB8,HOXB9,HOXB-AS1,HOXB-AS3,HOXB-AS2,MIR10A	#N/A	HOXB4	0.9	homeobox B4 [Source:HGNC Symbol;Acc:5115]	30.0961	2.45703	2.41942	2.55155	3.59584	2.80566	14.1913	5.87352	8.23915	5.25757	4.71863	6.54472	3.28124	7.24355	1.05641	1.97026	1.89467	1.85915	7.46897	3.73483	8.56041	2.76088	10.0571	12.2395	4.37931	3.92092	11.1483	1
chr5:124068341-124085708	chr5	124068341	124085708	17368	*	ZNF608	#N/A	ZNF608	ZNF608 (+4093), CSNK1G3 (+1229232)	ZNF608	CTD-2292M14.1,ZBED3,CTD-2201I18.1,CTC-210G5.1,ZNF608,TMEM173,PCDHB9,PCDHGB1,RMND5B	#N/A	CSNK1G3 0.41, ZNF608 0.71	ZNF608 0.71	44	0.226522	RP11-436H11.4,RP11-436H11.5,RP11-436H11.6	#N/A	ZNF608	0.71	zinc finger protein 608 [Source:HGNC Symbol;Acc:29238]	8.69943	11.3202	8.84945	8.14989	2.77886	1.27506	9.18978	4.54598	1.3237	2.27791	2.7829	7.60582	3.10468	8.63039	10.1555	5.90426	14.8724	0.558794	4.39942	4.75774	1.34818	4.24147	7.91725	12.4617	4.2387	6.52557	10.1895	276
chr11:35635424-35652704	chr11	35635424	35652704	17281	*	FJX1	TRIM44	FJX1	TRIM44 (-40289), FJX1 (+4329)	#N/A	MAPK8IP1,DGKZ,CCDC86,CYB561A3,DAGLA,B3GAT3,CDCA5,POLA2,DPF2,RNASEH2C,MUS81,FIBP,SART1,EIF1AD,KLC2,BRMS1,PELI3,RPL37P2,IGHMBP2,FAM168A	#N/A	TRIM44 0.21, FJX1 0.17	TRIM44 0.21	49	0.397356	FJX1	#N/A	TRIM44	0.21	tripartite motif containing 44 [Source:HGNC Symbol;Acc:19016]	5.26	1.97658	5.34801	3.36606	1.46825	3.25796	5.06157	1.44398	8.41096	1.20746	1.49084	6.48381	1.55132	1.2863	9.01962	6.03297	4.05819	5.88399	3.38248	4.49254	8.70139	2.82922	8.58251	10.7681	3.62052	5.50234	9.67529	848
chr3:149673300-149690459	chr3	149673300	149690459	17160	*	RNF13,LOC646903,PFN2	#N/A	PFN2	PFN2 (+7016), RNF13 (+151323)	#N/A	BRPF1,FANCD2,BRK1,TATDN2,CHCHD4,AC090952.5,HMGB1P5,RPSA,CCDC51,UQCRC1,RRP9,SPCS1,TKT,ABHD6,H1FX,MME,RP11-699L21.1	#N/A	PFN2 0.16, RNF13 0.16	RNF13 0.16	48	0.289971	#N/A	#N/A	RNF13	0.16	ring finger protein 13 [Source:HGNC Symbol;Acc:10057]	4.19753	5.57711	5.56871	6.95577	4.78513	6.59898	13.04	3.16154	11.0591	2.0417	3.4097	8.70157	2.15933	6.08769	7.57633	3.92721	5.38835	3.88806	3.16052	7.70964	10.3676	2.62345	8.27398	10.4264	5.69777	5.82187	9.35021	1168
chr18:42248137-42423149	chr18	42248137	42423149	175013	*	SETBP1	#N/A	SETBP1	SLC14A2 (-859123), SETBP1 (+74780)	SETBP1	USP14,THOC1,RP11-720L2.2,NDC80,LPIN2,RP11-737O24.3,RP13-270P17.1,EPB41L3,RP11-143J12.2,TWSG1,RAB31,PIEZO2,RP11-861E21.2,RP11-973H7.3,SEH1L,ROCK1,ANKRD29,OSBPL1A,RNF138,ASXL3,NOL4,MAPRE2,SETBP1,LIPG,ACAA2,SCARNA17,SKA1,C18orf54,TCF4,MALT1,LMAN1,BCL2,KDSR,CDH19,DSEL,CCDC102B,DOK6,RTTN,SOCS6,RP11-567M16.1	#N/A	SETBP1 0.87	SETBP1 0.87	361	0.410581	RP11-456K23.1	#N/A	SETBP1	0.87	SET binding protein 1 [Source:HGNC Symbol;Acc:15573]	1.14201	1.14333	2.0767	1.75871	1.37028	1.13218	2.05516	2.3525	1.08485	1.11363	1.09084	2.1876	1.64017	1.4076	1.54704	1.65272	1.42032	1.00478	1.33502	1.97115	1.66638	1.49499	3.06919	3.29731	1.495	1.58395	3.18325	2700
chr12:28113808-28190165	chr12	28113808	28190165	76358	*	PTHLH	#N/A	PTHLH	CCDC91 (-191392), PTHLH (-27084)	PTHLH	CACNA2D4,LAG3,PTHLH,KRT75,RP11-230G5.2,NOS1	#N/A	PTHLH 0.71, CCDC91 -0.41	PTHLH 0.71	309	1.23713	#N/A	#N/A	PTHLH	0.71	parathyroid hormone-like hormone [Source:HGNC Symbol;Acc:9607]	0.878989	1.21664	1.30711	5.61804	2.0474	1.095	0.784048	0.634212	0.703714	0.580295	0.473247	1.14609	0.994469	1.40023	4.54023	5.56063	7.97719	1.12271	1.5066	1.38466	4.10127	1.80348	7.94387	9.70136	1.55171	3.83915	8.82262	2789
chr19:52190789-52195614	chr19	52190789	52195614	4826	*	#N/A	NCRNA00085,SIGLEC14,HAS1,MIRLET7E,MIR99B,MIR125A	MIR99B	SIGLEC14 (-43148), HAS1 (+34019)	#N/A	EMR4P,COL5A3,EEF1DP1,SYDE1,MAG,FBXO17,NOVA2	#N/A	HAS1 -0.06, SIGLEC14 -0.01	SIGLEC14 -0.01	24	0.410398	#N/A	#N/A	SIGLEC14	-0.01	sialic acid binding Ig-like lectin 14 [Source:HGNC Symbol;Acc:32926]	12.0194	7.37721	2.6996	4.89476	7.05532	5.38682	15.6427	19.0373	23.6815	18.2606	5.12147	21.2099	18.5563	9.33883	9.10116	4.45777	5.14104	9.45961	18.8275	23.9506	41.4508	12.0144	9.09567	8.3864	11.874	16.4205	8.74103	100
chr3:107241270-107245253	chr3	107241270	107245253	3984	*	BBX	BBX	BBX	BBX (+1439), CD47 (+566599)	#N/A	LHFPL4,NEK10,LIMD1-AS1,CDC25A,TRAIP,U73166.2,DCBLD2,LINC00973	#N/A	BBX -0.01, CD47 -0.11	BBX -0.01	10	0.575709	#N/A	#N/A	BBX	-0.01	bobby sox homolog (Drosophila) [Source:HGNC Symbol;Acc:14422]	17.0069	9.58032	3.4048	5.99015	8.372	6.41194	28.2466	35.9105	41.7972	22.4337	11.3304	38.2121	18.8417	13.5718	6.82259	6.90949	4.38887	8.27738	22.8841	28.5053	80.7185	12.2489	8.81772	8.50418	17.4216	23.2111	8.66095	17
chr5:57746064-57758091	chr5	57746064	57758091	12028	*	PLK2	GAPT	PLK2	ACTBL2 (-973442), PLK2 (+4009)	#N/A	HSPD1P1,RP11-434D9.1,RNU6-1330P,RNU6-334P,CTC-441N14.4,RP11-381K20.2,RP11-34P1.2,CTB-32H22.1	#N/A	PLK2 -0.12, GAPT 0.1	GAPT 0.1	62	0.258286	PLK2	#N/A	GAPT	0.1	GRB2-binding adaptor protein, transmembrane [Source:HGNC Symbol;Acc:26588]	6.76098	8.1984	5.49019	5.9121	6.31033	3.84312	18.3159	5.49296	14.702	5.38637	3.63392	19.8302	5.71008	6.01563	11.7926	7.38073	6.13792	7.66896	5.61893	6.02291	9.14742	4.57395	8.48717	8.76626	7.8687	7.23921	8.62671	524
chr11:122026529-122086559	chr11	122026529	122086559	60031	*	LOC399959	MIR100,MIRLET7A2,BLID	LOC399959	UBASH3B (-469839), BLID (-69621)	#N/A	ST5,NRIP3,SLC43A3,AP000662.4,CLCF1,P4HA3,NNMT,PHLDB1,AP002954.3,MCAM,CLMP,ROBO4	#N/A	UBASH3B 0.21, BLID 0.62	BLID 0.62	185	0.691773	#N/A	#N/A	BLID	0.62	BH3-like motif containing, cell death inducer [Source:HGNC Symbol;Acc:33495]	0.526712	1.04903	2.71953	1.1622	0.392243	0.818336	1.14312	2.45998	1.04857	1.19135	0.816751	1.75101	2.33588	0.475497	3.58694	5.02988	6.79617	3.30996	1.74993	3.77031	3.05653	3.19617	8.70392	8.40949	1.35954	3.8837	8.5567	2864
chr12:59430628-59480678	chr12	59430628	59480678	50051	*	#N/A	#N/A	LRIG3	SLC16A7 (-627465), LRIG3 (-141350)	#N/A	RP11-1028N23.4,UBA52P7	#N/A	SLC16A7 0.48, LRIG3 0.51	LRIG3 0.51	150	0.289075	RP11-557F20.2	#N/A	LRIG3	0.51	leucine-rich repeats and immunoglobulin-like domains 3 [Source:HGNC Symbol;Acc:30991]	2.89504	5.41943	5.13846	6.13708	3.63877	2.07447	2.79887	1.36667	1.03541	1.03205	0.650363	0.994364	1.09877	1.12532	3.64066	4.31992	14.7288	0.978788	1.78189	1.68911	0.371253	1.28817	9.49517	7.32988	2.42219	3.97425	8.41252	1798
chr5:107000376-107009780	chr5	107000376	107009780	9405	*	EFNA5	#N/A	EFNA5	NUDT12 (-4106584), EFNA5 (+1518)	#N/A	IRX4	#N/A	NUDT12 0.24, EFNA5 0.31	EFNA5 0.31	24	0.242161	#N/A	#N/A	EFNA5	0.31	ephrin-A5 [Source:HGNC Symbol;Acc:3225]	11.3546	7.20876	5.48656	6.96045	7.27531	5.42101	8.35356	7.44375	32.4824	6.57565	5.65003	4.38115	4.87963	8.73065	7.06945	5.81463	3.8689	4.76105	3.32262	12.0148	15.9739	4.6037	7.7777	8.84662	8.79024	7.52401	8.31216	127
chr9:5435958-5470152	chr9	5435958	5470152	34195	*	CD274,C9orf46	PDCD1LG2	CD274	PDCD1LG2 (-57515), CD274 (+2530)	#N/A	SPINK4,IDNK,XXyac-YM21GA2.3,RP11-476B13.2,MIRLET7D,NANS,UPF3AP3,MIR32,RNF183,GSN-AS1,AL359091.2,RP11-216B9.6	#N/A	CD274 0.15, PDCD1LG2 -0.14	CD274 0.15	137	0.224613	#N/A	#N/A	CD274	0.15	CD274 molecule [Source:HGNC Symbol;Acc:17635]	3.12734	5.43266	2.36102	2.57126	2.64846	2.98871	4.06597	2.76447	3.91849	3.25285	2.69341	8.91245	2.84335	4.31458	3.01588	2.81004	5.62841	2.48048	5.80878	4.71171	3.55966	3.50763	7.69258	8.84803	3.57666	4.14887	8.2703	1673
chr3:98672519-98713055	chr3	98672519	98713055	40537	*	#N/A	#N/A	DCBLD2	COL8A1 (-664532), DCBLD2 (-72254)	DCBLD2	LHFPL4,SLC26A6,SLC38A3,IFRD2,RP11-62G11.1,PDLIM1P4,DCBLD2,RNU6-26P,LINC00973,TAGLN3,RBP1,TM4SF19	LINC00973	DCBLD2 0.78, COL8A1 -0.41	DCBLD2 0.78	171	0.383486	LINC00973	#N/A	DCBLD2	0.78	discoidin, CUB and LCCL domain containing 2 [Source:HGNC Symbol;Acc:24627]	0.505139	0.762321	2.49428	2.27413	0.624191	0.756422	0.436305	0.612629	0.615006	0.498924	0.448186	0.654272	0.626223	0.2801	2.92047	3.46059	10.5811	1.07718	1.34973	1.84698	2.66241	2.01071	8.30579	8.04462	0.99907	3.54742	8.1752	2867
chr7:22893493-22905094	chr7	22893493	22905094	11602	*	SNORD93	TOMM7	SNORD93	TOMM7 (-36824), FAM126A (+154454)	#N/A	SNX8,FSCN1,AIMP2,POLD2,PSPH,STX1A,LIMK1,RFC2,DBF4,MCM7,TAF6,EPHB4,DPY19L2P2,HIPK2,AC093673.5,EPHA1-AS1,ABCB8,EN2,THAP5P1	#N/A	FAM126A 0.51, TOMM7 0.4, SNORD93 0.32	FAM126A 0.51	63	0.149848	AC005682.5,SNORD93	#N/A	FAM126A	0.51	family with sequence similarity 126, member A [Source:HGNC Symbol;Acc:24587]	5.8454	5.14353	7.1238	6.90136	2.25395	2.70237	10.0073	4.0545	7.04461	2.91747	2.58107	6.11752	3.91357	4.45211	4.2558	6.87583	6.03748	5.57252	9.0172	8.42829	8.82724	4.77921	8.25968	7.48886	4.6173	6.88872	7.87427	686
chr4:3385511-3391349	chr4	3385511	3391349	5839	*	RGS12	#N/A	RGS12	HGFAC (-55184), RGS12 (+72556)	RGS12	MIR571,CTBP1,CTBP1-AS2,MAEA,FAM53A,NELFA,ZFYVE28,FAM193A,HTT,RGS12,STX18-AS1,TRMT44,TAPT1-AS1,LIAS,RP11-539G18.2,RP11-738E22.3,NOA1,RASSF6,RNU6-1054P,RP11-610P16.1,PET112,RNU6-1285P,RBM46,RP11-10K16.1,RP11-130F10.1	#N/A	RGS12 0.77	RGS12 0.77	23	0.373778	#N/A	#N/A	RGS12	0.77	regulator of G-protein signaling 12 [Source:HGNC Symbol;Acc:9994]	24.4689	10.6584	3.59621	4.78206	5.3124	3.12261	22.5195	7.2082	20.0723	18.5359	3.83729	19.5517	7.26183	11.6222	0.3806	4.56775	4.31345	1.27728	14.9212	12.5249	13.3533	2.85655	8.32812	7.41685	9.56359	7.55967	7.87249	3
chr14:23435641-23453269	chr14	23435641	23453269	17629	*	JUB	C14orf93,PRMT5,RBM23,HAUS4	JUB	HAUS4 (-18092), AJUBA (+7396)	AJUBA	AJUBA,RP11-468E2.9,LRRC9,LINC00638	AJUBA	HAUS4 0.41, RBM23 0.38, PRMT5 0.4, C14orf93 0.53, AJUBA 0.7	AJUBA 0.7	43	0.461607	AJUBA	#N/A	AJUBA	0.7	ajuba LIM protein [Source:HGNC Symbol;Acc:20250]	7.78607	3.91776	4.40282	4.98763	4.2751	1.43544	9.75161	3.2723	11.7401	4.96475	3.54075	4.30869	5.24359	5.04247	6.65787	6.54315	4.28617	7.0663	4.6005	7.24798	8.11834	4.41527	8.13705	7.48403	4.98876	5.98133	7.81054	381
chr15:83928721-83997246	chr15	83928721	83997246	68526	*	BNC1	#N/A	BNC1	SH3GL3 (-152996), BNC1 (-9518)	BNC1	RP11-680F8.1,AP3B2,BNC1,CSPG4P11,ANPEP	#N/A	SH3GL3 0.41, BNC1 0.82	BNC1 0.82	117	0.567667	#N/A	rs563781023 chr15:83935098 5.79	BNC1	0.82	basonuclin 1 [Source:HGNC Symbol;Acc:1081]	0.780728	0.530134	0.482877	1.9496	1.04428	1.01758	0.584664	0.311011	0.322284	0.401113	0.627803	0.501325	0.542091	0.815528	0.922307	3.62555	4.87158	1.42703	2.20068	2.0149	2.84298	2.04788	7.9946	7.61819	0.76544	2.64655	7.8064	2812
chr12:65979660-66093575	chr12	65979660	66093575	113916	*	#N/A	#N/A	HMGA2	HMGA2 (-181293), MSRB3 (+364195)	HMGA2	CACNA2D4,KRT79,TENC1,RP11-221N13.3,RPSAP52,HMGA2,AC090673.1,DUSP6,LHX5,LINC00944	RP11-221N13.3	HMGA2 0.71, MSRB3 -0.08	HMGA2 0.71	272	0.734584	RP11-221N13.3,RP11-221N13.4,PCNPP3	#N/A	HMGA2	0.71	high mobility group AT-hook 2 [Source:HGNC Symbol;Acc:5009]	1.77325	1.2198	7.3344	2.94495	2.82046	1.57044	0.598469	0.567646	0.512671	0.529488	0.833443	0.667867	0.834562	0.905887	2.28474	3.42362	10.1942	1.02692	1.69656	3.64771	2.94722	1.51594	8.4859	6.99363	2.00536	3.67286	7.73977	2424
chr12:30944103-30960433	chr12	30944103	30960433	16331	*	#N/A	CAPRIN2	CAPRIN2	TSPAN11 (-127624), CAPRIN2 (-44820)	#N/A	CACNA2D4,LINC00941,DDN,TUBA1B,TENC1,RP11-230G5.2,E2F7,HRK	LINC00941	CAPRIN2 0.6, TSPAN11 -0.45	CAPRIN2 0.6	94	0.739179	LINC00941	#N/A	CAPRIN2	0.6	caprin family member 2 [Source:HGNC Symbol;Acc:21259]	3.1142	1.84639	3.49077	3.20799	2.05941	1.67616	7.30326	1.88784	1.55588	1.30478	1.05485	3.2228	2.11905	2.62963	1.02626	5.19827	4.80429	7.17541	3.44624	5.11598	8.70891	4.03795	7.54769	7.64539	2.18797	4.6197	7.59654	1685
chr9:21670293-21713350	chr9	21670293	21713350	43058	*	#N/A	#N/A	MTAP	IFNE (-209510), MTAP (-110720)	IFNE	MIR31HG,IFNE,MIR31	#N/A	MTAP 0.26, IFNE 0.68	IFNE 0.68	212	0.845477	KHSRPP1,RN7SL151P	#N/A	IFNE	0.68	interferon, epsilon [Source:HGNC Symbol;Acc:18163]	3.226	2.35961	0.0870465	0.273836	0.269961	1.5753	2.65317	0.930042	0.715793	0.715968	0.705002	1.44657	1.39527	0.649719	3.57454	5.76158	12.673	3.13342	0.654142	0.993345	2.4196	2.48509	8.56945	6.54766	0.798305	4.08019	7.55855	1619
chr3:44983455-45054332	chr3	44983455	45054332	70878	*	EXOSC7,ZDHHC3	CLEC3B	EXOSC7	ZDHHC3 (-1220), EXOSC7 (+1172)	ZDHHC3	TTLL3,AC144521.1,RP11-10C24.3,AC093415.2,DLEC1,TRAK1,ZDHHC3,LIMD1,ALS2CL,IP6K2,AMT,SEMA3F,ABHD14B,PRKCD,ZNF717,GPR15,VPS26AP1,GATA2,COL6A5,RP11-933H2.4,NUDT16P1,RP11-555M1.3,MIR944,CLDN16	#N/A	EXOSC7 0.49, ZDHHC3 0.84	ZDHHC3 0.84	175	0.0808644	#N/A	#N/A	ZDHHC3	0.84	zinc finger, DHHC-type containing 3 [Source:HGNC Symbol;Acc:18470]	4.38789	3.80193	2.25905	1.55524	2.75251	1.98069	3.14521	1.87128	3.36194	3.50879	3.12949	3.09125	2.00653	2.72626	1.80413	2.76437	2.02827	1.72281	2.32592	2.61029	1.67995	1.92325	3.33218	3.17564	2.62728	2.16231	3.25391	1107
chr6:86157402-86209243	chr6	86157402	86209243	51842	*	NT5E	#N/A	NT5E	NT5E (+23514), SNX14 (+120290)	NT5E	TUBB2B,ADTRP,PGBD1,PSORS1C1,C6orf141,PTP4A1,NT5E,ROS1,DCBLD1,RN7SKP268,RGS17	NT5E	SNX14 0.06, NT5E 0.73	NT5E 0.73	100	0.31454	NT5E	#N/A	NT5E	0.73	5'-nucleotidase, ecto (CD73) [Source:HGNC Symbol;Acc:8021]	1.96924	1.9858	1.901	1.03195	1.60192	1.56873	1.65387	2.13376	1.14677	1.00253	0.837748	2.64523	1.99688	1.11347	2.03436	3.04873	2.93988	1.96169	1.78756	3.7208	3.53977	3.08091	7.86301	6.9575	1.52586	2.87886	7.41025	2319
chr16:56638401-56656288	chr16	56638401	56656288	17888	*	MT2A,MT1L	MT4,MT1E,MT1A,MT3,MT1DP,MT1M,MT1G,MT1B,MT1JP,MT1F,MT1H	MT1L	MT1E (-12042), MT2A (+5234)	#N/A	NDE1,CTB-193M12.3,PRSS53,ITGAM,HSPE1P5,RP11-22H5.2	#N/A	MT1G 0.47, MT2A 0.61, MT1E 0.14, MT1F 0.4, MT1H 0.47	MT2A 0.61	112	0.415781	RP11-249C24.10,MT1L,MT2A	#N/A	MT2A	0.61	metallothionein 2A [Source:HGNC Symbol;Acc:7406]	4.16278	2.49355	2.32241	2.39737	1.6394	1.00454	4.83687	5.59992	4.11487	3.73271	2.48879	5.65674	5.06891	2.96291	4.94845	4.37911	4.75073	5.73172	7.85272	10.2889	5.46161	5.85294	6.79796	7.79115	3.15842	6.21921	7.29456	1184
chr10:105836399-105882859	chr10	105836399	105882859	46461	*	COL17A1,C10orf78	MIR936	COL17A1	SFR1 (-22294), COL17A1 (-13869)	#N/A	CALML3-AS1,RP11-116G8.5,AL022344.4	#N/A	COL17A1 0.37, SFR1 0.07	COL17A1 0.37	82	0.721683	#N/A	#N/A	COL17A1	0.37	collagen, type XVII, alpha 1 [Source:HGNC Symbol;Acc:2194]	2.59868	4.39397	4.19515	3.29361	2.46069	1.90299	2.55503	1.92117	1.58596	2.43073	1.53407	2.59642	1.8378	2.39312	2.91141	5.87215	5.46344	2.65067	3.28726	2.73217	2.1409	2.46671	7.54775	7.03073	2.42638	3.55343	7.28924	1958
chr6:32931729-32953185	chr6	32931729	32953185	21457	*	BRD2	HLA-DMA,HLA-DOA,HLA-DMB	BRD2	BRD2 (+3779), HLA-DOA (+34932)	#N/A	RP11-420G6.4,SERPINB6,RP11-420L9.5,RP1-257A7.4,RN7SL128P,GMNN,IQCB2P,ZKSCAN3,ABCF1,DHX16,MDC1,SYNGAP1,RP1-179N16.6,BRPF3,FRS3,BEND6,MTRNR2L9,RP11-560O20.1,RP11-296E7.1,RP11-393I2.4,CASP8AP2,ARMC2,CEP57L1,RP11-57K17.1,SAMD3,SMLR1	#N/A	HLA-DOA -0.35, BRD2 0.32, HLA-DMA -0.28, HLA-DMB -0.51	BRD2 0.32	203	0.195889	BRD2-IT1,XXbac-BPG181M17.6,BRD2	#N/A	BRD2	0.32	bromodomain containing 2 [Source:HGNC Symbol;Acc:1103]	12.8197	8.67618	5.56541	4.86304	6.11668	4.85353	15.3338	13.5341	15.3129	11.8969	8.89462	23.2712	12.0699	9.58167	5.34672	5.39032	4.22218	7.81992	13.8952	11.6624	17.3629	6.69288	7.60413	6.96489	10.316	9.22466	7.28451	82
chr4:177665904-177717195	chr4	177665904	177717195	51292	*	VEGFC	#N/A	VEGFC	VEGFC (+22331), SPCS3 (+450435)	VEGFC	TACC3,MSX1,CXCL5,RP11-15B17.1,CCNA2,VEGFC	#N/A	SPCS3 0.07, VEGFC 0.83	VEGFC 0.83	201	0.0763758	#N/A	#N/A	VEGFC	0.83	vascular endothelial growth factor C [Source:HGNC Symbol;Acc:12682]	1.36824	1.42265	2.69893	3.1587	2.34411	1.48759	6.80839	1.59849	1.74551	1.14346	0.785252	1.83989	1.45257	0.926642	2.55348	5.15351	5.66401	1.65419	2.58241	3.02807	5.45998	3.14	7.69583	6.87008	1.85067	3.94021	7.28295	2615
chr21:16406281-16439254	chr21	16406281	16439254	32974	*	NRIP1	#N/A	NRIP1	SAMSN1 (-467045), NRIP1 (+14553)	#N/A	SNX18P13,RNU6-954P	#N/A	SAMSN1 -0.05, NRIP1 0.14	NRIP1 0.14	79	0.390414	#N/A	#N/A	NRIP1	0.14	nuclear receptor interacting protein 1 [Source:HGNC Symbol;Acc:8001]	3.38508	8.82761	6.03916	7.80066	4.76799	6.48189	8.50989	4.31508	8.03568	4.5821	2.61908	7.71357	3.2311	4.80146	5.70686	8.0005	11.0864	4.03559	5.50842	5.11746	8.3501	2.70764	7.08933	7.31628	5.6968	6.63963	7.20281	1533
chr14:59939107-59953135	chr14	59939107	59953135	14029	*	JKAMP,C14orf149	GPR135	C14orf149	GPR135 (-14061), L3HYPDH (+5027)	#N/A	TMEM253,TRAJ33,CTD-2555K7.2,MRPL52,RP11-468E2.4,IRF9,TM9SF1,CTD-2373J19.1,RP11-857B24.5,MGAT2,POLE2,C14orf182,RP11-58E21.3,WDHD1,DLGAP5,RNU6-341P,RBM8B,SIX1,FUT8,SNORA79,RP11-371E8.4,GLRX5,XRCC3,CDCA4	#N/A	JKAMP 0.28, L3HYPDH 0.35, GPR135 -0.04	L3HYPDH 0.35	66	0.0574125	#N/A	#N/A	L3HYPDH	0.35	L-3-hydroxyproline dehydratase (trans-) [Source:HGNC Symbol;Acc:20488]	3.11679	5.07761	3.32201	5.25728	5.1095	2.60068	11.5874	4.37954	9.28827	3.75378	2.82857	10.7472	3.16325	6.96671	4.51087	4.85135	3.51229	7.80487	4.79015	5.47986	8.33684	3.39808	7.4707	6.74601	5.11894	4.98278	7.10835	1681
chr11:34605047-34708055	chr11	34605047	34708055	103009	*	EHF	#N/A	EHF	EHF (+2540), APIP (+281495)	#N/A	IFITM10,NLRP14,OVCH2,RP11-494M8.4,OR5P1P,OR5P2,OR5P3,RN7SKP50,PLEKHA7,RNU6-585P,OR7E14P,ELF5,RP11-855O10.2,DNAJB13,COLCA1,RP11-356J5.12,RP11-159N11.4,RPL5P30,VSIG2	#N/A	EHF 0.58, APIP -0.1	EHF 0.58	335	0.303053	EHF	#N/A	EHF	0.58	ets homologous factor [Source:HGNC Symbol;Acc:3246]	8.01099	9.71402	6.80523	4.23014	5.65532	3.8888	4.51186	6.03006	3.70465	7.76417	4.69252	2.3791	3.55407	5.52839	2.79132	3.40883	4.84989	2.02339	1.80513	1.75118	0.556769	1.79352	7.07117	7.1376	4.74155	2.42238	7.10438	353
chr9:14302548-14327587	chr9	14302548	14327587	25040	*	NFIB	NFIB	NFIB	NFIB (-1402)	#N/A	CENPP,C9orf106,SAPCD2	#N/A	NFIB 0.46	NFIB 0.46	40	0.32192	#N/A	#N/A	NFIB	0.46	nuclear factor I/B [Source:HGNC Symbol;Acc:7785]	5.10288	5.35671	6.39082	3.16129	3.83653	5.14687	21.3597	12.2041	25.0783	7.15595	4.97031	18.549	5.90845	1.56981	4.41473	6.96665	4.76069	3.40501	3.85747	8.88085	5.6396	3.15515	6.48225	7.60854	8.91084	5.38216	7.0454	888
chr4:75543191-75608886	chr4	75543191	75608886	65696	*	#N/A	#N/A	BTC	AREGB (+95410), BTC (+143857)	AREGB	AREGB	#N/A	BTC 0.27, AREGB 0.7	AREGB 0.7	201	0.52326	#N/A	#N/A	AREGB	0.7	amphiregulin B [Source:HGNC Symbol;Acc:34509]	1.33665	1.49539	22.4156	2.41348	1.88274	1.44845	0.357225	1.01772	0.595991	0.822888	1.04342	0.803764	1.50349	0.662973	10.2564	5.44119	11.5864	2.28909	1.60879	2.56188	0.862365	1.41314	7.4891	6.5449	3.65887	4.8186	7.017	2630
chr9:109622170-109684336	chr9	109622170	109684336	62167	*	MIR548Q,ZNF462	#N/A	ZNF462	RAD23B (-392307), ZNF462 (+27875)	#N/A	LCN2,LAMC3	#N/A	RAD23B -0.23, ZNF462 0.43	ZNF462 0.43	146	0.297484	#N/A	#N/A	ZNF462	0.43	zinc finger protein 462 [Source:HGNC Symbol;Acc:21684]	2.1436	5.23855	4.73591	3.14526	0.790518	1.62383	1.78095	2.96724	1.76794	1.60015	2.43891	1.88147	2.34503	2.24604	6.03212	4.94863	5.64493	2.31266	2.20434	1.95558	2.04387	3.22457	6.33292	7.63655	2.25878	3.722	6.98474	2223
chr6:129806846-129832672	chr6	129806846	129832672	25827	*	LAMA2	#N/A	ARHGAP18	ARHGAP18 (+211611), LAMA2 (+615417)	#N/A	HULC,PTCHD4	#N/A	ARHGAP18 -0.08, LAMA2 0.04	LAMA2 0.04	122	0.432903	#N/A	#N/A	LAMA2	0.04	laminin, alpha 2 [Source:HGNC Symbol;Acc:6482]	6.06665	5.17172	10.3397	4.98473	2.86362	3.07406	1.95374	3.88981	1.94933	3.78511	1.56587	2.86426	3.19709	1.72881	6.50261	3.70793	8.58021	5.12982	4.01488	4.98572	1.6651	3.50918	7.12066	6.78699	3.84708	4.70937	6.95383	648
chr3:98593515-98643987	chr3	98593515	98643987	50473	*	DCBLD2	#N/A	DCBLD2	DCBLD2 (+1782), ST3GAL6 (+167179)	DCBLD2	LHFPL4,SLC38A3,U73166.2,IFRD2,DCBLD2,RNU6-26P,LINC00973	#N/A	DCBLD2 0.77, ST3GAL6 0.36	DCBLD2 0.77	151	0.330104	RNU6-1263P	#N/A	DCBLD2	0.77	discoidin, CUB and LCCL domain containing 2 [Source:HGNC Symbol;Acc:24627]	0.711674	0.700463	3.01158	1.66204	1.88859	0.848336	0.906506	0.78057	1.24843	0.642232	0.739092	1.16514	1.05803	0.618179	3.4183	3.01365	5.9945	2.12561	1.06959	1.88293	3.86095	1.77013	6.34251	7.46617	1.36261	3.00144	6.90434	2831
chr9:21497821-21627720	chr9	21497821	21627720	129900	*	MIR31,LOC554202	IFNE	LOC554202	MTAP (-239771), IFNE (-80459)	IFNE,MIR31	MIR31HG,IFNE,MIR31,SNORD39,NXNL2,C9orf152,RNU4-82P	MIR31,SNORD39	MTAP 0.47, IFNE 0.85, MIR31 0.76	IFNE 0.85	415	0.277879	MIR31,SNORD39	#N/A	IFNE	0.85	interferon, epsilon [Source:HGNC Symbol;Acc:18163]	4.08432	2.74076	0.0435232	0.460044	3.23953	1.15941	1.31728	1.68979	0.670432	0.850869	0.946641	1.58855	2.00308	1.08691	5.31586	5.64583	12.8128	4.98718	0.71176	1.09768	2.41801	2.43748	6.84156	6.92803	1.21801	4.34849	6.88479	1220
chr1:87791996-87803565	chr1	87791996	87803565	11570	*	LMO4	#N/A	LMO4	PKN2 (-1352124), LMO4 (+3630)	#N/A	B3GALT6,RP5-890O3.9,SSU72,CDK11B,C1orf222,AL590822.2,NPHP4,THAP3,RPL7P7,RNU5E-1,RNU5E-4P,FHAD1,AGMAT,RSG1,SZRD1,AKR7L,RP1-74M1.3,HTR1D,CEP85,RP3-426I6.2,XKR8,RCC1,RNU11,RP4-580O19.2,CLSPN,C1orf109,PABPC4,ZFP69B,EXO5,CTPS1,SZT2,KDM4A-AS1,RP11-184I16.3,KTI12,CC2D1B,RP4-677H15.4,HSP90B3P,BRDT,CCDC18,HMGB3P10,FAM72B,LINC00624,RNVU1-9,HIST2H4A,SMG5,GPATCH4,SH2D2A,KRT8P45,TOMM40L,RN7SL466P,NUF2,RPL4P2,…	#N/A	PKN2 0.08, LMO4 0.07	PKN2 0.08	36	0.304526	#N/A	#N/A	PKN2	0.08	protein kinase N2 [Source:HGNC Symbol;Acc:9406]	10.6908	7.24538	5.30138	4.45094	7.82729	4.89898	19.9774	12.9736	27.741	9.83846	6.94989	38.4653	10.3313	11.5095	6.86493	4.73532	4.28145	4.98122	13.7316	18.0243	26.3019	7.33989	7.51785	6.24166	12.8672	11.6113	6.87975	156
chr2:207953246-208050905	chr2	207953246	208050905	97660	*	MIR2355,KLF7	#N/A	MIR2355	KLF7 (+28593), CPO (+197798)	#N/A	CD8B,FMNL2,AC012066.1,AC007879.7,MOGAT1	#N/A	KLF7 0.33, MIR2355 0.01	KLF7 0.33	357	0.305721	MIR2355,KLF7-IT1	#N/A	KLF7	0.33	Kruppel-like factor 7 (ubiquitous) [Source:HGNC Symbol;Acc:6350]	2.37187	4.27341	3.34806	2.88456	2.58237	2.48881	2.42452	3.14199	3.16108	2.61876	2.21779	4.75436	3.1084	3.10874	3.3984	3.52367	4.81768	2.60068	4.04183	4.54075	3.41995	2.921	7.10341	6.50814	3.01824	3.80904	6.80577	2104
chr19:45903018-45911043	chr19	45903018	45911043	8026	*	CD3EAP,PPP1R13L,ERCC1	ERCC1,ERCC2	PPP1R13L	CD3EAP (-2436)	#N/A	TPGS1,RNU6-1223P,LSM7,CACTIN,ZBTB7A,CHAF1A,EVI5L,KANK3,C19orf82,S1PR5,ZNF563,ZNF443,STX10,EPS15L1,C19orf44,NR2F6,GTPBP3,KXD1,SUGP2,SUGP1,YJEFN3,CTC-559E9.6,AC011477.1,LINC00662,ZNF507,AC007773.2,ZNF30,ZFP30,ZNF607,SIPA1L3,RN7SL663P,CATSPERG,LGALS4,ZNF222,ZNF285,AC069278.4,PPP5D1,ZC3H4,PTOV1-AS1,AC018755.1,ZNF616,CNOT3,LENG1,CTD-2587H19.3,FIZ1,ZNF667,ZNF71,CTD-2619J13.16	#N/A	ERCC1 0.14, PPP1R13L 0.08, ERCC2 0.01, CD3EAP 0.24	CD3EAP 0.24	30	0.741341	#N/A	#N/A	CD3EAP	0.24	CD3e molecule, epsilon associated protein [Source:HGNC Symbol;Acc:24219]	24.8227	7.66652	4.58626	4.77485	5.42146	3.07426	16.2199	7.46283	19.2749	13.441	9.5623	24.4575	8.17269	11.5825	6.08352	5.70264	4.25566	7.11382	7.98481	11.8807	13.8119	5.38046	7.23559	6.28804	10.3072	7.87138	6.76181	2
chr1:207155285-207209734	chr1	207155285	207209734	54450	*	C1orf116	FCAMR,YOD1,PFKFB2,PIGR	C1orf116	FCAMR (-38565), C1orf116 (+23582)	C1orf116	RP11-474O21.5,TMEM51-AS1,UBXN10,RHBDL2,CYP4B1,CYP4Z1,RP11-184J23.2,CYP4A22,RP5-1024N4.4,PPP1R8P1,INADL,LAMTOR5P1,RN7SL180P,RP4-630A11.3,ZRANB2-AS2,SPATA1,RP4-612B15.3,RP11-384B12.3,BTBD8,RP5-1033H22.2,KATNBL1P2,PGBD4P7,RP11-305E17.6,RNPC3,AMY2B,RP11-552M11.8,RP11-188D8.1,FMO5,GOLPH3L,BNIPL,RNU6-1062P,INTS3,RNU6-106P,ASH1L-IT1,PBX1,RNU6-171P,RP11-477H21.2,RP11-506O24.2,RP1-102G20.2,RP11-568K15.1,G…	C1orf116	PFKFB2 0.05, PIGR 0.64, YOD1 0.37, C1orf116 0.69	C1orf116 0.69	121	0.234305	C1orf116	#N/A	C1orf116	0.69	chromosome 1 open reading frame 116 [Source:HGNC Symbol;Acc:28667]	10.6996	6.99857	4.34354	2.99626	3.54811	2.24201	4.0648	6.65867	3.29239	7.44406	4.66448	3.48079	4.80582	6.20037	2.71286	4.39653	3.72453	2.21027	1.76583	2.24752	0.587179	2.85014	6.60138	6.80314	4.09083	2.61208	6.70226	155
chr2:29328351-29356275	chr2	29328351	29356275	27925	*	CLIP4	C2orf71	CLIP4	CLIP4 (+4021), ALK (+802119)	CLIP4	COLEC11,YWHAQ,RP11-95D17.1,ODC1,PDIA6,MATN3,UBXN2A,C2orf44,SF3B14,PFN4,SLC35F6,OST4,ATRAID,GPN1,CLIP4,GPATCH11,MCFD2,MSH6,CHAC2,CCT4,PCBP1,PCYOX1,CCT7,AC083899.3,AC079922.2,TMEM185B,TSN,POLR2D,PLEKHB2,FMNL2,ACVR1,DPP4,HOXD-AS2,HOXD8,HOXD-AS1,LINC01116,SSFA2,CACYBPP2,HSPE1,BZW1,NDUFB3,TMEM237,SUMO1,AC007879.2,GLB1L,MRPL44,FBXO36,SH3BP4,MYEOV2	#N/A	CLIP4 0.78, ALK 0.14	CLIP4 0.78	51	0.203388	#N/A	#N/A	CLIP4	0.78	CAP-GLY domain containing linker protein family, member 4 [Source:HGNC Symbol;Acc:26108]	4.28173	4.91004	9.31002	7.52504	2.66349	2.48951	7.17125	4.93342	4.1278	1.45997	1.58265	4.46094	2.60446	4.91609	6.55976	8.37355	6.56456	4.77748	4.04436	6.31226	5.60175	6.61707	6.63365	6.739	4.02488	6.29619	6.68632	1143
chr4:78739140-78744716	chr4	78739140	78744716	5577	*	CNOT6L	MRPL1	CNOT6L	CNOT6L (-1384)	#N/A	WHSC1,ZNF969P,RP11-798M19.6,LINC01060	#N/A	CNOT6L 0.05, MRPL1 0.25	MRPL1 0.25	13	0.279318	#N/A	#N/A	MRPL1	0.25	mitochondrial ribosomal protein L1 [Source:HGNC Symbol;Acc:14275]	23.05	10.0668	3.89516	5.51322	9.72711	6.89238	36.5241	28.4327	43.1856	20.5227	7.32817	30.0267	19.2814	12.4156	5.80804	5.28495	2.89569	7.29192	25.5766	22.8705	49.9287	8.38733	6.09531	7.20698	16.2636	17.2503	6.65115	4
chr5:73527002-73554861	chr5	73527002	73554861	27860	*	#N/A	#N/A	ENC1	ENC1 (+396317), ARHGEF28 (+618949)	ARHGEF28	ARHGEF28,ATP6AP1L	#N/A	ENC1 0.01, ARHGEF28 0.74	ARHGEF28 0.74	93	0.234264	#N/A	#N/A	ARHGEF28	0.74	Rho guanine nucleotide exchange factor (GEF) 28 [Source:HGNC Symbol;Acc:30322]	4.61503	3.5255	8.27908	3.4008	4.08467	1.24227	1.76732	1.94844	0.970899	2.04308	2.00462	2.09147	2.21904	1.72671	5.50006	3.691	7.82635	0.619791	2.35591	3.47039	0.702964	3.2289	6.79831	6.33299	2.92621	3.82508	6.56565	1022
chr6:26018863-26040171	chr6	26018863	26040171	21309	*	HIST1H4A,HIST1H3B,HIST1H4B,HIST1H2AB,HIST1H3A	HFE,HIST1H3C,HIST1H1A,HIST1H1C,HIST1H2BB	HIST1H4B	HIST1H4B (-2037)	#N/A	OFCC1,NHLRC1,HIST1H1D,PPP1R10	#N/A	HFE 0.49, HIST1H4B 0.64, HIST1H1A 0.4, HIST1H3B 0.41, HIST1H2AB 0.4, HIST1H1C 0.51, HIST1H4A 0.53, HIST1H2BB 0.34, HIST1H3C 0.33, HIST1H3A 0.56	HIST1H4B 0.64	71	0.182512	HIST1H3A,HIST1H4A,HIST1H4B,HIST1H3B,HIST1H2AB	#N/A	HIST1H4B	0.64	histone cluster 1, H4b [Source:HGNC Symbol;Acc:4789]	7.56983	9.43873	10.6081	7.0456	7.56407	3.68096	15.5729	8.1982	14.9768	9.5542	7.2271	12.7404	6.53721	10.5681	10.8506	5.15708	5.17792	10.7694	9.02292	8.26652	7.35891	5.33656	6.02213	7.09296	8.88161	7.31007	6.55755	411
chr2:151305850-151353520	chr2	151305850	151353520	47671	*	RND3	#N/A	RND3	MMADHC (-885569), RND3 (+14496)	#N/A	FAM150B,ARHGEF33,LHCGR,RP11-477N3.1,AC093110.3,MEIS1,ZC3H6,DPP10,RP11-725P16.2,THSD7B,ACVR2A,RNU6-1275P,MBD5,AC144449.1,AC019186.1,COBLL1,CSRNP3,AC009495.3,RP11-171I2.1,AC104058.1,AC005037.3,CARF,AC007383.3,AC007383.4,MDH1B,ACADL,SPAG16,VWC2L	#N/A	RND3 0.37, MMADHC 0.28	RND3 0.37	142	0.231959	#N/A	#N/A	RND3	0.37	Rho family GTPase 3 [Source:HGNC Symbol;Acc:671]	6.48628	5.95946	8.09532	4.77465	6.60417	3.28584	4.71571	6.8374	3.46354	3.34126	1.53537	3.04603	4.03675	3.22187	5.27178	5.77707	5.92749	4.03798	2.18972	4.39948	2.67246	3.35578	6.56409	6.36076	4.24255	4.22769	6.46242	569
chr2:208083551-208155215	chr2	208083551	208155215	71665	*	#N/A	#N/A	KLF7	CREB1 (-275233), KLF7 (-88714)	#N/A	HPCAL1,RAD51AP2,VSNL1,TRABD2A,MALL,EN1,MARCO,AC092484.1,SCN1A,DNER	#N/A	CREB1 -0.08, KLF7 0.43	KLF7 0.43	253	0.241707	AC007879.4,AC007879.3,AC007879.7,AC007879.6,MIR1302-4	#N/A	KLF7	0.43	Kruppel-like factor 7 (ubiquitous) [Source:HGNC Symbol;Acc:6350]	1.22916	1.78144	1.09412	2.11497	1.44951	1.36723	0.709852	1.30732	1.11942	1.16249	1.07478	1.31116	1.6584	2.18471	3.25426	3.8013	6.03667	1.86309	2.26875	3.73085	2.24214	2.96741	6.9269	5.96867	1.37245	3.47162	6.44778	2668
chr2:113533106-113598213	chr2	113533106	113598213	65108	*	IL1B,IL1A	CKAP2L	IL1A	IL1A (-23493), IL1B (+28820)	#N/A	AC092159.2,RP11-130L8.1,PLB1,AC073283.4,AC073046.25,RP11-711M9.1,ST3GAL5,AC105053.4,RP11-548P2.2,FAHD2CP,TBC1D8,ALPP,ANKMY1,C2orf54,D2HGDH	#N/A	IL1A 0.5, IL1B 0.4, CKAP2L -0.19	IL1A 0.5	183	0.401953	IL1B	#N/A	IL1A	0.5	interleukin 1, alpha [Source:HGNC Symbol;Acc:5991]	5.05292	1.47234	5.69509	3.29273	1.45938	3.92708	1.80222	1.20855	3.10835	5.79859	4.59989	2.57333	1.37021	1.31801	1.28777	4.63742	7.26296	1.18939	2.49482	2.17811	1.40537	1.10939	6.43421	6.40216	3.53607	2.91083	6.41818	901
chr15:69103065-69115499	chr15	69103065	69115499	12435	*	ANP32A	MIR4312,C15orf28,MIR548H4	ANP32A	ANP32A (+3952), CORO2B (+237709)	#N/A	RP11-758N13.3,DET1,HMGB1P8	#N/A	CORO2B -0.05, ANP32A 0.05, MIR4312 -0.13	ANP32A 0.05	29	0.730363	#N/A	#N/A	ANP32A	0.05	acidic (leucine-rich) nuclear phosphoprotein 32 family, member A [Source:HGNC Symbol;Acc:13233]	17.0657	10.0375	6.58917	4.92729	7.70905	6.67517	18.8682	18.5949	29.4415	16.2334	12.399	22.9177	12.6388	10.6565	6.03871	6.19717	4.30349	8.08826	21.6406	17.3066	39.6262	7.44612	6.4959	6.29211	13.2812	14.6513	6.394	16
chr12:49448417-49456055	chr12	49448417	49456055	7639	*	MLL2	PRKAG1,LMBR1L,DHH,RHEBL1	MLL2	KMT2D (-3129)	#N/A	SLC6A13,CCDC77,RAD52,ADIPOR2,FOXM1,RAD51AP1,PTMS,CDCA3,RP11-599J14.2,CAPRIN2,SPATS2,RP11-161H23.10,BCDIN3D-AS1,RACGAP1,MYL6B,TIMELESS,PRIM1,DDIT3,E2F7,RP11-272K23.3,CIT,PXN-AS1,RNU4-1,MPHOSPH9,C12orf65,POLE	#N/A	LMBR1L -0.31, KMT2D 0.33, RHEBL1 -0.02, PRKAG1 0.28	KMT2D 0.33	6	0.224317	#N/A	#N/A	KMT2D	0.33	lysine (K)-specific methyltransferase 2D [Source:HGNC Symbol;Acc:7133]	8.52349	6.74523	3.27726	4.19348	5.70174	6.30311	24.1441	12.824	24.2969	11.8871	9.51298	33.6211	11.3097	10.0306	4.16521	4.56457	2.408	6.78532	15.99	11.4512	29.9829	6.02098	5.66854	6.95418	12.2337	10.6547	6.31136	294
chr6:26120415-26128930	chr6	26120415	26128930	8516	*	HIST1H2AC,HIST1H2BC	HIST1H2BD,HFE,HIST1H1T,HIST1H1E,HIST1H4C	HIST1H2AC	HIST1H2BC (-535), HIST1H2AC (+242)	#N/A	HMGN2P28,RP1-20N2.6	#N/A	HFE 0.49, HIST1H2BD 0.17, HIST1H1E 0.11, HIST1H2AC 0.13, HIST1H2BC 0.05, HIST1H1T 0.22, HIST1H4C 0.22	HFE 0.49	41	0.177741	#N/A	#N/A	HFE	0.49	hemochromatosis [Source:HGNC Symbol;Acc:4886]	17.4345	19.1765	9.71017	7.17944	9.91072	4.29211	19.7519	15.5779	17.1865	16.954	9.00275	19.4237	13.3983	14.3452	12.0581	5.37293	5.969	11.7845	17.2708	13.7571	12.7683	8.49008	5.84794	6.75517	11.8953	10.8123	6.30156	15
chr5:52614367-52686733	chr5	52614367	52686733	72367	*	#N/A	#N/A	FST	MOCS2 (-244961), FST (-125689)	#N/A	RP11-445O3.3,RP11-445O3.2,MIR3142,N4BP3,SQSTM1,BTNL9	#N/A	FST 0.51, MOCS2 0.2	FST 0.51	318	0.296986	#N/A	#N/A	FST	0.51	follistatin [Source:HGNC Symbol;Acc:3971]	1.31044	1.28713	7.95341	4.85316	1.64498	2.78729	1.8231	1.0549	0.591306	0.608026	0.526509	0.554563	0.793941	0.744523	2.80925	5.28695	13.5654	1.60183	1.39858	0.923483	0.743097	1.04597	5.99056	6.49927	2.25702	3.68183	6.24491	2644
chr1:65882523-65902848	chr1	65882523	65902848	20326	*	LEPR,LEPROT	#N/A	LEPROT	PDE4B (-365511), LEPR (+6351)	#N/A	RP11-206L10.8,LINC00115,RP5-890O3.9,AURKAIP1,SSU72,CDK11B,LRRC47,CEP104,C1orf174,RPL7P7,RP11-84A14.4,PGAM1P11,FBXO2,NPPA-AS1,RSG1,SZRD1,IFFO2,AKR7L,AKR7A3,HTR1D,PITHD1,RP5-968P14.2,XKR8,RP11-460I13.6,YTHDF2,AC114494.1,TXLNA,LCK,RPL5P4,KIAA0319L,AGO1,MRPS15,C1orf109,C1orf122,MTF1,RP11-334L9.1,ZFP69,EXO5,C1orf50,EBNA1BP2,SZT2,KDM4A-AS1,POMGNT1,EFCAB14-AS1,KTI12,CC2D1B,YIPF1,TPI1P1,RP4-601K24.1,RNU6…	#N/A	LEPR -0.07, PDE4B 0.01, LEPROT 0.28	LEPROT 0.28	68	0.317844	LEPROT	#N/A	LEPROT	0.28	leptin receptor overlapping transcript [Source:HGNC Symbol;Acc:29477]	5.40381	5.94619	3.28159	2.70983	2.86068	3.06721	5.55683	4.22505	5.65462	3.65369	2.20644	8.20741	3.73417	5.41809	7.76642	4.89604	2.60752	4.18615	4.77469	6.60168	5.24663	5.4567	6.85571	5.61558	3.93063	5.33567	6.23564	794
chr17:16341306-16347912	chr17	16341306	16347912	6607	*	NCRNA00188,C17orf76,SNORD49A,SNORD49B,SNORD65	TRPV2,C17orf76,NCRNA00188	SNORD65	TRPV2 (+25753), ZNF287 (+127874)	#N/A	DLG4,RP11-214O1.3,MYO15A,TOP3A,MIR4523,SH3GL1P1,RP5-1028K7.2,XYLT2,CTD-2319I12.4,RP11-51F16.5,QRICH2,BIRC5,CHMP6,C17orf89,ALYREF,MAFG	#N/A	ZNF287 -0.05, TRPV2 0.32	TRPV2 0.32	22	0.48106	RP11-138I1.3	#N/A	TRPV2	0.32	transient receptor potential cation channel, subfamily V, member 2 [Source:HGNC Symbol;Acc:18082]	5.49713	5.26653	3.10529	4.24929	5.8873	3.64471	7.1652	5.68748	9.66221	8.58193	6.08728	10.4443	5.64698	6.23628	4.8898	3.869	2.62139	10.413	8.1871	7.60641	13.0599	3.99777	6.46197	5.98866	6.3677	6.31877	6.22531	776
chr16:82660111-82735297	chr16	82660111	82735297	75187	*	CDH13	#N/A	CDH13	HSBP1 (-1143744), CDH13 (+37134)	CDH13	CDH13,RP11-22H5.2	#N/A	CDH13 0.67, HSBP1 -0.37	CDH13 0.67	506	0.186683	#N/A	#N/A	CDH13	0.67	cadherin 13 [Source:HGNC Symbol;Acc:1753]	0.960304	1.52406	0.457851	0.688145	0.353124	0.715682	0.543347	1.15741	0.54083	0.741347	0.560428	2.06938	1.13952	0.803361	0.920013	3.49896	4.93565	1.48724	1.9418	2.19142	2.43135	1.35584	5.98982	6.34537	0.807367	2.46786	6.1676	2765
chr3:31894966-32026460	chr3	31894966	32026460	131495	*	ZNF860,OSBPL10	#N/A	ZNF860	OSBPL10 (+62081), STT3B (+386431)	OSBPL10,ZNF860	PNPT1P1,AC026167.1,AC023481.1,EAF1-AS1,SGOL1-AS1,OSBPL10,OSBPL10-AS1,ZNF860,AC093415.2,ACVR2B-AS1,EXOG,SCN11A,GORASP1,MYRIP,RN7SL517P,ZKSCAN7,ZNF502,FYCO1,LRRC2,CCDC12,ELP6,NICN1-AS1,ITIH4,RP11-884K10.7,HESX1,RP11-802O23.3,AC136289.1,ATXN7,SLC25A26,RP11-81N13.1,RNU7-119P,RP11-389G6.3,RP11-383I23.2,MTND4P16,GCSAM,POPDC2,RP11-797D24.3,RP11-797D24.4,RNU6-789P,RP13-635I23.3,PLSCR2,GPR171,LINC00886,RP…	#N/A	OSBPL10 0.84, STT3B 0.41, ZNF860 0.74	OSBPL10 0.84	561	0.266582	#N/A	#N/A	OSBPL10	0.84	oxysterol binding protein-like 10 [Source:HGNC Symbol;Acc:16395]	1.62267	1.3727	1.0006	1.30936	0.894882	1.15629	1.51795	2.12976	1.72041	1.71233	1.74532	1.17925	1.36618	1.65533	1.4453	2.03942	2.07772	1.67693	1.36433	1.4173	1.48859	1.78444	2.94564	2.44034	1.34274	1.65958	2.69299	2507
chr6:10381659-10432369	chr6	10381659	10432369	50711	*	LOC100130275,TFAP2A,C6orf218	#N/A	LOC100130275	OFCC1 (-467462), TFAP2A (+8456)	TFAP2A	TFAP2A,RP1-223E5.4,HIST1H4C,ABT1,HIST1H4I,ZNF311,SRF,RP5-1120P11.4,TRAF3IP2,RP11-632C17__A.1,ULBP2,PNLDC1	TFAP2A	TFAP2A 0.76, OFCC1 0.12	TFAP2A 0.76	157	0.24383	TFAP2A-AS1,RP1-290I10.3,TFAP2A	#N/A	TFAP2A	0.76	transcription factor AP-2 alpha (activating enhancer binding protein 2 alpha) [Source:HGNC Symbol;Acc:11742]	10.4012	4.04341	3.5243	2.99714	2.72594	1.34224	12.8189	1.39785	7.81033	1.81692	2.8206	3.82644	1.3823	4.7808	3.39522	5.52177	2.7943	8.96467	3.16272	10.3928	4.38543	3.32665	6.08915	6.03945	3.13847	4.71127	6.0643	171
chr4:187543428-187668665	chr4	187543428	187668665	125238	*	FAT1	#N/A	FAT1	MTNR1A (-129326), FAT1 (+38962)	FAT1	RP11-529E10.6,STX18-IT1,RNA5SP154,RNPS1P1,RNA5SP156,MTND4P9,RP11-617D20.1,AC021860.1,DANCR,RPL21P44,RP11-571I18.4,RP11-25H12.1,RP11-19C24.1,SNORA62,RP11-618I10.4,RASSF6,RN7SKP96,ABCG2,RP11-84C13.2,METAP1,RP11-696N14.1,TACR3,MIR576,ANKRD50,RP11-83A24.2,MGST2,MAML3,ZNF827,MAB21L2,PET112,MIR3140,RP11-555K12.2,TMEM154,TRIM2,RP11-294O2.2,ANXA10,CLCN3,RP11-326I11.5,FAT1,RP11-565A3.2	#N/A	FAT1 0.78	FAT1 0.78	472	0.286517	#N/A	#N/A	FAT1	0.78	FAT atypical cadherin 1 [Source:HGNC Symbol;Acc:3595]	6.01998	3.88055	3.00953	2.69383	2.61281	2.99591	3.28709	2.38147	3.32649	1.78623	2.38349	2.2488	1.55805	3.44087	1.32472	2.28524	2.62079	1.89532	1.52053	1.88961	1.92328	1.68712	2.96696	3.05072	2.51279	1.89304	3.00884	660
chr1:154923087-154952262	chr1	154923087	154952262	29176	*	SHC1,PBXIP1,MIR4258,PYGO2,CKS1B	FLAD1,ZBTB7B,PMVK,SHC1,LENEP	PYGO2	PYGO2 (-3451)	#N/A	LINC00115,RP1-140A9.1,C1orf222,THAP3,RPL7P7,RNU5E-1,RSG1,CROCCP3,CROCC,CEP85,RP3-426I6.2,XKR8,RP11-460I13.6,RNU11,RP4-580O19.2,SZT2,KTI12,RP4-677H15.4,RP11-376N17.4,HSP90B3P,HMGB3P10,RP5-1073O3.7,ITGA10,LINC00624,HIST2H4A,MTMR11,SCNM1,GPATCH4,SH2D2A,KRT8P45,RP11-312J18.5,HSPA7,RN7SL466P,RP11-267N12.3,RPL4P2,RP11-104L21.3,ADCY10,FASLG,RP11-309G3.3,RP4-635A23.4,RP11-32D17.4,RP11-312O7.2,RP5-1068B5.…	#N/A	ZBTB7B 0.11, FLAD1 0.33, SHC1 -0.32, PMVK 0.12, PBXIP1 0.36, PYGO2 0.17, CKS1B 0.3	PBXIP1 0.36	32	0.693372	RP11-307C12.12,MIR4258,PYGO2,SHC1,CKS1B	#N/A	PBXIP1	0.36	pre-B-cell leukemia homeobox interacting protein 1 [Source:HGNC Symbol;Acc:21199]	10.8692	6.24185	4.2896	3.58199	5.27986	4.30119	9.46476	8.04026	12.4387	10.9287	7.85845	17.1152	8.13794	8.88251	4.80525	3.68408	3.29335	5.09479	10.4464	10.826	12.5025	5.87477	5.91118	6.16319	8.21463	7.34748	6.03718	147
chr1:156708410-156741295	chr1	156708410	156741295	32886	*	MRPL24,HDGF,PRCC	SH2D2A,NTRK1,C1orf66,ISG20L2,CRABP2	HDGF	HDGF (-2613)	#N/A	CROCCP3,ITGA10,HSPA7,RP11-104L21.3,FASLG,RP11-32D17.4	#N/A	SH2D2A 0.64, PRCC 0.43, MRPL24 0.35, ISG20L2 0.01, CRABP2 -0.15, HDGF 0.4	SH2D2A 0.64	103	0.66955	HDGF	#N/A	SH2D2A	0.64	SH2 domain containing 2A [Source:HGNC Symbol;Acc:10821]	11.1369	7.08152	4.52996	3.82258	5.91589	4.16383	8.85043	9.9591	12.0089	10.9862	8.28921	12.8912	7.62959	8.1225	4.76889	4.72771	3.81806	6.94441	11.8839	12.2661	13.5045	6.72066	6.09145	5.93192	7.80415	8.2414	6.01168	140
chr20:17936287-17955335	chr20	17936287	17955335	19049	*	SNX5,C20orf72,SNORD17	#N/A	SNORD17	MGME1 (-3745)	#N/A	SLC2A4RG	#N/A	SNX5 0.3, MGME1 0.18, SNORD17 0.16	SNX5 0.3	85	0.103348	SNORD17	#N/A	SNX5	0.3	sorting nexin 5 [Source:HGNC Symbol;Acc:14969]	8.26181	9.21416	4.43164	4.79664	5.58886	4.2836	9.397	8.13723	9.64393	10.4571	4.52286	12.7388	7.37724	6.97813	6.57249	4.44122	3.70081	6.89175	15.8728	10.1195	13.5849	4.61414	5.52902	6.47123	7.0934	8.41511	6.00012	323
chr20:47891839-47909817	chr20	47891839	47909817	17979	*	SNORD12,SNORD12C,SNORD12B,ZNFX1,NCRNA00275	NCRNA00275	SNORD12	ZNFX1 (-6072), KCNB1 (+198356)	#N/A	SLC35C2	#N/A	ZNFX1 -0.08, KCNB1 -0.26, SNORD12C -0.01, SNORD12 0.06, SNORD12B -0.06	SNORD12 0.06	119	0.243592	ZFAS1,SNORD12C,SNORD12B,SNORD12	#N/A	SNORD12	0.06	small nucleolar RNA, C/D box 12 [Source:HGNC Symbol;Acc:32708]	9.86753	11.7122	3.67031	3.65447	6.47318	3.98666	7.29579	6.84154	9.63384	8.68913	7.33644	9.66154	5.60375	7.16227	4.85623	5.34429	2.8632	6.90103	8.48087	5.93567	11.7982	3.19095	5.5578	6.41884	6.52326	6.06707	5.98832	195
chr8:128398410-128454943	chr8	128398410	128454943	56534	*	POU5F1B	LOC727677	POU5F1B	POU5F1B (+142)	#N/A	RP11-585F1.6,DEFB1,HR,KB-1562D12.1,RP11-152P17.1,RP11-429J17.8	#N/A	POU5F1B 0.29	POU5F1B 0.29	264	0.160876	POU5F1B	#N/A	POU5F1B	0.29	POU class 5 homeobox 1B [Source:HGNC Symbol;Acc:9223]	2.41819	2.60499	6.89971	2.76007	3.39265	1.93493	0.768065	0.360801	0.605513	1.9265	0.680171	0.701056	0.588823	1.78551	2.21197	3.44015	8.19556	0.993255	1.46685	1.72252	0.210833	0.793659	6.83424	5.11744	2.16549	2.57736	5.97584	2070
chr1:151019578-151037866	chr1	151019578	151037866	18289	*	BNIPL,C1orf56,MLLT11,CDC42SE1	FAM63A,GABPB2,PRUNE,CDC42SE1	CDC42SE1	MLLT11 (-1512)	#N/A	MORN1,RP11-61L14.6,FASLG,RP11-32D17.4	#N/A	PRUNE -0.03, FAM63A 0.05, C1orf56 -0.11, GABPB2 0.22, BNIPL 0.13, CDC42SE1 0.07, MLLT11 0.17	GABPB2 0.22	30	0.247398	C1orf56	#N/A	GABPB2	0.22	GA binding protein transcription factor, beta subunit 2 [Source:HGNC Symbol;Acc:28441]	10.5042	8.89982	3.53802	3.97098	3.98397	2.77379	9.38591	7.08407	13.14	10.665	5.34562	11.0612	8.41371	7.71966	4.09388	3.5453	3.18204	5.67732	10.53	8.94124	14.7726	4.36935	5.90309	5.94579	6.98803	7.06206	5.92444	164
chr1:149853350-149862859	chr1	149853350	149862859	9510	*	HIST2H2BE,HIST2H2AB,HIST2H2AC	BOLA1,HIST2H2BC,SF3B4,MTMR11,HIST2H4B,SV2A,HIST2H3C,HIST2H2AA3	HIST2H2BE	BOLA1 (-1335), HIST2H2AC (-420), HIST2H2BE (+127)	#N/A	LINC00115,RP11-84A14.4,CLCN6,NPPA-AS1,RSG1,AKR7A3,RP11-460I13.6,LCK,EXO5,RP4-601K24.1,ATP1A1OS,ITGA10,SH2D2A,CD1E,RP11-312J18.5,HSPA7,RP11-267N12.3,RP11-104L21.3,FASLG,RP4-635A23.4,ZNF101P2,RP11-32D17.4,RP11-378J18.8,IBA57,RP5-1068B5.3	#N/A	MTMR11 0.48, SF3B4 0.39, SV2A -0.19, BOLA1 0.28, HIST2H2AA3 -0.23, HIST2H2AC -0.02, HIST2H2AB 0.03, HIST2H2BE 0.05, HIST2H2BC -0.35	MTMR11 0.48	18	0.423574	HIST2H2BE,HIST2H2AC,HIST2H2AB	#N/A	MTMR11	0.48	myotubularin related protein 11 [Source:HGNC Symbol;Acc:24307]	11.7685	13.3163	8.11126	4.63965	7.82187	3.65286	12.3838	11.2714	10.5459	11.5075	8.42077	18.4637	9.2592	11.9324	8.34127	4.67134	4.99432	8.5577	14.8616	11.8122	14.8719	6.47444	5.84257	5.98413	9.15808	9.43243	5.91335	114
chr12:10491499-10551056	chr12	10491499	10551056	59558	*	KLRK1	KLRD1,KLRC4,KLRC2,KLRC3	KLRK1	KLRK1 (+21339), KLRD1 (+60861)	#N/A	TAS2R12,RP11-69C13.1,RN7SL67P,WIF1,RP11-263K4.1,RP11-1109F11.5,C12orf74,RP11-1060G2.2,RP11-478C19.2,RPL7AP60,RP11-116D17.3,RP11-1028N23.4,UBA52P7	#N/A	KLRD1 -0.21, KLRC4 -0.24, KLRC2 0.17, KLRC3 0.04, KLRK1 -0.21	KLRC2 0.17	264	0.373704	KLRK1,RP11-277P12.9	#N/A	KLRC2	0.17	killer cell lectin-like receptor subfamily C, member 2 [Source:HGNC Symbol;Acc:6375]	8.65888	4.62446	7.21844	5.74992	5.67105	2.16955	1.0617	3.44565	1.31609	3.68153	3.18821	1.51459	3.08898	3.41175	4.74882	4.75428	7.1243	1.88484	3.39809	2.41431	1.70044	1.86939	5.6248	6.16647	3.73315	3.71566	5.89564	280
chr11:94427011-94548274	chr11	94427011	94548274	121264	*	AMOTL1	#N/A	AMOTL1	AMOTL1 (-13894), PIWIL4 (+187169)	AMOTL1	SLC36A4,AMOTL1	#N/A	PIWIL4 0.26, AMOTL1 0.67	AMOTL1 0.67	276	0.255675	#N/A	#N/A	AMOTL1	0.67	angiomotin like 1 [Source:HGNC Symbol;Acc:17811]	1.99578	2.18809	2.17144	1.73568	1.48161	1.30683	1.51973	2.22009	0.903791	0.958456	1.12114	1.90554	1.67422	0.962738	3.18825	3.30613	3.63192	1.57723	1.09164	2.45322	1.09084	2.22193	6.04357	5.73466	1.47319	2.42627	5.88911	2306
chr17:62491939-62505734	chr17	62491939	62505734	13796	*	DDX5,CCDC45,POLG2	C17orf60	DDX5	CEP95 (-3869), DDX5 (+3802)	CEP95,POLG2	RP11-74E22.6,RP11-48B14.1,CTD-3195I5.5,PELP1,RP11-530N7.2,C17orf49,ASGR2,AC005304.1,RP11-214O1.3,ZSWIM7,MYO15A,KRT17P2,CCDC144NL,UBBP4,RP11-260A9.6,RP11-260A9.4,TUFMP1,IFT20,SPAG5,RP11-192H23.8,SGK494,KIAA0100,SDF2,SUPT6H,AC010761.8,AC010761.10,DHRS13,MIR4523,ABHD15,NSRP1,ALOX12P1,CTD-2349P21.5,ATAD5,RP11-848P1.9,RP11-466A19.3,RPL17P42,SOCS7,MLLT6,CTB-58E17.9,PCGF2,CTB-58E17.5,PIP4K2B,CWC25,CDK12…	#N/A	DDX5 0.55, POLG2 0.8, CEP95 0.7	POLG2 0.8	39	0.222391	MIR3064,MIR5047,DDX5	#N/A	POLG2	0.8	polymerase (DNA directed), gamma 2, accessory subunit [Source:HGNC Symbol;Acc:9180]	11.4883	13.533	3.86386	4.54886	7.71919	5.23211	20.6898	8.51265	24.5418	9.20179	7.11117	54.7738	8.73491	11.0274	6.75141	4.5959	3.13967	8.01271	10.0109	9.46541	11.1366	5.06143	5.81388	5.87566	13.9697	7.16591	5.84477	123
chr12:54670275-54682818	chr12	54670275	54682818	12544	*	HNRNPA1P10,HNRNPA1,CBX5	CBX5,NFE2,MIR148B,COPZ1	HNRNPA1P10	CBX5 (-2661), HNRNPA1 (+2008)	#N/A	RP11-434C1.1,RP11-125O5.2,SLCO1B1,RP11-25I15.3	#N/A	CBX5 0.29, COPZ1 0.08, HNRNPA1 -0.17, MIR148B -0.24, HNRNPA1P10 -0.05	CBX5 0.29	14	0.264512	HNRNPA1	#N/A	CBX5	0.29	chromobox homolog 5 [Source:HGNC Symbol;Acc:1555]	6.3521	11.7338	4.44832	4.55029	7.30212	3.12015	4.30654	6.78708	6.41272	7.55142	6.48741	5.3923	5.06137	9.24999	5.81714	4.50308	3.58433	8.32511	8.82458	7.4285	4.40241	5.43755	5.58535	5.97647	5.59179	5.71394	5.78091	599
chr4:15002333-15044239	chr4	15002333	15044239	41907	*	CPEB2	CPEB2	CPEB2	C1QTNF7 (-318274), CPEB2 (+18988)	#N/A	RP11-136I13.1,RP11-738E22.3,ZNF969P,SNHG8,PLK4,RP11-362F19.1,RP11-362F19.3,NEIL3	#N/A	CPEB2 -0.02, C1QTNF7 -0.31	CPEB2 -0.02	136	0.600204	#N/A	#N/A	CPEB2	-0.02	cytoplasmic polyadenylation element binding protein 2 [Source:HGNC Symbol;Acc:21745]	4.57146	6.61418	1.01612	3.99204	2.47345	4.09297	12.7166	6.04282	16.9381	3.93468	1.80904	15.3652	4.28208	4.76977	3.13349	4.29898	1.77045	7.50399	5.3978	5.29636	13.6017	3.00755	5.76058	5.79932	5.9893	5.21519	5.77995	1038
chr12:76203335-76287072	chr12	76203335	76287072	83738	*	#N/A	#N/A	PHLDA1	KRR1 (-339803), PHLDA1 (+182508)	#N/A	LINC00941,RP11-603J24.5,WIF1,RP11-114H23.1,RP11-290L1.2,RP11-734K2.4,RN7SL630P,RP11-1060G2.2,RBMS2P1,RP11-116D17.3,RP11-1028N23.4,UBA52P7,PIWIL1	#N/A	KRR1 -0.08, PHLDA1 -0.12	KRR1 -0.08	371	0.204408	#N/A	#N/A	KRR1	-0.08	KRR1, small subunit (SSU) processome component, homolog (yeast) [Source:HGNC Symbol;Acc:5176]	1.98496	1.28926	6.99126	2.5687	1.98218	1.12288	1.08833	0.950067	0.740895	0.76006	1.01534	0.561086	1.15241	0.998348	1.78548	3.21817	3.05813	1.50982	1.17679	1.03855	1.37546	1.4147	5.29022	6.25175	1.8772	1.86676	5.77098	2313
chr4:157845233-157899255	chr4	157845233	157899255	54023	*	PDGFC	#N/A	PDGFC	CTSO (-997175), PDGFC (+20302)	#N/A	LYAR,AFAP1,TLR6,KLHL5,WDR19,APBB2,GABRA2,ADAMTS3,EREG,PRDM8,FGF5,TSPAN5,SLC39A8,SLC9B2,SGMS2,ARSJ,CEP170P1,ANXA5,EDNRA,RP11-340B18.1,TLL1,VEGFC,AC108142.1	#N/A	PDGFC 0.64, CTSO -0.04	PDGFC 0.64	64	0.450124	RP11-612J15.3	#N/A	PDGFC	0.64	platelet derived growth factor C [Source:HGNC Symbol;Acc:8801]	1.57377	1.80957	2.55548	2.8434	1.39148	2.2791	2.64655	3.19146	1.49776	1.25082	0.7652	2.74058	2.49885	1.49568	8.01003	4.8574	8.28133	1.45344	2.86745	4.57108	3.49387	4.05314	5.81744	5.7134	1.9803	5.16204	5.76542	2527
chr2:192009131-192096600	chr2	192009131	192096600	87470	*	STAT4	MYO1B	STAT4	MYO1B (-57249), STAT4 (-36880)	#N/A	MXD1,MARCO,AC092484.1,CHRNA1,CYP27A1	#N/A	MYO1B 0.48, STAT4 0.39	MYO1B 0.48	226	0.615143	HMGB1P27	#N/A	MYO1B	0.48	myosin IB [Source:HGNC Symbol;Acc:7596]	1.41451	1.67195	6.86145	4.36476	3.02684	1.73615	1.00773	1.39029	1.42483	1.07052	1.04796	2.09528	1.50186	1.55494	2.69614	4.48175	6.47599	1.03632	2.46745	2.51219	1.13858	1.49009	5.63786	5.89032	2.56996	3.03746	5.76409	2595
chr2:31588784-31664441	chr2	31588784	31664441	75658	*	XDH	#N/A	XDH	XDH (+10968), EHD3 (+169410)	#N/A	AC016730.1,AC019064.1,GPR75,AC097499.1,HOXD3,RNU6-312P,RP11-566E18.3,AC079834.2	#N/A	EHD3 0.31, XDH 0.41	XDH 0.41	324	0.412267	#N/A	#N/A	XDH	0.41	xanthine dehydrogenase [Source:HGNC Symbol;Acc:12805]	3.46322	3.42117	3.69876	1.50542	2.58015	1.38689	1.77509	1.02832	0.542335	1.47999	0.904431	1.04057	1.16562	2.03714	1.5669	2.96799	4.07313	0.863975	1.65967	2.5175	1.47256	1.98026	5.47597	5.98378	1.58935	2.31972	5.72988	1506
chr3:30637144-30763260	chr3	30637144	30763260	126117	*	TGFBR2	#N/A	TGFBR2	TGFBR2 (+52109), GADL1 (+236055)	#N/A	SRGAP3-AS2,RP11-1024P17.1,TCEA1P2,ZBTB47,RP11-520D19.2,HNRNPKP4,OR5K1,RP11-197K3.1,ACPP,RP11-102M11.1,ANKUB1,NMNAT1P3,WDR53	RP11-1024P17.1	GADL1 -0.06, TGFBR2 0.32	TGFBR2 0.32	490	0.329178	AC096921.2,RP11-1024P17.1,TGFBR2	#N/A	TGFBR2	0.32	transforming growth factor, beta receptor II (70/80kDa) [Source:HGNC Symbol;Acc:11773]	2.5176	3.16787	4.55075	2.54419	2.96773	2.05474	1.98232	3.10657	1.90729	2.28987	1.78643	5.64234	2.67576	2.37967	4.2674	3.39685	4.97706	2.13631	4.68203	3.63392	2.35793	2.59546	5.40469	6.05498	2.93546	3.70152	5.72983	2013
chr19:41766298-41776962	chr19	41766298	41776962	10665	*	HNRNPUL1,AXL	CCDC97	HNRNPUL1	CCDC97 (-44464), HNRNPUL1 (+1394)	#N/A	LONP1,EMR4P,KANK3,EEF1DP1,FBXO17	#N/A	HNRNPUL1 -0.02, CCDC97 0.31, AXL 0.45	AXL 0.45	22	0.689606	#N/A	#N/A	AXL	0.45	AXL receptor tyrosine kinase [Source:HGNC Symbol;Acc:905]	11.0939	6.48683	3.43608	3.87395	5.00923	4.64762	13.0446	12.521	19.3606	10.4941	8.30254	15.3001	10.3592	9.55579	5.2644	3.51504	3.22035	7.6359	14.1192	12.2825	21.7656	5.3689	5.2532	6.16859	8.97594	9.36228	5.71089	143
chr6:116673414-116748017	chr6	116673414	116748017	74604	*	DSE	FAM26F	DSE	FAM26F (-71840), DSE (+19195)	DSE	ADTRP,PSORS1C1,DAAM2,TREM2,TFEB,MICAL1,DSE,ROS1	#N/A	DSE 0.67, FAM26F 0.47	DSE 0.67	178	0.305401	#N/A	#N/A	DSE	0.67	dermatan sulfate epimerase [Source:HGNC Symbol;Acc:21144]	1.68315	2.4354	1.06973	1.91135	0.660623	2.03593	2.2743	2.49919	3.26914	1.69665	1.09726	3.87727	2.33886	1.65762	2.63919	3.92276	4.43701	3.37412	3.88589	3.99245	2.84843	2.99174	5.826	5.5794	1.9952	3.53107	5.7027	2476
chr2:113624786-113649933	chr2	113624786	113649933	25148	*	#N/A	IL1B,IL1F7	IL1F7	IL1B (-42880), IL37 (-33188)	#N/A	TSSC1,PLB1,AC016735.1,AC016735.2,EPAS1,AC073283.4,FAHD2CP,TBC1D8,SLC23A3,ALPP,ANKMY1,C2orf54	#N/A	IL1B 0.4	IL1B 0.4	51	0.27486	#N/A	#N/A	IL1B	0.4	interleukin 1, beta [Source:HGNC Symbol;Acc:5992]	3.02511	1.70592	1.55283	1.53141	0.604688	2.09279	0.983906	1.11716	2.99664	3.94239	4.82973	2.25596	1.36824	1.35976	1.28359	4.4566	3.10608	0.849906	2.17686	2.4636	0.908985	1.75191	4.81663	6.50073	2.35274	2.3068	5.65868	1722
chr15:71566372-71596639	chr15	71566372	71596639	30268	*	THSD4	#N/A	THSD4	SENP8 (-827686), THSD4 (+192215)	#N/A	ULK4P2,MYEF2,CTD-2308G16.1,AC025918.2,CORO2B,RP11-592N21.2	#N/A	SENP8 -0.01, THSD4 0.55	THSD4 0.55	133	0.213029	#N/A	#N/A	THSD4	0.55	thrombospondin, type I, domain containing 4 [Source:HGNC Symbol;Acc:25835]	2.68537	1.77117	3.20655	1.99293	2.73678	1.18524	1.16224	2.94974	0.845896	1.06283	1.57731	0.65628	2.7116	1.55991	5.81215	3.35448	4.78873	3.31897	1.60821	3.33274	0.897656	2.15939	5.7945	5.48044	1.77505	3.13619	5.63747	1907
chr3:151001242-151047115	chr3	151001242	151047115	45874	*	P2RY13,MED12L,GPR87	P2RY14,P2RY12	GPR87	P2RY14 (-27924), GPR87 (+10561)	GPR87	ROBO1,GPR87	GPR87	GPR87 0.71, MED12L 0.24, P2RY12 -0.14, P2RY14 0.34, P2RY13 0.1	GPR87 0.71	180	0.221283	GPR87	#N/A	GPR87	0.71	G protein-coupled receptor 87 [Source:HGNC Symbol;Acc:4538]	4.88701	4.82487	9.15389	4.77516	4.4357	3.13746	2.39824	2.7082	1.42943	2.85203	1.78723	1.14668	2.48131	2.12488	5.11585	5.67394	9.62773	3.87884	3.6038	6.54078	1.27131	2.12726	5.2931	5.93987	3.46654	4.85152	5.61648	949
chr11:58329320-58353867	chr11	58329320	58353867	24548	*	ZFP91,LPXN,ZFP91-CNTF	CNTF	LPXN	ZFP91 (-4990), LPXN (+4045)	#N/A	TRIM68,TRIM3,GVINP1,RP11-16F15.1,FAR1-IT1,CCDC34,RP11-1033A18.1,RP11-484D2.3,RP11-472I20.1,RP11-750H9.7,FNBP4,RP11-872D17.4,MED19,C11orf31,STX3,AP000640.10,MS4A13,DDB1,CPSF7,TUT1,MTA2,B3GAT3,UBXN1,POLR2G,STX5,RP11-727F15.13,RCOR2,NAA40,BAD,ESRRA,SF1,FAU,MRPL49,POLA2,DPF2,RNASEH2C,MUS81,SART1,SF3B2,BRMS1,PELI3,BBS1,RBM4B,KDM2A,RPL37P2,CTD-2007L18.5,MRPL21,IGHMBP2,MRGPRD,MIR548K,ANAPC15,POLD3,NEU3,…	#N/A	LPXN 0.16, ZFP91 0.55, CNTF 0.53	ZFP91 0.55	59	0.749436	#N/A	#N/A	ZFP91	0.55	ZFP91 zinc finger protein [Source:HGNC Symbol;Acc:14983]	8.4591	7.57378	5.14108	4.12921	5.16602	5.55368	7.17852	6.92369	9.84737	5.44273	2.89343	12.2601	5.0188	6.94894	4.19548	4.5329	4.83226	5.9308	8.51901	7.19147	8.86814	3.87327	5.29438	5.84734	6.16138	6.00179	5.57086	297
chr3:156781552-156897244	chr3	156781552	156897244	115693	*	LOC100498859,CCNL1,LOC339894	#N/A	LOC339894	CCNL1 (+38604), TIPARP (+446764)	#N/A	AC026202.3,SRGAP3-AS2,XPC,HSPA8P18,NKIRAS1,NGLY1,ZCWPW2,CNOT10,SUGT1P2,AC139452.2,RP11-10C24.1,UBE2FP1,GOLGA4,TCEA1P2,MOBP,EIF1B,NKTR,ZBTB47,ZNF445,ZNF852,ZNF197,RP11-348P10.2,SETD2,SMARCC1,DHX30,VPS26BP1,CCDC51,TMA7,ATRIP,ARIH2OS,C3orf62,USP4,RP11-493K19.3,MANF,VPRBP,RAD54L2,TWF2,WDR82,PBRM1,GLT8D1,NEK4,SFMBT1,RFT1,CCDC66,FAM208A,THOC7,PPP4R2,RP11-520D19.2,DHFRL1,HNRNPKP4,OR5K1,AC023593.1,ASTE1,…	#N/A	TIPARP 0.27, CCNL1 0.36	CCNL1 0.36	363	0.336352	CCNL1,LINC00880,RP11-6F2.5,LINC00881,Y_RNA,KRT18P34,RP11-555M1.3,RNA5SP146	#N/A	CCNL1	0.36	cyclin L1 [Source:HGNC Symbol;Acc:20569]	4.0598	4.47488	2.75419	2.01173	2.65142	2.18259	4.1355	4.45499	4.33924	3.6961	2.49017	6.83894	3.76816	4.11678	2.84205	3.33098	3.58838	2.13596	3.99031	4.66259	3.90292	3.77361	5.28149	5.82929	3.41473	3.72726	5.55539	1236
chr5:52279038-52365695	chr5	52279038	52365695	86658	*	ITGA2	LOC257396,MOCS2	ITGA2	ITGA2 (+37211), MOCS2 (+83222)	#N/A	RP11-259O2.1,C5orf38,ATP6AP1L,TCF7,SLC25A2,RN7SKP70	#N/A	ITGA2 0.61, MOCS2 0.19	ITGA2 0.61	387	0.216229	#N/A	#N/A	ITGA2	0.61	integrin, alpha 2 (CD49B, alpha 2 subunit of VLA-2 receptor) [Source:HGNC Symbol;Acc:6137]	3.69891	2.83833	6.99347	4.76585	3.13013	1.67902	2.37817	1.58884	1.60829	1.65209	1.19018	1.7611	1.53342	1.65353	3.65362	4.51118	7.11456	2.65599	2.44888	4.14222	1.87114	2.03027	5.07049	6.03103	2.70151	3.6817	5.55076	1394
chr3:190203772-190341020	chr3	190203772	190341020	137249	*	IL1RAP	TMEM207	IL1RAP	IL1RAP (+40505), GMNC (+308008)	#N/A	DUSP7,GPR87,GCNT1P3,RN7SKP296	#N/A	IL1RAP 0.61	IL1RAP 0.61	519	0.328021	#N/A	#N/A	IL1RAP	0.61	interleukin 1 receptor accessory protein [Source:HGNC Symbol;Acc:5995]	1.37621	2.01077	1.33972	2.78275	1.46347	0.99883	1.01464	1.07692	0.731312	0.992886	0.800952	1.34347	1.46138	1.37832	1.47836	3.26843	4.67548	2.04569	2.41129	2.50859	1.38161	1.80804	5.54588	5.49197	1.32386	2.50454	5.51892	2612
chr5:180666151-180679670	chr5	180666151	180679670	13520	*	GNB2L1,SNORD96A,SNORD95	TRIM41,TRIM7,TRIM52	GNB2L1	GNB2L1 (-1702)	#N/A	C5orf55,PAPD7,CMBL,TRIO,ZNF622,DROSHA,C5orf42,CTD-2124B8.2,NUP155,EEF1A1P19,GZMK	#N/A	TRIM7 -0.21, TRIM41 0.18, TRIM52 0.25, GNB2L1 -0.04	TRIM52 0.25	65	0.519946	SNORD96A,SNORD95	#N/A	TRIM52	0.25	tripartite motif containing 52 [Source:HGNC Symbol;Acc:19024]	11.5893	7.86415	3.49376	3.8294	4.56865	5.12902	11.508	10.0478	12.3899	9.93547	8.90996	13.4455	9.02316	10.2674	5.02002	4.33033	2.52447	8.35816	11.6422	12.5105	15.9386	5.69497	5.77794	5.24378	7.85832	8.2373	5.51086	118
chr2:9277214-9570984	chr2	9277214	9570984	293771	*	ASAP2,CPSF3,ITGB1BP1	ASAP2,IAH1,ITGB1BP1	ASAP2	ASAP2 (+77205), ITGB1BP1 (+139259)	ASAP2	MBOAT2,ASAP2,PFN4,IFT172,AC016907.3,RP11-480C16.1,RN7SKP103,RMRPP3,SLC4A10,ASB1	ASAP2	ITGB1BP1 0.53, CPSF3 0.22, IAH1 0.36, ASAP2 0.77	ASAP2 0.77	880	0.388292	RP11-734K21.4,RP11-385J23.1,ASAP2,ITGB1BP1	#N/A	ASAP2	0.77	ArfGAP with SH3 domain, ankyrin repeat and PH domain 2 [Source:HGNC Symbol;Acc:2721]	2.93986	1.55936	1.00759	1.37106	1.40375	1.10948	2.15923	2.26948	1.89485	2.37548	2.46549	1.89409	2.11678	1.86712	1.18224	1.84771	1.4495	1.33323	2.23632	2.82292	2.59212	2.5947	2.70692	2.48405	1.73762	2.10364	2.59548	1780
chr10:28820605-28831203	chr10	28820605	28831203	10599	*	LOC220906,WAC	WAC	WAC	BAMBI (-140367), WAC (+3556)	#N/A	FZD8	#N/A	BAMBI 0.09, WAC 0.03	BAMBI 0.09	35	0.379413	#N/A	#N/A	BAMBI	0.09	BMP and activin membrane-bound inhibitor [Source:HGNC Symbol;Acc:30251]	8.1375	8.71163	4.97989	5.29342	6.6128	8.39801	16.5414	12.7375	26.0661	8.66029	5.7279	23.0401	8.81417	7.25414	4.95854	6.63429	4.15835	8.47235	10.067	8.98639	36.1062	5.07141	4.93289	6.07489	10.8436	10.8546	5.50389	333
chr6:30645312-30664704	chr6	30645312	30664704	19393	*	KIAA1949,NRM	MDC1,IER3,TUBB,DHX16,FLOT1,C6orf136	KIAA1949	PPP1R18 (+664)	MDC1	PHACTR1,GABBR1,MDC1,PSORS1C1,MICA,ITPR3,FGD2,RPS16P5,NT5E,ROS1,AGPAT4	#N/A	FLOT1 0.63, IER3 0.12, MDC1 0.71, NRM 0.38, PPP1R18 0.25, TUBB 0.46, DHX16 0.3, C6orf136 -0.18	MDC1 0.71	87	0.259638	NRM	#N/A	MDC1	0.71	mediator of DNA-damage checkpoint 1 [Source:HGNC Symbol;Acc:21163]	11.613	3.68862	2.45326	3.44983	3.91322	3.68844	11.4884	8.53358	10.4888	9.67262	5.94899	16.8789	11.7993	10.7191	4.69983	4.29991	2.66072	5.7615	20.2093	17.3516	23.664	7.7645	5.29624	5.69316	7.58815	11.5214	5.4947	117
chr2:176992040-177028010	chr2	176992040	177028010	35971	*	MIR10B,HOXD8,HOXD4	HOXD12,EVX2,HOXD11,HOXD10,HOXD9,LOC401022,HOXD3,HOXD1,HOXD13	MIR10B	HOXD3 (-5097), HOXD8 (+15557)	HOXD3,HOXD8,HOXD1	C2orf70,AC019064.1,GPR75-ASB3,FBXO48,snoU13,CLEC4F,AC069154.4,AC097499.1,AC104405.1,HOXD8,HOXD3,HOXD-AS1,HOXD1,RP11-366L5.1,Y_RNA,AC083900.1,RP11-566E18.3,RP11-395N3.2,NMUR1,DUSP28	HOXD8	HOXD1 0.7, HOXD3 0.76, HOXD9 0.24, HOXD10 0.19, HOXD11 -0.18, HOXD13 -0.17, HOXD8 0.75	HOXD3 0.76	92	0.317074	MIR10B,HOXD8,HOXD4	#N/A	HOXD3	0.76	homeobox D3 [Source:HGNC Symbol;Acc:5137]	15.7425	3.526	1.56655	2.22662	1.50603	1.0324	7.1445	2.80039	2.02838	1.18767	2.3923	4.23848	1.34627	5.82117	0.310849	0.826687	1.66234	0.453357	2.47287	2.77	6.79207	1.55049	8.40274	9.40146	1.94719	2.34076	8.9021	30
chr19:41218766-41231616	chr19	41218766	41231616	12851	*	ITPKC,ADCK4	MIA,C19orf54,SNRPA,NUMBL	ITPKC	ADCK4 (-2401), ITPKC (+2183)	#N/A	SUGP2,SUGP1,SPACA6P-AS,CTD-3093M3.1,AC008746.12,CTD-2619J13.19	#N/A	SNRPA -0.14, ITPKC -0.61, NUMBL -0.34, ADCK4 -0.07, C19orf54 -0.11	ADCK4 -0.07	43	1.13462	#N/A	#N/A	ADCK4	-0.07	aarF domain containing kinase 4 [Source:HGNC Symbol;Acc:19041]	19.8582	9.798	3.66608	3.59128	5.68016	4.30516	10.2235	13.4291	14.6879	13.8064	12.145	13.145	11.4177	10.53	4.58539	4.41263	2.58739	3.94857	12.4121	11.5288	16.1408	7.69945	5.58247	5.33557	9.16052	8.48093	5.45902	6
chr17:56047951-56085936	chr17	56047951	56085936	37986	*	SRSF1,VEZF1	#N/A	VEZF1	VEZF1 (-1431)	#N/A	AC012146.7,TMEM256,AC005304.1,MYO15A,KRT17P2,CTB-58E17.5,STARD3,RP11-94L15.2,IKZF3,CTD-2267D19.4,HAP1,MIR454,Y_RNA,RP11-15E18.1,TCAM1P,CHMP6	#N/A	SRSF1 0.22, VEZF1 0.18	SRSF1 0.22	89	0.571719	RP11-159D12.2,VEZF1,RP11-159D12.5,SRSF1	#N/A	SRSF1	0.22	serine/arginine-rich splicing factor 1 [Source:HGNC Symbol;Acc:10780]	4.14424	5.38121	4.10958	3.75433	5.33043	4.6574	9.09517	4.88159	10.1959	4.6368	3.05608	10.2005	4.54601	4.99018	5.25792	4.13643	3.6933	5.31279	5.08074	4.32733	6.58348	3.15464	5.13997	5.72974	5.60968	4.60484	5.43486	1190
chr3:30294061-30415151	chr3	30294061	30415151	121091	*	#N/A	#N/A	TGFBR2	TGFBR2 (-293487), RBMS3 (+1031769)	#N/A	#N/A	#N/A	RBMS3 0.04, TGFBR2 0.2	TGFBR2 0.2	514	0.224444	U3	#N/A	TGFBR2	0.2	transforming growth factor, beta receptor II (70/80kDa) [Source:HGNC Symbol;Acc:11773]	1.04566	1.50021	4.30006	4.06677	2.44459	1.10846	0.303763	1.10397	0.269094	0.618153	0.586763	0.458789	0.959862	0.56729	2.72643	2.2735	4.76014	1.26083	1.41333	1.28217	0.600937	1.28919	4.82172	6.00147	1.64584	2.04939	5.4116	2736
chr10:21799081-21825186	chr10	21799081	21825186	26106	*	MLLT10,C10orf140	MIR1915,C10orf114	C10orf140	NEBL (-625603), MLLT10 (-11138)	#N/A	LRRC20,RPL17P50,TMEM254-AS1,TLX1,INA,RP11-564D11.3	#N/A	NEBL 0.03, MLLT10 0.5	MLLT10 0.5	38	0.227101	SKIDA1	#N/A	MLLT10	0.5	myeloid/lymphoid or mixed-lineage leukemia (trithorax homolog, Drosophila); translocated to, 10 [Source:HGNC Symbol;Acc:16063]	10.7611	5.84575	4.80333	3.22548	2.70219	4.45716	20.5555	8.09451	23.7194	7.42871	3.22585	16.7533	5.69105	6.80943	6.4287	5.51309	4.10604	6.46016	6.38749	6.39709	13.5017	3.4992	5.74981	5.03898	8.00072	6.54761	5.39439	151
chr9:5549348-5593178	chr9	5549348	5593178	43831	*	PDCD1LG2	KIAA1432	KIAA1432	KIAA1432 (-57856), PDCD1LG2 (+60693)	#N/A	COL27A1	#N/A	KIAA1432 -0.07, PDCD1LG2 0.25	PDCD1LG2 0.25	107	0.166004	RP11-574F11.3	#N/A	PDCD1LG2	0.25	programmed cell death 1 ligand 2 [Source:HGNC Symbol;Acc:18731]	1.43998	2.05003	0.603816	1.31441	0.686255	1.20456	0.429993	1.2632	1.12661	1.18563	0.988004	1.1824	1.54851	1.51213	0.781404	0.960867	1.5822	0.820068	2.8667	2.69311	1.17302	1.40229	5.52333	5.26273	1.09336	1.63708	5.39303	2588
chr3:197016103-197045073	chr3	197016103	197045073	28971	*	DLG1	#N/A	DLG1	DLG1 (-5141), BDH1 (+252270)	#N/A	LHFPL4,RNU6-342P,LIMD1-AS1,U73166.2,LINC00973	#N/A	DLG1 -0.19, BDH1 -0.11	BDH1 -0.11	122	0.335729	MIR4797,DLG1-AS1	#N/A	BDH1	-0.11	3-hydroxybutyrate dehydrogenase, type 1 [Source:HGNC Symbol;Acc:1027]	3.37301	2.88895	4.2207	4.35222	2.87666	2.61234	3.96699	3.3777	3.86006	3.25761	2.73406	3.5828	3.6974	3.22687	4.70982	5.57702	6.67402	4.15935	2.73327	3.27331	5.5276	2.93474	5.42524	5.19472	3.46598	4.48997	5.30998	1541
chrX:68042888-68068589	chrX	68042888	68068589	25702	*	EFNB1	#N/A	EFNB1	EFNB1 (+6899), PJA1 (+329625)	#N/A	RP1-93L7.3,GABRA3	#N/A	EFNB1 0.56, PJA1 0.4	EFNB1 0.56	44	0.371015	EFNB1	#N/A	EFNB1	0.56	ephrin-B1 [Source:HGNC Symbol;Acc:3226]	13.1761	6.76222	0.896595	1.85635	2.70465	3.73114	12.4916	2.09932	7.99322	3.33096	3.78016	11.8814	3.22127	4.78	0.645818	2.46664	1.09033	0.922188	5.34607	9.07459	10.2419	1.70073	3.97667	6.64297	4.37731	4.36658	5.30982	70
chr1:26939166-26948710	chr1	26939166	26948710	9545	*	#N/A	#N/A	MIR1976	ARID1A (-78586), RPS6KA1 (+71595)	#N/A	RP1-140A9.1,THAP3,RNU11,ATG4C,RP11-312J18.5,FASLG,RP11-32D17.4,LINC00862	#N/A	RPS6KA1 -0.21, ARID1A 0.04	ARID1A 0.04	11	0.158877	#N/A	#N/A	ARID1A	0.04	AT rich interactive domain 1A (SWI-like) [Source:HGNC Symbol;Acc:11110]	10.4292	5.03694	6.68301	4.24941	6.56614	3.80196	7.65709	9.78145	13.3896	8.15298	8.601	14.2482	8.37183	7.74728	8.01037	4.59203	4.53785	5.31282	9.748	8.93818	16.8456	5.78611	4.63761	5.96768	8.22935	8.35116	5.30264	170
chr21:39587821-39730784	chr21	39587821	39730784	142964	*	KCNJ15	DSCR10	KCNJ15	KCNJ15 (+30640), ERG (+374315)	#N/A	LINC00162,POFUT2	#N/A	KCNJ15 0.46, ERG -0.16	KCNJ15 0.46	662	0.30742	AP001434.2,SPATA20P1,AP001422.3	#N/A	KCNJ15	0.46	potassium inwardly-rectifying channel, subfamily J, member 15 [Source:HGNC Symbol;Acc:6261]	4.09626	2.04088	4.49574	1.9277	2.73199	3.19152	2.26124	2.49246	2.68061	3.42609	3.86016	3.73668	3.37816	1.51208	0.854462	2.05303	6.2702	1.0052	4.49754	5.00869	2.4919	2.82007	5.60684	4.96259	3.26985	3.42798	5.28472	1210
chr21:29987067-30018197	chr21	29987067	30018197	31131	*	#N/A	#N/A	NCRNA00161	ADAMTS5 (-1663800), N6AMT1 (+255061)	#N/A	Y_RNA,AF064860.7,RIPK4	#N/A	ADAMTS5 -0.34, N6AMT1 0.28	N6AMT1 0.28	77	0.360679	#N/A	#N/A	N6AMT1	0.28	N-6 adenine-specific DNA methyltransferase 1 (putative) [Source:HGNC Symbol;Acc:16021]	4.65556	3.07262	8.56275	6.8955	4.49899	1.18869	1.97709	1.26203	0.979861	2.45443	0.421363	0.759508	1.38423	1.55652	3.28858	4.89212	9.10438	0.636943	1.42449	1.29355	0.51724	1.47597	4.5494	5.97617	3.01615	3.14233	5.26279	1015
chr4:80908269-81023449	chr4	80908269	81023449	115181	*	ANTXR2	#N/A	ANTXR2	GK2 (-636487), ANTXR2 (+27858)	#N/A	TLR6,APBB2,RP11-1E6.1,SRD5A3-AS1,EREG,PRDM8,ARSJ,ANXA5,RP11-340B18.1	#N/A	ANTXR2 0.61	ANTXR2 0.61	330	0.49476	AC097711.1	#N/A	ANTXR2	0.61	anthrax toxin receptor 2 [Source:HGNC Symbol;Acc:21732]	1.34242	1.83846	1.45469	1.58621	1.31044	1.34589	1.32851	2.45275	0.908822	1.00836	0.750816	1.99566	1.99258	1.31644	1.09853	2.33925	4.38176	0.911262	2.55657	2.40289	2.64294	1.42813	5.21824	5.30349	1.37261	2.40715	5.26086	2627
chr6:128799268-128854567	chr6	128799268	128854567	55300	*	PTPRK	#N/A	PTPRK	THEMIS (-604692), PTPRK (+14810)	#N/A	OARD1,RP3-525N10.2,LYRM2,MCM9,AIG1,CNKSR3,TULP4,EZR-AS1	#N/A	PTPRK 0.62, THEMIS 0.22	PTPRK 0.62	230	0.884712	RP1-86D1.5,RP1-86D1.4	#N/A	PTPRK	0.62	protein tyrosine phosphatase, receptor type, K [Source:HGNC Symbol;Acc:9674]	4.22047	6.10555	5.07527	6.03972	3.94996	2.82635	5.86464	4.73873	3.45842	2.2613	1.51758	3.75123	2.7879	3.57612	5.91402	4.33852	6.10416	4.17445	1.80181	3.76343	3.56627	2.74326	5.11388	5.28502	3.51864	4.03307	5.19945	1161
chr17:7783011-7802711	chr17	7783011	7802711	19701	*	CHD3	SCARNA21,CNTROB,LOC284023,KDM6B,TRAPPC1,LSMD1,KCNAB3,CYB5D1,CHD3,TMEM88	CHD3	CHD3 (+4737), KCNAB3 (+39892)	#N/A	HNRNPA1P16,RP11-48B14.1,RP11-810M2.2,PELP1,ZNF286B,UPF3AP2,RP11-173M1.8,MIR4523,SH3GL1P1,THRA,RP5-1028K7.2,TTC25,CTC-296K1.4,RP11-421E14.2,RNF43,CTD-2319I12.2,CTD-2319I12.4,RP11-3K24.1,RP11-51F16.5,POLG2,PITPNC1,KCTD2,RPL7P49,TNRC6C	#N/A	KDM6B -0.29, TMEM88 -0.07, CHD3 0.39, CNTROB 0.36, TRAPPC1 0.08, KCNAB3 0.24, CYB5D1 0.09, LSMD1 -0.05, SCARNA21 -0.12, SCARNA21 -0.43	CHD3 0.39	48	0.467074	#N/A	#N/A	CHD3	0.39	chromodomain helicase DNA binding protein 3 [Source:HGNC Symbol;Acc:1918]	13.8374	7.30434	5.18537	3.88693	6.27707	3.71203	11.9047	11.115	12.5934	9.92629	11.3527	15.7761	9.50473	5.60559	4.8717	4.53524	3.68179	5.31276	10.2731	10.5304	14.3031	5.58844	5.1387	5.22312	8.69052	7.68341	5.18091	62
chr4:159075819-159097908	chr4	159075819	159097908	22090	*	FAM198B	TMEM144	FAM198B	FAM198B (+7338), GRIA2 (+944994)	FAM198B	AFAP1,WDR19,GABRA2,KIAA1211,RUFY3,SCARB2,SHROOM3,SEPT11,EMCN,MANBA,PAPSS1,GUCY1B3,FAM198B,RP11-597D13.9,WDR17,WWC2	#N/A	TMEM144 0.5, FAM198B 0.69	FAM198B 0.69	36	0.12571	#N/A	#N/A	FAM198B	0.69	family with sequence similarity 198, member B [Source:HGNC Symbol;Acc:25312]	4.23933	3.39229	4.3338	4.86345	4.27744	2.31816	4.99079	5.5024	3.13772	3.40719	1.47042	7.70404	4.76827	1.0189	12.0769	3.83133	4.58006	0.842976	4.42122	7.59226	1.31301	6.48245	4.87789	5.40143	4.03117	5.75675	5.13966	1155
chr16:2801453-2806826	chr16	2801453	2806826	5374	*	LOC100128788,SRRM2	TCEB2,PRSS33,PRSS41,PRSS27,LOC100128788	LOC100128788	SRRM2 (+1810), TCEB2 (+23138)	#N/A	IL21R-AS1,FBXL19-AS1,SPATA33	#N/A	TCEB2 -0.08, SRRM2 -0.53, PRSS27 -0.2	TCEB2 -0.08	13	0.408269	#N/A	#N/A	TCEB2	-0.08	transcription elongation factor B (SIII), polypeptide 2 (18kDa, elongin B) [Source:HGNC Symbol;Acc:11619]	10.4376	6.63073	5.17253	4.20918	7.49462	5.4793	18.8211	13.5275	27.3981	13.2377	10.7944	31.8114	10.5485	8.3604	4.93648	4.31896	3.61483	7.64955	15.6605	13.8373	37.4822	6.49701	4.89287	5.37329	12.9051	12.3353	5.13308	168
chr17:7470947-7498654	chr17	7470947	7498654	27708	*	SNORA48,CD68,EIF4A1,SNORD10,SNORA67,SOX15,FXR2,MPDU1,SENP3	TNFSF13,TNFSF12-TNFSF13,MPDU1,SAT2,SHBG	CD68	MPDU1 (-2164)	#N/A	SRR,EMC6,ITGAE,RP11-810M2.2,ZNF286B,BLMH,MED24,THRA,RP5-1028K7.2,ETV4,TMEM101,UBTF,NMT1,SNF8,SLC35B1,PPP1R9B,NME1,RP5-1107A17.4,SUPT4H1,AMZ2,RP11-318A15.2,METTL23,MAFG	#N/A	SOX15 0.34, FXR2 0.38, MPDU1 0.39, SAT2 0.36, TNFSF13 -0.2, SENP3 0.36, EIF4A1 0.16, SNORA48 0.01, SNORA67 -0.18	MPDU1 0.39	61	0.216278	SNORA67,SNORA48,SNORD10,AC113189.5,EIF4A1,CD68,MPDU1,SOX15	#N/A	MPDU1	0.39	mannose-P-dolichol utilization defect 1 [Source:HGNC Symbol;Acc:7207]	12.4497	6.86533	2.56905	2.06912	3.42372	2.8088	14.095	7.69139	8.70217	7.20695	7.13935	11.7088	5.87252	9.34797	2.52558	3.3444	1.90468	3.5719	10.6807	10.539	13.2571	7.09925	5.13209	5.1123	5.72228	7.05009	5.1222	90
chr11:131892800-132041457	chr11	131892800	132041457	148658	*	NTM	#N/A	NTM	NTM (+185773), OPCML (+846437)	#N/A	NLRP10,SNORA45,RP11-17G12.3,MS4A14,FADS2,EHD1,CST6,GAB2,SETP17,CTD-2383M3.1	#N/A	NTM 0.45	NTM 0.45	745	0.3427	#N/A	#N/A	NTM	0.45	neurotrimin [Source:HGNC Symbol;Acc:17941]	0.411049	0.598272	0.347821	0.545938	0.34981	0.83083	0.568716	0.679074	0.722609	0.61895	0.747134	1.08039	1.03898	0.614291	0.485937	0.713227	3.613	0.47244	0.767079	0.878833	0.619371	1.2408	4.67894	5.54728	0.698051	1.18832	5.11311	2876
chr14:55031557-55037110	chr14	55031557	55037110	5554	*	SAMD4A	#N/A	SAMD4A	SAMD4A (-301)	#N/A	ARHGEF40,POMT2	#N/A	SAMD4A 0.27	SAMD4A 0.27	14	0.378853	#N/A	#N/A	SAMD4A	0.27	sterile alpha motif domain containing 4A [Source:HGNC Symbol;Acc:23023]	18.4579	6.82806	1.80407	1.95712	3.22347	5.29311	18.3485	19.2211	37.9064	12.0089	5.33863	30.8733	20.0305	8.45994	4.51406	3.88607	0.441363	2.55962	11.1936	26.0299	44.9236	11.381	5.27669	4.91352	13.1595	14.6242	5.0951	8
chr9:2013420-2029193	chr9	2013420	2029193	15774	*	SMARCA2	SMARCA2	SMARCA2	SMARCA2 (-638)	#N/A	LRRC19,SPINK4,C9orf24,RP11-613M10.6,BMS1P10,RMI1,RP11-213G2.1,CKS2,CENPP,RP11-435O5.7,HSD17B3,ANKRD18CP,NANOGP5,RALGAPA1P,RNF183,AL359091.2,RP11-216B9.6	#N/A	SMARCA2 0.34	SMARCA2 0.34	50	0.28422	#N/A	#N/A	SMARCA2	0.34	SWI/SNF related, matrix associated, actin dependent regulator of chromatin, subfamily a, member 2 [Source:HGNC Symbol;Acc:11098]	9.7481	10.6162	1.6985	2.68201	5.64104	4.69464	18.6566	10.9015	21.5376	9.52703	5.66031	35.5122	7.47451	7.29323	3.35736	3.05197	1.01122	5.08744	10.777	9.7343	20.3002	4.50938	4.44747	5.71063	10.492	7.53449	5.07905	205
chr4:79440000-79506418	chr4	79440000	79506418	66419	*	FRAS1,ANXA3	#N/A	ANXA3	ANXA3 (+536)	ANXA3	PROM1,AREG,AC107072.2,ANXA3,RP11-112L18.1,AC113617.1,Y_RNA	#N/A	FRAS1 0.18, ANXA3 0.82	ANXA3 0.82	274	0.260169	#N/A	#N/A	ANXA3	0.82	annexin A3 [Source:HGNC Symbol;Acc:541]	0.956106	1.27044	2.44626	1.85175	0.590678	1.05316	0.683684	1.74688	0.505076	1.28963	1.15117	0.47655	1.88839	0.977701	2.24491	3.2151	6.52522	3.83171	1.02148	1.90613	0.771611	3.10162	5.48803	4.66666	1.2503	2.68373	5.07735	2768
chr1:46145525-46155208	chr1	46145525	46155208	9684	*	TMEM69,GPBP1L1	RPS15AP10	GPBP1L1	TMEM69 (-2519), GPBP1L1 (+1935)	#N/A	NBPF14,S100A3,DNM3-IT1,RP4-798P15.3,RP4-593C16.3,Y_RNA,DISC1-IT1	#N/A	GPBP1L1 0.05, TMEM69 -0.1, RPS15AP10 0.13	RPS15AP10 0.13	26	0.674494	#N/A	#N/A	RPS15AP10	0.13	ribosomal protein S15a pseudogene 10 [Source:HGNC Symbol;Acc:37001]	11.2825	10.3591	5.42537	4.21921	9.35864	5.27146	7.40161	11.3106	8.5197	11.4259	8.32702	8.35149	8.67555	9.62952	7.87891	5.85792	3.66351	7.98796	12.7304	12.1059	10.8025	5.89609	5.47149	4.67718	7.73048	8.4193	5.07434	130
chr10:4689156-4779053	chr10	4689156	4779053	89898	*	LOC338588,LOC100216001	#N/A	LOC100216001	KLF6 (-906638), AKR1E2 (-134341)	#N/A	RP13-463N16.6,FAM171A1,DLG5	#N/A	KLF6 0.1, AKR1E2 0.09	KLF6 0.1	313	0.368444	LINC00704,LINC00705	#N/A	KLF6	0.1	Kruppel-like factor 6 [Source:HGNC Symbol;Acc:2235]	2.8262	2.40384	3.15861	2.42755	2.08702	1.79991	2.11803	1.65877	0.729422	2.07174	1.22353	0.813496	1.769	1.54124	4.83755	4.13696	4.70141	1.30937	2.10159	3.68942	1.8456	4.15509	5.04956	5.07685	1.7867	3.63823	5.06321	1836
chr3:111296011-111339957	chr3	111296011	111339957	43947	*	ZBED2,CD96	CD96	ZBED2	ZBED2 (-3694)	#N/A	GRM2	#N/A	CD96 -0.35, ZBED2 0.43	ZBED2 0.43	108	0.403836	ZBED2	#N/A	ZBED2	0.43	zinc finger, BED-type containing 2 [Source:HGNC Symbol;Acc:20710]	1.03291	1.45104	4.63522	1.67648	1.67101	1.05196	0.71445	1.04784	0.51922	1.40199	0.943196	1.85105	1.87166	0.970475	2.19331	2.56719	6.1021	2.09998	2.30084	1.96504	0.960254	1.76648	5.5274	4.58679	1.73575	2.55074	5.05709	2742
chr11:62646549-62657516	chr11	62646549	62657516	10968	*	SLC3A2	SNORD29,SNHG1,SNORD31,SNORD27,SNORD30,SNORD26,STX5,CHRM1,SNORD28,SNORD22,WDR74,SLC3A2,SNORD25	SLC3A2	SLC3A2 (+28450), CHRM1 (+37120)	#N/A	AP000662.4,RP11-121L10.3	#N/A	WDR74 0.23, STX5 0.18, SLC3A2 0.18, SNHG1 0.12	WDR74 0.23	22	0.240207	#N/A	#N/A	WDR74	0.23	WD repeat domain 74 [Source:HGNC Symbol;Acc:25529]	9.46041	6.86773	2.73928	2.76521	3.39592	3.00523	10.1509	10.2694	7.40558	8.13385	6.21979	11.2883	8.20082	7.18904	4.1808	3.40957	3.28786	5.55821	11.0761	11.2473	15.3377	5.40072	5.2103	4.7906	5.90599	7.70571	5.00045	221
chr3:62534109-62607053	chr3	62534109	62607053	72945	*	CADPS	#N/A	FEZF2	FEZF2 (-211391), CADPS (+290473)	#N/A	LHFPL4,RNU6-26P,LINC00973,TM4SF19	#N/A	CADPS 0.05	CADPS 0.05	254	0.398457	#N/A	#N/A	CADPS	0.05	Ca++-dependent secretion activator [Source:HGNC Symbol;Acc:1426]	0.396708	0.850305	0.576887	1.08287	0.365816	0.6145	0.321931	0.388133	0.462821	0.457043	0.615356	0.402226	0.424586	0.608226	0.539977	1.35963	1.49518	0.921402	0.893038	0.642208	2.31409	1.58359	5.85559	4.09598	0.55579	1.2611	4.97578	2878
chr20:1434479-1489523	chr20	1434479	1489523	55045	*	NSFL1C,SIRPB2	SIRPD	SIRPB2	NSFL1C (-14438), SIRPB2 (+10041)	#N/A	#N/A	#N/A	NSFL1C 0.2, SIRPB2 -0.03	NSFL1C 0.2	225	0.199244	AL109658.1,SIRPB2	#N/A	NSFL1C	0.2	NSFL1 (p97) cofactor (p47) [Source:HGNC Symbol;Acc:15912]	5.64813	4.30777	2.37123	2.00904	2.62797	2.31368	2.38476	2.67952	2.13286	3.84446	2.28245	2.66118	3.54005	2.63707	2.48077	3.04043	1.32344	1.13583	4.04057	4.63168	2.48202	1.96186	5.08341	4.83361	2.64255	2.85154	4.95851	737
chr15:39871078-39891858	chr15	39871078	39891858	20781	*	THBS1	#N/A	THBS1	THBS1 (+8174), GPR176 (+331625)	#N/A	WHAMMP3,RP11-529J17.3,RPL41P2,Y_RNA,RP11-632K20.2,CASC5,MFAP1,WDR76,PATL2,GATM,SPATA5L1,CEP152,RP11-139H15.1,RP11-48G14.1,RNU6-549P,SNORA24,RNU5B-1,TIPIN,SCARNA14,ADPGK-AS1,SNUPN,CHRNA5,KIAA1024,ABHD2,FANCI,MESP1,MIR5094,RP11-617F23.1,CRTC3,BLM,MAN2A2,PRC1,VPS33B,RP11-661P17.1,RP11-616M17.1,VIMP	#N/A	THBS1 0.35, GPR176 0.18	THBS1 0.35	42	0.102941	THBS1,CTD-2033D15.1	#N/A	THBS1	0.35	thrombospondin 1 [Source:HGNC Symbol;Acc:11785]	2.23733	2.59094	2.62048	1.91982	1.80192	3.23869	7.92321	4.18279	7.03953	2.30187	2.46273	9.00174	4.17829	5.02315	5.80527	2.58409	2.44813	1.557	2.98137	4.23612	3.40759	4.04259	4.4379	5.46428	3.84056	3.64359	4.95109	2182
chr1:35212123-35253288	chr1	35212123	35253288	41166	*	GJB5,GJB4,GJB3	GJA4	GJB4	GJB3 (-14084), GJB4 (+7364)	GJB3,GJB4,GJB5	SLC35E2B,PRKCZ,ARHGEF16,ZBTB48,MIR34A,H6PD,DHRS3,RNU6ATAC18P,RP11-276H7.3,ARHGEF19,RP4-798A10.7,MIR3972,ALDH4A1,RNU6-1099P,NBPF2P,WNT4,ZBTB40-IT1,RP11-10N16.3,NIPAL3,AL020996.1,CNKSR1,RP11-4K3__A.3,SYTL1,PTPRU,SERINC2,TMEM234,FAM229A,KIAA1522,ZNF362,GJB5,GJB4,GJB3,RP11-399E6.1,C1orf210,PTPRF,TMEM53,FAAH,BEND5,CPT2,RP5-1024G6.5,AL353898.2,LINC01135,RNU6-1246P,RP4-660H19.1,MSH4,MIR378G,CELSR2,GSTM1…	GJB5,GJB4,GJB3	GJA4 0.31, GJB3 0.7, GJB5 0.68, GJB4 0.72	GJB4 0.72	182	0.428417	AL121988.1,GJB5,GJB4,GJB3	#N/A	GJB4	0.72	gap junction protein, beta 4, 30.3kDa [Source:HGNC Symbol;Acc:4286]	8.09643	5.13281	3.47377	2.40178	3.75414	2.0292	7.22712	1.21324	6.24304	4.78897	1.50891	2.39094	2.61703	4.68134	2.78182	3.20685	3.21868	2.08566	2.17834	4.63856	1.69426	4.22892	5.35928	4.52511	3.24531	3.13535	4.9422	339
chr5:167110918-167266235	chr5	167110918	167266235	155318	*	ODZ2	#N/A	ODZ2	WWC1 (-530578), TENM2 (+476773)	#N/A	CTD-2231H16.1,RP11-259O2.1,ANKH,LSP1P3,SUCLG2P4,CTD-2118P12.1,CTD-2314G24.2,ISL1	#N/A	WWC1 0.18, TENM2 0.57	TENM2 0.57	446	0.306812	CTB-78F1.2	#N/A	TENM2	0.57	teneurin transmembrane protein 2 [Source:HGNC Symbol;Acc:29943]	0.544561	0.553839	1.47383	2.39966	0.6873	0.764625	0.410024	0.514226	0.310962	0.446559	0.399329	0.408383	0.588238	0.682549	1.43786	3.10147	5.53199	1.02281	0.386818	1.56159	0.524147	1.55077	4.25818	5.6135	0.830987	2.01352	4.93584	2858
chr2:192109301-192192455	chr2	192109301	192192455	83155	*	MYO1B	#N/A	MYO1B	NABP1 (-392380), MYO1B (+40763)	#N/A	MARCO,LYPD1,CHRNA1	#N/A	MYO1B 0.36, NABP1 0.18	MYO1B 0.36	225	0.635552	#N/A	#N/A	MYO1B	0.36	myosin IB [Source:HGNC Symbol;Acc:7596]	1.28081	1.77826	2.55042	3.04937	2.807	1.39304	1.17384	1.23231	1.17496	0.881078	1.5369	1.6867	1.71512	1.50896	2.22055	4.31293	3.41378	1.60897	1.91844	1.81153	1.24707	1.59039	4.78721	5.07932	1.86607	2.35924	4.93327	2654
chr1:157959267-158037405	chr1	157959267	158037405	78139	*	KIRREL	#N/A	KIRREL	CD1D (-151401), KIRREL (+34936)	KIRREL	NPHP4,ERRFI1,PIK3CD,PDPN,PAX7,EPHB2,RP1-74M1.3,HTR1D,CSMD2,MAP7D1,LEPRE1,AK5,LRRC8C,ARHGAP29,DPYD,MIR137HG,SLC16A1-AS1,PTPN22,RP11-640M9.2,NBPF20,TCHH,NES,KIRREL,KIRREL-IT1,FCGR2C,HSPA7,RGS4,DPT,RP11-576I22.2,FMO1,ABL2,NCF2,RP11-113I24.1,ZNF281,NEK2,RP11-400N13.3,CAPN2,DEGS1,GNG4,KMO,CEP170,AKT3,NLRP3	KIRREL-IT1	CD1D 0.12, KIRREL 0.84	KIRREL 0.84	286	0.500052	KIRREL-IT1	#N/A	KIRREL	0.84	kin of IRRE like (Drosophila) [Source:HGNC Symbol;Acc:15734]	0.923591	1.04968	1.09126	0.828978	0.484631	1.23687	1.74197	2.39189	1.3452	1.14451	1.11821	3.57557	2.72828	1.49934	3.51717	2.98457	2.92503	2.75597	3.5626	5.65978	3.05363	3.80059	5.28624	4.55448	1.50595	3.64334	4.92036	2776
chr17:8121567-8131127	chr17	8121567	8131127	9561	*	C17orf44,C17orf68	TMEM107,PFAS,MIR3676,AURKB,C17orf59	C17orf44	AURKB (-12431), CTC1 (+25015)	#N/A	RNU6-298P,RP11-1094M14.7,SLFN12L,DHX58,MIR142,CTD-2319I12.2,RP11-51F16.5,RP11-666A8.8,TMC8,HEXDC	#N/A	PFAS -0.02, CTC1 -0.12, AURKB 0.1, TMEM107 0.18, C17orf59 -0.07	TMEM107 0.18	30	0.294324	LINC00324,RP11-849F2.8	#N/A	TMEM107	0.18	transmembrane protein 107 [Source:HGNC Symbol;Acc:28128]	11.7444	9.21261	2.95988	3.03811	5.34026	3.43369	10.8148	12.2253	14.9512	12.2861	8.28754	13.9052	10.6173	10.4745	4.67325	3.73275	2.42146	5.43277	15.0304	12.1997	13.5278	9.22921	5.10565	4.70843	8.31325	8.6878	4.90704	115
chr15:60630644-60725853	chr15	60630644	60725853	95210	*	ANXA2,NARG2	ANXA2	ANXA2	ANXA2 (+11935), FOXB1 (+381828)	#N/A	AP3B2	#N/A	NARG2 -0.07, ANXA2 0.35	ANXA2 0.35	292	0.418496	RP11-745A24.1,RP11-745A24.2,ANXA2	#N/A	ANXA2	0.35	annexin A2 [Source:HGNC Symbol;Acc:537]	4.47546	5.15975	3.78944	2.96241	2.88062	1.70277	3.65391	4.13505	3.18649	3.37047	2.40082	3.35607	3.74175	3.42287	4.06251	3.79298	5.02734	4.04571	4.20697	6.06696	4.38897	6.083	4.94927	4.8596	3.04343	4.80411	4.90443	1080
chr2:75799843-75848854	chr2	75799843	75848854	49012	*	#N/A	MRPL19,FAM176A	FAM176A	MRPL19 (-49560), EVA1A (-27501)	#N/A	HPCAL1,TRABD2A,LINC00152,MARCO,MYO7B,AC092484.1,SCN1A,AC007879.7,DNER,AC112721.2	#N/A	EVA1A 0.54, MRPL19 -0.08	EVA1A 0.54	190	0.23462	AC005034.2	#N/A	EVA1A	0.54	eva-1 homolog A (C. elegans) [Source:HGNC Symbol;Acc:25816]	0.756194	0.688987	3.74239	1.74703	1.08705	0.958234	0.348632	0.561895	0.334608	0.597285	0.779824	0.487002	0.728803	0.472244	2.97083	1.72966	3.93625	1.37261	1.38802	2.4391	1.49705	1.92548	4.33975	5.46483	1.16247	2.26948	4.90229	2821
chr20:22353193-22395482	chr20	22353193	22395482	42290	*	LOC284788	#N/A	LOC284788	FOXA2 (+190763), PAX1 (+688041)	#N/A	PI3,SLPI	#N/A	#N/A	#N/A	150	0.212644	#N/A	#N/A	#N/A	#N/A	#N/A	1.00107	1.69652	2.34553	2.14879	1.30206	0.818484	0.610039	0.369848	0.432189	0.456817	0.413518	0.518978	0.620109	0.765875	1.09598	3.40476	6.07111	0.801419	2.08019	1.75333	0.648731	1.40919	4.93111	4.79049	1.00627	2.3519	4.8608	2754
chrX:45555994-45713130	chrX	45555994	45713130	157137	*	MIR221,MIR222	#N/A	MIR222	KRBOX4 (-671730), CXorf36 (-574416)	#N/A	L1CAM	#N/A	CXorf36 0.18, KRBOX4 0.06, MIR222 0.64, MIR221 0.58	MIR222 0.64	361	0.382719	MIR222,RP6-99M1.3,RP5-1158E12.3,RP6-99M1.1,RP6-99M1.2,MIR221	#N/A	MIR222	0.64	microRNA 222 [Source:HGNC Symbol;Acc:31602]	2.24962	2.91816	4.00712	2.69486	1.28829	1.18665	1.50139	3.03124	0.822907	2.27249	1.31405	1.91338	3.40379	1.12944	3.04378	3.21169	4.48865	2.64591	4.318	4.08112	4.05964	3.23398	3.88962	5.82013	2.10039	3.77669	4.85487	2172
chr6:113651028-113705750	chr6	113651028	113705750	54723	*	#N/A	#N/A	MARCKS	MARCKS (-500152), RFPL4B (+1009857)	#N/A	HULC,ATAT1,PRICKLE4,GRIK2,RP1-124C6.1,RP3-406A7.7	#N/A	MARCKS 0.18	MARCKS 0.18	221	0.217035	RP11-437J19.1	#N/A	MARCKS	0.18	myristoylated alanine-rich protein kinase C substrate [Source:HGNC Symbol;Acc:6759]	3.01426	3.37179	9.22273	2.6528	2.74638	2.09502	1.27277	1.23605	1.62965	2.63201	2.11269	0.961121	1.82058	1.2952	4.7499	3.05496	8.30574	2.23457	1.15653	1.63676	0.80377	2.09541	4.64469	5.03777	2.87478	3.11473	4.84123	1728
chr17:7209575-7219807	chr17	7209575	7219807	10233	*	NEURL4,EIF5A,GPS2	TMEM95,CLDN7,YBX2,KCTD11,ACAP1,SLC2A4	EIF5A	GPS2 (+4192), EIF5A (+4373)	#N/A	RP11-48B14.1,PELP1,MYO15A,ZNF286B,SPAG5,MIR4523,ATAD5,SH3GL1P1,CTB-58E17.5,STARD3,RP5-1028K7.2,MIR454,Y_RNA,CTD-2319I12.4,RP11-15E18.1,PITPNC1,QRICH2	#N/A	ACAP1 0.19, EIF5A 0.07, GPS2 -0.17, SLC2A4 0.06, CLDN7 -0.38, KCTD11 -0.21, NEURL4 0.06	ACAP1 0.19	27	0.400155	EIF5A,GPS2	#N/A	ACAP1	0.19	ArfGAP with coiled-coil, ankyrin repeat and PH domains 1 [Source:HGNC Symbol;Acc:16467]	15.9032	7.53157	2.82417	3.30182	4.45768	5.56986	27.9112	11.4963	32.3099	11.7944	11.5936	33.5331	8.52015	10.0304	3.8597	3.93182	2.33123	5.46944	14.9686	11.3913	21.2563	6.27889	5.04283	4.60554	12.6561	9.14541	4.82418	28
chr3:49935071-49945821	chr3	49935071	49945821	10751	*	MST1R	RBM6,TRAIP,CAMKV,MON1A	MST1R	MST1R (+624)	#N/A	BTD,RP11-129K12.4,ENTPD3-AS1,RN7SL517P,ZDHHC3,SLC6A20,TUSC2,PRKCD,RP11-81N13.1,RP11-731C17.2,ACTG1P1,HPS3,RP11-651P23.5,CLDN16	#N/A	RBM6 0.05, MON1A 0.46, MST1R 0.51, TRAIP 0.02	MST1R 0.51	16	0.468594	CTD-2330K9.2	#N/A	MST1R	0.51	macrophage stimulating 1 receptor (c-met-related tyrosine kinase) [Source:HGNC Symbol;Acc:7381]	15.4345	5.26066	4.43669	3.29812	6.81931	3.65286	11.2071	6.54482	8.08978	6.80028	3.05622	5.5891	6.08373	9.10798	4.23529	3.71307	2.18252	3.16454	3.956	13.8606	4.20381	6.33035	4.94706	4.69431	5.31401	5.49737	4.82069	34
chr4:103724555-103755612	chr4	103724555	103755612	31058	*	UBE2D3	CISD2,MANBA,UBE2D3	UBE2D3	MANBA (-57933), UBE2D3 (+49969)	#N/A	RP11-367J11.2	#N/A	MANBA 0.36, UBE2D3 0.26, CISD2 0.3	MANBA 0.36	104	0.223563	#N/A	#N/A	MANBA	0.36	mannosidase, beta A, lysosomal [Source:HGNC Symbol;Acc:6831]	6.22654	10.3735	4.65415	4.56084	6.13158	3.24699	5.99916	7.71674	5.50947	6.68272	3.57802	8.90678	5.49784	5.97694	4.63084	4.47603	4.40428	5.4607	8.27199	6.73452	7.19008	4.73369	4.4038	5.20285	5.41871	5.77735	4.80332	624
chr11:131754422-131827310	chr11	131754422	131827310	72889	*	NTM	NTM	NTM	NTM (+9510), OPCML (+1022700)	#N/A	RNU6-1025P,NLRP10,MTRNR2L8,CTD-3236F5.1,AC103801.1,HNRNPA3P9,SNORD67,RP11-17G12.3,MED19,AP001258.5,MS4A13,RN7SL119P,RP11-783K16.14,AP001462.6,RP11-869B15.1,CST6,SPTBN2,AP001885.1,NUDT8,IGHMBP2,MRGPRD,RNA5SP342,RP11-809N8.5,RP11-111M22.4,RP11-91P24.5,GAB2,SETP17,RP11-712B9.4,CTD-2383M3.1,RP11-172C16.4,TREH,ABCG4,RP11-334E6.2,UBASH3B,OR8B2,RP11-677M14.3,RP11-712L6.5	#N/A	NTM 0.53	NTM 0.53	275	0.283201	#N/A	#N/A	NTM	0.53	neurotrimin [Source:HGNC Symbol;Acc:17941]	0.670788	0.58751	0.482279	0.591167	0.389706	1.11067	0.913718	0.625216	1.30742	0.762115	0.712643	2.59984	1.42065	0.634012	0.394056	0.594687	2.05186	0.494459	0.755053	1.25231	0.532749	1.39066	4.61003	4.99543	1.04183	0.99591	4.80273	2839
chr7:23493263-23518353	chr7	23493263	23518353	25091	*	IGF2BP3	RPS2P32	IGF2BP3	IGF2BP3 (+4278), MALSU1 (+166989)	IGF2BP3	CYTH3,FLJ20306,IGF2BP3,PDE1C,LINC00957,SNORA22,RNU6-313P,WBSCR17,PTCD1,CLDN15,U3,HILPDA,RP11-38M8.1,FAM180A,FAM131B,RP5-1136G13.2,RP11-148K1.12	#N/A	IGF2BP3 0.79, MALSU1 0.25	IGF2BP3 0.79	76	0.136663	#N/A	#N/A	IGF2BP3	0.79	insulin-like growth factor 2 mRNA binding protein 3 [Source:HGNC Symbol;Acc:28868]	0.322583	0.265974	6.11641	1.80628	4.4164	2.49127	9.46454	5.32871	8.90126	6.5199	2.18166	1.0518	2.30826	1.32352	7.19418	4.81477	4.46815	8.67743	0.753033	8.21927	2.98477	1.68385	4.59443	4.99586	3.97703	4.30257	4.79515	2884
chr19:13198143-13217168	chr19	13198143	13217168	19026	*	TRMT1,NFIX,LYL1	IER2,NACC1,TRMT1,STX10	LYL1	LYL1 (+6025), NFIX (+101234)	#N/A	THOP1,CHAF1A,UHRF1,LONP1,EMR4P,MYO1F,COL5A3,DNMT1,EEF1DP1,HAUS8,C19orf47,TMEM145,CD3EAP,EMP3,CD33,LILRB5	#N/A	NFIX 0.13, LYL1 0.37, TRMT1 0.41, STX10 0.37, NACC1 0.19, IER2 0.34	TRMT1 0.41	43	0.421732	LYL1	#N/A	TRMT1	0.41	tRNA methyltransferase 1 homolog (S. cerevisiae) [Source:HGNC Symbol;Acc:25980]	3.94998	1.77361	0.241831	0.346668	0.502148	1.26937	12.7739	7.84049	11.4284	5.53918	4.70606	15.6232	8.19554	3.96172	0.351901	0.580295	0.4752	0.730278	13.7659	8.28079	21.2528	4.00266	0.575658	0.552657	5.31694	6.95851	0.564158	1281
chr1:151891653-152027573	chr1	151891653	152027573	135921	*	S100A10,S100A11	TCHHL1,THEM4	S100A10	THEM4 (-77329), S100A10 (+7253)	#N/A	RP4-740C4.6,MTMR11,CDC42SE1,VPS72,ZNF687,POGZ,RP11-98D18.1,USP21,SLC45A3,PLXNA2,ITPKB-IT1,TGIF2P1	#N/A	THEM4 0.59, S100A11 0.4, S100A10 0.32	THEM4 0.59	411	0.139022	KRT8P28,NBPF18P,AL450992.6,S100A10,S100A11	#N/A	THEM4	0.59	thioesterase superfamily member 4 [Source:HGNC Symbol;Acc:17947]	5.24742	3.933	3.38271	2.88556	3.77255	1.99694	4.06815	2.59487	3.19057	5.67669	2.66922	3.98773	2.92691	2.93582	4.3446	3.92144	4.65494	3.37317	4.20787	5.09927	3.111	3.43276	4.99504	4.57502	3.38765	4.11027	4.78503	853
chr10:101376898-101391620	chr10	101376898	101391620	14723	*	SLC25A28	ENTPD7	SLC25A28	SLC25A28 (-4138)	#N/A	TPT1P10,RPL17P50,MSS51,FUT11,POLR3A,UROS	#N/A	SLC25A28 -0.06, ENTPD7 -0.2	SLC25A28 -0.06	54	0.234386	RP11-85A1.3	#N/A	SLC25A28	-0.06	solute carrier family 25 (mitochondrial iron transporter), member 28 [Source:HGNC Symbol;Acc:23472]	7.9145	6.81509	3.28787	4.60284	5.11299	3.41019	8.11637	6.99261	8.46597	6.84164	4.2842	8.89757	5.63383	5.19372	3.98982	5.88439	2.86828	5.16325	8.82102	7.82823	13.1553	4.47477	4.7332	4.82599	5.61523	6.7174	4.77959	365
chr17:18159837-18165526	chr17	18159837	18165526	5690	*	SMCR7,FLII	LLGL1	FLII	MIEF2 (-1742), FLII (-452)	#N/A	RP11-401O9.4,RP11-214O1.3,TOP3A,C17orf51,SPAG5,RNU6-298P,PLXDC1,RP5-1028K7.2,DBF4B,CTD-2319I12.4,RP11-51F16.5,QRICH2,ALYREF,MAFG	#N/A	LLGL1 0.05, MIEF2 0.17, FLII 0.03	MIEF2 0.17	19	0.292962	#N/A	#N/A	MIEF2	0.17	mitochondrial elongation factor 2 [Source:HGNC Symbol;Acc:17920]	16.2536	6.27857	2.91691	2.73762	5.95338	3.5509	17.917	16.6022	31.4112	11.2564	10.3862	28.9515	13.078	6.96966	4.69473	4.01668	2.65621	4.93391	20.3882	16.2177	32.3435	10.9652	4.95207	4.60698	12.2491	13.0403	4.77953	21
chr17:7134965-7148914	chr17	7134965	7148914	13950	*	CTDNEP1,GABARAP,DVL2,PHF23	ACADVL,DLG4,C17orf81,YBX2,CLDN7,MIR324,SLC2A4	PHF23	DVL2 (-4076), PHF23 (+885)	DLG4	DLG4,WRAP53,TOP3A,C17orf51,RP5-1028K7.2,DBF4B,CTD-2319I12.4,QRICH2,CHMP6,ALYREF,MAFG	#N/A	DVL2 0.21, PHF23 0.27, ACADVL -0.08, DLG4 0.67, GABARAP 0.14, CTDNEP1 0.45, SLC2A4 0.17, CLDN7 -0.62	DLG4 0.67	15	0.617365	PHF23,GABARAP,CTD-2545G14.7	#N/A	DLG4	0.67	discs, large homolog 4 (Drosophila) [Source:HGNC Symbol;Acc:2903]	14.0432	7.74078	3.24339	3.77162	5.62028	4.14764	15.4148	13.1142	22.8043	13.6712	11.5315	19.9649	10.428	11.3083	5.1101	3.85303	2.82308	6.70766	15.4495	13.3156	32.0027	7.21175	5.13399	4.37929	10.5759	11.3951	4.75664	56
chr4:15877526-15958336	chr4	15877526	15958336	80811	*	FGFBP1	FGFBP2	FGFBP1	FGFBP1 (+22432), CD38 (+138030)	#N/A	NSG1,RP11-665G4.1,TMPRSS11A,RP11-44F21.2,RP11-297P16.3,LRIT3,PRSS12,QRFPR,RP11-93I21.3,RP11-314N14.1,RP11-614F17.2,RP11-555K12.2	#N/A	CD38 0.17, FGFBP1 0.63, FGFBP2 0.28	FGFBP1 0.63	291	0.322137	FGFBP1	#N/A	FGFBP1	0.63	fibroblast growth factor binding protein 1 [Source:HGNC Symbol;Acc:19695]	1.22847	2.02639	1.74365	2.25023	2.00742	0.81352	1.1776	0.971769	0.331477	0.680333	0.901777	0.495992	0.889304	1.56804	1.67331	3.00611	2.68507	2.09793	1.38437	0.728117	0.518197	1.39261	4.96035	4.5139	1.12374	1.62682	4.73713	2669
chr7:26220791-26249816	chr7	26220791	26249816	29026	*	HNRNPA2B1,NFE2L3,CBX3	HNRNPA2B1	HNRNPA2B1	HNRNPA2B1 (+5062), NFE2L3 (+43444)	#N/A	COX19,RP11-1246C19.1,MAD1L1,TRGC2,RP11-792A8.4,DBF4,BUD31,COPS6,MCM7,GIGYF1,PRKRIP1,ALKBH4,LSMEM1,ST7-OT4,RP11-448A19.1,ZC3HC1,DENND2A,ABCB8,XRCC2	#N/A	NFE2L3 -0.03, CBX3 0.52, HNRNPA2B1 0.34	CBX3 0.52	102	0.481503	HNRNPA2B1	#N/A	CBX3	0.52	chromobox homolog 3 [Source:HGNC Symbol;Acc:1553]	6.522	8.11537	4.87771	4.59776	5.93427	4.12444	9.99021	8.32298	11.3705	6.22805	3.82571	13.1046	6.02973	6.6399	6.64518	4.28736	4.28504	6.51259	7.73649	8.62714	12.6585	4.29862	4.7103	4.75503	6.67698	6.93405	4.73266	566
chr3:48629650-48637974	chr3	48629650	48637974	8325	*	UQCRC1,COL7A1	UCN2,PFKFB4,TMEM89,MIR711,SLC26A6	COL7A1	COL7A1 (-1112)	#N/A	BRPF1,TATDN2,AC090952.5,SPCS1,ABHD6,RP11-699L21.1,TMEM44-AS1	#N/A	UQCRC1 0.46, PFKFB4 0.46, COL7A1 0.44, UCN2 0.37, SLC26A6 0.23	UQCRC1 0.46	10	0.368698	#N/A	#N/A	UQCRC1	0.46	ubiquinol-cytochrome c reductase core protein I [Source:HGNC Symbol;Acc:12585]	9.01714	4.09792	1.60391	3.11801	3.0393	1.1986	18.4279	2.86114	18.9816	5.99377	2.32944	16.0688	4.58136	5.02954	3.77772	3.94185	2.81823	4.61275	5.19493	12.617	13.3197	6.8468	5.11561	4.34882	6.32386	6.93089	4.73222	257
chr11:33628112-33764692	chr11	33628112	33764692	136581	*	FBXO3,C11orf41,C11orf91,CD59	CD59,FBXO3	C11orf91	C11orf91 (+25945), KIAA1549L (+132581)	#N/A	PTDSS2,TSSC4,CHRNA10,CTD-2003C8.2,NR1H3,SYT7,RP11-794G24.1,INTS5,BSCL2,VPS51,SSSCA1,RBM14	#N/A	CD59 0.31, KIAA1549L 0.28, FBXO3 -0.01	CD59 0.31	539	0.363484	RP4-541C22.5,C11orf91,CD59	#N/A	CD59	0.31	CD59 molecule, complement regulatory protein [Source:HGNC Symbol;Acc:1689]	3.80219	2.93453	2.86476	1.95943	1.59213	2.44251	2.56202	2.03316	2.75847	2.48182	1.63171	2.01592	1.86982	2.0839	1.92982	2.60562	2.89201	2.54319	2.99845	3.00608	3.80607	2.5331	5.07221	4.38167	2.17962	2.82445	4.72694	1334
chr2:226978210-227026013	chr2	226978210	227026013	47804	*	#N/A	#N/A	IRS1	IRS1 (+662363), NYAP2 (+736748)	#N/A	FAM150B,AC016730.1,RP11-130L8.1,CAPN14,AC019064.1,LINC01122,RNU4-51P,SH2D6,ATOH8,RP11-548P2.2,PLGLB1,EDAR,AC096670.3,RABL2A,AC097499.1,HS6ST1,NCKAP5-IT1,AC019181.3,Y_RNA,MSTN,AC007383.3,VWC2L,RP11-566E18.3,PRKAG3,AC079834.2,UGT1A1,MROH2A,ANKMY1,AC110299.5	#N/A	NYAP2 0.12, IRS1 0.52	IRS1 0.52	176	0.386265	#N/A	#N/A	IRS1	0.52	insulin receptor substrate 1 [Source:HGNC Symbol;Acc:6125]	4.55907	4.12899	9.26426	6.32922	5.11675	1.61997	1.7423	1.1519	1.78955	2.0808	1.22538	0.884692	1.02879	1.80568	6.1533	3.80308	7.19494	2.00225	1.8669	1.17819	0.756696	1.10252	4.91016	4.5225	3.25994	3.1508	4.71633	1044
chr17:56394323-56424480	chr17	56394323	56424480	30158	*	BZRAP1,SUPT4H1,MIR142	MPO	MIR142	BZRAP1 (-3957)	MIR142	SCARF1,ASGR2,HS3ST3B1,RP11-214O1.3,RP11-260A9.4,SPAG5,MIR4523,ATAD5,CDK5R1,SLFN11,RP11-1094M14.7,MYO19,PLXDC1,PSMC3IP,AARSD1,FMNL1,RNU6-826P,GNGT2,AC002401.1,EME1,MIR142,MIR454,PRR11,CTD-2510F5.4,BRIP1,LIMD2,SCN4A,CEP112,NAT9,SEC14L1,TMC8,BIRC5,C17orf89	MIR142	BZRAP1 0.38, SUPT4H1 0.35, MIR142 0.77	MIR142 0.77	85	0.617256	MIR142,MIR4736	rs9913097 chr17:56398895 5.05	MIR142	0.77	microRNA 142 [Source:HGNC Symbol;Acc:31529]	3.11484	1.98807	0.209865	0.348457	0.911286	1.00154	4.41978	4.95982	7.93207	4.00601	4.28651	17.1376	6.71106	4.76748	0.805509	1.37489	0.226048	0.475357	14.538	8.08515	12.6682	3.81674	0.607906	0.603762	4.72716	5.93065	0.605834	1683
chr1:149897332-149916662	chr1	149897332	149916662	19331	*	SF3B4,MTMR11,OTUD7B	BOLA1,HIST2H2BE,SV2A,HIST2H2AC,HIST2H2AB	MTMR11	SF3B4 (-6761), MTMR11 (+1794)	MTMR11,OTUD7B	ANKRD65,C1orf222,PRKCZ,PGAM1P11,DDI2,RP11-169K16.9,RSG1,ALDH4A1,NBPF3,ZBTB40,RP11-344H11.5,RP11-460I13.6,KIAA0319L,AGO1,TESK2,snoU13,RP11-376N17.4,VAV3,ITGA10,ANKRD35,RP11-196G18.3,RP11-196G18.22,MTMR11,OTUD7B,SNORA40,ENSA,PRUNE,CDC42SE1,SCNM1,LYSMD1,RP11-126K1.2,THEM4,RP11-216N14.7,UBE2Q1,PMVK,PBXIP1,CLK2,ASH1L,YY1AP1,PMF1,RRNAD1,ARHGEF11,USF1,UFC1,USP21,PPOX,RP11-122G18.5,RP11-122G18.8,FCRLB,AT…	MTMR11	MTMR11 0.76, SF3B4 0.64, SV2A -0.16, OTUD7B 0.74, BOLA1 0.6, HIST2H2AC 0.05, HIST2H2AB 0.16, HIST2H2BE 0.21	MTMR11 0.76	31	0.263927	MTMR11	#N/A	MTMR11	0.76	myotubularin related protein 11 [Source:HGNC Symbol;Acc:24307]	8.5297	6.59322	3.60859	3.07058	4.51392	3.42758	10.025	5.9701	9.16309	9.1454	5.01383	11.2431	5.36812	6.60067	5.0531	3.82592	3.13862	3.896	6.08905	7.85208	4.42944	4.95286	4.71517	4.71449	6.06158	5.04872	4.71483	293
chr6:30683771-30692856	chr6	30683771	30692856	9086	*	MDC1,TUBB	NRM,KIAA1949,IER3,DHX16,FLOT1	TUBB	MDC1 (-2648), TUBB (+336)	MDC1	BPHL,MDC1	#N/A	FLOT1 0.42, IER3 -0.27, MDC1 0.66, NRM 0.16, TUBB 0.24, DHX16 0.38	MDC1 0.66	57	0.149277	XXbac-BPG252P9.9	#N/A	MDC1	0.66	mediator of DNA-damage checkpoint 1 [Source:HGNC Symbol;Acc:21163]	15.4019	7.82195	4.26666	4.29479	6.09178	4.03514	16.208	11.3113	19.3422	11.3643	12.0151	17.2487	9.05831	8.97537	6.70982	4.08479	3.60365	7.37988	16.4232	9.98965	17.7579	7.27366	4.84638	4.57855	9.74633	9.40609	4.71246	36
chr4:30717991-30729411	chr4	30717991	30729411	11421	*	PCDH7	#N/A	PCDH7	PCDH7 (+656)	#N/A	MSX1,CHRNA9,RP11-1E6.1,CXCL5,RP11-269F21.3,RP11-340B18.1,RP11-91J3.1,TRIML2	#N/A	PCDH7 0.38	PCDH7 0.38	15	0.376678	#N/A	#N/A	PCDH7	0.38	protocadherin 7 [Source:HGNC Symbol;Acc:8659]	2.37167	4.84269	1.31402	5.7624	2.23875	1.26445	6.2554	2.92835	5.61486	1.79172	1.34176	5.97033	3.3058	3.35535	3.21234	5.84151	1.82076	1.55542	1.89812	6.32924	18.9327	3.51334	4.65803	4.74465	3.17823	5.93543	4.70134	2105
chr10:33467115-33679336	chr10	33467115	33679336	212222	*	NRP1	NRP1	NRP1	ITGB1 (-326404), NRP1 (+51964)	NRP1	LINC00704,VIM,RP11-124N14.3,MRC1L1,NRP1,ZNF365,NANOS1,CHST15	#N/A	NRP1 0.76, ITGB1 0.3	NRP1 0.76	901	0.350948	RP11-342D11.2,RN7SL398P,RP11-90B22.1	#N/A	NRP1	0.76	neuropilin 1 [Source:HGNC Symbol;Acc:8004]	1.02708	1.76222	1.61667	1.79722	0.862602	1.00567	1.41267	1.61972	1.11673	0.897966	1.59973	2.00194	1.61289	1.67966	2.82239	2.60898	3.198	1.17884	2.37504	2.50676	2.55817	2.23374	3.8611	4.05171	1.39016	2.61473	3.9564	2748
chr12:66204784-66357000	chr12	66204784	66357000	152217	*	HMGA2,RPSAP52	#N/A	RPSAP52	HMGA2 (+62981), LLPH (+243656)	HMGA2,RPSAP52	CACNA2D4,CLEC4D,FMNL3,KRT79,TENC1,ITGA5,ARHGAP9,RP11-221N13.3,RPSAP52,HMGA2,AC090673.1,SLC6A15,CHST11,SH2B3,LHX5	AC090673.1	LLPH 0.03, HMGA2 0.92, RPSAP52 0.88	HMGA2 0.92	354	0.129637	RP11-366L20.2,AC090673.2,AC090673.1,RP11-366L20.3	#N/A	HMGA2	0.92	high mobility group AT-hook 2 [Source:HGNC Symbol;Acc:5009]	0.491957	0.774615	2.50384	1.65356	1.18063	1.25215	0.608578	0.706798	0.745474	0.507824	0.663861	0.995589	1.08464	0.577926	2.53208	3.55702	4.55103	0.587724	2.25396	3.54512	2.8	1.74388	4.72378	4.61876	1.1764	2.99759	4.67127	2871
chr12:47407812-47518616	chr12	47407812	47518616	110805	*	AMIGO2	#N/A	AMIGO2	SLC38A4 (-243434), PCED1B (-10172)	AMIGO2	AMIGO2,CACNB3,LMBR1L,KRT18,P2RX4,CCDC92	AMIGO2	SLC38A4 0.45, AMIGO2 0.77, PCED1B 0.62	AMIGO2 0.77	429	0.215058	AMIGO2	#N/A	AMIGO2	0.77	adhesion molecule with Ig-like domain 2 [Source:HGNC Symbol;Acc:24073]	4.07495	2.1975	5.72916	5.32656	4.03712	3.31299	1.72136	2.64109	2.89505	3.59156	1.92982	2.88512	2.3794	1.67169	3.44075	3.6255	6.84103	2.63234	2.14532	4.86717	1.84499	2.21731	4.25989	5.04969	3.5652	3.56887	4.65479	1228
chr6:27855771-27871564	chr6	27855771	27871564	15794	*	HIST1H2BO,HIST1H3J,HIST1H2AM	HIST1H3I,HIST1H2AK,HIST1H2BN,HIST1H4L,HIST1H2AL,OR2B2,HIST1H1B	HIST1H2BO	HIST1H2AM (-2705), HIST1H2BO (+2465)	#N/A	HIST1H1D	#N/A	HIST1H3I 0.31, HIST1H2AK 0.47, HIST1H1B 0.47, HIST1H2BO 0.39, HIST1H3J 0.54, HIST1H2AL 0.45, HIST1H4L 0.3, HIST1H2BN 0.45	HIST1H3J 0.54	37	0.263466	RNU7-26P,HIST1H3J,HIST1H2AM,HIST1H2BO	#N/A	HIST1H3J	0.54	histone cluster 1, H3j [Source:HGNC Symbol;Acc:4774]	5.12417	5.62383	7.93151	4.52461	5.75258	2.72685	8.41463	7.71515	11.9715	8.18782	6.61979	7.53086	5.12171	6.77887	11.7983	4.66118	4.67367	7.58628	7.35209	6.29517	9.38461	4.28745	4.04436	5.2397	6.70747	6.92178	4.64203	885
chr8:71306431-71317014	chr8	71306431	71317014	10584	*	NCOA2	#N/A	NCOA2	PRDM14 (-328161), NCOA2 (+4317)	#N/A	KB-1732A1.1	#N/A	NCOA2 -0.1	NCOA2 -0.1	23	0.476942	#N/A	#N/A	NCOA2	-0.1	nuclear receptor coactivator 2 [Source:HGNC Symbol;Acc:7669]	10.8436	9.42988	4.57136	4.09994	5.13392	5.68061	17.6604	11.7647	31.3047	9.72704	8.03277	24.2966	7.80496	8.40205	4.19392	4.59399	3.44078	5.41733	11.5408	10.6306	28.6291	5.3533	4.51297	4.76836	11.1835	9.76893	4.64066	148
chr2:220107710-220120468	chr2	220107710	220120468	12759	*	GLB1L,STK16,TUBA4B,TUBA4A	ZFAND2B,ANKZF1,DNAJB2,ABCB6,ATG9A,MIR153-1	TUBA4B	GLB1L (-3895)	#N/A	RNF144A,PPM1G,ASS1P2,FAM161A,SFXN5,TCF7L1,CD8B,AC027612.6,AC079753.4,RNU4ATAC,AC104841.2	#N/A	ABCB6 0.09, STK16 0.24, TUBA4A 0.03, DNAJB2 -0.17, ZFAND2B -0.51, ANKZF1 0.13, GLB1L -0.08, ATG9A -0.08	STK16 0.24	29	0.260693	STK16	#N/A	STK16	0.24	serine/threonine kinase 16 [Source:HGNC Symbol;Acc:11394]	14.9202	6.22277	1.83244	2.05448	3.98153	2.79076	12.4791	9.6515	14.9429	10.5742	7.84855	25.5421	9.83458	9.36044	2.56303	2.95376	1.51842	3.63532	14.766	14.7107	24.9705	7.03074	4.90214	4.35455	8.82239	9.7876	4.62835	41
chr15:42065328-42102238	chr15	42065328	42102238	36911	*	MAPKBP1	JMJD7,PLA2G4B,MAPKBP1	MAPKBP1	JMJD7 (-36500), MAPKBP1 (+17061)	#N/A	AP3B2	#N/A	MAPKBP1 0.64, PLA2G4B -0.22, JMJD7 -0.3	MAPKBP1 0.64	86	0.456533	AC073657.1	#N/A	MAPKBP1	0.64	mitogen-activated protein kinase binding protein 1 [Source:HGNC Symbol;Acc:29536]	2.76129	2.93758	1.29584	1.19694	1.86684	1.58186	3.53129	2.52792	1.7385	2.93605	2.1745	2.38943	2.9488	2.96697	1.78986	5.01933	1.52898	1.30088	3.81433	5.08696	3.17555	1.86202	4.8825	4.36439	2.01431	3.18243	4.62345	1867
chr19:55894244-55900462	chr19	55894244	55900462	6219	*	RPL28,LOC388564	SUV420H2,COX6B2,IL11,TMEM190,FAM71E2,UBE2S	RPL28	TMEM238 (-1387), RPL28 (+53)	#N/A	TPGS1,MUM1,DAZAP1,UQCR11,THOP1,CACTIN,CHAF1A,LONP1,EVI5L,KANK3,CTD-2342J14.6,STX10,CCDC130,EPS15L1,HAUS8,SUGP2,LINC00662,AC007773.2,THAP8,ZNF781,SIPA1L3,C19orf47,CYP2B6,ZNF526,CLASRP,PTOV1-AS1,CNOT3,LENG1,CTD-2619J13.16	#N/A	IL11 0.18, UBE2S 0.21, RPL28 -0.17, SUV420H2 0.14, COX6B2 -0.15, TMEM238 -0.26	UBE2S 0.21	23	0.458242	#N/A	#N/A	UBE2S	0.21	ubiquitin-conjugating enzyme E2S [Source:HGNC Symbol;Acc:17895]	16.0093	7.27036	3.56535	3.71719	6.52846	6.49641	17.4106	13.2457	34.1318	15.5706	9.04443	29.5782	12.0246	13.0499	4.906	4.43682	2.02382	8.15152	17.6172	14.614	20.3939	6.77608	4.75877	4.4881	13.4063	10.1097	4.62344	25
chr1:202921372-202938907	chr1	202921372	202938907	17536	*	ADIPOR1,CYB5R1	KLHL12,TMEM183A,TMEM183B,LOC401980	ADIPOR1	ADIPOR1 (-2623)	#N/A	RP11-206L10.2,C1orf159,C1orf222,RP4-740C4.6,THAP3,RSG1,CROCCP2,NBPF3,ZBTB40,RP11-344H11.5,RP11-4K3__A.3,RP11-460I13.6,SZT2,RP11-7O11.3,KTI12,RP5-1073O3.7,GNRHR2,ITGA10,CLK2,PMF1,SMG5,RRNAD1,SH2D2A,USP21,FCRLB,RPL4P2,RP5-1180C10.2,ITPKB-IT1,SMYD3-IT1,SH3BP5L	#N/A	KLHL12 0.37, ADIPOR1 0.45, CYB5R1 0.48, TMEM183A 0.35	CYB5R1 0.48	52	0.168715	CYB5R1	#N/A	CYB5R1	0.48	cytochrome b5 reductase 1 [Source:HGNC Symbol;Acc:13397]	12.0764	6.24079	2.16531	2.1826	3.43456	3.44445	11.8959	4.40741	13.9324	8.07827	4.76448	12.8537	4.40604	6.7328	2.0622	3.35186	1.29665	2.93507	7.17199	5.72921	8.69123	2.5942	5.13138	4.05415	6.14021	4.41391	4.59277	98
chr3:168792670-168892018	chr3	168792670	168892018	99349	*	MECOM	MECOM	MECOM	GOLIM4 (-1028581), MECOM (+21749)	#N/A	SLC22A13	#N/A	MECOM 0.51, GOLIM4 -0.46	MECOM 0.51	394	0.208594	#N/A	#N/A	MECOM	0.51	MDS1 and EVI1 complex locus [Source:HGNC Symbol;Acc:3498]	3.93404	7.78109	8.48615	6.27249	2.73114	4.03857	3.54941	1.50735	2.20993	1.93369	1.13414	1.52516	1.17113	2.82681	2.53074	2.93268	3.81123	1.67436	1.74758	1.18934	0.748993	1.72365	4.2557	4.92407	3.27804	2.09774	4.58988	1287
chr11:15117504-15151632	chr11	15117504	15151632	34129	*	INSC	CALCB	INSC	INSC (+598)	INSC	NRIP3,INSC	#N/A	CALCB -0.05, INSC 0.67	INSC 0.67	110	0.44875	#N/A	#N/A	INSC	0.67	inscuteable homolog (Drosophila) [Source:HGNC Symbol;Acc:33116]	1.6644	0.810366	0.665559	0.901058	0.81444	1.29287	0.852014	1.41232	0.607126	0.566886	0.856957	1.34684	1.6578	1.2819	0.451944	0.754904	0.509617	0.3998	1.35372	1.5654	2.55114	1.27729	5.24062	3.91579	0.967726	1.20915	4.5782	2487
chr3:184048692-184057286	chr3	184048692	184057286	8595	*	EIF4G1,FAM131A	SNORD66,CHRD,POLR2H,EIF4G1,THPO,PSMD2,CLCN2	FAM131A	FAM131A (-2251)	POLR2H	OGG1,XPC,AC090952.5,NGLY1,SUGT1P2,GOLGA4,XYLB,ACVR2B,SLC25A38,MOBP,ZNF445,ZNF852,DHX30,ATRIP,RP11-493K19.3,NPRL2,GLT8D1,SNORD38,KCTD6,OR5K1,ALDH1L1-AS2,NPHP3-AS1,FAM194A,DDX50P2,PP13439,HTR3E-AS1,POLR2H,RP11-407B7.1,TMEM44-AS1,TCTEX1D2,UBXN7-AS1,CEP19,AC144530.1	#N/A	CHRD -0.2, CLCN2 -0.34, EIF4G1 0.24, POLR2H 0.68, PSMD2 0.05, FAM131A -0.46, SNORD66 -0.09	POLR2H 0.68	17	0.495453	#N/A	#N/A	POLR2H	0.68	polymerase (RNA) II (DNA directed) polypeptide H [Source:HGNC Symbol;Acc:9195]	13.8506	6.40339	1.31352	1.51011	1.19795	3.96459	13.2578	7.23873	12.2161	9.9422	5.64053	18.3045	6.91341	7.53807	0.371405	1.49388	1.41045	2.52377	9.21796	10.3033	10.6038	6.45763	4.80984	4.33308	6.7781	5.69407	4.57146	61
chr2:160966674-161297720	chr2	160966674	161297720	331047	*	RBMS1,ITGB6	PLA2R1	ITGB6	ITGB6 (-75385), RBMS1 (+218108)	#N/A	AC016730.1,AC079834.2,INPP5D	#N/A	ITGB6 0.13, PLA2R1 0.39, RBMS1 0.1	PLA2R1 0.39	1065	0.340345	RMRPP3,MIR4785	#N/A	PLA2R1	0.39	phospholipase A2 receptor 1, 180kDa [Source:HGNC Symbol;Acc:9042]	3.77707	4.14583	5.71705	3.60535	3.56784	2.12198	2.22214	2.50754	1.77159	3.13353	2.18623	2.29413	2.50515	2.39028	2.73618	2.75926	6.60908	3.16555	3.31052	3.54766	2.54006	2.77685	4.50631	4.62666	2.98921	3.46851	4.56648	1348
chr1:94987230-95150073	chr1	94987230	95150073	162844	*	F3	F3	F3	SLC44A3 (-217254), F3 (-61296)	#N/A	TFAP2E,HYI,DNAJC6,GNG12-AS1,RP11-488P3.1,RORC,SLC45A3,PCNXL2	#N/A	F3 0.53, SLC44A3 0.04	F3 0.53	683	0.414419	RP11-86H7.6,RP11-86H7.7,KATNBL1P2,PGBD4P7,F3	#N/A	F3	0.53	coagulation factor III (thromboplastin, tissue factor) [Source:HGNC Symbol;Acc:3541]	2.55781	1.97346	2.28696	2.59427	2.27703	1.04122	1.16573	1.62581	0.981008	1.04541	1.3246	0.881382	2.33497	1.57564	3.26834	3.84812	3.84028	0.990898	1.18373	2.67341	1.48006	2.36312	4.74095	4.33074	1.64076	2.6653	4.53585	1989
chr12:89701225-89822012	chr12	89701225	89822012	120788	*	DUSP6,POC1B	DUSP6	DUSP6	DUSP6 (-14571), GALNT4 (+156964)	#N/A	LINC00942,LMBR1L,WIF1,RP11-1109F11.5,RN7SL630P,RP11-478C19.2	RP11-1109F11.5	DUSP6 0.4, POC1B 0.34, GALNT4 0.6	GALNT4 0.6	384	0.205894	DUSP6,MRPS6P4,RP11-1109F11.3,RP11-1109F11.5	#N/A	GALNT4	0.6	UDP-N-acetyl-alpha-D-galactosamine:polypeptide N-acetylgalactosaminyltransferase 4 (GalNAc-T4) [Source:HGNC Symbol;Acc:4126]	5.32378	3.63912	2.47562	2.37587	3.78605	2.49632	2.02099	2.57949	2.92998	3.40556	3.16538	3.06123	2.19254	2.79576	2.14242	2.38412	4.40693	1.72921	2.94727	3.66478	3.92048	1.68615	4.27456	4.78514	2.87651	3.02174	4.52985	828
chr16:67875369-67884063	chr16	67875369	67884063	8695	*	CENPT,NUTF2,THAP11	TSNAXIP1,EDC4,PSKH1,RANBP10,NRN1L	NUTF2	NUTF2 (-919)	#N/A	RGS11,RP11-485G7.5,KDM8,IL21R-AS1,RP11-455F5.3,RP11-480G7.1,VAC14-AS1,DHODH,CHST6,RP11-46C24.7,SPATA33	#N/A	EDC4 0.16, NUTF2 0.28, CENPT 0.59, TSNAXIP1 -0.29, RANBP10 -0.28, PSKH1 0.03, THAP11 -0.1	CENPT 0.59	12	1.08008	THAP11	#N/A	CENPT	0.59	centromere protein T [Source:HGNC Symbol;Acc:25787]	12.4857	7.0956	3.09427	3.27306	4.89199	4.62316	18.5944	12.083	29.2802	12.7401	8.39566	32.9407	11.043	8.41226	4.80378	3.42065	2.19719	4.93784	15.7232	12.4254	23.6339	7.19533	4.54743	4.49462	12.2536	9.91421	4.52102	89
chr12:10844568-10877030	chr12	10844568	10877030	32463	*	CSDA	CSDA,STYK1	CSDA	STYK1 (-33908), YBX3 (+15112)	#N/A	PHC1P1,RP4-601P9.2,RP11-116D17.3,RP11-1028N23.4,UBA52P7	#N/A	YBX3 0.22, STYK1 0.37	STYK1 0.37	106	0.434441	YBX3	#N/A	STYK1	0.37	serine/threonine/tyrosine kinase 1 [Source:HGNC Symbol;Acc:18889]	6.54138	8.05112	3.53185	4.63507	3.85944	3.78887	7.4909	3.95676	4.65322	4.25355	1.95985	4.02437	3.12021	3.07444	5.54864	4.35759	4.47986	5.15623	2.84472	4.48861	3.83384	2.80031	4.95501	4.07288	3.75849	4.05051	4.51395	561
chr6:125279072-125344499	chr6	125279072	125344499	65428	*	STL,RNF217	#N/A	RNF217	TPD52L1 (-163016), RNF217 (+7272)	#N/A	PSORS1C1,ITPR3,HMGA1,VEGFA,PTP4A1,POPDC3,ROS1	#N/A	TPD52L1 -0.2, RNF217 0.2	RNF217 0.2	148	0.201954	#N/A	#N/A	RNF217	0.2	ring finger protein 217 [Source:HGNC Symbol;Acc:21487]	1.76341	2.04376	2.67512	4.51064	2.27098	2.07872	1.49733	1.604	1.58698	0.907638	0.602916	2.93554	1.74029	1.87056	2.64285	3.55581	5.35598	3.29866	1.65584	2.86883	4.26398	1.89671	4.32167	4.67711	2.14543	3.17714	4.49939	2430
chr6:72075417-72131251	chr6	72075417	72131251	55835	*	MIR30C2,MIR30A,C6orf155	#N/A	MIR30A	RIMS1 (-493393), OGFRL1 (+104828)	#N/A	ADTRP,HIVEP1,MBOAT1,E2F3,AL136303.1,E2F3-IT1,HDGFL1,TNF,NELFE,CYP2AC1P,SLC16A10,DSE,DCBLD1,CITED2	#N/A	RIMS1 -0.24, OGFRL1 0.34	OGFRL1 0.34	172	0.412495	MIR30C2,MIR30A	#N/A	OGFRL1	0.34	opioid growth factor receptor-like 1 [Source:HGNC Symbol;Acc:21378]	1.06016	1.48272	11.4087	1.8458	1.91377	1.34797	1.57255	1.70019	0.997359	0.718216	0.61173	2.23345	1.32049	0.667425	6.41071	4.77909	4.99949	9.47164	1.42628	4.55508	1.6213	3.07712	4.33155	4.64615	2.48861	3.83844	4.48885	2730
chr8:127836171-127911314	chr8	127836171	127911314	75144	*	#N/A	#N/A	FAM84B	POU5F1B (-552792), FAM84B (-303105)	#N/A	RP11-369K16.1,TNFRSF10B,RP11-359E19.2,RP11-470M17.2,RP11-1134I14.8,RP11-152P17.1,LY6D	#N/A	FAM84B -0.05, POU5F1B 0	POU5F1B 0	328	0.291716	#N/A	#N/A	POU5F1B	0	POU class 5 homeobox 1B [Source:HGNC Symbol;Acc:9223]	2.0604	2.57628	2.15761	2.19867	1.51732	1.38431	0.818278	0.681163	0.652138	0.914287	0.748141	0.664139	0.883046	1.26679	0.90417	2.61215	3.24445	0.861516	1.31218	0.883769	0.577891	1.07315	4.81357	4.16009	1.23552	1.51539	4.48683	2271
chr14:21564590-21578207	chr14	21564590	21578207	13618	*	ZNF219,C14orf176	RNASE8,OR5AU1,ARHGEF40	ZNF219	ZNF219 (-4600), TMEM253 (+4303)	TMEM253,ARHGEF40	ARHGEF40,TMEM253,TRAJ33,CTD-2555K7.2,RP11-468E2.4,TM9SF1,RP11-85K15.2,FANCM,RP11-452D12.1,RNU6-341P,KIAA0586,HNRNPCP1,RBM8B,FUT8,CEP128,SNORA79,EFCAB11,TTC7B,RP11-371E8.4,VRK1,CCDC85C,CTD-2062F14.2	TMEM253	ARHGEF40 0.67, ZNF219 0.35, TMEM253 0.74	TMEM253 0.74	48	0.430426	TMEM253	#N/A	TMEM253	0.74	transmembrane protein 253 [Source:HGNC Symbol;Acc:32545]	9.01675	4.23455	3.65131	3.52313	6.5083	4.92839	11.5155	7.67813	14.8393	8.44032	6.44808	16.081	6.51201	6.57001	3.62668	3.07931	2.56224	7.31627	7.61954	7.94161	10.1366	3.46647	4.31419	4.65902	7.88132	5.49035	4.48661	258
chr13:109798734-109815228	chr13	109798734	109815228	16495	*	MYO16	#N/A	MYO16	MYO16 (+558481), IRS2 (+631934)	#N/A	#N/A	#N/A	MYO16 0.07, IRS2 0.46	IRS2 0.46	75	0.284167	#N/A	#N/A	IRS2	0.46	insulin receptor substrate 2 [Source:HGNC Symbol;Acc:6126]	1.42211	0.912047	4.50032	3.53634	2.23243	1.1519	2.12673	0.754473	1.09632	0.521408	0.61957	1.40143	0.971583	0.670179	5.57879	5.58382	4.27322	4.38549	1.64654	2.99573	0.623791	3.58505	4.26351	4.66153	1.78126	3.46956	4.46252	2593
chr20:57603925-57618619	chr20	57603925	57618619	14695	*	ATP5E,SLMO2	TUBB1,CTSZ,TH1L	ATP5E	ATP5E (-3835)	#N/A	LRRN4,ESF1,KIF16B,SNRPB2,NANP,KIF3B,CDK5RAP1,CBFA2T2,EIF2S2,AHCY,GGT7,EDEM2,MMP24-AS1,CEP250,RP3-477O4.16,AAR2,RP5-977B1.7,TGIF2,NDRG3,RPS27AP3,RPN2,CTNNBL1,TTI1,SNORA71B,SNORA71D,RN7SKP173,AL031663.2,DDX27,Y_RNA,RP5-955M13.4,RP11-15M15.1,snoU13,MYT1	#N/A	CTSZ 0.02, SLMO2 0.38, ATP5E 0.42	ATP5E 0.42	31	0.76483	SLMO2	#N/A	ATP5E	0.42	ATP synthase, H+ transporting, mitochondrial F1 complex, epsilon subunit [Source:HGNC Symbol;Acc:838]	7.49487	7.38189	2.69002	2.78908	5.26847	5.42978	18.0238	4.85557	26.5873	6.96395	4.34321	31.7983	4.08111	7.00994	4.13759	3.03827	2.51778	5.41372	5.82695	6.41491	9.86696	3.11296	4.38262	4.51136	9.99458	4.98792	4.44699	421
chr9:74953061-74982843	chr9	74953061	74982843	29783	*	ZFAND5	#N/A	ZFAND5	ZFAND5 (+12211), GDA (+203659)	#N/A	C9orf38,C9orf24,CCIN,GNE,RP11-613M10.6,ANKRD20A7P,BMS1P9,BMS1P10,RP11-23J9.5,ANP32B,NANOGP5,RALGAPA1P,WDR31	#N/A	ZFAND5 0.24, GDA -0.18	ZFAND5 0.24	95	0.130436	ZFAND5	#N/A	ZFAND5	0.24	zinc finger, AN1-type domain 5 [Source:HGNC Symbol;Acc:13008]	6.88451	5.97557	4.25648	5.01341	4.42118	3.73984	7.28522	9.04907	7.03652	6.49877	3.71054	9.48662	5.7058	4.62451	5.16116	3.72102	3.63966	5.39353	6.41137	6.47949	9.80856	3.58539	4.42035	4.47174	5.54102	5.54381	4.44604	500
chr8:128137315-128389905	chr8	128137315	128389905	252591	*	#N/A	POU5F1B	POU5F1B	FAM84B (-692972), POU5F1B (-162925)	#N/A	RPS3AP35,NEFM,AGPAT6,IKBKB,RP11-629O1.2	#N/A	FAM84B 0.22, POU5F1B 0.35	POU5F1B 0.35	986	0.30808	CASC19,CCAT1,RP11-382A18.3	#N/A	POU5F1B	0.35	POU class 5 homeobox 1B [Source:HGNC Symbol;Acc:9223]	1.92639	1.47877	8.66048	2.09743	3.37223	3.01688	0.806428	0.680764	0.850615	1.22804	1.01898	1.05289	0.788291	1.18389	2.03745	2.86008	6.78592	5.63061	1.03807	1.14826	0.493925	0.946408	4.47832	4.40121	2.45398	2.18716	4.43976	2343
chr11:35050360-35415149	chr11	35050360	35415149	364790	*	SLC1A2,CD44	CD44	CD44	CD44 (+72027), SLC1A2 (+208041)	#N/A	SAA2,SAA1,VWCE	#N/A	CD44 0.46, SLC1A2 -0.17	CD44 0.46	1433	0.224894	RP4-607I7.1,RP1-68D18.4,RP1-68D18.2,RP1-68D18.3,AC090625.1,AL356215.1,CD44	#N/A	CD44	0.46	CD44 molecule (Indian blood group) [Source:HGNC Symbol;Acc:1681]	2.06213	3.99486	1.84761	1.87001	2.26372	1.43016	1.4538	2.74952	1.57106	1.88446	1.27426	3.27079	2.37828	2.01822	2.31839	2.61606	3.04235	2.16582	3.89391	3.99516	1.57344	2.37229	4.48256	4.39207	1.9767	2.83023	4.43732	2268
chr12:76016461-76188968	chr12	76016461	76188968	172508	*	#N/A	#N/A	KRR1	KRR1 (-197314), PHLDA1 (+324997)	#N/A	LINC00941	#N/A	KRR1 -0.17, PHLDA1 0.39	PHLDA1 0.39	723	0.306503	RP11-114H23.3,SNORA70,RP11-114H23.2,AC131012.1	#N/A	PHLDA1	0.39	pleckstrin homology-like domain, family A, member 1 [Source:HGNC Symbol;Acc:8933]	1.30019	1.57596	6.57974	3.08767	1.63783	1.12054	1.40972	0.964648	0.773162	0.76024	0.764278	0.835742	1.24405	0.841637	2.2743	3.91482	9.32545	1.38859	1.48118	1.51341	2.08682	1.78895	4.20682	4.66303	1.86703	3.19785	4.43493	2649
chr1:30036049-30066841	chr1	30036049	30066841	30793	*	#N/A	#N/A	PTPRU	PTPRU (+488417), MATN1 (+1144989)	#N/A	RP4-740C4.6,TTC34,MIR34A,snoU13,SPOCD1,TMEM234,RP11-17E13.2,S100A3,RP11-533E19.7,SLC45A3,RP11-176D17.3,RNU4-21P,SLC35F3,RP11-443B7.1	#N/A	PTPRU 0.49	PTPRU 0.49	110	0.173998	#N/A	#N/A	PTPRU	0.49	protein tyrosine phosphatase, receptor type, U [Source:HGNC Symbol;Acc:9683]	3.67744	1.92552	0.616999	0.936603	1.09817	0.775172	0.691983	0.446427	0.41902	0.499469	0.818051	0.766733	0.58442	0.921045	0.614369	1.57883	2.02441	0.633622	1.52806	1.72682	1.98657	1.21857	5.03391	3.81818	0.723848	1.52538	4.42605	1405
chr3:113454639-113473310	chr3	113454639	113473310	18672	*	NAA50,ATP6V1A	KIAA2018	NAA50	ATP6V1A (-1891), NAA50 (+1146)	#N/A	SRGAP3-AS2,RP11-434D12.1,AC090952.5,EFHB,HMGB1P5,MOBP,SS18L2,ZBTB47,CCDC13,CCDC51,RP11-493K19.3,CYB561D2,CACNA2D2,MANF,TWF2,RP11-168J18.6,RP11-520D19.2,OR5K1,RP11-197K3.1,GPR156,H1FX-AS1,RP11-79L9.2,ANKUB1,NPM1P29,AADACL2,DDX50P2,RP11-305K5.1,SMC4,RP11-816J6.3,RP11-393N4.2,SNORA63,HTR3E-AS1,NMNAT1P3,RP11-407B7.1,XXYLT1,UBXN7-AS1,WDR53,FBXO45,NRROS	#N/A	ATP6V1A 0.06, NAA50 0.1, KIAA2018 0.21	KIAA2018 0.21	25	0.0239693	RP11-271C24.3,RP11-271C24.2	#N/A	KIAA2018	0.21	KIAA2018 [Source:HGNC Symbol;Acc:30494]	5.7595	9.32762	5.02167	4.7615	5.41413	4.85169	8.67146	6.48094	10.2896	7.04126	2.88838	14.7567	5.90439	9.1528	5.38424	4.45917	3.40753	8.04574	8.13083	8.12232	8.28306	3.76733	4.1662	4.65369	6.76992	5.93635	4.40994	711
chr9:100744608-100769890	chr9	100744608	100769890	25283	*	ANP32B	HEMGN,NANS	ANP32B	NANS (-61772), ANP32B (+11606)	#N/A	CCIN,AQP7P1	#N/A	NANS 0.13, ANP32B 0.27	ANP32B 0.27	51	0.551155	RP11-535C21.3	#N/A	ANP32B	0.27	acidic (leucine-rich) nuclear phosphoprotein 32 family, member B [Source:HGNC Symbol;Acc:16677]	4.9034	4.70452	4.29915	3.66024	3.75062	5.0307	8.92661	6.2291	11.0792	4.59675	3.66389	8.57502	4.62515	4.27434	3.76989	3.70971	3.44644	6.19924	5.96613	5.61501	14.465	3.47876	4.42332	4.37317	5.47563	5.7787	4.39825	945
chr6:27831708-27845556	chr6	27831708	27845556	13849	*	HIST1H1B,HIST1H3I,HIST1H2AL,HIST1H4L	HIST1H2AM,HIST1H4J,HIST1H2BM,HIST1H2AJ,HIST1H4K,HIST1H2BN,HIST1H3J,HIST1H2BO,OR2B2,HIST1H2AK	HIST1H3I	HIST1H1B (-3273)	#N/A	ASS1P1,HIST1H2AC,HIST1H2BD,HIST1H1D,TCF19,SCML4	#N/A	HIST1H3I 0.38, HIST1H2AJ 0.38, HIST1H2AK 0.58, HIST1H1B 0.48, HIST1H2BO 0.55, HIST1H2BM 0.46, HIST1H3J 0.48, HIST1H4J 0.4, HIST1H4K 0.39, HIST1H2AL 0.56, HIST1H4L 0.35, HIST1H2BN 0.6	HIST1H2BN 0.6	52	0.387997	HIST1H2BPS2,HIST1H2AL,HIST1H1B,HIST1H3I,HIST1H4L	#N/A	HIST1H2BN	0.6	histone cluster 1, H2bn [Source:HGNC Symbol;Acc:4749]	6.30419	4.1577	7.93167	4.41384	6.18356	2.86465	11.8122	8.74986	10.2375	10.4629	10.6328	7.64879	6.12268	8.58061	8.7581	3.77533	2.24124	3.76099	10.5556	9.31989	11.0672	5.87888	3.77022	5.0219	7.38871	7.3709	4.39606	612
chr3:13843358-13937655	chr3	13843358	13937655	94298	*	WNT7A	LOC100132526,TPRXL	WNT7A	WNT7A (+31111), FBLN2 (+299876)	WNT7A	WNT7A	WNT7A	WNT7A 0.8, FBLN2 0.14, TPRXL 0.37	WNT7A 0.8	392	0.293173	WNT7A	#N/A	WNT7A	0.8	wingless-type MMTV integration site family, member 7A [Source:HGNC Symbol;Acc:12786]	3.20438	1.00531	1.42328	1.23469	1.71903	1.04417	3.57393	0.60482	0.852557	0.983969	1.44416	1.32542	0.626769	0.955343	1.28318	1.63161	1.8456	0.442843	3.04065	1.57768	1.65672	1.53633	4.2628	4.52575	1.18378	1.79597	4.39427	1630
chr8:131417344-131477874	chr8	131417344	131477874	60531	*	#N/A	ASAP1	ASAP1	ASAP1 (-33392), ADCY8 (+607063)	ASAP1	MSR1,DOK2,RPS20P22,RGS20,RP1,RP11-383H13.1,RPS20P20,CA2,CCNE2,KLF10,DCSTAMP,TRPS1,HAS2,HMGB1P19,SQLE,ASAP1,DENND3	#N/A	ASAP1 0.75	ASAP1 0.75	253	0.282804	#N/A	#N/A	ASAP1	0.75	ArfGAP with SH3 domain, ankyrin repeat and PH domain 1 [Source:HGNC Symbol;Acc:2720]	0.805552	1.24562	1.5253	1.26747	0.588034	1.62597	1.62424	2.08436	1.06896	1.52957	1.99309	1.94573	1.9716	1.29518	1.4868	1.14085	1.50257	1.52615	2.42381	2.32748	2.38025	1.82217	2.54791	2.74614	1.50175	1.86913	2.64703	2805
chr5:52761669-52787385	chr5	52761669	52787385	25717	*	FST	#N/A	FST	FST (-1712)	FST	FST,VTRNA2-1,GFRA3,SLC4A9,SPINK5,CTB-12O2.1,FABP6	FST	FST 0.7	FST 0.7	89	0.196419	FST	#N/A	FST	0.7	follistatin [Source:HGNC Symbol;Acc:3971]	1.46193	2.20064	1.57664	1.77993	1.58653	5.35477	4.88315	2.37423	7.1483	3.85896	2.1454	4.32177	1.89424	2.85606	1.84474	3.84285	4.03592	0.829282	2.2676	1.36164	2.02732	1.09437	4.07197	4.69594	3.29628	2.35349	4.38396	2569
chr3:105069090-105123173	chr3	105069090	105123173	54084	*	ALCAM	#N/A	ALCAM	ALCAM (+10379), CBLB (+491755)	#N/A	CDCP1,DALRD3,USP19,GPX1,DUSP7,RP11-548O1.3	#N/A	CBLB -0.13, ALCAM 0.59	ALCAM 0.59	153	0.200973	#N/A	#N/A	ALCAM	0.59	activated leukocyte cell adhesion molecule [Source:HGNC Symbol;Acc:400]	2.38613	4.46578	1.86558	4.23001	3.39699	1.86108	1.67412	1.67435	1.96773	1.08878	0.900966	2.67032	1.86034	3.51563	4.26451	5.29038	6.4624	3.10966	2.58071	4.07297	3.23006	2.51586	4.35239	4.35126	2.20464	4.05956	4.35183	2093
chr19:56151229-56156497	chr19	56151229	56156497	5269	*	ZNF580,ZNF581	EPN1,ZNF524,ZNF784,CCDC106,U2AF2,FIZ1,ZNF865	ZNF580	ZNF580 (+445)	#N/A	THOP1,LONP1,EEF1DP1,SYDE1,FBXO17,ZNF526	#N/A	U2AF2 0.07, EPN1 0.29, ZNF581 0.34, ZNF524 0.1, CCDC106 -0.22, ZNF784 0.12, FIZ1 0.32, ZNF580 -0.11, ZNF865 0.09	ZNF581 0.34	17	0.185752	#N/A	#N/A	ZNF581	0.34	zinc finger protein 581 [Source:HGNC Symbol;Acc:25017]	16.768	5.60376	3.23463	3.55378	5.23013	5.58114	23.8912	17.0714	35.2631	13.9232	10.5393	24.0294	12.5728	9.37371	4.75368	3.88087	1.95426	8.65814	16.1946	24.9747	43.1095	6.26066	3.69652	5.0042	12.6586	14.4469	4.35036	19
chr6:31615309-31635731	chr6	31615309	31635731	20423	*	GPANK1,CSNK2B,BAT3,APOM,C6orf47	AIF1,BAT5,LY6G6F,BAT2,LY6G5C,GPANK1,LY6G5B,SNORA38,LY6G6D,LY6G6E,BAT3	APOM	APOM (+2272), C6orf47 (+3029)	#N/A	RP11-420G6.4,SERPINB6,RP1-257A7.4,GMNN,IQCB2P,MDC1,RP1-179N16.6,PNPLA1,FGD2,FRS3,POLH,OSTCP6,RP11-560O20.1,RP11-296E7.1,ARMC2,SAMD3	#N/A	GPANK1 -0.12, APOM -0.34, AIF1 0.02	AIF1 0.02	80	0.510274	C6orf47-AS1,Y_RNA,APOM,C6orf47,GPANK1	#N/A	AIF1	0.02	allograft inflammatory factor 1 [Source:HGNC Symbol;Acc:352]	9.22619	6.90388	2.84175	2.80021	4.88053	3.00591	9.04017	7.89314	9.83709	8.89677	9.46102	15.948	7.47019	8.9733	4.0632	3.02072	2.39887	5.05242	12.1667	9.7985	12.279	6.11384	4.1362	4.51714	7.23794	7.12012	4.32667	240
chr4:74514234-74608803	chr4	74514234	74608803	94570	*	IL8	RASSF6	IL8	RASSF6 (-75171), IL8 (-44704)	#N/A	RP11-614F17.2	#N/A	IL8 0.38, RASSF6 0.17	IL8 0.38	285	0.0979938	AC112518.3	#N/A	IL8	0.38	interleukin 8 [Source:HGNC Symbol;Acc:6025]	1.79718	4.15095	14.3973	5.24934	2.56463	1.46314	2.0355	1.60405	0.539989	1.19677	0.802026	1.10819	1.65357	1.22826	3.89099	3.72607	9.86757	1.8044	3.59454	2.20731	1.16263	1.61542	4.42389	4.21928	3.21944	3.7235	4.32159	2412
chr11:6622581-6644454	chr11	6622581	6644454	21874	*	TPP1,ILK,RRP8,TAF10,DCHS1	#N/A	TAF10	TAF10 (+380)	#N/A	RNU6-1025P,TRIM3,NLRP10,CTD-3236F5.1,AC103801.1,CCDC34,KIF18A,HNRNPA3P9,DEPDC7,C11orf74,CKAP5,SNORD67,RP11-17G12.3,AGBL2,FNBP4,NUP160,AP000662.4,MED19,STX3,AP000640.10,MS4A13,INCENP,TUT1,POLR2G,RP11-783K16.14,PYGM,RP11-869B15.1,CDCA5,POLA2,RNASEH2C,SF3B2,BRMS1,RP11-867G23.8,BBS1,RNU4-39P,KDM2A,AP001885.1,CTD-2007L18.5,IGHMBP2,MRGPRD,MIR548K,RNA5SP342,ANAPC15,RP11-809N8.5,POLD3,RP11-111M22.4,ALG8,…	#N/A	RRP8 0.17, ILK 0.5, TAF10 0.15, TPP1 -0.28, DCHS1 0.02	ILK 0.5	76	0.532655	RP11-732A19.8,RP11-732A19.2,RP11-732A19.9,RP11-732A19.5,ILK,TAF10,TPP1	#N/A	ILK	0.5	integrin-linked kinase [Source:HGNC Symbol;Acc:6040]	8.29068	5.92319	1.64235	2.35079	4.24415	3.79833	13.9265	9.64546	11.4143	7.97232	5.13098	24.1952	9.83458	6.55755	2.97934	2.5284	1.86325	4.23312	11.3215	10.7174	11.9836	6.49607	4.61881	4.0234	7.84255	6.84137	4.3211	321
chr1:68139869-68316967	chr1	68139869	68316967	177099	*	GADD45A,GNG12	#N/A	GNG12	GNG12 (+70732), GADD45A (+77674)	#N/A	CASZ1,snoU13,TMEM51,EPHA2,PINK1-AS,MARCKSL1,PPCS,PTPRF,KDM4A,SPATA6,CPT2,CACHD1,SLC2A3P2,RP11-17E13.2,CRYZ,PHKA1P1,ALG14,RP11-421L21.3,DENND2C,RP6-74O6.6,KDM5B,RNF187,RBM34,GPR137B	#N/A	GADD45A 0.43, GNG12 0.47	GNG12 0.47	555	0.43372	RNU7-80P,GADD45A,GNG12	#N/A	GNG12	0.47	guanine nucleotide binding protein (G protein), gamma 12 [Source:HGNC Symbol;Acc:19663]	3.87731	3.70564	2.11979	2.36947	2.26324	2.67068	2.79895	2.43822	1.86281	1.90731	1.82485	2.88228	2.31862	2.93962	2.13855	2.77694	2.33111	2.407	2.13983	3.27457	2.05365	2.09324	4.387	4.24816	2.24656	2.40113	4.31758	1307
chr5:112521666-112641326	chr5	112521666	112641326	119661	*	MCC	#N/A	MCC	TSSK1B (+189232), DCP2 (+269063)	#N/A	CTD-2292M14.1,SERINC5,CTC-210G5.1,TMEM173,RP11-109J4.1	#N/A	MCC 0.52, DCP2 0.02, TSSK1B 0.46	MCC 0.52	520	0.248612	#N/A	#N/A	MCC	0.52	mutated in colorectal cancers [Source:HGNC Symbol;Acc:6935]	2.07572	3.31796	1.52094	2.66826	1.94829	1.26784	1.81096	1.00199	1.27804	1.60422	0.642208	1.20318	1.26486	2.07935	1.65879	3.08149	3.21097	0.57219	1.56737	1.52732	0.762116	1.75907	4.45755	4.17283	1.48865	1.93816	4.31519	2258
chr2:219081038-219107250	chr2	219081038	219107250	26213	*	ARPC2	CXCR1,GPBAR1,PNKD,AAMP	ARPC2	GPBAR1 (-31594), ARPC2 (+12211)	#N/A	snoU13,ZAP70	#N/A	AAMP -0.2, PNKD 0.06, CXCR1 0.44, ARPC2 -0.09	CXCR1 0.44	58	0.175699	#N/A	#N/A	CXCR1	0.44	chemokine (C-X-C motif) receptor 1 [Source:HGNC Symbol;Acc:6026]	8.45284	6.95285	5.65551	3.63902	4.52877	2.88197	6.03449	5.46737	7.03712	6.99277	3.99058	6.95403	6.12361	6.03821	3.16821	3.9794	3.65388	3.20715	8.20315	6.39712	8.14819	3.94989	4.24197	4.38356	5.31149	5.35712	4.31276	298
chr3:133280755-133297438	chr3	133280755	133297438	16684	*	CDV3	#N/A	CDV3	CDV3 (-3477)	#N/A	LHFPL4,NEK10,ATRIP,U73166.2,DCBLD2,LINC00973,VEPH1	#N/A	CDV3 0.14	CDV3 0.14	60	0.254302	#N/A	#N/A	CDV3	0.14	CDV3 homolog (mouse) [Source:HGNC Symbol;Acc:26928]	6.03083	4.3962	3.29406	2.63906	3.14811	4.09776	5.0492	6.05314	7.38158	6.90551	4.83726	9.44932	5.75349	4.07756	4.96862	3.19442	3.61785	4.09456	7.45716	7.34051	12.5018	6.55434	4.34409	4.25666	5.27846	6.51925	4.30038	657
chr1:209700990-209844806	chr1	209700990	209844806	143817	*	CAMK1G,LAMB3,MIR4260	G0S2,HSD11B1	CAMK1G	CAMK1G (+15836), LAMB3 (+51781)	LAMB3	HES2,CLSTN1,SH2D5,SH3BGRL3,RPS6KA1,SFN,MAP3K6,FGR,SESN2,TMEM54,GJB5,GJB3,C1orf122,WDR63,CLCA2,CELSR2,CERS2,S100A2,ZBTB7B,KIAA0040,MAPKAPK2,LAMB3,MRPL55,GUK1,RNF187,RP4-781K5.5,LINC01139	LAMB3	CAMK1G 0.16, HSD11B1 0.25, G0S2 0.2, LAMB3 0.73	LAMB3 0.73	568	0.323236	RP1-272L16.1,MIR4260,CAMK1G,LAMB3	#N/A	LAMB3	0.73	laminin, beta 3 [Source:HGNC Symbol;Acc:6490]	2.17481	2.16939	1.48118	1.32863	1.41998	1.39586	1.97975	0.908591	1.21983	1.22876	0.947327	1.90389	1.53879	2.28961	0.992148	1.83204	1.84623	1.16359	2.50793	2.54569	1.34245	1.95892	4.40155	4.1909	1.38492	1.86077	4.29622	2205
chr6:4008463-4023988	chr6	4008463	4023988	15526	*	PRPF4B	#N/A	PRPF4B	PRPF4B (-5334), ENSG00000145965 (+33317)	#N/A	GABBR1,RP5-1120P11.4	#N/A	PRPF4B 0.24	PRPF4B 0.24	76	0.352702	RP3-406P24.4,RP3-406P24.3	#N/A	PRPF4B	0.24	pre-mRNA processing factor 4B [Source:HGNC Symbol;Acc:17346]	8.96311	5.90753	4.31613	4.2898	5.7998	3.38699	8.27834	6.50415	7.82608	8.90771	4.77626	6.5742	5.10155	5.48043	7.17653	4.30931	3.33177	6.16768	7.52221	7.41752	10.6586	4.46062	4.22516	4.36576	5.66428	6.41094	4.29546	259
chr6:20399539-20426174	chr6	20399539	20426174	26636	*	E2F3	#N/A	E2F3	CDKAL1 (-121831), E2F3 (+10459)	#N/A	RNF182,HIST1H4B,HIST1H3D,HIST1H2BM,HIST1H2AK,HIST1H3J,ITPR3,HMGA1,FANCE,FRS3,BYSL,CNPY3,PPP2R5D,ABCC10,TJAP1,XPO5,AARS2	#N/A	E2F3 0.2, CDKAL1 0.12	E2F3 0.2	75	0.282541	RN7SL128P,AL136303.1	#N/A	E2F3	0.2	E2F transcription factor 3 [Source:HGNC Symbol;Acc:3115]	5.04989	5.23356	2.91472	2.62618	3.45816	4.04306	7.26421	4.14848	9.45741	4.43827	4.40909	7.76629	3.42805	5.70375	3.20255	3.31955	2.78526	4.37548	5.81719	5.22237	10.5257	2.69137	4.25375	4.33093	4.7268	4.79485	4.29234	903
chr18:34139146-34174152	chr18	34139146	34174152	35007	*	FHOD3	#N/A	KIAA1328	KIAA1328 (-252431), FHOD3 (+278972)	#N/A	DLGAP1-AS2,RNU6-316P,DSG4,EPG5	#N/A	FHOD3 0.12, KIAA1328 0.08	FHOD3 0.12	116	0.486839	#N/A	#N/A	FHOD3	0.12	formin homology 2 domain containing 3 [Source:HGNC Symbol;Acc:26178]	1.7271	1.16287	0.560196	1.11501	0.668012	0.966935	2.58617	0.616855	0.687819	0.874152	0.797748	0.821499	0.944058	0.998053	0.566871	1.31174	1.80426	0.637303	1.18466	0.798604	0.947996	1.10837	4.43009	4.15012	0.826159	1.10321	4.2901	2455
chr17:4840779-4866508	chr17	4840779	4866508	25730	*	ENO3,RNF167,PFN1,SPAG7,SLC25A11	CAMTA2,C17orf107,SLC25A11,CHRNE,GP1BA,INCA1,KIF1C,ENO3	ENO3	PFN1 (-1335), ENO3 (-746)	#N/A	DLG4,HS3ST3B1,RP11-214O1.3,TOP3A,SPAG5,MIR4523,RP11-1094M14.7,PLXDC1,RP5-1028K7.2,DBF4B,FMNL1,MAP3K14,GNGT2,MIR142,TEX14,CTD-2319I12.4,RP11-51F16.5,QRICH2,TMC8,BIRC5,C17orf89,MAFG	#N/A	SPAG7 0.22, CAMTA2 0.09, ENO3 0, PFN1 0.02, RNF167 -0.11, SLC25A11 0.27, CHRNE -0.23, KIF1C -0.01, INCA1 0.02, C17orf107 -0.03	SLC25A11 0.27	68	0.251698	RNF167,PFN1,ENO3	#N/A	SLC25A11	0.27	solute carrier family 25 (mitochondrial carrier; oxoglutarate carrier), member 11 [Source:HGNC Symbol;Acc:10981]	8.61529	4.46827	2.98573	2.57713	4.37291	3.4832	8.61847	7.87087	12.3174	7.51402	8.07167	15.0579	7.52096	6.27996	3.7255	3.02252	2.33911	6.01402	14.0041	10.0372	17.8241	5.34522	4.21461	4.35761	7.1001	8.04254	4.28611	284
chr14:38013303-38080766	chr14	38013303	38080766	67464	*	MIPOL1,FOXA1	#N/A	FOXA1	FOXA1 (+17204), MIPOL1 (+379880)	FOXA1,MIPOL1	TTC5,CTD-2292M16.8,TOX4,HOMEZ,JPH4,NRL,DCAF11,NYNRIN,PRKD1,MIR624,EAPP,MIPOL1,FOXA1,TTC6,SNORA42,RP11-407N17.5,RP11-111A21.1,KLHDC2,LRRC9,TMEM30B,ARG2,COX7A2P1,RAD51B,ZFYVE1,ALDH6A1,ZC2HC1C,NEK9,IFT43,RPS6KA5,DICER1-AS1,snoU13,TECPR2,PPP1R13B,ZBTB42	FOXA1	FOXA1 0.73, MIPOL1 0.66	FOXA1 0.73	195	0.732894	RP11-356O9.2,RP11-356O9.1,FOXA1	#N/A	FOXA1	0.73	forkhead box A1 [Source:HGNC Symbol;Acc:5021]	9.13648	7.7226	6.61677	5.42011	6.57945	2.54881	9.08597	6.91274	8.31376	4.69414	3.09134	3.20359	2.87097	4.73636	1.4821	1.40254	2.77967	1.42146	0.338485	3.854	0.449468	0.706491	4.19279	4.36451	4.81544	1.57325	4.27865	244
chr15:71359486-71447718	chr15	71359486	71447718	88233	*	THSD4,CT62	#N/A	CT62	SENP8 (-1005590), THSD4 (+14311)	THSD4	RP11-580I1.2,SNURF,GOLGA8Q,RP11-1000B6.3,GOLGA8A,snoU13,TGM5,CTD-2308G16.1,LRRC49,THAP10,THSD4,RP11-592N21.2	#N/A	SENP8 0.41, THSD4 0.73	THSD4 0.73	185	0.413515	CT62	#N/A	THSD4	0.73	thrombospondin, type I, domain containing 4 [Source:HGNC Symbol;Acc:25835]	2.13677	0.992503	1.24526	2.10663	1.59238	1.41558	0.847347	1.55445	0.692375	0.685189	1.32164	0.551663	1.37494	1.77461	2.22186	2.01594	2.23085	1.15968	1.37974	1.50504	1.26886	1.70251	5.17635	5.84474	1.22063	1.76069	5.51054	2226
chr1:145421563-145461963	chr1	145421563	145461963	40401	*	TXNIP,POLR3GL	RBM8A,HFE2,ANKRD34A,LIX1L	TXNIP	TXNIP (+3294), POLR3GL (+28624)	#N/A	RORC,Y_RNA,DISC1-IT1	#N/A	TXNIP 0.4, POLR3GL 0.04, RBM8A -0.17, LIX1L 0.07, ANKRD34A -0.27	TXNIP 0.4	58	0.179441	TXNIP	#N/A	TXNIP	0.4	thioredoxin interacting protein [Source:HGNC Symbol;Acc:16952]	9.91007	7.61732	2.7491	2.67726	4.06416	1.49308	3.31354	8.74954	4.68181	9.30727	5.4879	5.50227	8.29421	6.39919	3.20212	2.45823	2.69757	2.80701	10.3988	10.0831	6.27504	5.38329	2.18513	1.7983	4.91745	5.78546	1.99171	191
chr11:11996835-12314620	chr11	11996835	12314620	317786	*	DKK3,MICALCL,MICAL2	#N/A	MICAL2	MICALCL (-152719), MICAL2 (+23590)	MICAL2	MICAL2,PHLDB1,AP002954.3	MICAL2	DKK3 -0.07, MICALCL 0.3, MICAL2 0.71	MICAL2 0.71	1595	0.301258	RP13-631K18.2,RP13-631K18.3,RP13-631K18.5,RP11-265D17.2,MICAL2	#N/A	MICAL2	0.71	microtubule associated monooxygenase, calponin and LIM domain containing 2 [Source:HGNC Symbol;Acc:24693]	4.30736	2.09003	2.34732	1.25598	1.83479	2.3716	2.88033	3.31933	2.85656	3.17829	2.73863	3.93718	4.18843	2.02522	1.44659	2.05467	2.4559	1.32944	4.04451	6.38315	2.7515	4.10508	4.29007	4.23416	2.74542	3.3202	4.26212	1134
chr1:61889705-61920985	chr1	61889705	61920985	31281	*	NFIA	#N/A	TM2D1	TM2D1 (+285750), NFIA (+357811)	#N/A	CASZ1,UBXN10,CYP4B1,CYP4X1,CYP4Z1,RP11-184J23.2,RP5-1024N4.4,SPATA6,PPP1R8P1,RP4-758J24.5,RP4-630A11.3,ZRANB2-AS2,RORC,NR5A2,SYT2	#N/A	NFIA 0.04, TM2D1 0.1	TM2D1 0.1	67	0.342575	#N/A	#N/A	TM2D1	0.1	TM2 domain containing 1 [Source:HGNC Symbol;Acc:24142]	3.14557	3.62156	7.99381	3.67995	4.03334	1.8518	1.82582	2.45774	0.773816	1.46329	2.41428	1.79422	2.10095	1.3141	2.43208	1.07632	6.8247	1.44859	1.56891	1.82345	0.180311	1.19755	4.01471	4.50392	2.90061	2.15762	4.25931	1665
chr12:116178454-116213306	chr12	116178454	116213306	34853	*	#N/A	#N/A	MIR620	TBX3 (-1074485), MED13L (+519263)	#N/A	RP11-434C1.1,RP11-424M22.3,RP11-69C13.1,RP11-25I15.3,WIF1,RP11-1060G2.2,RP11-116D17.3,RP11-1028N23.4,UBA52P7	#N/A	MED13L 0.01, TBX3 0.49	TBX3 0.49	146	0.527229	#N/A	#N/A	TBX3	0.49	T-box 3 [Source:HGNC Symbol;Acc:11602]	10.5774	10.8944	0.67208	5.40085	1.80276	1.20434	1.98141	0.668524	0.536246	2.41639	1.04496	0.998991	1.55336	2.36979	0.651267	0.694981	0.87097	0.558895	1.5904	0.577151	0.276028	0.972883	3.97178	4.53656	1.73666	0.804811	4.25417	160
chr1:245016141-245035710	chr1	245016141	245035710	19570	*	HNRNPU	FAM36A,NCRNA00201,HNRNPU	HNRNPU	HNRNPU (+1847), COX20 (+27302)	#N/A	RP5-890O3.9,THAP3,RSG1,SZRD1,XKR8,KDM4A-AS1,RP11-5P4.1,RP11-32D17.4	#N/A	HNRNPU 0.11, COX20 -0.08	HNRNPU 0.11	43	0.259144	RP11-11N7.4	#N/A	HNRNPU	0.11	heterogeneous nuclear ribonucleoprotein U (scaffold attachment factor A) [Source:HGNC Symbol;Acc:5048]	7.11574	7.3506	4.13274	3.95516	5.36353	3.54328	9.49897	7.03661	14.2161	6.74622	4.5911	12.1034	5.51106	6.48037	7.03439	3.9444	3.30744	6.39999	7.76624	7.18703	17.2839	5.35408	4.14412	4.35591	6.68473	7.41107	4.25001	473
chr8:29171765-29267201	chr8	29171765	29267201	95437	*	DUSP4	#N/A	DUSP4	DUSP4 (-11298), TMEM66 (+721240)	DUSP4	RP11-1E4.1,C8orf58,DOCK5,DUSP4,RIMS2,RP11-771F20.1	DUSP4	DUSP4 0.71, TMEM66 0.11	DUSP4 0.71	332	0.294558	AC084262.3,RP4-676L2.1,DUSP4	#N/A	DUSP4	0.71	dual specificity phosphatase 4 [Source:HGNC Symbol;Acc:3070]	5.483	2.66958	2.43078	1.00749	2.06063	1.67726	2.27657	2.82194	2.95489	2.77945	2.8996	2.79979	2.93802	3.38421	1.99592	1.939	1.79783	1.68206	1.9565	2.96019	4.3607	2.02801	3.11266	3.13225	2.39421	2.43402	3.12246	781
chr6:33277938-33292501	chr6	33277938	33292501	14564	*	TAPBP,ZBTB22,DAXX	WDR46,PFDN6,RPS18,B3GALT4,RGL2,LYPLA2P1,VPS52	ZBTB22	TAPBP (-3231), ZBTB22 (+292)	#N/A	SERPINB6,RP1-257A7.4,RN7SL128P,SYNGAP1,FANCE,RP1-179N16.6,FRS3,MTRNR2L9,RP11-296E7.1,SAMD3	#N/A	DAXX 0.29, PFDN6 -0.14, VPS52 0.17, WDR46 0.05, RPS18 0.01, TAPBP -0.19, RGL2 0.04	DAXX 0.29	30	0.102495	ZBTB22	#N/A	DAXX	0.29	death-domain associated protein [Source:HGNC Symbol;Acc:2681]	9.07489	6.80628	2.57342	2.55424	4.10617	3.7603	15.1413	10.7198	19.3646	13.8034	10.8694	22.825	11.2392	11.0162	4.83319	3.20418	2.2943	3.96773	17.2841	12.8928	19.567	7.32612	4.20011	4.21555	10.1218	9.62881	4.20783	250
chr6:33372436-33397705	chr6	33372436	33397705	25270	*	SYNGAP1,PHF1,KIFC1,CUTA	CUTA,ZBTB9,LYPLA2P1	CUTA	SYNGAP1 (-2870), CUTA (+1023)	SYNGAP1	SERPINB6,RP1-257A7.4,GMNN,MDC1,SYNGAP1,FANCE,RP1-179N16.6,FRS3,RP11-560O20.1,RP11-296E7.1,SAMD3	#N/A	PHF1 -0.12, CUTA -0.04, SYNGAP1 0.67, KIFC1 0.2	SYNGAP1 0.67	53	0.258335	PHF1,CUTA	rs148058576 chr6:33389004 5.59	SYNGAP1	0.67	synaptic Ras GTPase activating protein 1 [Source:HGNC Symbol;Acc:11497]	8.93242	5.09706	1.58347	1.80577	2.73702	3.94531	11.8674	7.14364	11.16	9.27984	5.39469	15.4881	8.12538	8.41442	2.56514	2.59225	1.71141	4.15329	10.8807	9.11183	14.0053	5.43261	3.99301	4.42237	6.61329	6.61417	4.20769	263
chr19:6733807-6746580	chr19	6733807	6746580	12774	*	TRIP10,GPR108	VAV1,SH2D3A,C3	TRIP10	GPR108 (-2580), TRIP10 (+503)	#N/A	MUM1,CHAF1A,EMR4P,KANK3,ZNF833P,C19orf44,HAUS8,SUGP2,LINC00662,C19orf47,C19orf68,IZUMO1,PTOV1-AS1,CNOT3	#N/A	C3 -0.45, SH2D3A -0.35, TRIP10 -0.08, GPR108 -0.22, VAV1 -0.09	TRIP10 -0.08	48	0.172769	#N/A	#N/A	TRIP10	-0.08	thyroid hormone receptor interactor 10 [Source:HGNC Symbol;Acc:12304]	13.853	7.01526	3.26807	2.98458	4.53101	3.20122	15.4841	11.5486	15.0245	14.1331	8.7057	18.9877	9.74382	7.01658	4.91434	3.37055	2.43562	5.28673	11.8894	12.8313	17.6141	7.72043	4.38127	4.03284	8.9533	8.68225	4.20705	60
chr3:156467104-156545003	chr3	156467104	156545003	77900	*	LEKR1,PA2G4P4	#N/A	PA2G4P4	TIPARP (+113420), CCNL1 (+371948)	TIPARP	RP11-415F23.2,ZDHHC3,SCAP,QARS,USP19,APEH,IP6K1,FAM212A,SEMA3F,TUSC2,RBM15B,TEX264,PARP3,WNT5A,SYNPR-AS1,NUDT16P1,TIPARP,LINC00886,ABCC5,EIF2B5	#N/A	TIPARP 0.7, CCNL1 0.16, LEKR1 0.39, PA2G4P4 0.46	TIPARP 0.7	286	0.383176	PA2G4P4	#N/A	TIPARP	0.7	TCDD-inducible poly(ADP-ribose) polymerase [Source:HGNC Symbol;Acc:23696]	2.96948	3.53541	2.67262	2.65403	1.9096	1.56604	2.14288	1.82268	3.20128	2.18021	1.85927	2.48113	1.83915	3.65758	3.66445	3.00617	3.22867	2.65807	1.79983	2.51201	2.08421	1.71709	7.27822	7.76763	2.26259	2.5732	7.52292	1759
chr7:123386144-123440045	chr7	123386144	123440045	53902	*	WASL	HYALP1,HYAL4	WASL	HYAL4 (-72128), WASL (-23974)	#N/A	HOXA-AS2,AC004549.6,INTS4L1,OR7E38P,ZNF394,ZCWPW1,CTB-107G13.1,RP11-274B21.10,TPI1P2,AC009274.6,AOC1,RP5-981O7.2	#N/A	WASL 0.36	WASL 0.36	173	0.503072	RP11-390E23.6,RNU6-11P	#N/A	WASL	0.36	Wiskott-Aldrich syndrome-like [Source:HGNC Symbol;Acc:12735]	5.04484	3.79123	7.98038	3.72923	3.9445	2.40597	2.64329	2.30014	2.6358	1.95735	1.31371	2.43445	1.89841	2.51404	3.86596	3.14745	3.48972	2.95518	1.95414	2.24461	3.06639	1.6055	4.21147	4.19688	3.14442	2.76768	4.20417	905
chr15:96855115-96909254	chr15	96855115	96909254	54140	*	NR2F2,MIR1469	#N/A	NR2F2	SPATA8 (-444434), NR2F2 (+8239)	NR2F2	RYR3,DNAJC17,WDR76,GATM,MIR4712,CGNL1,RP11-219B17.1,TIPIN,PPCDC,SNUPN,RP11-617F23.1,RP11-387D10.2,NR2F2-AS1,NR2F2,RP11-616M17.1,RP11-66B24.7	NR2F2	NR2F2 0.66	NR2F2 0.66	109	0.251854	MIR1469,NR2F2,AC087477.1	#N/A	NR2F2	0.66	nuclear receptor subfamily 2, group F, member 2 [Source:HGNC Symbol;Acc:7976]	5.58889	3.93898	4.03544	3.68679	4.44484	2.22384	16.6477	10.4875	10.2669	7.46925	3.62869	10.9819	7.51078	3.15146	4.74188	3.03564	2.84454	4.06632	4.14996	3.3511	5.78722	4.68343	4.14233	4.2576	6.0276	4.08482	4.19997	750
chr2:110852809-110883725	chr2	110852809	110883725	30917	*	NPHP1,MALL	MIR4267	MALL	MALL (+5876), LIMS3 (+212262)	#N/A	MBOAT2,C2orf70,GPR75,MIR3126,RMRPP3,SLC4A10,AC009495.3,HOXD-AS2,HOXD8,HOXD3,DNER,ASB1	#N/A	NPHP1 0.16, MALL 0.24, LIMS3 -0.13	MALL 0.24	66	0.244474	#N/A	#N/A	MALL	0.24	mal, T-cell differentiation protein-like [Source:HGNC Symbol;Acc:6818]	8.0936	4.75247	2.84483	4.1057	6.21311	1.65723	3.90089	4.00603	1.25107	2.08579	2.47981	1.75924	2.59366	4.61123	3.64853	4.30203	4.0598	2.38854	2.8877	5.95637	8.01523	4.65399	5.09586	3.25998	2.77672	4.78909	4.17792	340
chr5:169355398-169416621	chr5	169355398	169416621	61224	*	DOCK2,FAM196B	#N/A	FAM196B	FOXI1 (-146891), DOCK2 (+321759)	#N/A	CTB-36O1.7	#N/A	DOCK2 -0.13, FAM196B -0.12	FAM196B -0.12	171	0.223117	#N/A	#N/A	FAM196B	-0.12	family with sequence similarity 196, member B [Source:HGNC Symbol;Acc:37271]	1.5238	1.24386	0.626734	1.03946	0.577974	0.722839	0.401878	0.58097	0.64656	0.561913	0.996572	1.3177	1.09206	0.886902	0.771058	0.906242	3.8769	1.12151	0.922696	1.218	0.464386	1.42284	3.98465	4.36574	0.842423	1.36887	4.1752	2541
chr1:172597099-172696202	chr1	172597099	172696202	99104	*	FASLG	#N/A	FASLG	FASLG (+18493), TNFSF18 (+373452)	#N/A	WDR63,NAP1L4P1,LAMC2	#N/A	FASLG -0.04, TNFSF18 -0.43	FASLG -0.04	284	0.302804	FASLG	#N/A	FASLG	-0.04	Fas ligand (TNF superfamily, member 6) [Source:HGNC Symbol;Acc:11936]	1.16197	1.21245	2.46489	1.3903	1.15161	1.25103	0.609277	1.15849	0.706957	0.903351	1.37344	1.89683	1.5351	0.986563	1.68749	1.59859	3.38741	0.863192	2.02133	1.58763	0.827672	1.51226	3.95673	4.3889	1.40817	1.8032	4.17281	2690
chr3:111385607-111530600	chr3	111385607	111530600	144994	*	PLCXD2,PHLDB2	PHLDB2,PLCXD2	PHLDB2	PHLDB2 (-119923), PLCXD2 (+64335)	#N/A	ALS2CL,SERBP1P3,TMED10P2	#N/A	PHLDB2 -0.12, PLCXD2 0.13	PLCXD2 0.13	604	0.227198	PLCXD2-AS1	#N/A	PLCXD2	0.13	phosphatidylinositol-specific phospholipase C, X domain containing 2 [Source:HGNC Symbol;Acc:26462]	2.27914	3.44109	3.60303	3.0129	2.54948	1.58789	2.17351	1.62804	1.78135	2.17735	0.757698	1.51734	2.06695	2.50567	5.40675	3.71773	5.27393	2.29182	2.25682	2.33304	0.839907	2.15469	4.23794	4.09877	2.11711	3.14041	4.16835	2156
chr1:228268699-228284024	chr1	228268699	228284024	15326	*	ARF1	ARF1,MIR3620,GUK1,MRPL55,C1orf35	ARF1	ARF1 (+5511), C1orf35 (+14801)	#N/A	C1orf222,THAP3,RPL7P7,RNU5E-1,RNU5E-4P,FHAD1,RP11-169K16.9,RSG1,CEP85,RP11-460I13.6,RNU11,C1orf109,SZT2,KTI12,RP4-677H15.4,ITGA10,HIST2H4A,CLK2,SMG5,SH2D2A,USP21,RPL4P2,RP11-104L21.3,ADCY10,CENPL,RP11-32D17.4	#N/A	ARF1 -0.06, GUK1 0.06, C1orf35 0.41, MRPL55 0.02	C1orf35 0.41	33	0.138738	#N/A	#N/A	C1orf35	0.41	chromosome 1 open reading frame 35 [Source:HGNC Symbol;Acc:19032]	11.8025	7.94593	1.75423	2.39019	3.63036	4.02783	15.7958	8.75485	18.5909	10.2727	6.45284	20.5483	7.97059	7.53337	2.21656	2.24226	1.56705	3.54798	11.374	10.5296	13.3991	4.72005	4.12923	4.20017	8.40421	6.57837	4.1647	112
chr15:39367504-39603347	chr15	39367504	39603347	235844	*	C15orf54	#N/A	C15orf54	RASGRP1 (-628419), THBS1 (-387868)	#N/A	NDN	#N/A	THBS1 0.56, RASGRP1 -0.01	THBS1 0.56	923	0.421667	C15orf54,RP11-265N7.2,RP11-265N7.1,RP11-462P6.1	#N/A	THBS1	0.56	thrombospondin 1 [Source:HGNC Symbol;Acc:11785]	1.46242	1.39239	5.95575	2.61302	2.43785	1.99431	0.918006	1.7292	0.935045	1.37399	1.08155	1.07551	1.83993	1.00048	7.07902	2.62064	5.11316	1.3906	1.34009	2.21738	0.483766	2.08814	4.12684	4.19073	2.14522	2.99174	4.15878	2567
chr12:76322143-76445537	chr12	76322143	76445537	123395	*	NAP1L1,PHLDA1	NAP1L1	PHLDA1	KRR1 (-478439), PHLDA1 (+43872)	#N/A	CACNA2D4,TENC1,RP11-230G5.2,E2F7	#N/A	KRR1 0.13, PHLDA1 0.41, NAP1L1 0.34	PHLDA1 0.41	474	0.248303	PHLDA1,RN7SL734P,RP11-290L1.5,RP11-290L1.7,RP11-290L1.3,RP11-290L1.2	#N/A	PHLDA1	0.41	pleckstrin homology-like domain, family A, member 1 [Source:HGNC Symbol;Acc:8933]	3.31558	2.46826	9.06969	2.80032	3.79834	2.24018	3.02523	1.97584	2.15238	1.82013	1.81422	2.9839	2.64766	2.17938	4.74295	3.93387	4.52701	4.12999	2.90578	3.48199	4.89727	2.74482	4.17665	4.12445	3.25854	3.89053	4.15055	1567
chr8:67003218-67049933	chr8	67003218	67049933	46716	*	DNAJC5B,TRIM55	TRIM55,CRH	TRIM55	TRIM55 (-12555), DNAJC5B (+92781)	#N/A	KBTBD11,RP11-115C21.2,KIAA1456,RP11-242F4.2,POLR3D,CCAR2,RP11-582J16.5,BIN3,TNFRSF10A,ENTPD4,ADAM28,ELP3,EXTL3-AS1,TMEM66,WHSC1L1,PLAG1,RP11-16E18.3,AC084082.3,CTD-2284J15.1,RP11-152P17.2,Y_RNA	AC084082.3	DNAJC5B -0.77, CRH 0.3	CRH 0.3	166	0.301551	AC084082.3	#N/A	CRH	0.3	corticotropin releasing hormone [Source:HGNC Symbol;Acc:2355]	3.74219	3.17864	4.58376	2.55169	1.73867	1.80074	2.54543	2.08874	2.02653	1.32273	1.54293	3.21667	1.91637	2.58519	3.38013	4.21914	3.97561	2.08891	2.33346	2.65377	2.18396	2.25195	4.20365	4.09314	2.30001	2.99972	4.1484	1365
chr2:182634735-182679546	chr2	182634735	182679546	44812	*	#N/A	#N/A	SSFA2	NEUROD1 (-111538), SSFA2 (-99474)	#N/A	RNU6-640P	#N/A	SSFA2 0.13	SSFA2 0.13	190	0.283811	#N/A	#N/A	SSFA2	0.13	sperm specific antigen 2 [Source:HGNC Symbol;Acc:11319]	2.22951	2.04407	8.14368	5.73754	4.0331	1.06772	1.05367	2.01384	0.392382	1.15813	1.44053	0.822487	1.62125	0.853719	8.3199	3.76992	11.3989	2.79577	2.07247	1.78434	0.754577	1.99572	3.74342	4.54184	2.71298	4.29941	4.14263	2185
chr5:131697702-131863928	chr5	131697702	131863928	166227	*	MIR3936,SLC22A5,C5orf56,IRF1	RAD50,IL5	C5orf56	IRF1 (+45675), SLC22A5 (+75371)	#N/A	GUSBP1,LINC01021,DROSHA,CTD-2152M20.2,DNAJC21,C5orf42,RP11-631M6.2,GUSBP9,BDP1,FAM151B,CKMT2-AS1,ARSK,ERAP2,XBP1P1,PTMAP2,CDKL3,RPL7P19,PCDHGB6,KLF3P1,CTD-2301A4.3	#N/A	RAD50 0.4, IRF1 -0.34, SLC22A5 0.04, C5orf56 0.37, MIR3936 0.29	RAD50 0.4	554	0.377869	MIR3936,AC116366.5,Y_RNA,AC116366.6,SLC22A5,C5orf56,IRF1	#N/A	RAD50	0.4	RAD50 homolog (S. cerevisiae) [Source:HGNC Symbol;Acc:9816]	8.0197	4.26547	2.71709	1.99215	3.00293	2.6036	5.60596	6.29114	6.03291	5.80809	4.37083	9.2933	5.7888	6.0657	3.84068	3.52211	2.76779	2.0648	7.79033	6.20837	6.57868	4.36015	2.2508	2.4924	4.6233	5.00973	2.3716	350
chr20:43940484-43989963	chr20	43940484	43989963	49480	*	SDC4,RBPJL	SYS1,SYS1-DBNDD2,DBNDD2,MATN4,TP53TG5	SDC4	MATN4 (-28055), SDC4 (+11840)	#N/A	RNU105B,AIMP1P1,C20orf112,OSER1-AS1,PHACTR3	#N/A	SDC4 -0.15, SYS1 0.08, DBNDD2 0.16	DBNDD2 0.16	187	0.263461	SDC4	#N/A	DBNDD2	0.16	dysbindin (dystrobrevin binding protein 1) domain containing 2 [Source:HGNC Symbol;Acc:15881]	8.62435	5.06513	3.55064	2.21895	3.51103	1.98288	4.56184	5.32747	5.15465	6.33812	4.67649	3.53825	6.05065	4.34036	1.91569	2.9111	1.33214	3.16203	3.4655	5.62466	3.49234	4.25789	4.46584	3.77748	4.11352	3.28562	4.12166	282
chr6:7532711-7562002	chr6	7532711	7562002	29292	*	DSP	SNRNP48	DSP	SNRNP48 (-43075), DSP (+5549)	#N/A	MYLK4,RP5-1120P11.4,C6orf57	#N/A	DSP 0.42, SNRNP48 0.08	DSP 0.42	136	0.446701	RP3-512B11.3	#N/A	DSP	0.42	desmoplakin [Source:HGNC Symbol;Acc:3052]	5.71204	4.83404	0.709511	2.56165	1.75853	1.36348	2.8716	3.66936	7.1297	5.80891	2.86053	1.61597	2.06165	3.48107	1.96549	3.48254	1.64814	0.942149	2.70947	5.19199	3.40622	2.17587	4.05868	4.18101	2.87444	2.93996	4.11984	724
chr18:20393050-20453206	chr18	20393050	20453206	60157	*	#N/A	#N/A	RBBP8	CTAGE1 (-425250), RBBP8 (-90661)	#N/A	RNF165	#N/A	RBBP8 0.2	RBBP8 0.2	150	0.1659	#N/A	#N/A	RBBP8	0.2	retinoblastoma binding protein 8 [Source:HGNC Symbol;Acc:9891]	1.71467	1.16412	1.95813	4.90861	1.38574	1.12582	0.548804	0.692219	0.408161	0.729316	0.676712	0.460233	1.01286	0.66728	0.792748	4.4952	10.1395	0.757593	2.07154	1.94903	0.420023	1.08847	4.00929	4.20898	1.40729	2.99379	4.10913	2462
chr2:173058820-173180312	chr2	173058820	173180312	121493	*	#N/A	#N/A	DLX2	ITGA6 (-172951), DLX2 (-151938)	#N/A	FAM150B,AC092159.2,AC016730.1,RP11-130L8.1,PTRHD1,CAPN14,AC019064.1,Y_RNA,LINC01122,RNU4-51P,AC118345.1,RP11-711M9.1,C2orf81,WBP1,RP11-523H20.3,SH2D6,ATOH8,RP11-548P2.2,AC073415.2,EDAR,AC096670.3,PSD4,RABL2A,AC069154.4,AC097499.1,HS6ST1,CCDC115,AC104405.1,NCKAP5-IT1,AC093391.2,AC019181.3,MIR4774,AC104058.1,RPL23AP35,RP11-410E4.1,Y_RNA,RNU6-312P,RP11-686O6.2,AC073410.1,AC007383.3,AC083900.1,RP11-5…	#N/A	ITGA6 0.37, DLX2 -0.29	ITGA6 0.37	621	0.32764	#N/A	#N/A	ITGA6	0.37	integrin, alpha 6 [Source:HGNC Symbol;Acc:6142]	4.92664	3.25541	4.00466	2.3145	3.07042	1.81261	2.60295	0.849258	2.0598	2.24468	1.14441	0.882406	0.969443	1.81235	2.50446	3.23669	5.17508	1.27856	1.53981	1.30406	1.06168	1.61851	4.22372	3.97529	2.05588	2.34861	4.0995	940
chr2:133172565-133206380	chr2	133172565	133206380	33816	*	GPR39	#N/A	GPR39	GPR39 (+15326), LYPD1 (+238305)	GPR39	AC142528.1,KIF3C,Y_RNA,AC016735.1,AC016735.2,FAHD2A,CNNM4,SEMA4C,CHCHD5,RABL2A,AC093838.4,GPR39,RN7SKP103,PNKD,STK36,TTLL4,WNT10A,GMPPA,GPR35	#N/A	LYPD1 0.22, GPR39 0.67	GPR39 0.67	131	0.118274	#N/A	#N/A	GPR39	0.67	G protein-coupled receptor 39 [Source:HGNC Symbol;Acc:4496]	3.59277	3.0206	3.55194	1.61265	1.497	1.38842	2.87555	1.03097	1.90108	3.02115	0.905362	1.7054	1.18616	1.32742	4.11184	3.90337	4.62321	1.78802	1.82825	5.35803	1.59988	2.48745	4.19393	4.00475	1.86324	3.416	4.09934	1449
chr2:178075430-178161359	chr2	178075430	178161359	85930	*	NFE2L2,HNRNPA3,MIR3128,LOC100130691	NFE2L2	MIR3128	NFE2L2 (+11464), HNRNPA3 (+41104)	#N/A	SFXN5,ZAP70	#N/A	NFE2L2 0.08, HNRNPA3 0.13, MIR3128 0.39	MIR3128 0.39	216	0.295716	MIR4444-2,DNAJC19P5,MIR3128,AC079305.10,HNRNPA3	#N/A	MIR3128	0.39	microRNA 3128 [Source:HGNC Symbol;Acc:38188]	6.70576	8.5452	3.90417	3.49183	3.39089	3.4333	6.09621	5.49186	7.57647	6.04362	3.46949	7.18125	4.75622	5.86325	3.94738	3.3642	3.87845	4.25146	6.27464	5.28971	7.18989	3.5956	4.21816	3.96837	4.80525	4.79141	4.09327	539
chr10:973942-980355	chr10	973942	980355	6414	*	#N/A	LARP4B	LARP4B	GTPBP4 (-57189), LARP4B (-45447)	#N/A	TPT1P10	#N/A	LARP4B -0.09, GTPBP4 0.15	GTPBP4 0.15	13	0.82113	#N/A	#N/A	GTPBP4	0.15	GTP binding protein 4 [Source:HGNC Symbol;Acc:21535]	14.702	7.99044	3.81936	3.36293	5.70176	5.84587	17.1952	15.203	26.9764	12.8176	8.84714	16.8674	9.68608	7.70285	3.61515	3.95824	2.28193	6.30507	14.3261	11.2433	31.1317	5.55169	3.94211	4.24192	10.4361	10.3012	4.09201	44
chr2:36545832-36725541	chr2	36545832	36725541	179710	*	CRIM1	#N/A	CRIM1	CRIM1 (+52618), FEZ2 (+189647)	CRIM1	RP11-490M8.1,CRIM1,SNORA67,RP11-449G16.1,RNU6-1185P,EPAS1,EPCAM,SLC23A3,PASK	RP11-490M8.1	CRIM1 0.69, FEZ2 0.4	CRIM1 0.69	652	0.254622	RP11-490M8.1	#N/A	CRIM1	0.69	cysteine rich transmembrane BMP regulator 1 (chordin-like) [Source:HGNC Symbol;Acc:2359]	1.68839	2.23087	4.27251	1.86331	1.75317	2.58848	1.75612	2.16698	2.29525	2.2565	1.33082	2.50845	2.0123	1.26899	4.64279	2.9861	3.16616	3.77939	1.19756	2.64082	1.20869	1.85083	4.03335	4.14963	2.32009	2.52756	4.09149	2471
chr8:29315402-29643340	chr8	29315402	29643340	327939	*	C8orf75	#N/A	C8orf75	DUSP4 (-271186), TMEM66 (+461352)	DUSP4	RP11-585F1.6,AF131215.2,AF131215.3,AF131215.5,AF131215.4,DUSP4,RP11-1082L8.3,RP11-429J17.8	#N/A	DUSP4 0.68, TMEM66 0.18	DUSP4 0.68	1180	0.357698	RP11-486M23.1,RP11-486M23.2,RPL17P33,LINC00589	#N/A	DUSP4	0.68	dual specificity phosphatase 4 [Source:HGNC Symbol;Acc:3070]	3.7395	2.24717	2.66519	1.36614	2.46513	1.65382	1.09013	1.62082	1.39267	2.33242	2.57823	1.63802	1.99957	1.77973	2.14569	1.80456	2.51667	1.83973	2.07302	1.91445	1.54741	1.78392	2.79759	2.71093	2.01013	1.96939	2.75426	1367
chr19:42612604-42640710	chr19	42612604	42640710	28107	*	MIR4323,POU2F2	GRIK5,ZNF574	POU2F2	POU2F2 (+9922), ZNF574 (+52139)	#N/A	UHRF1,EMR4P,MYO1F,C3P1,PODNL1,AC005776.1,RASAL3,IFI30,SBSN,THAP8,WDR87,SPRED3,C19orf47,CYP2B6,TMEM145,CLASRP,CD3EAP,EMP3,CD33,SPACA6P,CACNG8,LILRA5,IL11	#N/A	POU2F2 0.44, ZNF574 -0.45, GRIK5 -0.11	POU2F2 0.44	18	0.0936507	MIR4323	#N/A	POU2F2	0.44	POU class 2 homeobox 2 [Source:HGNC Symbol;Acc:9213]	1.75148	0.890048	0.328762	0.467279	0.447004	1.35315	1.9052	2.6889	2.46933	2.69439	2.54848	7.63972	4.24494	3.02112	0.517873	1.64461	0.796688	0.591503	5.58734	5.52676	5.35511	2.09422	4.15005	3.98382	2.46589	3.07466	4.06694	2438
chr11:71794816-71830446	chr11	71794816	71830446	35631	*	LRTOMT,C11orf59,C11orf51	FOLR3,MIR3165,LRTOMT,NUMA1	C11orf59	NUMA1 (-20898), LAMTOR1 (+1802)	#N/A	DNHD1,GVINP1,RP11-22P4.2,RP11-484D2.3,RP11-472I20.1,AP000640.10,VWCE,RP11-727F15.12,RP11-867G23.8,KDM2A,AP001885.1,CTC-1337H24.2,RP11-659G9.3,RP11-680H20.1,RP11-693N9.2,AP002884.2,AMICA1	#N/A	NUMA1 -0.05, LAMTOR1 0.19, LRTOMT 0.07	LAMTOR1 0.19	94	0.268242	snoU13,LAMTOR1,ANAPC15	#N/A	LAMTOR1	0.19	late endosomal/lysosomal adaptor, MAPK and MTOR activator 1 [Source:HGNC Symbol;Acc:26068]	4.64431	3.76053	2.7783	1.9303	2.80334	1.98255	4.24882	4.04599	3.32863	3.77742	3.54842	5.97611	3.52035	4.16031	2.00748	2.27927	1.95159	2.75237	5.40645	4.15807	3.88804	3.04903	3.84292	4.28828	3.29394	3.24856	4.0656	1019
chr7:116310482-116454145	chr7	116310482	116454145	143664	*	MET	MET,CAPZA2	MET	CAPZA2 (-120213), MET (+69855)	#N/A	DNAH11,MIR4653,OR2A9P,ZNF783	#N/A	MET 0.51, CAPZA2 0.18	MET 0.51	306	0.381781	MET	#N/A	MET	0.51	met proto-oncogene [Source:HGNC Symbol;Acc:7029]	3.88384	2.65219	6.63899	2.67036	2.40739	1.81466	2.04372	2.06777	1.25342	1.96456	1.03729	0.742529	2.18628	1.38137	3.99644	3.34768	5.22792	2.03902	1.30381	3.53668	2.89365	2.37559	3.99214	4.13764	2.30172	3.24026	4.06489	1304
chr11:62480591-62499034	chr11	62480591	62499034	18444	*	HNRNPUL2,TTC9C	BSCL2,POLR2G,LRRN4CL,C11orf83,GNG3,ZBTB3,C11orf48,METTL12,TAF6L,SNORA57,UBXN1	HNRNPUL2	HNRNPUL2 (+5008), GNG3 (+14683)	BSCL2,C11orf83	TUT1,C11orf83,BSCL2,NAA40,POLA2,RNASEH2C,PELI3,TBC1D10C	#N/A	UBXN1 0.31, C11orf48 0.4, TTC9C 0.21, TAF6L 0.36, BSCL2 0.73, POLR2G 0.54, LRRN4CL -0.25, ZBTB3 0.27, C11orf83 0.66, SNORA57 0, HNRNPUL2 0.23, METTL12 0.13	BSCL2 0.73	38	0.347873	#N/A	#N/A	BSCL2	0.73	Berardinelli-Seip congenital lipodystrophy 2 (seipin) [Source:HGNC Symbol;Acc:15832]	6.35327	5.69391	3.6876	3.60569	5.24019	3.08552	7.96139	6.05155	10.9622	6.30641	5.04539	8.25126	4.93051	7.93709	5.05273	3.8908	2.86814	6.75365	7.1844	6.6164	11.6255	3.98097	3.98787	4.12911	5.67942	5.88842	4.05849	597
chr2:178025790-178053612	chr2	178025790	178053612	27823	*	#N/A	HNRNPA3	HNRNPA3	HNRNPA3 (-37590), MTX2 (+905554)	#N/A	FAM150B,AC092159.2,AC016730.1,RP11-130L8.1,AC019064.1,TMEM178A,AC073283.4,RNU4-51P,ATOH8,AC105053.4,RNU6-640P,PLGLB1,PROM2,KIAA1211L,AC096670.3,AC097499.1,GALNT13,LY75,Y_RNA,AC083900.1,RP11-378A13.1,WNT10A,AC079834.2,RNU6-107P,INPP5D,MLPH,AC110619.2,AC110619.1,ANKMY1,C2orf54	#N/A	MTX2 0.31, HNRNPA3 0.2	MTX2 0.31	54	0.108801	AC079305.5	#N/A	MTX2	0.31	metaxin 2 [Source:HGNC Symbol;Acc:7506]	6.75323	4.76061	7.88528	4.49815	5.00162	2.1868	2.00477	3.31071	2.20278	5.25389	4.21561	2.47428	2.32007	2.65174	7.86946	4.53597	5.60989	2.30081	2.96093	2.84175	0.853698	2.30443	4.04729	4.06534	4.00428	3.85373	4.05631	525
chr2:227585053-227667196	chr2	227585053	227667196	82144	*	IRS1	RHBDD1	IRS1	IRS1 (+38350), NYAP2 (+1360761)	#N/A	RP11-95D17.1,EDAR,AC097499.1,PRKAG3	#N/A	NYAP2 -0.19, RHBDD1 0.44, IRS1 0.63	IRS1 0.63	215	0.145011	IRS1	#N/A	IRS1	0.63	insulin receptor substrate 1 [Source:HGNC Symbol;Acc:6125]	4.76186	6.27584	2.1417	4.02429	2.22834	2.49729	6.51899	3.44247	3.88702	2.83435	1.82843	3.60816	3.1863	3.67607	1.99187	3.52301	3.2341	1.69848	2.28335	3.32604	4.25147	2.04026	3.40043	4.69786	2.9151	2.95001	4.04914	982
chr20:1338660-1383492	chr20	1338660	1383492	44833	*	FKBP1A	SDCBP2	FKBP1A	SDCBP2 (-51193), FKBP1A (+12730)	#N/A	Y_RNA,RP11-15M15.1,SLC2A4RG	#N/A	FKBP1A -0.2, SDCBP2 -0.26	FKBP1A -0.2	178	0.310442	RP11-314N13.3,FKBP1A	#N/A	FKBP1A	-0.2	FK506 binding protein 1A, 12kDa [Source:HGNC Symbol;Acc:3711]	2.67281	3.26256	1.24867	1.44599	1.98837	2.50662	2.73172	2.36234	2.54508	3.22797	2.30981	4.34913	3.16919	2.97357	1.94329	1.86096	1.57737	1.77768	3.75569	3.51383	3.34889	2.24068	4.15871	3.93213	2.53231	2.60582	4.04542	1916
chr19:41723823-41736521	chr19	41723823	41736521	12699	*	AXL	CYP2S1,HNRNPUL1	AXL	HNRNPUL1 (-40064), AXL (+5064)	AXL	EMR4P,COL5A3,SYDE1,AXL,EHD2,TNNT1	#N/A	HNRNPUL1 -0.09, CYP2S1 0.01, AXL 0.76	AXL 0.76	54	0.326871	CTD-2195B23.3	#N/A	AXL	0.76	AXL receptor tyrosine kinase [Source:HGNC Symbol;Acc:905]	5.17439	0.66708	0.936418	0.690908	0.976977	1.71489	5.8724	5.62188	4.999	5.83988	2.36298	5.30199	5.04783	1.56219	3.20144	2.63143	2.49144	6.0582	7.1896	10.301	13.7627	7.09472	3.95011	4.12015	3.09676	6.66747	4.03513	868
chr7:24859509-25025149	chr7	24859509	25025149	165641	*	OSBPL3	OSBPL3	OSBPL3	DFNA5 (-144597), OSBPL3 (+77478)	OSBPL3	ZFAND2A,PHF14,AGMO,TRA2A,OSBPL3,HOTAIRM1,RP9,PSMA2,URGCP,DBNL,INTS4L1,GS1-124K5.6,GS1-124K5.2,AC004980.7,Y_RNA,snoU13,TRIM4,ZKSCAN1,LAMTOR4,NAPEPLD,RPL19P12,RP11-251G23.5,ING3,RP11-286H14.6,RNU7-16P,AC009274.6,C7orf55-LUC7L2,MKRN1,KIAA1147,TMEM139,ZNF786,RP4-800G7.2,ZNF746,ZNF767,ZBED6CL	#N/A	OSBPL3 0.77, DFNA5 0.09	OSBPL3 0.77	666	0.310066	AC004016.1,AC004016.2	#N/A	OSBPL3	0.77	oxysterol binding protein-like 3 [Source:HGNC Symbol;Acc:16370]	3.95561	2.62671	2.64438	1.86133	1.90785	2.22571	2.10706	1.93279	2.0459	1.77541	1.7562	3.61352	2.05223	2.46196	2.00078	2.68486	2.97896	2.28088	2.57501	2.74867	1.92566	2.13378	3.88899	4.17258	2.20917	2.43539	4.03078	1278
chr1:183096341-183219515	chr1	183096341	183219515	123175	*	LAMC1,NMNAT2,LAMC2	#N/A	LAMC2	LAMC2 (+2505), NMNAT2 (+229809)	#N/A	ATAD3B,SKI,ACOT7,ERRFI1,PIK3CD,PAX7,CDA,EPHB2,PHC2,CSMD2,MAP7D1,CSF3R,FHL3,HIVEP3,LEPRE1,MCOLN3,BCAR3,MIR137HG,ADORA3,ZNF697,NOTCH2,NBPF15,RP11-14N7.2,FCGR1C,KIRREL,ZNF281,AC096677.1,G0S2,CAPN2,DEGS1	#N/A	LAMC2 0.63, LAMC1 0.32, NMNAT2 0.21	LAMC2 0.63	563	0.34463	RP11-181K3.4,LAMC2	#N/A	LAMC2	0.63	laminin, gamma 2 [Source:HGNC Symbol;Acc:6493]	1.78845	1.34158	2.90549	1.28494	1.35914	1.66142	1.68875	1.59369	1.31825	1.20263	1.24491	1.50789	1.69362	1.13817	1.94799	2.79187	3.8688	1.40612	2.19049	2.68701	2.19578	3.13364	4.23595	3.78683	1.57536	2.68794	4.01139	2417
chr10:105302527-105812818	chr10	105302527	105812818	510292	*	OBFC1,NEURL,COL17A1,MIR936,SH3PXD2A,SLK	#N/A	SH3PXD2A	SH3PXD2A (+57491), NEURL1 (+303937)	#N/A	WDR37,RP11-398C13.6,RP11-8L18.3,RP11-258F22.1,ZNF33B,RP11-517P14.7,RP11-50E11.3,ANK3,COX20P1,MIR606,RP13-39P12.2,RP11-137H2.6,RP11-338I21.1,RP11-380G5.3,CYP2C8,RP11-310E22.4,ZNF518A,NPM1P25,PYROXD2,RP11-316M21.7,RP11-179B2.2,FBXW4,RP11-541N10.3,TACC2,CUZD1,LHPP,RP11-12J10.3,FAM53B,RP11-383C5.4,FANK1,FOXI2,MGMT	RP11-541N10.3	SLK 0.44, COL17A1 0.32, NEURL1 -0.2, SH3PXD2A 0.64, OBFC1 0.59	SH3PXD2A 0.64	1665	0.26098	RP11-416N2.3,RP11-416N2.4,Y_RNA,RP11-541N10.3,RN7SL524P,MIR936,SH3PXD2A,OBFC1,SLK	#N/A	SH3PXD2A	0.64	SH3 and PX domains 2A [Source:HGNC Symbol;Acc:23664]	4.50373	3.27541	1.0581	1.50217	1.90373	1.58568	3.82706	2.61273	2.78881	3.45043	2.41846	3.19214	2.56182	3.18307	0.999431	1.72024	1.00223	0.976256	2.93274	2.88243	2.29468	2.13182	2.36492	2.36382	2.27348	1.9948	2.36437	1073
chr8:29654207-29729105	chr8	29654207	29729105	74899	*	#N/A	LOC286135,C8orf75	C8orf75	DUSP4 (-483471), TMEM66 (+249067)	#N/A	RP11-585F1.6,CSMD1,DEFB1,XKR6,AF131215.9,AF131215.2,AF131215.5,AF131215.4,C8orf34,Y_RNA,RP11-429J17.8	#N/A	DUSP4 0.57, TMEM66 0.19	DUSP4 0.57	210	0.117087	RP11-94H18.1	#N/A	DUSP4	0.57	dual specificity phosphatase 4 [Source:HGNC Symbol;Acc:3070]	2.77312	1.34774	2.106	1.24677	2.56473	1.39507	0.930366	0.876069	1.09422	1.69405	1.50592	1.03695	1.32715	1.3119	1.76903	2.03645	3.6503	1.91712	1.2453	1.4763	0.78392	1.28894	3.85277	4.15496	1.55232	1.75004	4.00386	1858
chr12:80062010-80088911	chr12	80062010	80088911	26902	*	PAWR	#N/A	PAWR	PAWR (+9416), SYT1 (+817012)	#N/A	SPSB2,SCN8A,RP11-753H16.3,RP11-603J24.17,HRK,GATC,PITPNM2	#N/A	SYT1 0.14, PAWR -0.05	SYT1 0.14	40	0.0985377	#N/A	#N/A	SYT1	0.14	synaptotagmin I [Source:HGNC Symbol;Acc:11509]	3.40704	4.35545	3.53209	5.37375	3.45106	3.96597	5.53869	5.02948	6.28064	3.57597	2.50278	2.89682	3.7174	3.78686	8.77379	5.70483	4.54165	6.1839	2.24447	6.00689	6.53999	4.00832	3.69365	4.31178	3.92183	5.40285	4.00272	1526
chr10:99165380-99194810	chr10	99165380	99194810	29431	*	PGAM1	EXOSC1,ZDHHC16,RRP12	PGAM1	RRP12 (-18995), PGAM1 (-5822)	#N/A	RP11-398C13.6,TPT1P10,MYPN,Y_RNA,RP11-152N13.5,MSS51,RPSAP6,RP11-383C5.4,RP11-122K13.12	Y_RNA	RRP12 0.13, ZDHHC16 0.59, EXOSC1 0.46, PGAM1 0.17	ZDHHC16 0.59	97	0.314042	Y_RNA,AL355490.1,PGAM1	#N/A	ZDHHC16	0.59	zinc finger, DHHC-type containing 16 [Source:HGNC Symbol;Acc:20714]	10.7066	5.08608	3.16197	2.86739	3.97578	3.15607	7.87826	4.97572	7.65729	8.77111	5.25302	7.05757	4.75678	6.17848	2.17669	3.21224	2.01719	2.70129	8.4493	7.02609	10.351	5.34336	3.61353	4.36979	5.18411	5.51084	3.99166	154
chr5:145296750-145381365	chr5	145296750	145381365	84616	*	SH3RF2	GRXCR2	SH3RF2	SH3RF2 (+21618), LARS (+223165)	#N/A	TMEM173,SLC25A2,PCDHGB4,PCDHGA8	#N/A	LARS -0.14, SH3RF2 0.55	SH3RF2 0.55	233	0.747708	AC005351.1	#N/A	SH3RF2	0.55	SH3 domain containing ring finger 2 [Source:HGNC Symbol;Acc:26299]	1.64606	1.55904	2.85838	2.74016	2.47522	0.958001	0.525835	1.04314	0.769561	0.682326	1.15361	0.331805	1.09463	1.04227	2.41383	3.24339	3.90012	1.97567	1.63174	1.81199	0.605798	1.29711	4.17741	3.79591	1.45152	2.12914	3.98666	2494
chr14:61636839-61663643	chr14	61636839	61663643	26805	*	#N/A	#N/A	TMEM30B	TRMT5 (-202165), TMEM30B (+98317)	#N/A	SNORA70,RPL7AP6,RP11-982M15.6	#N/A	TRMT5 0.05, TMEM30B -0.12	TRMT5 0.05	98	0.484225	#N/A	#N/A	TRMT5	0.05	tRNA methyltransferase 5 [Source:HGNC Symbol;Acc:23141]	3.6758	1.80849	5.63458	3.13658	1.86298	2.44765	1.89695	1.53083	1.44701	1.21405	0.976224	1.47163	1.62348	2.10579	4.11254	5.14677	6.51865	1.62802	1.92216	2.7613	3.13752	3.49183	3.72286	4.24675	2.20158	3.87011	3.9848	1407
chr12:46725870-46911654	chr12	46725870	46911654	185785	*	SLC38A2	#N/A	SLC38A2	SLC38A2 (-52112), SLC38A4 (+401018)	#N/A	LINC00942,RN7SL67P,LMBR1L,WIF1,RP11-1109F11.5,RP11-1060G2.2,RP11-478C19.2,RP11-116D17.3,RP11-1028N23.4,UBA52P7	#N/A	SLC38A2 0.1, SLC38A4 0.21	SLC38A4 0.21	486	0.338697	RP11-474P2.2,RP11-96H19.1,RP11-474P2.4,SLC38A2	#N/A	SLC38A4	0.21	solute carrier family 38, member 4 [Source:HGNC Symbol;Acc:14679]	5.08397	3.82279	8.48506	4.14638	3.2919	2.69732	2.38205	2.34422	2.34755	4.07691	1.57603	2.19301	2.55647	2.27716	5.05765	3.41916	4.06662	4.94305	2.96632	2.70667	2.87306	2.2579	3.97357	3.99572	3.48562	3.33534	3.98464	894
chr7:92297095-92469858	chr7	92297095	92469858	172764	*	CDK6	#N/A	CDK6	FAM133B (-163769), CDK6 (+79754)	#N/A	AC005532.5,AC002480.5,RP5-884M6.1,SLC26A4,LRGUK,AC024084.1	#N/A	CDK6 0.6, FAM133B 0.38	CDK6 0.6	228	0.209789	RNU6-10P	#N/A	CDK6	0.6	cyclin-dependent kinase 6 [Source:HGNC Symbol;Acc:1777]	1.15893	2.42476	1.99426	2.40247	1.35822	1.35557	2.29412	1.7041	1.10176	1.21389	0.914319	2.78225	1.3561	2.24947	2.29845	3.82115	4.14864	2.79019	2.38332	1.75375	2.56612	1.99656	3.83885	4.12432	1.60876	2.70971	3.98159	2692
chr2:173235951-173362474	chr2	173235951	173362474	126524	*	ITGA6	ITGA6	ITGA6	PDK1 (-121484), ITGA6 (+6696)	#N/A	AC016730.1,CAPN14,AC019064.1,RNU4-51P,EDAR,AC097499.1,LRP1B,PRKAG3,UGT1A7,UGT1A1,MROH2A,AC110299.5	#N/A	ITGA6 0.42, PDK1 0	ITGA6 0.42	585	0.433765	AC078883.4,AC078883.3	#N/A	ITGA6	0.42	integrin, alpha 6 [Source:HGNC Symbol;Acc:6142]	3.57573	4.59929	2.58658	1.96361	2.43054	2.22562	3.01068	1.13355	2.33098	1.93119	1.20219	2.41285	1.59191	2.39633	1.77967	2.65539	3.19697	1.74033	2.08061	1.43979	1.36605	1.81065	3.96923	3.98595	2.07505	2.04702	3.97759	1459
chr13:110649422-110677104	chr13	110649422	110677104	27683	*	#N/A	#N/A	IRS2	IRS2 (-224348), COL4A1 (+296233)	#N/A	#N/A	#N/A	IRS2 0.54, COL4A1 0.35	IRS2 0.54	183	0.428564	#N/A	#N/A	IRS2	0.54	insulin receptor substrate 2 [Source:HGNC Symbol;Acc:6126]	0.870974	0.439413	1.76345	0.851175	1.2568	1.07313	0.462427	0.901587	0.649648	0.54007	0.591713	0.885518	0.954876	0.69966	3.23909	2.30185	2.52798	3.47729	1.17677	3.43323	0.476101	5.26289	3.49155	4.43761	0.95182	2.63113	3.96458	2791
chr7:105893824-105928763	chr7	105893824	105928763	34940	*	NAMPT	#N/A	NAMPT	SYPL1 (-158272), NAMPT (+14344)	#N/A	AC147651.3,DLX6-AS1,DLX6,ZNF775	#N/A	SYPL1 0.23, NAMPT 0.06	SYPL1 0.23	118	0.357888	RP11-22N19.2	#N/A	SYPL1	0.23	synaptophysin-like 1 [Source:HGNC Symbol;Acc:11507]	3.3323	5.81405	2.96028	5.22404	2.39457	4.62453	6.68687	4.27059	7.47832	2.83784	1.84693	6.79382	4.3555	4.13468	3.83444	3.00413	3.70114	3.53696	4.66485	3.28049	5.45813	2.42116	4.1168	3.79972	4.27954	3.76633	3.95826	1558
chr15:72445874-72541990	chr15	72445874	72541990	96117	*	GRAMD2,PKM2,PARP6	PKM2,SENP8,MYO9A	GRAMD2	GRAMD2 (-3806)	#N/A	PSTPIP1,AP3B2,HOMER2,CSPG4P11,GOLGA6L4	#N/A	MYO9A 0.33, PARP6 0.63, SENP8 0.16, GRAMD2 0.3	PARP6 0.63	185	0.695055	GRAMD2,PKM	#N/A	PARP6	0.63	poly (ADP-ribose) polymerase family, member 6 [Source:HGNC Symbol;Acc:26921]	4.76033	3.27018	2.40556	2.06797	2.81371	1.47485	3.89587	3.84013	3.97139	3.37846	2.98649	3.78428	3.31885	3.54095	2.35178	2.24342	1.53596	2.59392	4.27631	5.06304	5.24204	3.47861	2.88944	2.86435	2.91128	3.45588	2.87689	983
chr6:27774069-27808980	chr6	27774069	27808980	34912	*	HIST1H4J,HIST1H2AI,HIST1H2BM,HIST1H2BN,HIST1H4K,HIST1H2BL,HIST1H3H,HIST1H2AK,HIST1H2AJ	HIST1H2AL,HIST1H3I,HIST1H4L,HIST1H3J,HIST1H1B	HIST1H4J	HIST1H4J (-359)	#N/A	RP11-428J1.5,ASS1P1,HIST1H2AC,HIST1H1D,ZKSCAN4,GUCA1B,SCML4	#N/A	HIST1H3I 0.4, HIST1H2AJ 0.38, HIST1H2AK 0.49, HIST1H1B 0.39, HIST1H2BL 0.49, HIST1H2BM 0.36, HIST1H2AI 0.43, HIST1H3J 0.38, HIST1H4J 0.46, HIST1H4K 0.53, HIST1H2AL 0.5, HIST1H4L 0.25, HIST1H3H 0.46, HIST1H2BN 0.49	HIST1H4K 0.53	98	0.459025	HIST1H4PS1,HIST1H2BL,HIST1H2AI,HIST1H3H,HIST1H2AJ,HIST1H2BM,HIST1H4J,HIST1H4K,HIST1H2AK	#N/A	HIST1H4K	0.53	histone cluster 1, H4k [Source:HGNC Symbol;Acc:4784]	7.72284	7.10385	9.36154	5.44248	7.12277	3.42931	10.5695	9.61801	10.1436	11.318	8.43723	6.99631	5.75759	10.3134	9.79277	4.50771	4.91462	8.85405	11.2658	9.17293	10.6581	5.63521	3.32991	4.57325	7.55654	7.99245	3.95158	396
chr6:27093065-27117301	chr6	27093065	27117301	24237	*	HIST1H2BK,HIST1H2AH,HIST1H4I,HIST1H2AG,MIR3143,HIST1H2BJ	#N/A	HIST1H4I	HIST1H2BJ (-4654), HIST1H4I (-1893)	#N/A	IRF4,NHLRC1,ZKSCAN4,FRS3,MB21D1	#N/A	HIST1H2BJ 0.27, HIST1H2AH 0.25, HIST1H2AG 0.28, HIST1H2BK 0.3, HIST1H4I 0.4	HIST1H4I 0.4	52	0.30032	MIR3143,HIST1H2BJ,HIST1H2AG,HIST1H2BK,HIST1H4I,HIST1H2AH	#N/A	HIST1H4I	0.4	histone cluster 1, H4i [Source:HGNC Symbol;Acc:4793]	5.84976	7.4623	7.52866	6.17012	5.94444	2.18342	10.4667	8.58126	10.3857	8.14191	5.80237	11.4071	6.91709	9.78946	9.50839	3.79187	4.81785	9.29617	10.8585	7.93489	7.48713	4.15138	3.55071	4.34606	7.16454	6.93571	3.94838	685
chr17:48103539-48195167	chr17	48103539	48195167	91629	*	SAMD14,ITGA3,PDK2	SGCA,DLX3,PPP1R9B	ITGA3	PDK2 (-23286), ITGA3 (+15549)	ITGA3	RNMTL1,ABR,HNRNPA1P16,EMC6,CTDNEP1,NEURL4,CNTROB,TIAF1,SMURF2P1,THRA,ITGA3,RP11-318A15.2,METTL23,CANT1,MAFG	ITGA3	PDK2 0.23, ITGA3 0.68, DLX3 0.05, PPP1R9B 0.51, SGCA -0.01, SAMD14 -0.21	ITGA3 0.68	342	0.37448	RP5-875H18.4,ITGA3,PDK2,RP11-1094H24.4	#N/A	ITGA3	0.68	integrin, alpha 3 (antigen CD49C, alpha 3 subunit of VLA-3 receptor) [Source:HGNC Symbol;Acc:6139]	7.39344	2.33855	2.17306	1.73054	3.05248	1.21744	6.18016	2.73649	3.52424	2.95706	2.49791	3.34449	2.91573	3.75713	2.7682	2.78274	2.17247	2.49685	3.99245	5.92503	6.2134	3.7644	4.11943	3.77699	2.60144	3.94553	3.94821	430
chr16:67269892-67283904	chr16	67269892	67283904	14013	*	SLC9A5,FHOD1	PLEKHG4,LRRC29,E2F4,ELMO3,TMEM208,MIR328,EXOC3L	FHOD1	FHOD1 (+4663), TMEM208 (+15882)	FHOD1	IL21R-AS1,ASPHD1,FHOD1,LINC00311,SPATA33	#N/A	ELMO3 -0.2, LRRC29 0.15, FHOD1 0.68, SLC9A5 0.32, TMEM208 -0.32, PLEKHG4 0.04, E2F4 0.1	FHOD1 0.68	23	0.146486	#N/A	#N/A	FHOD1	0.68	formin homology 2 domain containing 1 [Source:HGNC Symbol;Acc:17905]	5.56299	3.02109	1.30553	1.6141	3.27189	2.69936	9.24538	6.60122	8.97212	7.86442	4.96735	15.0398	7.19943	3.61986	3.75059	2.87451	0.863298	4.2891	12.1177	12.5218	16.4313	7.49687	4.29673	3.59212	5.88155	8.00801	3.94443	758
chr19:39885572-39908797	chr19	39885572	39908797	23226	*	ZFP36,PLEKHG2,MED29	SUPT5H,RPS16,PAF1	ZFP36	ZFP36 (-268)	#N/A	CHAF1A,LONP1,EMR4P,COL5A3,EEF1DP1,SUGP2,C19orf47,PTOV1-AS1,AC006116.20	#N/A	PAF1 0.22, MED29 -0.28, PLEKHG2 0.23, RPS16 -0.06, ZFP36 -0.67, SUPT5H 0.2	PLEKHG2 0.23	60	0.289689	MIR4530,ZFP36	#N/A	PLEKHG2	0.23	pleckstrin homology domain containing, family G (with RhoGef domain) member 2 [Source:HGNC Symbol;Acc:29515]	17.704	7.58988	2.54986	2.28171	4.21567	4.15868	16.8693	15.3334	23.2503	15.1932	12.4138	28.0742	14.3569	11.4595	3.43597	3.47409	1.92888	4.35487	24.4321	16.65	35.2932	9.13235	4.10687	3.77369	11.8327	13.4781	3.94028	13
chr1:153569335-153591427	chr1	153569335	153591427	22093	*	S100A13,S100A14,S100A16	S100A2,S100A3,SNAPIN,C1orf77,S100A1	S100A16	S100A2 (-42040), S100A16 (+1432)	#N/A	RP4-603I14.3,MEF2D,RP11-443B7.1	#N/A	SNAPIN 0.02, S100A3 0.37, S100A16 0.6, S100A13 0.13, S100A14 0.55, S100A2 0.16	S100A16 0.6	60	0.448659	S100A16,S100A14	#N/A	S100A16	0.6	S100 calcium binding protein A16 [Source:HGNC Symbol;Acc:20441]	6.85589	4.85444	2.60754	2.58827	4.63082	0.83674	6.81067	6.68222	5.29919	8.03788	4.61899	3.30544	6.35442	5.11585	3.58965	3.18311	2.13209	4.09317	5.74779	9.49187	7.90508	4.56923	6.20779	5.91703	4.25326	5.23126	6.06241	504
chr11:62302922-62348679	chr11	62302922	62348679	45758	*	AHNAK,EEF1G,TUT1	ROM1,MTA2,B3GAT3,EML3	AHNAK	AHNAK (-11494), EEF1G (+15644)	#N/A	AP000769.1,RP11-121L10.3	#N/A	AHNAK 0.49, TUT1 0.37, MTA2 0.25, EML3 0.1, B3GAT3 0.27	AHNAK 0.49	93	0.284051	RP11-864I4.3,RP11-864I4.4,EEF1G	#N/A	AHNAK	0.49	AHNAK nucleoprotein [Source:HGNC Symbol;Acc:347]	11.559	5.94008	2.72095	2.41013	4.16103	2.50906	12.632	9.03918	9.99658	10.5144	5.70826	10.8278	7.27044	7.26961	3.25989	3.55485	1.93061	5.3435	10.687	10.9685	13.0202	6.42103	4.10687	3.73381	6.23541	7.12029	3.92034	120
chr5:148817943-148945962	chr5	148817943	148945962	128020	*	CSNK1A1	MIR143,MIR145,ARHGEF37,LOC728264,CSNK1A1	CSNK1A1	IL17B (-123114), CSNK1A1 (+48574)	#N/A	CTD-2256P15.2,ATP6AP1L,ZNF608,RP11-436H11.5,TCF7,PCDHGB4,PCDHGB7,PCDHGA12	#N/A	CSNK1A1 0.17, ARHGEF37 0.6, MIR143 0.34, MIR145 0.19	ARHGEF37 0.6	395	0.350346	CTB-89H12.4,RPL29P14,CSNK1A1	#N/A	ARHGEF37	0.6	Rho guanine nucleotide exchange factor (GEF) 37 [Source:HGNC Symbol;Acc:34430]	4.75739	3.10325	2.05747	2.12998	2.39121	1.75454	3.18091	3.58923	2.46915	3.16674	1.96574	2.18389	3.01208	2.62834	1.72812	2.55846	1.61922	1.74766	4.01867	3.85053	3.68529	3.14005	2.91601	3.03386	2.34787	2.94291	2.97494	986
chr3:185394903-185544305	chr3	185394903	185544305	149403	*	IGF2BP2,C3orf65	IGF2BP2	C3orf65	IGF2BP2 (+73240), SENP2 (+165642)	IGF2BP2	LHFPL4,EOMES,CDCP1,UCN2,SLC38A3,GNAI2,RASSF1,PPM1M,STAB1,LRIG1,RP11-62G11.1,PDLIM1P4,DCBLD2,RNU6-26P,LINC00973,LINC00883,TAGLN3,RBP1,PCOLCE2,PSMD2,IGF2BP2,ETV5,TM4SF19,MFI2	#N/A	IGF2BP2 0.85, SENP2 -0.05	IGF2BP2 0.85	355	0.309828	C3orf65,MIR548AQ	#N/A	IGF2BP2	0.85	insulin-like growth factor 2 mRNA binding protein 2 [Source:HGNC Symbol;Acc:28867]	0.642886	0.83285	1.21602	0.983958	0.966244	0.870754	1.493	1.23257	1.04485	0.675858	1.27688	0.987171	1.00075	1.35105	1.98217	2.22699	2.18773	0.727732	1.87826	2.34502	3.38335	1.98223	4.17688	3.6341	1.0025	2.28368	3.90549	2841
chr3:119804488-119835182	chr3	119804488	119835182	30695	*	GSK3B	#N/A	GSK3B	GSK3B (-7322), GPR156 (+184106)	#N/A	LIMD1-AS1,DNAH1,LINC00973	#N/A	GSK3B -0.06, GPR156 0.61	GPR156 0.61	94	0.188213	RN7SL762P	#N/A	GPR156	0.61	G protein-coupled receptor 156 [Source:HGNC Symbol;Acc:20844]	4.0296	4.41613	3.55442	3.27977	3.15536	2.26621	4.59141	3.48168	5.26628	4.24212	2.74545	5.93063	3.28645	3.95436	5.1239	4.07986	2.60046	4.19985	5.06379	4.02081	7.66487	3.17848	3.8895	3.92104	3.74741	4.53317	3.90527	1246
chr1:214551014-214762972	chr1	214551014	214762972	211959	*	PTPN14	CENPF	PTPN14	PTPN14 (+67573), SMYD2 (+202417)	#N/A	RP1-43E13.2,snoU13,LINC00869,ADAMTSL4-AS1,RP11-98D18.1,RORC,AL450992.2,S100A3,VANGL2,RP11-568K15.1,RP4-593C16.3,SLC45A3,RP11-504P24.2,RNU4-21P,DISC1-IT1,PCNXL2,RP11-443B7.1	#N/A	CENPF -0.48, SMYD2 -0.04, PTPN14 0.49	PTPN14 0.49	997	0.324266	RP11-365D23.4,KRT18P12	#N/A	PTPN14	0.49	protein tyrosine phosphatase, non-receptor type 14 [Source:HGNC Symbol;Acc:9647]	2.53866	1.82639	2.34021	2.19098	1.9239	1.06132	1.27199	1.56027	1.30033	1.86489	1.27271	1.1521	1.53341	1.44086	3.89848	3.46631	3.51795	2.20877	1.95201	2.18162	1.62969	2.26944	3.78013	4.02829	1.62665	2.70222	3.90421	1995
chr6:138400525-138438714	chr6	138400525	138438714	38190	*	PERP	KIAA1244	PERP	PERP (+9028), TNFAIP3 (+231039)	#N/A	RP1-136B1.1,RP1-124C6.1,RAET1E,EZR-AS1	#N/A	PERP 0.44, KIAA1244 0.26, TNFAIP3 -0.42	PERP 0.44	177	0.367035	PERP	#N/A	PERP	0.44	PERP, TP53 apoptosis effector [Source:HGNC Symbol;Acc:17637]	7.57067	13.62	5.29844	4.99417	4.32733	2.34827	2.58819	3.31828	3.02604	3.87647	3.08725	1.8416	2.62201	3.14508	4.41458	4.37352	6.82606	3.14722	1.4445	2.94156	1.43471	2.74824	4.14324	3.66452	3.49129	3.45474	3.90388	410
chr5:43057967-43074523	chr5	43057967	43074523	16557	*	LOC100132356	ZNF131,LOC153684,LOC648987,C5orf39	LOC100132356	ZNF131 (-55455), ANXA2R (-22973)	#N/A	AC026740.1,SRD5A1,PAPD7,TRIO,DROSHA,C5orf42,OFD1P17,CTD-2124B8.2,WDR70,CTD-2201E18.3,EEF1A1P19,RPEP1,RPL7P19	#N/A	ZNF131 0.47, ANXA2R 0.17	ZNF131 0.47	54	0.150019	CTD-2035E11.5	#N/A	ZNF131	0.47	zinc finger protein 131 [Source:HGNC Symbol;Acc:12915]	8.36257	4.6797	3.13087	2.97675	4.41501	3.0192	7.12251	11.5688	8.09406	11.1387	5.96336	10.9273	7.9407	6.35052	5.09186	4.29835	3.61853	4.38849	9.71206	10.8484	12.9905	6.38866	4.07256	3.72556	6.40067	7.56406	3.89906	310
chr8:144996798-145054059	chr8	144996798	145054059	57262	*	PLEC,PARP10,MIR661	GRINA,SPATC1,EPPK1	PLEC	PLEC (-385)	#N/A	RHOBTB2,TAGLN2P1	#N/A	PLEC 0.23, PARP10 0.01, GRINA 0.01, SPATC1 -0.24, EPPK1 -0.17	PLEC 0.23	163	0.189251	MIR661	#N/A	PLEC	0.23	plectin [Source:HGNC Symbol;Acc:9069]	17.7463	6.45744	1.76969	2.25579	3.3439	2.39445	19.0901	7.47966	16.1454	12.4618	7.58199	18.7945	8.84227	5.45664	2.74713	2.34008	1.42709	4.3767	12.103	10.9316	18.3377	4.51295	3.83828	3.94327	8.17664	7.48566	3.89078	12
chr13:111554055-111574425	chr13	111554055	111574425	20371	*	ANKRD10	C13orf29	ANKRD10	ANKRD10 (+3176), ING1 (+196911)	#N/A	RP11-523H24.3,SKA3,CENPJ,ANKRD26P4,BRCA2,IFIT1P1,EXOSC8,NUDT15,CDADC1,DIAPH3,CCDC168,TEX30,RP11-65D24.2	#N/A	ANKRD10 -0.08, ING1 0.12	ING1 0.12	83	0.660737	#N/A	#N/A	ING1	0.12	inhibitor of growth family, member 1 [Source:HGNC Symbol;Acc:6062]	4.51233	5.56474	3.04497	2.70289	3.71712	5.37987	13.1707	7.8082	10.6613	5.18261	3.47267	18.2418	6.2897	5.00154	5.02498	3.98887	3.10824	4.26129	8.20129	6.77187	12.7352	4.90011	3.48149	4.29659	6.52143	6.39007	3.88904	1068
chr14:51891630-52193352	chr14	51891630	52193352	301723	*	FRMD6	#N/A	FRMD6	FRMD6 (-76174), TMX1 (+335605)	#N/A	RP11-629F19.1,ZFYVE21	#N/A	TMX1 0.06, FRMD6 0.52	FRMD6 0.52	1278	0.333445	SETP2,FRMD6-AS2,RNU6-1291P,RNU6-1033P,RNA5SP385,RNU6-301P	#N/A	FRMD6	0.52	FERM domain containing 6 [Source:HGNC Symbol;Acc:19839]	1.72563	3.07399	2.55849	2.28473	1.3569	1.57189	1.6004	0.966766	1.57252	1.01779	0.702977	1.1831	1.18194	1.74739	4.13631	2.60148	4.27233	1.20048	1.39317	2.68995	1.25953	2.2462	3.78585	3.99206	1.49226	2.65699	3.88895	2456
chr15:93419000-93480460	chr15	93419000	93480460	61461	*	LOC100507217,CHD2,MIR3175	#N/A	MIR3175	CHD2 (+6672), RGMA (+167362)	#N/A	AC025918.2,RP11-815J21.2	#N/A	CHD2 0.18, RGMA -0.01	CHD2 0.18	215	0.726624	AC013394.2,MIR3175	#N/A	CHD2	0.18	chromodomain helicase DNA binding protein 2 [Source:HGNC Symbol;Acc:1917]	11.2052	14.1542	5.36332	4.20076	3.8958	6.16916	7.49907	15.1434	7.97409	12.6409	4.3457	7.08626	8.06244	6.1946	5.38653	3.53063	3.77114	3.99849	10.2341	10.4341	6.53155	6.57645	3.72516	4.04511	6.6376	6.63779	3.88514	137
chr6:142621097-142735992	chr6	142621097	142735992	114896	*	GPR126	GPR126	GPR126	GPR126 (+55479), HIVEP2 (+587793)	GPR126	FOXQ1,ATAT1,TEAD3,RP11-7K24.3,C6orf132,BCKDHB,C6orf165,RNU6-444P,GRIK2,RP11-367G18.1,RP1-93H18.1,RNA5SP217,RP3-406A7.5,GPR126,RAET1G,XXyac-YX65C7_A.2	#N/A	HIVEP2 0.24, GPR126 0.73	GPR126 0.73	222	0.241537	#N/A	#N/A	GPR126	0.73	G protein-coupled receptor 126 [Source:HGNC Symbol;Acc:13841]	3.16468	1.83593	4.09166	2.45922	2.87982	2.51898	2.29621	1.05089	1.73451	3.3448	0.925414	1.58797	0.987819	1.28948	3.77655	2.12759	3.86107	2.55682	0.555821	1.16643	0.62264	1.20416	4.08485	3.68059	2.28113	1.90204	3.88272	1653
chr13:80055438-80102062	chr13	80055438	80102062	46625	*	NDFIP2	NDFIP2	NDFIP2	NDFIP2 (+23463), SPRY2 (+835044)	#N/A	RANP8,RP11-478K15.6,RP11-327P2.5,MTND5P2,OXGR1,COX5BP6	#N/A	NDFIP2 0.55, SPRY2 0.09	NDFIP2 0.55	105	0.630046	#N/A	#N/A	NDFIP2	0.55	Nedd4 family interacting protein 2 [Source:HGNC Symbol;Acc:18537]	5.38346	3.40662	5.06792	5.34704	3.63046	2.23832	2.66553	1.61528	2.79836	2.78379	1.08454	1.42846	1.54147	1.5407	4.4288	4.22763	5.5924	2.51187	1.789	2.1563	0.930714	1.66188	4.02914	3.71994	2.88004	2.96953	3.87454	806
chr13:107122828-107226718	chr13	107122828	107226718	103891	*	EFNB2,ARGLU1	#N/A	EFNB2	EFNB2 (+12689), DAOA (+1056181)	#N/A	#N/A	#N/A	EFNB2 0.36, ARGLU1 -0.2	EFNB2 0.36	253	0.202539	EFNB2,ARGLU1	#N/A	EFNB2	0.36	ephrin-B2 [Source:HGNC Symbol;Acc:3227]	2.24094	3.60109	1.96846	2.21877	2.49306	2.03095	3.5075	2.8618	3.5217	2.76736	1.92297	3.06608	2.09069	2.17723	2.95834	2.47445	3.16048	1.44939	1.90474	3.83516	3.26836	2.60612	3.77973	3.9616	2.45334	2.88681	3.87066	2174
chr6:26152111-26209550	chr6	26152111	26209550	57440	*	HIST1H2BE,HIST1H2BF,HIST1H2BD,HIST1H4D,HIST1H4E,HIST1H1E,HIST1H2AD,HIST1H3D	HIST1H2BG,HIST1H3F,HIST1H2AC,HIST1H3E,HIST1H4G,HIST1H2BH,HIST1H2BC,HIST1H4C,HIST1H2AE,HIST1H1T,HIST1H4F,HIST1H1D	HIST1H2BE	HIST1H2BE (-3127)	#N/A	HMGN2P28,SIRT5,ZKSCAN4,OARD1,SCML4,RP1-20N2.6	#N/A	HIST1H1D 0.37, HIST1H2BD 0.38, HIST1H2AE 0.09, HIST1H1E 0.28, HIST1H2AC 0.33, HIST1H2BC 0.27, HIST1H1T 0.22, HIST1H2BG 0.18, HIST1H4D 0.05, HIST1H3E 0.06, HIST1H4C 0.35, HIST1H3D 0.31, HIST1H2BH -0.11, HIST1H2BE 0.01, HIST1H2BF 0.16, HIST1H4F 0.11, HIST1H4E 0.29, HIST1H3F -0.14	HIST1H2BD 0.38	226	0.336664	LARP1P1,HIST1H1PS1,RP1-34B20.4,HIST1H1E,HIST1H2BD,HIST1H2BE,HIST1H4D,HIST1H3D,HIST1H2AD,HIST1H2BF,HIST1H4E	#N/A	HIST1H2BD	0.38	histone cluster 1, H2bd [Source:HGNC Symbol;Acc:4747]	9.3687	9.50898	6.9142	4.8956	6.26513	3.06408	9.58203	8.67282	9.51795	9.1906	6.51647	9.69819	5.66353	8.52467	7.64897	4.14617	3.8588	6.54396	9.52488	7.78817	7.45552	4.1336	3.43035	4.30627	6.85842	6.36516	3.86831	226
chr9:113776699-113815142	chr9	113776699	113815142	38444	*	LPAR1	LPAR1	LPAR1	LPAR1 (+4402), MUSK (+364870)	#N/A	RP11-390F4.8,TMEM8B,RP11-262H14.5,LINC00537,RP11-154D17.1,RP11-439K3.1,Y_RNA,RP13-461N9.2,RP11-430K21.2,BRINP1,RXRA,C9orf169	#N/A	MUSK 0.13, LPAR1 0.21	LPAR1 0.21	111	0.515361	#N/A	#N/A	LPAR1	0.21	lysophosphatidic acid receptor 1 [Source:HGNC Symbol;Acc:3166]	4.19883	2.9703	5.1697	0.58679	2.70441	1.31414	2.73413	1.10431	3.14869	2.13737	0.591059	1.67925	1.55626	2.77288	1.30957	3.12902	3.12212	0.425657	1.99422	1.38217	2.62938	1.35279	3.77465	3.96018	2.09863	2.13133	3.86741	1167
chr12:52885131-52935522	chr12	52885131	52935522	50392	*	KRT5,KRT6A	KRT6C,KRT71,KRT6B,KRT74	KRT5	KRT6A (-23286), KRT5 (+4144)	KRT6A,KRT5,KRT6B	PTMAP4,VDR,KRT81,KRT6B,KRT6A,KRT5,AC012531.25,ESYT1,LRP1,CDK4,CYP27B1,CTDSP2,SSH1,RP11-575F12.1	KRT5	KRT6C 0.54, KRT6B 0.76, KRT5 0.8, KRT6A 0.72	KRT5 0.8	255	0.16814	KRT5,AC055736.1	#N/A	KRT5	0.8	keratin 5 [Source:HGNC Symbol;Acc:6442]	1.91251	2.42811	0.375653	2.75269	1.62982	0.78579	2.97787	0.901946	1.65799	1.16757	1.30396	1.60049	1.42336	3.08873	1.50065	3.24613	2.39892	0.788273	3.0533	4.29946	1.55098	2.39638	3.88894	3.83929	1.41081	2.63512	3.86412	2348
chr1:183236081-183253538	chr1	183236081	183253538	17458	*	NMNAT2	#N/A	NMNAT2	LAMC2 (+89387), NMNAT2 (+142927)	#N/A	SKI,ACOT7,PIK3CD,EPHB2,RP1-74M1.3,PHC2,CSMD2,MAP7D1,CSF3R,HIVEP3,LEPRE1,BTBD19,DPYD,MIR137HG,SLC16A1-AS1,RP11-640M9.2,TCHH,KIRREL,HSPA7,ZNF281,AC096677.1,CAPN2	#N/A	LAMC2 0.62, NMNAT2 0.23	LAMC2 0.62	40	0.177242	#N/A	#N/A	LAMC2	0.62	laminin, gamma 2 [Source:HGNC Symbol;Acc:6493]	2.80306	1.07807	1.55603	0.897746	1.49611	1.22603	2.13269	2.38594	2.15425	1.89139	2.53622	3.28918	3.48895	1.38901	4.07583	4.92809	5.05612	3.65883	4.64898	5.70317	4.79767	4.91987	2.89188	2.72073	2.05955	4.87568	2.8063	1845
chr9:127413994-127438035	chr9	127413994	127438035	24042	*	NR6A1	MIR181A2,MIR181B2	MIR181A2	NR5A1 (-156306), NR6A1 (+107541)	#N/A	RP11-542K23.9,LAMC3	#N/A	NR6A1 -0.17	NR6A1 -0.17	13	0.407466	#N/A	#N/A	NR6A1	-0.17	nuclear receptor subfamily 6, group A, member 1 [Source:HGNC Symbol;Acc:7985]	2.5632	3.2446	4.96012	4.28179	2.49999	0.90969	1.76628	1.63458	0.685903	2.59302	1.92048	1.35231	1.6983	1.96668	6.41402	3.66891	7.19723	3.96751	2.01818	3.36527	1.2042	2.61534	3.63873	4.08629	2.3224	3.78331	3.86251	1986
chr8:128477570-128530513	chr8	128477570	128530513	52944	*	LOC727677	POU5F1B	LOC727677	MYC (-244288), POU5F1B (+77507)	#N/A	RP11-585F1.6,RP11-470M17.2	#N/A	MYC 0.06, POU5F1B 0.17	POU5F1B 0.17	249	0.234703	#N/A	#N/A	POU5F1B	0.17	POU class 5 homeobox 1B [Source:HGNC Symbol;Acc:9223]	1.51577	1.96158	4.15107	1.65229	2.81792	1.87085	0.428792	0.560954	0.558018	0.951357	0.599394	0.675795	0.601014	1.33951	2.27831	3.49331	6.25235	2.88847	1.26005	0.83458	0.184499	0.726913	4.07096	3.62688	1.54197	2.14714	3.84892	2547
chr7:106054750-106103782	chr7	106054750	106103782	49033	*	#N/A	#N/A	NAMPT	NAMPT (-153628), CCDC71L (+222176)	#N/A	AC004540.5	#N/A	NAMPT 0.38, CCDC71L 0.17	NAMPT 0.38	227	0.206019	#N/A	#N/A	NAMPT	0.38	nicotinamide phosphoribosyltransferase [Source:HGNC Symbol;Acc:30092]	2.52633	3.51557	4.47614	4.78951	1.82176	2.36575	1.14953	3.7323	0.915659	2.20801	2.15084	1.73465	3.12273	1.69889	2.79498	2.69806	5.02651	0.569162	4.28152	3.1477	1.31949	1.96523	4.26707	3.42403	2.62056	3.03336	3.84555	2006
chr5:72111302-72153168	chr5	72111302	72153168	41867	*	TNPO1	#N/A	TNPO1	FCHO2 (-119573), TNPO1 (+20096)	#N/A	NUP155,EEF1A1P19,GZMK,CTD-2248H3.1	#N/A	TNPO1 0.28, FCHO2 0.07	TNPO1 0.28	93	0.194371	#N/A	#N/A	TNPO1	0.28	transportin 1 [Source:HGNC Symbol;Acc:6401]	2.68473	3.23002	2.73077	8.19594	2.96996	2.16409	5.98777	3.57392	5.16222	2.55883	1.9384	5.47305	2.7648	3.76223	3.97986	3.74216	2.59219	5.12595	3.29737	3.12923	6.52274	1.93197	3.45991	4.2244	3.77312	3.59936	3.84215	1909
chr20:10468190-10671798	chr20	10468190	10671798	203609	*	C20orf94,JAG1	#N/A	JAG1	JAG1 (+84700), SLX4IP (+154043)	#N/A	FAM110A,ITPA,FERMT1,ID1,TM9SF4,BAK1P1,BMP7,NPEPL1,RP11-157P1.4,LAMA5,ZNF512B,LINC00176	#N/A	JAG1 0.34, SLX4IP 0.52, JAG1 0.02	SLX4IP 0.52	703	0.428193	RP5-1099D15.1,JAG1,JAG1	rs571898202 chr20:10520484 5.69	SLX4IP	0.52	SLX4 interacting protein [Source:HGNC Symbol;Acc:16225]	3.57588	4.06735	2.52433	3.2172	1.72097	2.24499	4.42301	1.83143	3.14908	3.92268	1.01615	2.88917	2.10008	2.87593	1.30092	2.52511	2.80125	1.69083	3.36309	3.03254	2.17859	2.09149	3.77966	3.88588	2.53163	2.47042	3.83277	1458
chr1:43808788-43850225	chr1	43808788	43850225	41438	*	MPL,CDC20,ELOVL1,MED8	C1orf84,TIE1,MED8,KIAA0467	ELOVL1	ELOVL1 (+4182), CDC20 (+4823)	#N/A	B3GALT6,UBE2J2,RP5-890O3.9,LRRC47,PHF13,THAP3,RSG1,SZRD1,CROCC,IFFO2,HTR1D,CEP85,XKR8,MECR,PABPC4,SZT2,RNF220,POMGNT1,KTI12,DOCK7,ITGA10,FASLG	#N/A	TIE1 -0.08, ELOVL1 0.47, CDC20 0.41, MED8 0.5	MED8 0.5	70	0.399493	CDC20,ELOVL1,RP1-92O14.3	#N/A	MED8	0.5	mediator complex subunit 8 [Source:HGNC Symbol;Acc:19971]	6.56633	4.4549	2.89962	2.38509	3.29535	3.21143	6.5692	4.62185	7.80439	4.86401	6.22299	7.85137	3.77538	4.5524	3.07342	2.76074	2.02481	3.98967	4.44397	7.73463	8.57462	3.59692	3.81829	3.84593	4.70107	4.6013	3.83211	558
chr2:56054339-56153745	chr2	56054339	56153745	99407	*	EFEMP1	EFEMP1	EFEMP1	PNPT1 (-182997), EFEMP1 (+47232)	#N/A	KCNK3,PAX3	#N/A	EFEMP1 0.28, PNPT1 -0.04	EFEMP1 0.28	413	0.207006	EFEMP1	#N/A	EFEMP1	0.28	EGF containing fibulin-like extracellular matrix protein 1 [Source:HGNC Symbol;Acc:3218]	0.752457	1.52159	5.63955	2.59616	1.34392	1.15665	0.707058	1.26206	0.544252	0.738237	0.604425	0.793679	1.52299	0.564466	5.35663	3.99874	4.44873	3.13319	1.14904	2.12768	0.678687	1.51991	3.64968	3.99301	1.65998	2.7542	3.82135	2822
chr5:158583323-158658447	chr5	158583323	158658447	75125	*	RNF145	UBLCP1	RNF145	EBF1 (-94116), RNF145 (+16176)	#N/A	RP11-447H19.3,MEGF10,TCF7	#N/A	RNF145 0.53, EBF1 0.53, UBLCP1 0.2	RNF145 0.53	199	0.257039	SNORA68,RNF145	#N/A	RNF145	0.53	ring finger protein 145 [Source:HGNC Symbol;Acc:20853]	2.48609	4.16001	2.58282	2.3576	1.31961	1.72758	2.90543	3.99871	2.19914	2.77475	0.878742	3.57887	3.26422	2.46123	2.70163	2.98151	3.05225	4.59748	4.1023	4.25566	3.17687	2.40501	3.56506	4.05441	2.29815	3.23932	3.80974	2032
chr5:73904983-73969312	chr5	73904983	73969312	64330	*	ENC1	HEXB	ENC1	ENC1 (+101)	#N/A	CTD-2199O4.6,RP11-360I2.1,CTD-2517O10.6,TTC23L,NNT-AS1,KLHL3,PCDHGB6,PCYOX1L,RP11-267A15.3	#N/A	HEXB -0.09, ENC1 0.18	ENC1 0.18	222	0.234665	ENC1	#N/A	ENC1	0.18	ectodermal-neural cortex 1 (with BTB domain) [Source:HGNC Symbol;Acc:3345]	4.62817	3.36609	3.50174	3.36708	3.43878	1.97054	3.30608	2.91982	3.0679	3.41015	3.79231	3.44971	2.88674	2.23964	3.43193	2.71404	3.58266	0.82092	2.55168	3.10959	2.40078	2.33787	3.64051	3.97868	3.20944	2.87551	3.8096	1020
chr10:75621889-75701280	chr10	75621889	75701280	79392	*	CAMK2G,C10orf55,PLAU	CAMK2G	PLAU	CAMK2G (-27242), PLAU (-9330)	#N/A	RP13-463N16.6,ARHGAP22,RPSAP6	#N/A	PLAU 0.31, CAMK2G 0.1, C10orf55 0.49	C10orf55 0.49	209	0.0794754	PLAU,C10orf55	#N/A	C10orf55	0.49	chromosome 10 open reading frame 55 [Source:HGNC Symbol;Acc:31008]	6.72633	3.17213	3.46066	1.95173	3.27932	2.98347	7.79161	4.79643	5.19403	6.22791	3.9565	4.74021	4.56026	3.06906	2.912	2.92743	2.74733	2.44227	6.97589	6.38097	8.81089	4.39029	3.83673	3.77012	4.03934	5.02069	3.80342	531
chr15:71717246-71769567	chr15	71717246	71769567	52322	*	THSD4	#N/A	THSD4	SENP8 (-665785), THSD4 (+354116)	#N/A	SLC12A6,RP11-532F12.5,SPINT1,ABHD17C	#N/A	SENP8 0.28, THSD4 0.29	THSD4 0.29	225	0.453905	AC108861.1	#N/A	THSD4	0.29	thrombospondin, type I, domain containing 4 [Source:HGNC Symbol;Acc:25835]	1.38564	1.5087	2.48772	2.67099	2.16564	1.10316	1.15176	1.02422	0.612014	0.783709	0.971883	0.794959	1.14717	1.28865	3.04609	2.92343	3.97772	0.859561	0.967797	1.03287	0.395624	0.953617	4.01341	3.58574	1.41525	1.89959	3.79958	2608
chr6:143378740-143395026	chr6	143378740	143395026	16287	*	AIG1	#N/A	AIG1	AIG1 (+4870), ADAT2 (+384927)	#N/A	U91328.20,RP11-7K24.3,TRERF1,KLHL31,IRAK1BP1,HMGN3-AS1,RP11-177G23.2,RP1-102H19.8,RNU6-444P,RP1-122O8.7,MANEA-AS1,RP11-98I9.4,RNA5SP217,RPL5P18,Y_RNA,LINC00271,RP3-325F22.5,CCDC28A,RP1-95L4.4,RAET1E,RAET1G,ARID1B,EZR-AS1,RNU4ATAC18P,PNLDC1,LPA,ERMARD	#N/A	AIG1 0.62, ADAT2 0.3	AIG1 0.62	52	0.644575	#N/A	#N/A	AIG1	0.62	androgen-induced 1 [Source:HGNC Symbol;Acc:21607]	8.6612	7.36607	14.1625	3.73803	4.46234	2.55436	5.37493	3.92234	4.3876	3.77732	2.37189	3.85325	3.03105	3.76894	4.69273	4.32395	6.15085	2.30383	2.62658	3.70026	3.76503	3.45567	3.65613	3.93727	4.70427	4.10215	3.7967	279
chr6:32131177-32167061	chr6	32131177	32167061	35885	*	AGER,PBX2,RNF5,EGFL8,AGPAT1,PPT2,GPSM3,RNF5P1,NOTCH4	ATF6B,FKBPL,PRRT1,LOC100507547	RNF5P1	AGPAT1 (-4262), RNF5 (+2988)	#N/A	RP11-420G6.4,SERPINB6,RN7SL128P,GMNN,IQCB2P,MDC1,SYNGAP1,RP1-179N16.6,FGD2,TFEB,FRS3,OSTCP6,MTRNR2L9,RP11-296E7.1,ARMC2,RP11-57K17.1,SAMD3	#N/A	NOTCH4 0.36, PBX2 -0.18, AGER 0.09, RNF5 -0.44, AGPAT1 -0.31, GPSM3 -0.18, ATF6B -0.18	NOTCH4 0.36	116	0.382454	XXbac-BPG300A18.13,EGFL8,AGPAT1,RNF5,AGER,PBX2,GPSM3	#N/A	NOTCH4	0.36	notch 4 [Source:HGNC Symbol;Acc:7884]	9.61451	5.55653	1.7322	1.91942	3.05551	2.82023	8.76668	7.71531	9.52075	8.67354	8.48373	18.3372	8.18195	6.68796	2.70807	2.38506	1.82555	3.59763	14.4656	7.99012	11.8391	6.26164	3.61655	3.97198	6.96939	6.78216	3.79427	211
chr12:93962791-93990625	chr12	93962791	93990625	27835	*	SOCS2	#N/A	SOCS2	CRADD (-94785), SOCS2 (+13118)	#N/A	ENO2,RP11-22B23.1,RP11-599J14.2,DDX11,RP1-197B17.3,PFKM,ASIC1,RP11-603J24.14,TIMELESS,RFC5,RNU4-1,KDM2B,MPHOSPH9,C12orf65,RILPL1,POLE	#N/A	SOCS2 0.51, CRADD 0.17	SOCS2 0.51	81	0.50985	SOCS2	#N/A	SOCS2	0.51	suppressor of cytokine signaling 2 [Source:HGNC Symbol;Acc:19382]	2.73735	2.12298	0.437173	0.971185	0.601465	2.5052	12.9404	4.96798	12.7382	3.94818	3.31538	7.2923	5.31571	4.33627	1.72489	2.95583	2.438	1.46916	3.56401	4.54731	9.71277	3.02936	3.17669	4.40669	4.12498	3.99602	3.79169	1877
chr10:1081618-1109136	chr10	1081618	1109136	27519	*	IDI1,WDR37,IDI2-AS1	GTPBP4,IDI2-AS1,IDI2	IDI1	IDI1 (-267), WDR37 (-101)	#N/A	TPT1P10,RPL17P50,UROS	#N/A	WDR37 0.09, IDI1 0.25, GTPBP4 0.31, IDI2-AS1 0.31	IDI2-AS1 0.31	86	0.712956	RNU7-163P,IDI1	#N/A	IDI2-AS1	0.31	IDI2 antisense RNA 1 [Source:HGNC Symbol;Acc:30885]	5.80515	5.17339	2.55824	2.68359	3.64356	2.81213	7.78829	5.45579	9.52925	5.62254	3.5161	9.4464	4.62112	6.30287	4.18179	3.59377	1.91438	4.17972	8.12522	5.05042	11.1055	2.91638	3.8125	3.75633	4.93699	5.26964	3.78442	697
chr17:7375482-7393667	chr17	7375482	7393667	18186	*	POLR2A,ZBTB4,AMAC1L3	FGF11,CHRNB1,C17orf74,TMEM102	AMAC1L3	POLR2A (-3110), SLC35G6 (-146)	#N/A	HNRNPA1P16,RP11-333E1.1,C17orf51,DBF4B,MIR301A,MAP3K3,RP11-51F16.5,UNK,RNF157,JMJD6	#N/A	FGF11 -0.2, CHRNB1 -0.19, ZBTB4 0.26, POLR2A -0.12, TMEM102 -0.43	ZBTB4 0.26	87	0.164471	SLC35G6	#N/A	ZBTB4	0.26	zinc finger and BTB domain containing 4 [Source:HGNC Symbol;Acc:23847]	13.17	5.88103	3.47728	3.18072	4.37309	4.02713	9.94252	15.2789	15.0669	11.7197	10.754	12.3156	9.63533	7.75543	3.0502	3.0261	2.37869	4.76362	13.7227	12.2919	17.7562	5.4543	3.76933	3.77881	8.28331	8.24002	3.77407	71
chr17:7735650-7763204	chr17	7735650	7763204	27555	*	DNAH2,KDM6B,TMEM88,LSMD1,CYB5D1	SCARNA21,CHD3	KDM6B	TMEM88 (-8956), KDM6B (+6205)	#N/A	RP11-48B14.1,PELP1,C17orf49,RP11-214O1.3,MYO15A,ZNF286B,UPF3AP2,UBBP4,RP11-260A9.6,RP11-260A9.4,SPAG5,MIR4523,ATAD5,SH3GL1P1,RP11-1094M14.7,RPL17P42,PIP4K2B,STARD3,THRA,RP5-1028K7.2,TTC25,PSMC3IP,TMEM101,UBTF,ATP5G1,GNGT2,PPP1R9B,EME1,RP11-421E14.2,MIR142,TEX14,RAD51C,SKA2,MIR454,CTD-2510F5.4,Y_RNA,PTRH2,HEATR6,CTD-2319I12.2,CTD-2319I12.4,RP11-3K24.1,RP11-15E18.1,Y_RNA,FTSJ3,SCN4A,POLG2,PITPNC1,K…	#N/A	KDM6B -0.18, TMEM88 0.16, CHD3 0.37, CYB5D1 0.22, LSMD1 0.02, DNAH2 0.04, SCARNA21 -0.18, SCARNA21 -0.43	CHD3 0.37	75	0.618645	KDM6B,TMEM88	#N/A	CHD3	0.37	chromodomain helicase DNA binding protein 3 [Source:HGNC Symbol;Acc:1918]	15.5445	6.20542	2.03251	2.26135	5.54722	3.49217	16.3833	10.0436	17.9414	11.3487	12.4085	29.3165	9.95922	8.14436	4.19522	2.79014	1.663	4.58318	16.2592	11.5445	21.3035	6.15704	4.01891	3.52853	10.4786	9.13038	3.77372	32
chr1:94643581-94808973	chr1	94643581	94808973	165393	*	ARHGAP29	#N/A	ARHGAP29	ABCD3 (-157734), ARHGAP29 (-23156)	ARHGAP29	ERRFI1,PAX7,MIR3605,SZT2-AS1,MAST2,ARHGAP29,F3,TCHH,PGBD5,GNG4,MIR1537,FABP7P1,RP11-370K11.1,AKT3-IT1	#N/A	ABCD3 -0.18, ARHGAP29 0.85	ARHGAP29 0.85	336	0.264159	RP11-148B18.1,GAPDHP29,RP11-148B18.4,RP11-148B18.3	#N/A	ARHGAP29	0.85	Rho GTPase activating protein 29 [Source:HGNC Symbol;Acc:30207]	0.73596	1.03673	5.5707	1.51454	1.33647	1.17252	0.863463	1.85726	0.842208	1.55176	1.20306	0.992951	1.69397	0.799496	5.47456	2.57882	2.95876	0.88837	0.886303	2.85442	1.89824	2.32023	3.44761	4.09685	1.76424	2.71019	3.77223	2825
chr1:85986765-86050834	chr1	85986765	86050834	64070	*	CYR61,DDAH1	#N/A	DDAH1	DDAH1 (-87977), CYR61 (-27644)	#N/A	VWA1,ERRFI1,RBP7,KIF1B,RNU5E-1,RNU5E-4P,AGMAT,E2F2,SRSF10,RP1-125I3.2,STMN1,CEP85,RP1-159A19.3,SYNC,C1orf216,CLSPN,SNORA63,SF3A3,MACF1,CTPS1,RIMKLA,KDM4A-AS1,RP5-1198O20.4,RNU5D-1,STIL,RP11-504A18.1,SGIP1,NEGR1,NEXN-AS1,NEXN,PTGFR,BRDT,CNN3,RP4-639F20.1,HIST2H2BA,SRGAP2C,FAM72D,SRGAP2B,NBPF20,FAM72C,S100A13,CADM3,CCDC19,RGS4,NUF2,DPT,RN7SL333P,PRRX1,FMO2,FMO1,RP11-296O14.2,ANKRD45,ANGPTL1,RGS2,LM…	#N/A	CYR61 0.53, DDAH1 0.54	DDAH1 0.54	160	0.482845	RP11-290M5.4,CYR61	#N/A	DDAH1	0.54	dimethylarginine dimethylaminohydrolase 1 [Source:HGNC Symbol;Acc:2715]	1.223	1.60782	1.42792	1.95795	1.5618	1.59533	2.86485	2.83881	2.49946	1.19819	0.928157	2.94355	2.57269	1.23952	3.57266	2.86738	2.13074	2.38845	1.66407	2.61483	1.99095	1.79562	3.38327	4.13257	1.85389	2.37661	3.75792	2673
chr20:2081733-2114283	chr20	2081733	2114283	32551	*	STK35	#N/A	STK35	TGM3 (-178639), STK35 (+15751)	#N/A	NOP56,ESF1,SNRPB2,POFUT1,CDK5RAP1,EIF2S2,PROCR,MMP24-AS1,CEP250,RP3-477O4.16,AAR2,RP5-977B1.7,TGIF2,RPS27AP3,RPN2,CTNNBL1,TTI1,RN7SKP173,PLCG1,AL031663.2,Y_RNA,RP5-955M13.4,RP11-15M15.1,snoU13,RAE1,SLC2A4RG	#N/A	TGM3 -0.16, STK35 0.32	STK35 0.32	93	0.239559	#N/A	#N/A	STK35	0.32	serine/threonine kinase 35 [Source:HGNC Symbol;Acc:16254]	4.53308	4.06024	2.23256	2.19288	3.03213	2.71669	7.43107	3.2531	7.25675	4.45958	3.71553	10.5492	3.24966	3.67933	2.72354	2.94462	2.29248	2.97412	3.80848	4.84404	6.79989	3.12834	3.52736	3.98054	4.37833	3.79163	3.75395	1062
chr1:169057834-169103404	chr1	169057834	169103404	45571	*	ATP1B1,NME7	#N/A	ATP1B1	ATP1B1 (+5684), NME7 (+256586)	#N/A	CAMTA1,CORT,VPS13D,RP11-474O21.5,TMEM51,MINOS1,PINK1-AS,EIF4G3,CDC42-IT1,RP5-1057J7.6,FUCA1,C1orf63,RP11-335G20.7,PUM1,RP11-84A19.4,ZSCAN20,ZMYM4,RP11-416A14.1,PPCS,DMAP1,RPS15AP10,ATPAF1,CYP4Z2P,CYP4Z1,RP5-1024N4.4,SPATA6,RNF11,RP4-657D16.3,BTF3L4,TMEM59,CACHD1,RAVER2,RP11-182I10.3,SLC2A3P2,RP4-535B20.4,RNU6-1176P,MIR3671,RP4-535B20.1,LEPR,LEPROT,RP4-630A11.3,MIER1,GNG12,FPGT,RP11-17E13.2,CRYZ,T…	#N/A	ATP1B1 0.62, NME7 0.36	ATP1B1 0.62	205	0.282135	RP5-1018K9.1,ATP1B1	#N/A	ATP1B1	0.62	ATPase, Na+/K+ transporting, beta 1 polypeptide [Source:HGNC Symbol;Acc:804]	7.2637	5.37686	4.15773	3.17258	2.08255	4.71071	4.30765	6.48818	2.55873	2.46398	2.45876	4.33054	3.51634	5.8519	3.26926	3.99654	3.76734	4.09557	3.58272	3.4057	3.68596	2.51611	3.56713	3.93192	3.27244	3.46052	3.74953	451
chr3:149048159-149120831	chr3	149048159	149120831	72673	*	TM4SF18,TM4SF1	#N/A	TM4SF1	TM4SF18 (-32947), TM4SF1 (+11157)	#N/A	SLC6A20,ROBO1,AMOTL2,GPR87,RP11-379F4.7,RARRES1,RP11-379F4.8,PRKCI,RN7SKP40	#N/A	TM4SF18 0.34, TM4SF1 0.47	TM4SF1 0.47	283	0.159341	RP11-2G17.1,TM4SF1-AS1,RP11-278L15.2,TM4SF1	#N/A	TM4SF1	0.47	transmembrane 4 L six family member 1 [Source:HGNC Symbol;Acc:11853]	3.15785	3.88129	5.54896	3.87976	4.4076	1.86455	2.17186	3.56724	0.875267	2.02804	1.12699	1.21131	2.77075	1.7412	4.13314	4.08194	5.81605	7.09517	2.30104	5.14872	1.19684	3.08326	3.60725	3.88855	2.6348	3.68014	3.7479	1658
chr9:127621007-127644577	chr9	127621007	127644577	23571	*	ARPC5L,RPL35,GOLGA1	WDR38	ARPC5L	ARPC5L (+8383), GOLGA1 (+70586)	#N/A	PRSS3,BMS1P10,RP11-522I20.3,RMI1,CDC20P1,CKS2,CENPP,HSD17B3,NANOGP5,RALGAPA1P,POLE3	#N/A	GOLGA1 0.31, RPL35 -0.02, ARPC5L 0.35	ARPC5L 0.35	42	0.693922	ARPC5L	#N/A	ARPC5L	0.35	actin related protein 2/3 complex, subunit 5-like [Source:HGNC Symbol;Acc:23366]	7.03897	3.44922	2.0175	2.62937	3.8976	3.40825	9.32607	5.17528	9.51746	5.33466	5.95167	12.6991	5.9117	8.36318	3.06626	2.96219	1.41225	4.4909	8.25181	6.15454	11.0522	3.61162	3.85468	3.61063	5.70748	5.21583	3.73266	482
chr16:31461711-31473218	chr16	31461711	31473218	11508	*	ARMC5	TGFB1I1,SLC5A2,COX6A2,C16orf58,ZNF843	ARMC5	ARMC5 (-2852)	#N/A	IL21R-AS1	#N/A	SLC5A2 0.33, TGFB1I1 0.2, C16orf58 0.32, ARMC5 0.42	ARMC5 0.42	26	0.367937	RP11-452L6.5	#N/A	ARMC5	0.42	armadillo repeat containing 5 [Source:HGNC Symbol;Acc:25781]	7.35055	4.74366	2.40054	3.76098	4.07106	2.52439	10.0963	5.94343	11.9363	7.62719	5.85813	10.2795	4.77065	6.02209	3.23681	3.7959	1.80418	4.88731	8.82795	7.90652	15.6652	5.04164	3.96074	3.49841	5.9143	6.61117	3.72958	438
chr11:33060310-33086301	chr11	33060310	33086301	25992	*	TCP11L1	DEPDC7,NCRNA00294	TCP11L1	TCP11L1 (+12343), CSTF3 (+109705)	DEPDC7	DEPDC7,PRR5L,FEN1,CCDC88B,BRMS1,PELI3,RP11-820L6.1	#N/A	DEPDC7 0.75, CSTF3 0.08, TCP11L1 0.56	DEPDC7 0.75	194	0.170578	#N/A	#N/A	DEPDC7	0.75	DEP domain containing 7 [Source:HGNC Symbol;Acc:29899]	3.35634	2.37799	3.05444	3.27198	2.21632	1.89498	5.50984	4.3005	4.05364	3.13931	2.32022	4.41465	4.14462	2.58507	6.71703	4.62737	2.06826	2.52564	5.05235	4.41494	6.70645	3.49431	3.25712	2.27528	3.1678	4.72582	2.7662	1545
chr12:59234248-59320086	chr12	59234248	59320086	85839	*	LRIG3	#N/A	LRIG3	LRIG3 (+37136), XRCC6BP1 (+941807)	#N/A	#N/A	#N/A	LRIG3 0.46, XRCC6BP1 0.01	LRIG3 0.46	352	0.216275	LRIG3	#N/A	LRIG3	0.46	leucine-rich repeats and immunoglobulin-like domains 3 [Source:HGNC Symbol;Acc:30991]	2.10076	5.33113	1.63651	3.32282	1.97505	1.77381	2.57295	1.90341	1.80074	0.995035	1.3053	1.37864	1.88324	1.63428	1.61679	2.11093	2.87801	1.6207	1.63381	1.60353	1.06763	1.25065	3.83434	3.58569	1.78568	1.73734	3.71001	2244
chr11:79063195-79152606	chr11	79063195	79152606	89412	*	MIR708,ODZ4	#N/A	MIR708	NARS2 (-821992), TENM4 (+43794)	#N/A	MYRF,TMEM258,C11orf48,TMEM179B,WDR74,RPS6KB2,MMP10,MMP12,KRT18P59	#N/A	NARS2 0.2, TENM4 0.53	TENM4 0.53	401	0.21977	MIR708,MIR5579	#N/A	TENM4	0.53	teneurin transmembrane protein 4 [Source:HGNC Symbol;Acc:29945]	1.06667	2.59217	0.401007	0.678321	0.661856	2.65145	2.70566	0.667412	0.997142	0.635544	1.42653	2.09675	0.976479	1.80196	0.519579	0.695083	2.16635	0.505603	1.35886	1.15762	2.46576	1.11721	3.42614	3.98774	1.16945	1.35435	3.70694	2728
chr6:105793412-105849646	chr6	105793412	105849646	56235	*	PREP	#N/A	PREP	POPDC3 (-193794), PREP (+29430)	#N/A	RP4-625H18.2,C6orf136,RP3-391O22.3,MAPK13,PRICKLE4,RP11-7K24.3,TRERF1,TNFRSF21,KLHL31,RP11-79N23.1,RNU6-444P,SMPD2,RP1-124C6.1,RP11-346D19.1,RP11-367G18.1,RP11-544L8__B.4,RP3-399L15.3,TSPYL1,RNA5SP217,Y_RNA,RP3-406A7.7,RP3-325F22.5,PERP,AIG1,RP1-95L4.3,RP1-95L4.4,RAET1E,RAET1G,AL591025.1,EZR-AS1,LPA,MIR4644	#N/A	PREP 0.57, POPDC3 -0.51	PREP 0.57	193	0.159252	#N/A	#N/A	PREP	0.57	prolyl endopeptidase [Source:HGNC Symbol;Acc:9358]	2.46042	2.14117	1.89885	2.07551	1.89301	1.39285	1.09215	0.715844	1.25975	0.896062	0.925996	0.802919	0.830761	1.6594	1.25241	2.01177	2.21601	0.925921	0.750301	1.032	0.41539	0.819407	3.8615	3.54417	1.33063	1.2139	3.70284	2049
chr2:235038351-235112585	chr2	235038351	235112585	74235	*	#N/A	#N/A	SPP2	SPP2 (+116125), ARL4C (+330229)	ARL4C	DYSF,LOXL3,TRABD2A,LINC00152,RFX8,MIR4435-1HG,MARCO,MYO7B,SCN1A,AC007879.7,SLC4A3,DNER,ARL4C,AC112721.1,AC112721.2,RAMP1	#N/A	ARL4C 0.69	ARL4C 0.69	247	0.223389	#N/A	#N/A	ARL4C	0.69	ADP-ribosylation factor-like 4C [Source:HGNC Symbol;Acc:698]	1.12828	0.608825	0.936201	1.14459	1.17139	1.05371	0.967305	1.09469	1.0493	1.0669	1.54828	1.23053	1.88254	0.788935	2.36909	1.3205	2.81197	0.441306	2.14469	2.60149	2.38608	2.29743	3.68088	3.72026	1.23149	2.27589	3.70057	2704
chr4:15638694-15698050	chr4	15638694	15698050	59357	*	FBXL5,FAM200B	BST1,FBXL5	FBXL5	FAM200B (-15057), FBXL5 (-11337)	#N/A	RP11-614F17.2	#N/A	BST1 0.14, FBXL5 0.3, FAM200B 0.29	FBXL5 0.3	203	0.228944	#N/A	#N/A	FBXL5	0.3	F-box and leucine-rich repeat protein 5 [Source:HGNC Symbol;Acc:13602]	5.15884	7.41119	4.4038	3.41437	2.64325	3.93931	5.91325	5.14549	4.35345	5.003	2.68771	5.68461	3.69518	4.06382	3.45631	3.44414	2.96509	3.84436	6.47562	4.75408	5.93761	3.21627	3.65774	3.73188	3.98052	4.3213	3.69481	872
chr20:56221358-56303482	chr20	56221358	56303482	82125	*	PMEPA1	ZBP1	PMEPA1	ZBP1 (-66891), PMEPA1 (+22538)	PMEPA1	PMEPA1,ZBTB46	PMEPA1	PMEPA1 0.86, ZBP1 -0.03	PMEPA1 0.86	352	0.324918	PMEPA1	#N/A	PMEPA1	0.86	prostate transmembrane protein, androgen induced 1 [Source:HGNC Symbol;Acc:14107]	2.9876	1.4569	0.551337	1.48883	1.77154	0.996236	6.69589	2.91789	3.38319	3.99386	2.65389	6.46902	3.06373	1.74831	2.21466	1.00407	3.08801	1.07352	4.65305	10.6413	4.12992	5.80722	3.84055	3.54134	2.70796	4.50546	3.69094	1745
chr2:206490104-206667280	chr2	206490104	206667280	177177	*	NRP2	NRP2	NRP2	NRP2 (+31468), INO80D (+372214)	#N/A	TEX41,GULP1	#N/A	INO80D 0.05, NRP2 0.48	NRP2 0.48	538	0.333056	AC007362.3,AC007362.1,NRP2	#N/A	NRP2	0.48	neuropilin 2 [Source:HGNC Symbol;Acc:8005]	1.93667	2.90055	1.07294	1.15944	1.45558	1.27543	2.5049	2.99995	1.46641	1.13926	1.61094	3.06745	2.92317	1.42209	0.658739	2.43524	2.33774	0.900366	2.63874	4.64552	1.78147	2.76585	3.54265	3.83813	1.68563	2.46618	3.69039	2339
chr10:82142721-82296589	chr10	82142721	82296589	153869	*	C10orf58,TSPAN14	DYDC1,SH2D4B,DYDC2	TSPAN14	NRG3 (-1415415), TSPAN14 (+5733)	#N/A	RP11-324I22.4,RP11-50E11.3,COX20P1,MSS51,MIR606,RP11-380G5.3,NPM1P25,PYROXD2,FBXW4,SFXN4,PSTK,CTBP2,FANK1	#N/A	TSPAN14 0.6, SH2D4B -0.6	TSPAN14 0.6	579	0.220601	RP11-137H2.6,RP11-137H2.4,FAM213A,TSPAN14	#N/A	TSPAN14	0.6	tetraspanin 14 [Source:HGNC Symbol;Acc:23303]	10.2981	6.72489	2.4482	2.10999	3.54801	3.30198	5.01963	6.16922	5.48544	7.96459	3.88296	6.44629	4.23522	5.61121	2.0753	2.25704	1.583	1.71307	5.9663	6.5651	5.77284	3.51783	3.68746	3.67015	4.3803	3.96249	3.67881	176
chr5:140886193-140909652	chr5	140886193	140909652	23460	*	PCDHGB3,PCDHGC3,PCDHGA2,PCDHGA3,PCDHGA8,PCDHGA11,PCDHGA10,PCDHGA12,PCDHGA4,PCDHGA9,PCDHGB6,PCDHGC5,DIAPH1,PCDHGA5,PCDHGB4,PCDHGB5,PCDHGB7,PCDHGA7,PCDHGB1,PCDHGC4,PCDHGA1,PCDHGA6,PCDHGB2	PCDHGC3,PCDHGC4,PCDHGC5	PCDHGC5	PCDHGC5 (+29115), DIAPH1 (+100699)	#N/A	SRD5A1,RBBP4P1,MYO10,OXCT1,TRIM36,TCF7,REEP2,CXXC5	#N/A	PCDHGA2 -0.04, DIAPH1 -0.07, PCDHGA1 0.35, PCDHGC3 0.21, PCDHGC5 0.24, PCDHGC4 0.32, PCDHGA12 0.22, PCDHGB6 0.29, PCDHGA5 0.04, PCDHGA7 0.15, PCDHGA6 0.12, PCDHGA8 0.02, PCDHGA10 0.2, PCDHGA11 0.04, PCDHGB2 0.28, PCDHGB4 -0.03, PCDHGB7 0.05, PCDHGB1 0.25, PCDHGA3 0.23, PCDHGA9 0.22, PCDHGB3 0.23, PCDHGA4 0	PCDHGA1 0.35	51	0.233045	#N/A	#N/A	PCDHGA1	0.35	protocadherin gamma subfamily A, 1 [Source:HGNC Symbol;Acc:8696]	4.1465	4.28893	2.99854	1.25009	1.89534	1.6718	6.26872	4.89371	3.50864	5.32824	2.39474	6.24339	4.66307	3.34863	2.35345	3.13739	4.45532	0.865287	6.82756	9.79276	7.15207	5.11757	4.00151	3.35434	3.32821	5.54802	3.67793	1189
chr5:180207475-180268914	chr5	180207475	180268914	61440	*	LOC729678,MGAT1	OR2Y1,MGAT1,ZFP62	MGAT1	MGAT1 (-1366)	#N/A	FAM173B,FAM105B,ZNF622,HSPD1P1,LINC01021,DROSHA,CTD-2152M20.2,ZFR,AMACR,BRIX1,DNAJC21,SKP2,NADK2-AS1,NIPBL,C5orf42,WDR70,RICTOR,ZNF131,CTD-2636A23.2,EEF1A1P19,CTD-2210P15.2,GZMK,CTC-451P13.1,RPL7P24,CKMT2-AS1,ZCCHC9,SCARNA18,XRCC4,POLR3G,NPM1P27,ANKRD32,ARSK,AC008592.3,RIOK2,RNU6-334P,RN7SKP230,XBP1P1,PTMAP2,CTC-441N14.4,KIF3A,CDKL3,CATSPER3,PKD2L2,BRD8,RPL7P19,FAM114A2,PWWP2A,RP11-34P1.2,C5orf54…	#N/A	MGAT1 0.08, ZFP62 0.47	ZFP62 0.47	300	0.578341	CTC-205M6.5,LINC00847,MGAT1	#N/A	ZFP62	0.47	ZFP62 zinc finger protein [Source:HGNC Symbol;Acc:23241]	8.62318	5.34502	2.84526	1.96532	2.19427	5.32942	8.67868	9.60813	10.2379	7.6878	9.14435	12.638	7.14826	8.60375	2.29297	2.3364	1.89103	2.14655	7.96839	6.81869	9.78234	4.29557	3.4539	3.89797	6.57673	5.05506	3.67593	283
chr20:19714780-20004308	chr20	19714780	20004308	289529	*	NAA20,RIN2	CRNKL1,C20orf26	RIN2	RIN2 (-7621), SLC24A3 (+666254)	#N/A	RNU105B,BFSP1,ASXL1,ACSS2,OSER1-AS1,GNAS-AS1	#N/A	C20orf26 -0.22, CRNKL1 0.17, RIN2 0.6, NAA20 -0.03, SLC24A3 0.06	RIN2 0.6	1302	0.233798	AL121761.1,RP1-122P22.2,RPL12L3,AL121761.2,RIN2	#N/A	RIN2	0.6	Ras and Rab interactor 2 [Source:HGNC Symbol;Acc:18750]	3.46895	2.78778	1.85017	1.71164	1.83009	1.39999	2.7442	3.67277	4.12497	3.94942	2.46852	2.49732	3.00317	2.35616	1.7422	1.89381	1.54882	1.46861	2.66127	3.57299	2.63931	2.40354	2.60194	2.52923	2.53725	2.35171	2.56558	1503
chr3:189454580-189812502	chr3	189454580	189812502	357923	*	TP63,LEPREL1,MIR944	TP63	MIR944	LEPREL1 (+205177), TP63 (+284325)	#N/A	SRGAP3,PRKCD,SYNPR-AS1,TIPARP-AS1,MTND5P15	#N/A	TP63 0.53, LEPREL1 0.06, MIR944 0.53	TP63 0.53	1520	0.423005	MIR944,MTAPP2	rs710521 chr3:189645933 10.7, rs1515490 chr3:189596855 5.49	TP63	0.53	tumor protein p63 [Source:HGNC Symbol;Acc:15979]	3.42854	3.20815	4.99983	3.3996	2.22491	1.7223	1.35394	0.665505	1.26649	1.23767	1.02745	0.745804	0.586444	1.70424	3.73299	3.69601	5.9598	1.57474	1.62665	1.70844	0.845116	1.35008	3.90293	3.42353	1.91228	2.70273	3.66323	1523
chr7:24761000-24798080	chr7	24761000	24798080	37081	*	DFNA5	#N/A	DFNA5	DFNA5 (+18192), MPP6 (+166575)	DFNA5,MPP6	ARL4A,DNAH11,MPP6,DFNA5,CREB5,ADCYAP1R1,TVP23CP1,CDK6,ZSCAN21,RABL5,DPY19L2P2,snoU109,CAV1,MET,MIR29A,RP11-138A9.1,AC009784.3,HIPK2,MGAM,RN7SL535P,AC093673.5,ZYX,FAM115B,SMARCD3	#N/A	MPP6 0.71, DFNA5 0.79	DFNA5 0.79	163	0.441638	#N/A	#N/A	DFNA5	0.79	deafness, autosomal dominant 5 [Source:HGNC Symbol;Acc:2810]	2.123	1.25891	0.966841	1.35998	0.661514	1.23553	1.78639	1.76141	0.944355	0.799413	1.038	0.962544	1.0773	1.191	1.07029	2.66223	2.07183	2.33906	1.99388	2.53207	2.68554	1.60261	3.92833	3.39106	1.00505	2.08835	3.6597	2232
chr19:42742565-42763877	chr19	42742565	42763877	21313	*	GSK3A,ERF	CIC,PAFAH1B3,PRR19,DEDD2,ZNF526	ERF	GSK3A (-6476), ENSG00000268643 (+6063)	#N/A	THOP1,LONP1,EMR4P,COL5A3,EEF1DP1	#N/A	CIC 0.11, PAFAH1B3 -0.12, ERF 0.38, GSK3A 0.15, DEDD2 -0.1, ZNF526 0.59	ZNF526 0.59	35	0.0602447	AC006486.1,ERF	#N/A	ZNF526	0.59	zinc finger protein 526 [Source:HGNC Symbol;Acc:29415]	11.3683	4.66475	2.06456	2.44765	4.49359	4.41891	15.0593	9.47792	15.8291	11.4798	8.58724	16.2565	10.1298	7.84748	3.21778	3.35905	1.83848	4.44082	11.841	13.5331	26.1795	4.7021	3.66444	3.6506	8.41189	9.23872	3.65752	126
chr4:89503531-89552451	chr4	89503531	89552451	48921	*	HERC3	#N/A	HERC3	HERC3 (+14417), NAP1L5 (+91395)	#N/A	MSX1,RP11-269F21.3,RP11-340B18.1,RP11-91J3.1	#N/A	HERC3 0.56, NAP1L5 0.13	HERC3 0.56	123	0.29743	RN7SKP244	#N/A	HERC3	0.56	HECT and RLD domain containing E3 ubiquitin protein ligase 3 [Source:HGNC Symbol;Acc:4876]	3.49884	2.65831	1.13986	5.05771	2.19576	1.4658	3.45166	2.74218	2.18154	2.4456	1.09262	2.43956	2.204	2.43827	2.32218	2.15511	2.35292	2.03424	2.687	2.93736	4.48217	3.18638	3.8842	3.4253	2.24694	2.87473	3.65475	1483
chr1:46593301-46604446	chr1	46593301	46604446	11146	*	PIK3R3	TSPAN1	PIK3R3	PIK3R3 (-560)	PIK3R3	RP11-206L10.9,RP11-206L10.8,CDK11B,CEP104,RP1-120G22.11,RERE,RP4-633I8.4,UBE4B,PGAM1P11,RNU5E-1,VPS13D,PRDM2,CASP9,DNAJC16,DDI2,RSG1,CROCCP3,RPS14P3,EIF4G3,NBPF3,HTR1D,SRRM1,TMEM57,RP1-187B23.1,PAFAH2,PDIK1L,FAM76A,RP11-460I13.6,PHACTR4,GMEB1,SNORD85,ZBTB8A,ZMYM4,RPL5P4,KIAA0319L,AGO4,AGO1,AGO3,SNORA63,MEAF6,RP11-334L9.1,KIAA0754,RNU6-1237P,ZFP69,ZNF684,CCDC30,C1orf50,WDR65,TESK2,snoU13,IPP,PIK3R…	#N/A	PIK3R3 0.75, TSPAN1 0.15	PIK3R3 0.75	28	0.315107	#N/A	#N/A	PIK3R3	0.75	phosphoinositide-3-kinase, regulatory subunit 3 (gamma) [Source:HGNC Symbol;Acc:8981]	8.07129	8.40385	6.60535	4.00846	5.45184	2.11393	7.22797	10.0673	10.2543	5.72093	5.74578	13.0572	5.71856	6.9942	6.34873	3.64318	3.91078	6.92317	4.77432	8.94264	3.80625	4.03164	3.57733	3.71771	6.51959	5.06536	3.64752	343
chr14:24890711-24907029	chr14	24890711	24907029	16319	*	CBLN3,KHNYN	NYNRIN,SDR39U1	CBLN3	CBLN3 (-139), KHNYN (+378)	#N/A	TMEM253,TRAJ33,CTD-2555K7.2,MRPL52,RP11-468E2.4,TM9SF1,CTD-2373J19.1,FANCM,POLE2,C14orf182,RP11-452D12.1,WDHD1,RNU6-341P,KIAA0586,RBM8B,LINC00643,FUT8,CEP128,SNORA79,EFCAB11,TTC7B,RP11-371E8.4,GLRX5,VRK1,CCDC85C,XRCC3	#N/A	KHNYN 0.63, SDR39U1 -0.02, CBLN3 -0.03, NYNRIN 0.43	KHNYN 0.63	68	0.300882	CBLN3	#N/A	KHNYN	0.63	KH and NYN domain containing [Source:HGNC Symbol;Acc:20166]	8.31591	4.36514	1.72559	1.54671	2.68804	4.68168	15.2762	8.11388	18.4993	8.05311	6.39243	19.3705	6.6038	5.76054	1.48971	1.91034	1.28141	2.42418	9.38914	8.2069	10.5723	3.99515	4.01775	3.27715	7.72902	5.26356	3.64745	316
chr16:18794592-18818148	chr16	18794592	18818148	23557	*	RPS15A,SMG1,ARL6IP1	#N/A	RPS15A	RPS15A (-4714)	#N/A	GFER,KDM8,MAZ,ZNF646,C16orf58,LRRC29,ST3GAL2,CTU2,DEF8	#N/A	RPS15A 0.12, SMG1 -0.03, ARL6IP1 0.04	RPS15A 0.12	51	0.390258	RP11-1035H13.3,ARL6IP1	#N/A	RPS15A	0.12	ribosomal protein S15a [Source:HGNC Symbol;Acc:10389]	4.85406	5.25531	2.49905	2.82844	3.49444	2.5255	6.5614	3.99342	9.00773	5.73041	4.31373	5.55058	3.28057	5.64113	3.77917	3.11177	1.79591	5.08758	5.72241	6.0779	7.63331	3.23592	3.54824	3.74595	4.35894	4.47948	3.6471	958
chr11:93833376-93889591	chr11	93833376	93889591	56216	*	PANX1,HEPHL1	#N/A	PANX1	PANX1 (-610)	#N/A	RNU6-1025P,TRIM3,NLRP10,CTD-3236F5.1,AC103801.1,RP11-17G12.3,RP11-872D17.4,SSRP1,AP000662.4,MED19,C11orf31,ZFP91,AP001258.5,OSBP,PATL1,STX3,AP000640.10,MS4A13,INCENP,TUT1,B3GAT3,POLR2G,RP11-783K16.14,RP11-783K16.13,AP001462.6,RP11-869B15.1,ZNHIT2,SART1,SF3B2,BRMS1,BBS1,KDM2A,AP001885.1,NUDT8,RPL37P2,MRGPRD,CCND1,MIR548K,RP11-809N8.4,RP11-111M22.4,ALG8,RP11-659G9.3,TMEM126A,SETP17,RP11-680H20.1,RP…	#N/A	PANX1 0.39, HEPHL1 -0.18	PANX1 0.39	153	0.381111	#N/A	#N/A	PANX1	0.39	pannexin 1 [Source:HGNC Symbol;Acc:8599]	2.48997	3.29535	0.993032	2.43574	1.91471	2.38207	3.15692	2.49656	2.54764	1.94076	1.86959	5.41266	2.49387	2.91655	2.33736	3.41039	2.94861	2.47433	2.98094	3.66891	2.98859	2.56263	3.67119	3.62237	2.44334	2.98535	3.64678	2028
chr1:207962153-208044994	chr1	207962153	208044994	82842	*	LOC148696,MIR29C,CD46,MIR29B2	CD46,CD34	LOC148696	CD46 (+78172), CD34 (+81173)	CD46	RP1-120G22.11,RP3-510D11.2,PGAM1P11,RP4-798A10.2,PADI3,ALDH4A1,NBPF3,CDC42-IT1,NIPAL3,AIM1L,RP11-344H11.5,RP5-1092A3.4,RPL5P4,RHBDL2,NFYC,ERMAP,KDM4A,LRRC41,MOB3C,CYP4Z2P,BEND5,RP4-657D16.3,TACSTD2,INADL,RN7SL180P,RNU6-125P,PHKA1P1,RN7SL653P,FRRS1,RNU6-750P,RP5-1180E21.5,DENND2C,ATP1A1OS,IGSF3,MAN1A2,FAM46C,RP11-423O2.5,NBPF12,RP11-337C18.8,RP11-337C18.9,PDIA3P1,BCL9,ACP6,RP11-196G18.3,RP11-196G1…	C1orf132	CD46 0.68, CD34 0.03	CD46 0.68	263	0.229196	C1orf132	#N/A	CD46	0.68	CD46 molecule, complement regulatory protein [Source:HGNC Symbol;Acc:6953]	8.38589	6.06439	2.48219	1.67466	2.19461	4.13421	5.736	5.07992	5.44382	6.86048	4.19665	8.41614	4.3149	8.54024	0.712313	1.6212	0.86736	1.98757	5.62882	4.94752	3.4958	3.06606	3.69841	3.58425	4.41307	2.90558	3.64133	308
chr6:33237899-33250946	chr6	33237899	33250946	13048	*	RPS18,B3GALT4,VPS52,WDR46	WDR46,PFDN6,ZBTB22,RGL2,TAPBP,DAXX	B3GALT4	VPS52 (-4752), B3GALT4 (-494)	#N/A	BPHL,RP11-428J1.4,SIRT5,PRR3,BRPF3,ZFAND3,DNAH8,NFYA,TAF8,RP3-475N16.1,RP11-177G23.2,RNU6-770P,RP3-486I3.7,RP11-57K17.1,RP11-477D19.2	#N/A	DAXX 0.43, PFDN6 -0.25, VPS52 0.53, WDR46 -0.06, RPS18 0.17, TAPBP -0.04, RGL2 0.45	VPS52 0.53	56	0.120101	RPS18	#N/A	VPS52	0.53	vacuolar protein sorting 52 homolog (S. cerevisiae) [Source:HGNC Symbol;Acc:10518]	13.1162	7.05647	2.70036	2.68938	6.15215	4.22689	10.0499	8.17608	11.6615	9.0256	12.3421	12.434	6.43531	9.26586	3.94578	3.00041	2.25552	4.85546	9.05021	7.02331	9.59064	4.68389	3.49948	3.7749	7.5186	5.64997	3.63719	73
chr2:74677747-74693602	chr2	74677747	74693602	15856	*	MOGS,WBP1,INO80B	TLX2,WDR54,CCDC142,TTC31,RTKN,MOGS,MRPL53,LBX2,C2orf81,PCGF1,LOC151534	WBP1	WBP1 (+219)	CCDC142	RNF144A,CENPO,SFXN5,SMYD5,CCDC142,SEMA4F,ITPRIPL1,ZAP70,AC079753.4,HJURP,AC016757.3,AC133528.2	#N/A	WDR54 0.06, RTKN 0.48, INO80B 0.42, MOGS 0.44, TTC31 0.63, PCGF1 0.47, CCDC142 0.75, C2orf81 -0.1, LBX2 0.08, MRPL53 0.58, WBP1 0.35	CCDC142 0.75	20	0.624028	INO80B,WBP1,MOGS	#N/A	CCDC142	0.75	coiled-coil domain containing 142 [Source:HGNC Symbol;Acc:25889]	7.38172	5.33015	1.73876	2.26638	3.12397	3.99989	12.2033	6.42699	15.7458	10.3995	9.0215	13.3361	6.2802	8.4786	3.28847	2.64915	1.39348	3.67569	9.524	8.21794	13.8859	4.301	3.37878	3.8555	7.32358	6.17998	3.61714	433
chr14:51749926-51869109	chr14	51749926	51869109	119184	*	#N/A	TMX1	TMX1	FRMD6 (-309147), TMX1 (+102632)	#N/A	PLEKHG3,RP11-529H20.6	#N/A	TMX1 0.13, FRMD6 0.42	FRMD6 0.42	455	0.743812	LINC00519,LINC00640,RP11-255G12.2,RP11-255G12.3	#N/A	FRMD6	0.42	FERM domain containing 6 [Source:HGNC Symbol;Acc:19839]	3.73427	3.15004	3.3241	2.75933	1.95974	1.79691	2.40413	1.2646	1.41692	1.63812	0.939967	1.59358	1.75146	2.14299	3.44035	2.58222	4.42938	1.02296	2.01936	2.98379	1.03531	2.77715	3.88963	3.34299	1.9089	2.75251	3.61631	1369
chr9:27333417-27521521	chr9	27333417	27521521	188105	*	MOBKL2B	C9orf11,IFNK	IFNK	EQTN (-130332), IFNK (-96843)	#N/A	#N/A	#N/A	EQTN 0.36	EQTN 0.36	793	0.287954	RP11-298E2.2	#N/A	EQTN	0.36	equatorin, sperm acrosome associated [Source:HGNC Symbol;Acc:1359]	1.14573	1.20802	1.8369	1.25108	0.902494	1.07105	0.902251	1.33773	0.652444	1.16115	1.05639	1.11859	1.57339	0.908076	1.60704	2.14725	2.08529	1.63286	2.44926	1.26757	0.55736	1.25484	3.69293	3.53534	1.18039	1.62409	3.61414	2699
chr1:46753984-46777543	chr1	46753984	46777543	23560	*	UQCRH,LRRC41	RAD54L,NSUN4	LRRC41	UQCRH (-3539), LRRC41 (+3516)	#N/A	RP11-46F15.2,THAP3,RUNX3,RP4-794H19.4,RP11-5P4.1,PSRC1,TTC24,RP11-261C10.3	#N/A	RAD54L 0.52, NSUN4 -0.07, LRRC41 0.14, UQCRH 0.08	RAD54L 0.52	41	0.233976	#N/A	#N/A	RAD54L	0.52	RAD54-like (S. cerevisiae) [Source:HGNC Symbol;Acc:9826]	5.58021	4.05698	2.43832	3.10956	4.25168	4.00133	7.72163	6.95961	10.3103	6.68566	5.30077	5.70932	4.69515	6.55864	2.76238	2.73173	2.00373	4.56256	5.93677	6.01461	11.6494	2.71537	3.70547	3.51932	5.1669	4.83056	3.61239	752
chr10:92537740-92623471	chr10	92537740	92623471	85732	*	HTR7	RPP30	HTR7	HTR7 (+36849), KIF20B (+1119239)	HTR7	IL15RA,HSPA8P3,LINC00999,RN7SL220P,RP11-487I5.4,HTR7,TCTN3,MMS19,PI4K2A,MORN4,HPS1,GOT1,RP11-316M21.7,ACTR1A,RP11-12J10.3,TUBGCP2	#N/A	KIF20B -0.01, HTR7 0.81, RPP30 0.08	HTR7 0.81	316	0.165242	#N/A	#N/A	HTR7	0.81	5-hydroxytryptamine (serotonin) receptor 7, adenylate cyclase-coupled [Source:HGNC Symbol;Acc:5302]	2.25673	1.27606	0.63575	2.82431	1.29674	1.51635	1.71254	0.584925	1.73622	0.613456	0.548309	0.596773	0.681666	1.22163	2.26896	3.71801	5.30848	0.630114	2.01623	2.06554	1.48865	0.93841	3.49929	3.71458	1.16106	2.54347	3.60693	2166
chr19:13936504-13977596	chr19	13936504	13977596	41093	*	LOC284454,MIR24-2,ZSWIM4,MIR23A,MIR27A	MIR181C,MIR181D,CC2D1A,NANOS3,C19orf57	MIR23A	NANOS3 (-31011), ZSWIM4 (+50776)	#N/A	EMR4P,COL5A3,EEF1DP1	#N/A	ZSWIM4 -0.15, C19orf57 -0.13, CC2D1A -0.58, MIR23A 0.1, MIR24-2 -0.25	MIR23A 0.1	101	0.516682	MIR24-2,MIR27A,MIR23A	#N/A	MIR23A	0.1	microRNA 23a [Source:HGNC Symbol;Acc:31605]	15.381	5.52674	3.70975	2.47421	3.97561	3.13474	14.206	12.7216	15.3284	12.4438	7.33558	15.6783	14.0905	7.83836	3.43969	3.53376	2.44379	6.37598	17.6751	15.1212	29.1635	9.99124	3.75987	3.43538	8.68565	11.624	3.59763	37
chr2:54746990-54904928	chr2	54746990	54904928	157939	*	RPL23AP32,SPTBN1	EML6	SPTBN1	EML6 (-125720), SPTBN1 (+142537)	#N/A	FAM150B,YPEL5,AC093110.3,KRCC1,KIAA1211L,ACVR2A,BAZ2B,AC009961.2,LY75,PLA2R1,CSRNP3,AC073069.2,DNAH7,CARF,AC007383.4,SPAG16,AC079834.2,SGPP2,MFF	AC093110.3	SPTBN1 0.5, EML6 0.25, RPL23AP32 -0.49	SPTBN1 0.5	583	0.219939	RPL23AP32,AC092839.4,AC093110.3	#N/A	SPTBN1	0.5	spectrin, beta, non-erythrocytic 1 [Source:HGNC Symbol;Acc:11275]	4.98836	3.96327	2.21999	2.22089	2.19969	1.88552	2.56192	4.3641	2.51827	2.35632	3.00993	3.43737	3.52251	3.3514	1.96565	2.22903	3.49075	1.37076	3.00153	3.32251	1.67295	2.50741	3.8609	3.32347	2.59672	2.59854	3.59218	920
chr21:40683154-40694553	chr21	40683154	40694553	11400	*	BRWD1,NCRNA00257	HMGN1	NCRNA00257	BRWD1 (-3109)	#N/A	#N/A	#N/A	BRWD1 -0.02, HMGN1 0.15	HMGN1 0.15	65	0.151134	BRWD1-IT2	#N/A	HMGN1	0.15	high mobility group nucleosome binding domain 1 [Source:HGNC Symbol;Acc:4984]	8.61114	5.01558	3.05542	3.01722	3.87903	4.20348	9.94421	12.4984	14.1536	6.66262	7.50823	10.0862	7.42042	5.05868	5.45704	3.22055	2.15193	4.4831	8.17597	9.65886	19.7017	5.21857	3.76757	3.41631	6.66513	7.65495	3.59194	285
chr17:26552342-26628085	chr17	26552342	26628085	75744	*	PPY2,PYY2,FLJ40504	TMEM97,TNFAIP1,IFT20	PPY2	TMEM97 (-55907), NLK (+221032)	TMEM97	CTD-2008P7.9,TMEM97,SARM1,NEK8,SLC6A4,DHRS11,AC005884.1,RP11-332H18.4,AXIN2,RP11-120M18.2,GGA3,KIAA0195,RECQL5,UNC13D,RP11-334C17.5,SLC26A11,RPTOR,LINC00482,TMEM105,FSCN2,SIRT7	CTD-2008P7.9	NLK 0.26, TNFAIP1 -0.03, IFT20 0.2, TMEM97 0.67	TMEM97 0.67	129	0.137862	PYY2,CTD-2008P7.9,AC061975.6,CTD-2008P7.8,PPY2,AC061975.5,CTD-2008P7.7,CTD-2008P7.3,CTD-2008P7.1,CTD-2008P7.6,CTD-2008P7.5,AC061975.8,AC061975.4,AC061975.2	#N/A	TMEM97	0.67	transmembrane protein 97 [Source:HGNC Symbol;Acc:28106]	2.28487	0.784931	1.09951	0.680248	0.862381	1.8442	1.63847	1.21729	3.96345	4.09936	4.76267	1.60479	1.21091	1.62227	0.792723	0.638958	0.368519	0.792244	0.990064	0.978234	1.1758	0.954833	0.73781	0.641591	2.23639	0.842733	0.6897	2151
chr8:62564794-62702966	chr8	62564794	62702966	138173	*	ASPH	#N/A	ASPH	NKAIN3 (-527621), ASPH (-6762)	#N/A	KBTBD11,RP11-115C21.2,KIAA1456,CCAR2,TNFRSF10B,TNFRSF10A,AC084082.3,HNF4G,RP11-152P17.2,Y_RNA,GSDMC,ZNF34	#N/A	NKAIN3 -0.08, ASPH 0.59	ASPH 0.59	463	0.337388	MIR4470,RP11-280G9.1	rs535654558 chr8:62616615 5.84	ASPH	0.59	aspartate beta-hydroxylase [Source:HGNC Symbol;Acc:757]	3.32511	2.77008	5.85151	4.92014	3.55163	1.7426	2.16628	1.6831	1.43173	0.920084	1.12082	2.52144	1.52384	1.82105	2.02786	2.51016	3.74356	3.7089	2.31611	2.00111	2.17756	1.55267	3.5666	3.59471	2.62042	2.33272	3.58066	1563
chr9:140498384-140515567	chr9	140498384	140515567	17184	*	EHMT1,ARRDC1,C9orf37	ZMYND19,WDR85	C9orf37	EHMT1 (-6478), ARRDC1 (+6870)	#N/A	GLDC,RP11-146N23.1,RP11-435O5.2,RP11-72B4.2,RP11-23J9.5,INVS,RP11-474P12.3,MVB12B,CCBL1	#N/A	ZMYND19 0.08, EHMT1 0.4, ARRDC1 0.16, C9orf37 0.34	EHMT1 0.4	35	0.0795422	ARRDC1,C9orf37	#N/A	EHMT1	0.4	euchromatic histone-lysine N-methyltransferase 1 [Source:HGNC Symbol;Acc:24650]	18.4108	4.43565	2.77159	2.38317	4.69354	2.94086	11.8297	11.5189	18.082	12.7963	14.189	13.138	6.73396	6.19287	4.77899	3.04388	1.50468	3.54541	8.61014	10.9065	12.6954	5.64049	3.71491	3.42739	8.63649	6.74001	3.57115	9
chr1:94013138-94314870	chr1	94013138	94314870	301733	*	FNBP1L,BCAR3,MIR760,LOC100129046	DNTTIP2	BCAR3	BCAR3 (+148702), FNBP1L (+250316)	#N/A	SKI,PAX7,CDA,HTR1D,RIMS3,RP11-488P3.1,TDRKH,PEX19,B3GALNT2	RP11-488P3.1	DNTTIP2 0.1, BCAR3 0.63, FNBP1L 0.28	BCAR3 0.63	1103	0.268801	RP5-1033H22.2,RP11-488P3.1,MIR760,RP4-561L24.3,BCAR3	#N/A	BCAR3	0.63	breast cancer anti-estrogen resistance 3 [Source:HGNC Symbol;Acc:973]	2.96073	1.76911	3.08027	1.57047	2.08515	1.70297	2.73459	2.28893	2.6475	2.70895	2.184	2.31887	2.11171	2.01144	1.94803	2.32698	2.51601	3.32743	2.04053	4.14306	2.41133	2.69468	3.58395	3.55833	2.26777	2.58295	3.57114	1767
chr7:142976115-142987961	chr7	142976115	142987961	11847	*	CASP2,TMEM139	GSTK1,CLCN1	TMEM139	CASP2 (-3270), TMEM139 (-5)	#N/A	AC093627.9,IQCE,AC007285.6,TRGC2,RP11-506M12.1,LRCH4,SRRT,C7orf55,CTAGE6,ZNF783,C7orf13,RNF32	#N/A	CASP2 0.4, TMEM139 0.4, GSTK1 -0.11	CASP2 0.4	12	0.244368	TMEM139	#N/A	CASP2	0.4	caspase 2, apoptosis-related cysteine peptidase [Source:HGNC Symbol;Acc:1503]	7.35398	3.05063	3.23528	2.12442	3.47949	1.80494	4.59202	5.03575	5.26898	4.30719	6.90092	4.86351	4.85059	3.803	6.77135	2.48364	3.72147	4.53138	4.72082	5.13961	5.58031	5.86259	3.77902	3.3618	4.09281	4.89711	3.57041	436
chr3:189969879-190104890	chr3	189969879	190104890	135012	*	CLDN1	CLDN16	CLDN1	LEPREL1 (-198667), CLDN1 (+2879)	#N/A	SRGAP3,PRKCD,SYNPR-AS1,RP11-572M11.4,COL6A5,TIPARP-AS1,RP11-555M1.3,MTND5P15	#N/A	LEPREL1 0.11, CLDN16 0.6, CLDN1 0.44	CLDN16 0.6	738	0.315233	CLDN1	#N/A	CLDN16	0.6	claudin 16 [Source:HGNC Symbol;Acc:2037]	3.49794	2.86105	12.7598	5.6348	3.9441	1.97266	1.60351	0.8629	1.38541	1.58693	0.919877	0.826555	0.658787	1.32907	3.55374	3.71765	8.98217	1.6935	1.63893	1.65479	0.385166	1.27955	3.70649	3.42766	3.29876	3.03028	3.56707	1484
chr11:62355757-62373531	chr11	62355757	62373531	17775	*	TUT1,MTA2,EML3	B3GAT3,ROM1,INTS5,GANAB,EEF1G,AHNAK	MTA2	TUT1 (-5535), MTA2 (+4668)	TUT1	RP11-685M7.3,CCDC34,LRP4,AGBL2,AP000640.10,TUT1,CDCA5,POLA2,AP000769.1,RNASEH2C,MUS81,BRMS1,RP11-867G23.8,IGHMBP2,TREH,NCAPD3	#N/A	GANAB 0.16, AHNAK 0.18, TUT1 0.68, MTA2 0.53, EML3 0.18, B3GAT3 0.51, INTS5 0.06	TUT1 0.68	28	0.141392	MTA2	#N/A	TUT1	0.68	terminal uridylyl transferase 1, U6 snRNA-specific [Source:HGNC Symbol;Acc:26184]	8.72378	5.09901	2.93023	2.74322	4.93404	3.21065	11.8699	7.22347	14.0951	8.22888	6.9489	15.1282	7.14595	6.13574	2.90557	2.63089	2.00125	4.54378	8.91637	7.18197	11.9379	4.37943	3.59496	3.53414	7.2628	5.70762	3.56455	275
chr11:10888369-10956394	chr11	10888369	10956394	68026	*	LOC729013	ZBED5	LOC729013	ZBED5 (-42762), CSNK2A3 (+452522)	#N/A	SIRT3,DEAF1,COX6CP18,HBB,FAM160A2,RN7SKP151,RP11-613F22.6,SLC1A2,LINC00610,NR1H3,RP11-691N7.6,RN7SL23P,snoU13,RP11-626H12.2,MIR326,AAMDC,RP11-685N10.1,RNA5SP345,TEX12,TMPRSS13,USP2,RNU6-1156P,RP11-712L6.7,DCPS,AP003041.1	#N/A	ZBED5 0.23, CSNK2A3 0.31	CSNK2A3 0.31	245	0.512316	CTD-2003C8.2	#N/A	CSNK2A3	0.31	casein kinase 2, alpha 3 polypeptide [Source:HGNC Symbol;Acc:2458]	4.9009	2.63826	6.35872	3.42191	4.84676	3.21815	2.64998	3.07606	2.65582	3.66555	2.05117	1.78468	2.4511	2.73308	5.01729	3.56436	4.74592	1.44006	2.97554	3.89353	3.01929	2.42034	3.44006	3.67346	3.38376	3.66232	3.55676	946
chr1:85729823-85825097	chr1	85729823	85825097	95275	*	DDAH1,BCL10	C1orf52	BCL10	BCL10 (-34687), DDAH1 (+153363)	#N/A	H6PD,CASZ1,RP11-335G20.7,ERMAP,KDM4A,INADL,RAVER2,RP4-535B20.1,RP11-17E13.2,CTBS,CELSR2,SORT1,CYB561D1,PHTF1,DENND2C,TXNIP,RORC,MUC1,RP11-568K15.1,ARL8A,KDM5B,FAIM3,HHAT,TMEM63A,KCNK1,MIR4427,RBM34,GPR137B	#N/A	BCL10 0.52, DDAH1 0.2, C1orf52 0.59	C1orf52 0.59	365	0.324491	Y_RNA,AL590113.1,BCL10	#N/A	C1orf52	0.59	chromosome 1 open reading frame 52 [Source:HGNC Symbol;Acc:24871]	3.69847	3.21645	2.18607	2.06896	2.26537	2.20449	2.10291	2.74872	2.64009	2.10496	1.38497	2.74323	2.58712	3.04045	3.41827	2.83653	2.73681	2.43656	2.50097	3.11577	2.03779	2.67115	3.3675	3.74536	2.24281	2.75961	3.55643	1395
chr10:33200966-33324024	chr10	33200966	33324024	123059	*	ITGB1	#N/A	ITGB1	ITGB1 (-15673), NRP1 (+362695)	#N/A	ARHGAP22,ZNF365,CHST3,RP11-345K20.2,MBL1P	#N/A	NRP1 0.57, ITGB1 0.41	NRP1 0.57	478	0.277766	AK3P5,RP11-479G22.6,RN7SL847P	#N/A	NRP1	0.57	neuropilin 1 [Source:HGNC Symbol;Acc:8004]	3.45043	2.47626	4.95518	2.57834	2.09426	2.33941	2.39587	3.64903	2.3177	2.4896	2.67654	3.31429	3.04251	2.30506	3.25837	3.45577	3.91626	3.63746	3.16851	4.16962	4.53681	3.58988	3.78627	3.32512	2.86754	3.72789	3.55569	1517
chr5:95322431-95465228	chr5	95322431	95465228	142798	*	MIR583	ELL2	MIR583	ELL2 (-96055), PCSK1 (+375154)	#N/A	DUSP1	#N/A	ELL2 0.42, PCSK1 -0.02	ELL2 0.42	260	0.147824	MIR583	#N/A	ELL2	0.42	elongation factor, RNA polymerase II, 2 [Source:HGNC Symbol;Acc:17064]	1.03481	1.1899	1.80905	2.67966	1.76681	1.22226	0.447547	1.01234	0.563893	0.874682	0.674338	0.539241	1.19446	0.692423	3.50195	2.74198	5.68674	2.28327	1.4272	1.62781	0.768526	1.44117	3.77746	3.3335	1.25827	2.45648	3.55548	2741
chr17:18079031-18095180	chr17	18079031	18095180	16150	*	ALKBH5,MYO15A	LLGL1	ALKBH5	ALKBH5 (-447)	#N/A	DLG4,WRAP53,TMEM107,TOP3A,ZNF286B,C17orf51,SPAG5,PROCA1,BLMH,ATAD5,COPRS,MED24,TOP2A,RP5-1028K7.2,TUBG1,TMEM101,KIF18B,MAP3K14,EME1,TEX14,PRR11,CTD-2319I12.4,MGAT5B,BIRC5,ALYREF	#N/A	MYO15A 0.58, ALKBH5 0.41, LLGL1 0.13	MYO15A 0.58	38	0.385609	#N/A	#N/A	MYO15A	0.58	myosin XVA [Source:HGNC Symbol;Acc:7594]	5.56392	4.85354	1.88291	2.36959	3.41519	3.17275	13.7174	8.53341	10.2181	5.55194	5.21873	11.2229	6.1553	7.12845	2.24612	2.62295	1.55538	3.98498	9.48781	8.07311	16.5006	4.16385	3.73393	3.37247	5.46749	6.37855	3.5532	757
chr1:153438521-153550575	chr1	153438521	153550575	112055	*	S100A3,S100A4,S100A6,S100A2,S100A5	S100A13,S100A7,S100A14,S100A7L2,S100A7A,S100A16	S100A6	S100A7 (-61371), S100A6 (+14172)	#N/A	MORN1,RP4-740C4.6,TTC34,TNFRSF25,ALDH4A1,RP11-4K3__A.3,ERMAP,SZT2,C1orf168,FAM212B,RP5-1073O3.7,CDC42SE1,RP11-98D18.1,PMF1,RP11-533E19.7,RP5-1180C10.2,SLC45A3,RP11-176D17.3,RP11-365D23.4,ITPKB-IT1,TGIF2P1	#N/A	S100A7 0.03, S100A7A 0.06, S100A3 0.47, S100A16 0.21, S100A13 -0.09, S100A14 0.28, S100A4 0.16, S100A2 0.39, S100A6 0.23	S100A3 0.47	332	0.157496	RN7SL44P,BX470102.3,S100A6,S100A5,S100A4,S100A3,S100A2	#N/A	S100A3	0.47	S100 calcium binding protein A3 [Source:HGNC Symbol;Acc:10493]	9.19048	4.6699	2.67371	2.33891	3.39306	2.60953	5.3908	3.47651	5.19084	6.06552	5.77778	5.66126	3.9654	5.65951	1.8018	2.37293	2.31476	3.43546	5.64226	5.72818	5.3131	3.23539	3.68732	3.41623	4.18622	3.77263	3.55177	242
chr7:100462151-100489911	chr7	100462151	100489911	27761	*	TRIP6,UFSP1,ACHE,SLC12A9,SRRT	EPHB4,SRRT,ACHE	SRRT	SRRT (+3221), UFSP1 (+11308)	SRRT	IQCE,TRGC2,PDAP1,ZKSCAN5,MCM7,TAF6,RP11-506M12.1,GIGYF1,SRRT,MET,ST7,KIAA1549,RNU6-1272P,CTAGE6,ABCB8	SRRT	TRIP6 -0.03, ACHE 0.04, SRRT 0.84, SLC12A9 0.17, UFSP1 0.19, EPHB4 0.56	SRRT 0.84	78	0.327819	TRIP6,SRRT,UFSP1	#N/A	SRRT	0.84	serrate RNA effector molecule homolog (Arabidopsis) [Source:HGNC Symbol;Acc:24101]	10.9435	4.4176	2.76225	2.74451	3.05982	3.11685	12.0194	7.19144	9.90931	7.12757	8.56589	10.7924	6.17175	5.29149	3.12081	2.8345	2.24472	4.79022	8.23945	9.21404	15.2704	5.14487	3.58228	3.52122	6.02782	6.58125	3.55175	144
chr1:59176500-59551151	chr1	59176500	59551151	374652	*	LOC100131060,JUN	LOC100131060,MYSM1	LOC100131060	FGGY (-398827), JUN (-114041)	#N/A	HES2,PGD,RP4-622L5.7,RP11-244H3.1,ERMAP,KDM4A,CYP4Z1,FRRS1,RNU6-750P,RP11-421L21.2,KIAA1324,RP11-284N8.3,DENND2C,ATP1A1OS,TXNIP,PEX11B,RP6-74O6.6,RPRD2,GOLPH3L,HORMAD1,PRUNE,RFX5,AL590431.1,ZBTB7B,RIT1,PMF1,RC3H1-IT1,RP11-568K15.1,RP11-46A10.4,MR1,RNASEL,KDM5B,TMEM183A,FAIM3,HHAT,LINC00467,RNF187,RP5-1068B5.3,C1orf101,RP11-439E19.9	#N/A	MYSM1 0.09, FGGY 0.44, JUN -0.32	FGGY 0.44	1007	0.376547	Y_RNA,AL136985.1,LINC01135,RP11-63G10.3,RP11-63G10.2,RP4-794H19.1,PHBP3,RP4-794H19.4,RP11-145M4.1,RP11-145M4.2,JUN	#N/A	FGGY	0.44	FGGY carbohydrate kinase domain containing [Source:HGNC Symbol;Acc:25610]	2.84365	3.15262	1.72252	1.85451	1.98322	2.05452	2.47231	2.52495	2.42945	2.65092	1.83183	2.88487	2.07642	3.26204	1.70314	1.82161	2.35511	1.90043	2.5336	2.64429	2.31598	2.22735	3.50273	3.6005	2.16536	2.22873	3.55161	1825
chr6:126224441-126280831	chr6	126224441	126280831	56391	*	HINT3,NCOA7	TRMT11	HINT3	HINT3 (-25291), NCOA7 (+150329)	#N/A	NEDD9,RNU6-1226P,CTGF,RP11-136K14.2	#N/A	TRMT11 0.24, HINT3 0.28, NCOA7 0.46	NCOA7 0.46	119	0.20193	#N/A	#N/A	NCOA7	0.46	nuclear receptor coactivator 7 [Source:HGNC Symbol;Acc:21081]	3.09642	3.40325	6.56513	4.67893	3.42736	3.3009	2.47314	3.60838	3.60443	3.18953	1.60123	3.68783	3.30199	2.98096	7.16096	5.50396	6.0401	7.36195	3.32113	4.4201	1.97862	3.01898	2.14831	2.1663	3.70637	4.49198	2.15731	1689
chr4:125552101-125637039	chr4	125552101	125637039	84939	*	ANKRD50	#N/A	ANKRD50	ANKRD50 (+39317), SPRY1 (+1273905)	#N/A	RNA5SP154,RP11-281P23.2,RP11-618I10.4,RP11-696N14.1,RP11-556I14.2,RP11-314N14.1,MGST2,RP11-555K12.2,SPOCK3	#N/A	ANKRD50 0.62, SPRY1 0.12	ANKRD50 0.62	226	0.349901	ANKRD50	#N/A	ANKRD50	0.62	ankyrin repeat domain 50 [Source:HGNC Symbol;Acc:29223]	3.18379	5.16572	4.00819	4.37421	2.92086	2.03611	3.52273	1.14431	1.60716	1.00256	0.784133	1.79915	1.14083	2.05084	3.12902	2.64091	4.3116	2.90399	1.30062	1.29782	1.84806	1.09136	3.31191	3.78201	2.18591	2.23134	3.54696	1639
chr12:6460868-6503890	chr12	6460868	6503890	43023	*	LTBR,SCNN1A	PLEKHG6,TNFRSF1A	SCNN1A	TNFRSF1A (-31099), SCNN1A (+2011)	#N/A	TAS2R12,RP11-444D3.1,REP15,Y_RNA,PLEKHA8P1,AC140061.12,MAP3K12,IKZF4,RP11-1109F11.3,RP11-1109F11.5,Y_RNA,HECTD4,RPL7AP60,DNAH10OS,RP11-214K3.19,PIWIL1,SFSWAP	#N/A	PLEKHG6 0.09, TNFRSF1A -0.3, SCNN1A 0.51, LTBR -0.11	SCNN1A 0.51	167	0.540805	LTBR	#N/A	SCNN1A	0.51	sodium channel, non-voltage-gated 1 alpha subunit [Source:HGNC Symbol;Acc:10599]	14.1737	4.35921	3.79274	2.72426	5.21908	3.3319	7.11657	7.98609	7.11503	9.74289	7.43476	7.67644	5.51247	4.88661	3.96107	3.52976	2.87742	3.98997	6.0481	8.13754	8.12773	4.52291	3.50482	3.58776	5.83884	5.31493	3.54629	52
chr2:213755381-214023328	chr2	213755381	214023328	267948	*	IKZF2	#N/A	IKZF2	ERBB4 (-485790), IKZF2 (+125703)	#N/A	AC016730.1,AC019064.1,TMEM178A,ATOH8,AC105053.4,ASTL,AC097499.1,VWC2L,UGT1A1,MROH2A,AC110619.1,ANKMY1	#N/A	IKZF2 0.55, ERBB4 0.26	IKZF2 0.55	904	0.255157	AC108066.1,MIR4776-2,RP11-105N14.1,IKZF2	#N/A	IKZF2	0.55	IKAROS family zinc finger 2 (Helios) [Source:HGNC Symbol;Acc:13177]	4.3676	6.33919	11.5383	4.71924	4.61811	3.30607	0.878918	1.50596	2.39462	3.32889	2.71753	1.66771	1.95239	1.90453	4.03568	1.75201	7.47073	1.07498	1.74384	1.0116	0.370616	1.36138	3.49138	3.58496	4.02699	2.53512	3.53817	1110
chr7:30173924-30225546	chr7	30173924	30225546	51623	*	C7orf41	#N/A	C7orf41	ZNRF2 (-124188), MTURN (+25309)	#N/A	AC226118.1,ZFAND2A,PSMG3-AS1,ZDHHC4,RP11-611L7.1,HOTAIRM1,HOXA-AS2,AC004549.6,LINC00265,AC005537.2,GS1-124K5.2,MLXIPL,VPS37D,AC004980.7,DTX2P1,OR7E38P,RP11-506M12.1,LRCH4,RP11-163E9.2,AC093668.2,NAPEPLD,RPL19P12,C7orf55,RP5-981O7.2,C7orf13,RNF32	#N/A	ZNRF2 0.45, MTURN 0.22	ZNRF2 0.45	209	0.203492	AC007036.4,AC007036.5,RPS27P16,AC007036.6,MTURN	#N/A	ZNRF2	0.45	zinc and ring finger 2 [Source:HGNC Symbol;Acc:22316]	6.45336	4.32524	1.70119	2.16509	1.34003	2.37164	4.53926	3.04113	4.15534	3.67474	2.53151	4.40781	3.12817	3.91389	0.992373	2.26833	1.67048	1.22909	4.47099	3.67453	3.40674	2.52606	3.46369	3.59044	2.83061	2.71564	3.52706	576
chr12:27651068-27804727	chr12	27651068	27804727	153660	*	C12orf70,PPFIBP1	PPFIBP1,REP15	PPFIBP1	REP15 (-121530), PPFIBP1 (+50759)	#N/A	MAP3K12	#N/A	PPFIBP1 0.34, REP15 0.27	PPFIBP1 0.34	647	0.228372	RP11-709A23.1,RP11-709A23.2,RP11-1060J15.3	#N/A	PPFIBP1	0.34	PTPRF interacting protein, binding protein 1 (liprin beta 1) [Source:HGNC Symbol;Acc:9249]	2.52689	2.63161	3.06269	2.49572	3.05265	1.33069	2.46293	2.14512	1.41502	1.83314	1.075	1.49635	2.26838	1.19368	2.44029	3.30334	4.72682	1.94327	2.24419	3.04214	1.84772	1.96014	3.63707	3.41615	2.00329	2.79495	3.52661	2005
chr15:67302166-67503622	chr15	67302166	67503622	201457	*	AAGAB,SMAD3	IQCH	SMAD3	SMAD3 (+44711), AAGAB (+144180)	#N/A	BMS1P15,RP13-487P22.1,HERC2P9,SLC12A6,LPCAT4,PRELID1P4,RAD51-AS1,JMJD7,PLA2G4D,RP11-164J13.1,HYPK,EIF3J-AS1,CTD-2651B20.3,Y_RNA,RN7SL577P,SLC24A1,RP11-285A1.1,RP11-38G5.4,SCAND2P,PEX11A,NGRN,RP11-697E2.7,ZNF774,MCTP2,RP11-4F5.2	#N/A	AAGAB 0.4, IQCH 0.51, SMAD3 0.64	SMAD3 0.64	695	0.310528	SMAD3,RP11-342M21.2	#N/A	SMAD3	0.64	SMAD family member 3 [Source:HGNC Symbol;Acc:6769]	8.68011	5.27456	2.59639	2.08305	3.11282	3.12085	5.87671	4.46397	3.74246	5.24445	2.63927	4.68229	4.0556	5.51822	1.87136	2.76642	2.77791	2.03698	4.22267	4.19731	3.02248	2.57449	3.5602	3.45931	3.47524	3.06181	3.50975	278
chr17:74710882-74736664	chr17	74710882	74736664	25783	*	MFSD11,MIR636,SRSF2,C17orf95,JMJD6	MXRA7,SRSF2	C17orf95	JMJD6 (-1012), METTL23 (+823)	#N/A	DLG4,WRAP53,RP11-214O1.3,TOP3A,C17orf51,LHX1,RP5-1028K7.2,DBF4B,MAP3K14,CTD-2319I12.4,RP11-51F16.5,QRICH2,MGAT5B,BIRC5,ALYREF,MAFG	#N/A	JMJD6 0.52, MFSD11 0.05, SRSF2 0.01, METTL23 0.4, MXRA7 -0.08	JMJD6 0.52	29	0.285312	MIR636,METTL23,RP11-318A15.7,SRSF2	#N/A	JMJD6	0.52	jumonji domain containing 6 [Source:HGNC Symbol;Acc:19355]	8.05507	6.24678	2.6341	3.07898	4.45334	3.47377	11.2044	8.49006	12.5186	8.46322	5.82804	12.8656	7.72499	5.98737	4.87505	3.2007	2.40484	5.10309	10.8888	10.021	19.4872	4.83718	3.35423	3.66373	6.78229	7.95925	3.50898	346
chr3:49053567-49068171	chr3	49053567	49068171	14605	*	MIR191,DALRD3,MIR425,NDUFAF3,IMPDH2,QRICH1	P4HTM,WDR6	NDUFAF3	DALRD3 (-4865), NDUFAF3 (+2425)	#N/A	SRGAP3-AS2,snoU13,RP11-434D12.1,AC090952.5,CCDC174,COLQ,NEK10,SUGT1P2,AC139452.2,UBE2FP1,GOLGA4,MOBP,RPS24P8,DHX30,VPS26BP1,CDC25A,CCDC51,ATRIP,C3orf62,RP11-493K19.3,MANF,TWF2,GLT8D1,SNORD38,RP11-520D19.2,OR5K1,RP11-197K3.1,RP11-102M11.1,ANKUB1,DDX50P2,VEPH1,PP13439,RP11-393N4.2,NAALADL2-AS3,RP11-420J11.1,SNORA63,HTR3E-AS1,NMNAT1P3,DPPA2P3,RP11-407B7.1,RNU6-1279P,UBXN7-AS1,WDR53,FBXO45,CEP19,DLG1…	#N/A	IMPDH2 0.02, NDUFAF3 -0.45, DALRD3 -0.02, WDR6 0.08, P4HTM 0.01, QRICH1 0.41	QRICH1 0.41	14	0.203197	MIR425,MIR191,RP13-131K19.6,NDUFAF3,IMPDH2	#N/A	QRICH1	0.41	glutamine-rich 1 [Source:HGNC Symbol;Acc:24713]	14.1899	8.88335	2.23022	3.1187	5.6535	4.85267	16.6272	9.54985	22.2749	9.61409	12.7145	42.7833	9.56688	9.77575	3.6795	3.11928	1.59922	5.11419	13.0194	11.8414	20.124	5.64526	3.23564	3.77813	12.5343	8.43257	3.50688	51
chr12:46100705-46144457	chr12	46100705	46144457	43753	*	ARID2,LOC400027	#N/A	LOC400027	ARID2 (-867)	#N/A	RAD52,RP11-157G21.2,E2F7,MPHOSPH9	#N/A	ARID2 -0.06	ARID2 -0.06	94	0.244244	LINC00938	#N/A	ARID2	-0.06	AT rich interactive domain 2 (ARID, RFX-like) [Source:HGNC Symbol;Acc:18037]	4.78484	5.15343	3.77931	3.88606	3.88321	3.08419	5.72503	5.47424	7.01625	5.22868	2.46617	6.87388	4.58129	3.98134	4.37202	3.41874	2.97975	4.83509	6.61908	5.16652	8.67772	3.31063	3.3231	3.68425	4.53323	4.93492	3.50367	977
chrX:153229112-153241203	chrX	153229112	153241203	12092	*	HCFC1,TMEM187	MIR718,ARHGAP4,MIR3202-1,NAA10,RENBP,MIR3202-2,IRAK1	HCFC1	TMEM187 (-2620), HCFC1 (+2100)	NAA10	ATXN3L,NPM1P9,snoU2-30,YY2,PHEX,POLA1,SCARNA23,RP11-265P11.1,SLC9A7,YBX1P8,RP11-198M15.1,AC115617.2,SMC1A,GNL3L,LAS1L,SETP8,U82695.10,NAA10,GDI1	#N/A	ARHGAP4 0.34, NAA10 0.67, RENBP 0.38, HCFC1 0.06, TMEM187 -0.57, IRAK1 0.19	NAA10 0.67	10	0.440514	HCFC1-AS1	#N/A	NAA10	0.67	N(alpha)-acetyltransferase 10, NatA catalytic subunit [Source:HGNC Symbol;Acc:18704]	18.0563	6.66835	3.92788	3.22264	5.95957	4.55203	17.8703	14.1983	15.567	15.2793	11.5292	36.3053	12.4242	9.14059	4.67654	3.36503	2.62549	5.3814	24.8957	17.3804	31.8129	8.86948	2.90091	4.09956	12.0852	13.3751	3.50024	10
chr1:46631961-46657188	chr1	46631961	46657188	25228	*	POMGNT1,TSPAN1	PIK3R3,C1orf190	TSPAN1	LURAP1 (-24431), TSPAN1 (+3816)	#N/A	SNORA77,WNT4,RP3-465N24.5,SMPDL3B,C1orf168,RN7SL180P,RP11-384B12.3,TRIM45,ANXA9,POGZ,RORC,INTS3,Y_RNA,DCAF8,PBX1,RNU6-171P,RP11-506O24.2,RP11-568K15.1,FAIM3,HHAT	#N/A	POMGNT1 -0.25, PIK3R3 0.53, TSPAN1 0.35, LURAP1 -0.1	PIK3R3 0.53	43	0.330784	TSPAN1,RP11-322N21.2	#N/A	PIK3R3	0.53	phosphoinositide-3-kinase, regulatory subunit 3 (gamma) [Source:HGNC Symbol;Acc:8981]	8.29499	4.4085	5.07489	1.69011	3.30223	2.21818	4.17001	5.94451	4.8398	7.07733	4.31453	3.71173	4.94941	4.9973	3.24208	2.67936	1.69829	3.14271	4.02979	6.10564	2.52981	4.41527	3.57041	3.4183	4.13091	3.52861	3.49436	319
chr3:43893699-43921093	chr3	43893699	43921093	27395	*	#N/A	#N/A	ABHD5	TOPAZ1 (-375982), ABHD5 (+175034)	#N/A	NR2C2,BTD,SLC25A38,ENTPD3-AS1,EXOSC7,ELP6,RP11-641C17.2,RP11-641C17.1,SYNPR-AS1,ZBTB11-AS1,OR7E100P,KBTBD12,TIPARP-AS1,RP11-408H1.3,LINC00888	#N/A	ABHD5 0.14	ABHD5 0.14	73	0.124931	#N/A	#N/A	ABHD5	0.14	abhydrolase domain containing 5 [Source:HGNC Symbol;Acc:21396]	3.47693	1.05831	0.684419	1.21007	1.77694	0.78616	2.26977	1.18248	0.695041	1.07438	1.45632	1.16798	0.759021	1.55539	0.632849	0.911327	0.727373	0.476709	0.965529	1.00172	1.95586	2.20629	3.61434	3.35762	1.06782	1.20014	3.48598	1500
chr11:10306059-10355025	chr11	10306059	10355025	48967	*	ADM,SBF2	#N/A	ADM	AMPD3 (-141686), ADM (+3911)	#N/A	#N/A	#N/A	AMPD3 -0.04, SBF2 0.11, ADM 0.37	ADM 0.37	142	0.542172	RP11-351I24.1,ADM	#N/A	ADM	0.37	adrenomedullin [Source:HGNC Symbol;Acc:259]	5.82334	4.52489	3.64529	4.17311	2.95046	2.90506	6.82218	7.2526	6.73832	6.8784	3.02385	5.43784	5.01469	5.53469	4.94471	3.63848	2.97309	4.3675	5.29842	6.08115	11.7784	4.57271	3.47087	3.49849	4.52967	5.61243	3.48468	693
chr5:66124258-66195101	chr5	66124258	66195101	70844	*	MAST4	#N/A	MAST4	MAST4 (+267491), CD180 (+332947)	#N/A	RP11-83M16.3,RP11-83M16.4,RP11-434D9.2,SLCO6A1,LINC00491	#N/A	MAST4 0.56, CD180 -0.35	MAST4 0.56	312	0.240227	#N/A	#N/A	MAST4	0.56	microtubule associated serine/threonine kinase family member 4 [Source:HGNC Symbol;Acc:19037]	1.39489	2.83869	1.91393	5.15271	0.996674	3.15599	0.593315	1.04813	1.94986	2.50054	1.43649	1.15969	1.63339	1.59345	1.2495	2.89391	5.36154	0.867968	2.01247	1.52571	0.583059	1.2375	3.7307	3.23371	2.21103	2.12338	3.48221	2604
chr11:82866512-82893639	chr11	82866512	82893639	27128	*	PCF11	ANKRD42	PCF11	PCF11 (+12046), CCDC90B (+117374)	#N/A	VWCE,RP11-727F15.12,RCOR2,RP11-867G23.8,KDM2A,CTD-2007L18.5,RP11-121L10.3,ST13P11	#N/A	ANKRD42 0.08, CCDC90B 0.44, PCF11 0.48	PCF11 0.48	62	2.09356	#N/A	#N/A	PCF11	0.48	PCF11 cleavage and polyadenylation factor subunit [Source:HGNC Symbol;Acc:30097]	6.21967	7.06745	2.80072	3.16469	4.247	3.60148	6.21623	5.73475	5.72842	5.60046	3.38792	7.26922	5.24663	5.60637	4.48212	3.34193	2.509	4.23434	6.52802	5.65699	6.22899	3.5438	3.40981	3.54508	4.56073	4.61298	3.47744	626
chr15:99384376-99471690	chr15	99384376	99471690	87315	*	IGF1R	#N/A	PGPEP1L	PGPEP1L (+120758), IGF1R (+235833)	#N/A	PGBD4,MYEF2,AC025918.2,CORO2B	#N/A	IGF1R 0.31	IGF1R 0.31	300	0.224889	RP11-654A16.1	#N/A	IGF1R	0.31	insulin-like growth factor 1 receptor [Source:HGNC Symbol;Acc:5465]	4.26907	3.30216	3.78965	2.08378	2.61449	2.16324	3.58268	4.07571	2.58359	3.25304	2.59241	2.92718	3.66344	2.28596	3.69973	2.80051	4.16239	5.65366	3.45647	3.79939	2.56392	3.27443	3.59385	3.35003	2.85231	3.39384	3.47194	1144
chr11:65230559-65279576	chr11	65230559	65279576	49018	*	MALAT1	NEAT1,MIR612,SCYL1,LTBP3	MALAT1	SCYL1 (-37480), FRMD8 (+100998)	#N/A	STK33,RP11-121L10.3,RP11-762B21.5	#N/A	FRMD8 -0.62, SCYL1 -0.43, LTBP3 0.3, NEAT1 -0.04, MALAT1 0.39	MALAT1 0.39	145	0.854021	MALAT1,AP000769.7	#N/A	MALAT1	0.39	metastasis associated lung adenocarcinoma transcript 1 (non-protein coding) [Source:HGNC Symbol;Acc:29665]	16.1228	7.86721	5.09699	3.13526	5.39617	4.89199	9.45333	17.7942	10.6162	14.2739	6.64796	12.8624	13.4784	8.95481	6.9253	3.30283	2.24079	10.5875	13.4218	12.5822	18.1828	8.96451	3.68799	3.25238	8.48881	9.37431	3.47018	24
chr20:11854064-11897011	chr20	11854064	11897011	42948	*	BTBD3	BTBD3	BTBD3	SPTLC3 (-1114104), BTBD3 (+4062)	BTBD3	FAM110A,STK35,MRPS26,BTBD3,RPS10P2,TM9SF4,LPIN3,Y_RNA,RP4-569M23.4,CYP24A1,RP11-157P1.4,LAMA5,PTK6,LINC00176	#N/A	BTBD3 0.66, SPTLC3 0.05	BTBD3 0.66	151	0.0703012	#N/A	#N/A	BTBD3	0.66	BTB (POZ) domain containing 3 [Source:HGNC Symbol;Acc:15854]	4.30794	3.58432	4.85477	4.39904	2.03848	2.86688	4.08993	1.14502	2.98166	2.0977	0.8511	1.81269	1.28654	1.74249	3.79313	2.97356	5.75946	5.29243	1.27341	1.28302	2.25305	1.2788	3.52623	3.39645	2.57654	2.6592	3.46134	1133
chr6:30557654-30587576	chr6	30557654	30587576	29923	*	PPP1R10,MRPS18B,ABCF1	ATAT1,PRR3,MIR877,GNL1,C6orf136	PPP1R10	PPP1R10 (+12406), ABCF1 (+33462)	#N/A	RNU6-761P	#N/A	ATAT1 0.38, C6orf136 0.24, MRPS18B -0.05, PPP1R10 -0.18, ABCF1 -0.38, PRR3 -0.11, GNL1 0.02	ATAT1 0.38	118	0.281313	AL662800.1,PPP1R10	#N/A	ATAT1	0.38	alpha tubulin acetyltransferase 1 [Source:HGNC Symbol;Acc:21186]	7.46971	8.37509	3.77373	3.09074	4.30788	2.46656	2.91734	5.80827	4.20387	5.96493	5.14606	3.97381	4.64362	5.06043	3.47299	2.20313	2.36743	3.25303	6.39498	5.60122	2.19335	3.96029	3.56018	3.35683	4.17458	3.74191	3.45851	423
chr14:71164341-71289505	chr14	71164341	71289505	125165	*	MAP3K9	#N/A	MAP3K9	MED6 (-159539), MAP3K9 (+49328)	#N/A	#N/A	#N/A	MAP3K9 0.53, MED6 0.06	MAP3K9 0.53	561	0.238725	RP6-65G23.1,RP6-65G23.3,MAP3K9	#N/A	MAP3K9	0.53	mitogen-activated protein kinase kinase kinase 9 [Source:HGNC Symbol;Acc:6861]	1.58337	1.40428	1.17071	1.44243	1.95816	1.59879	1.4811	1.60801	2.29247	1.65992	1.98595	1.2461	1.50969	1.43503	1.17886	2.28875	1.63283	0.850657	1.21652	1.63818	1.61474	1.41177	3.77571	3.09909	1.65158	1.56881	3.4374	2524
chr3:170396995-170500250	chr3	170396995	170500250	103256	*	#N/A	#N/A	RPL22L1	SLC7A14 (-144760), RPL22L1 (+139649)	#N/A	#N/A	#N/A	RPL22L1 -0.2	RPL22L1 -0.2	342	0.792954	RP11-373E16.4	#N/A	RPL22L1	-0.2	ribosomal protein L22-like 1 [Source:HGNC Symbol;Acc:27610]	0.764293	0.798899	2.96751	2.36105	1.96082	1.25174	0.454845	0.738615	0.550914	0.908835	1.38648	0.546207	0.941466	0.660172	6.44267	4.73731	5.22233	1.31248	1.12367	1.03997	0.504989	1.52957	3.58613	3.28788	1.43056	2.94293	3.437	2817
chr11:13226771-13291564	chr11	13226771	13291564	64794	*	#N/A	ARNTL	ARNTL	ARNTL (-40177), TEAD1 (+492580)	#N/A	ST5,SAA1,CD44,SYT12	#N/A	ARNTL 0.6, TEAD1 0.18	ARNTL 0.6	269	0.412067	#N/A	#N/A	ARNTL	0.6	aryl hydrocarbon receptor nuclear translocator-like [Source:HGNC Symbol;Acc:701]	1.48006	1.29004	1.08105	1.40062	1.14628	0.824168	0.830471	1.05007	0.672064	0.824209	0.905128	0.85387	1.1783	1.37015	2.08125	3.29233	5.00937	2.55431	1.66349	2.30395	1.65362	1.9968	3.21521	3.64409	0.987298	2.57154	3.42965	2559
chr16:30902276-30914573	chr16	30902276	30914573	12298	*	CTF1,MIR762,BCL7C	ORAI3,CTF1,NCRNA00095,FBXL19	CTF1	BCL7C (-2144), CTF1 (+497)	#N/A	#N/A	#N/A	FBXL19 0.22, BCL7C 0.25, CTF1 -0.13, ORAI3 -0.01	BCL7C 0.25	12	0.407584	MIR762	#N/A	BCL7C	0.25	B-cell CLL/lymphoma 7C [Source:HGNC Symbol;Acc:1006]	13.8083	6.09308	2.61446	2.12642	3.06666	4.17055	8.47539	9.16875	16.0583	11.123	9.38748	11.6038	7.27909	6.07641	2.58388	2.81727	1.95146	2.35202	10.29	10.9406	22.6053	5.12714	3.22606	3.63191	7.49219	8.04509	3.42898	63
chr12:12851554-12912868	chr12	12851554	12912868	61315	*	APOLD1,CDKN1B	APOLD1,MIR613,GPR19	APOLD1	DDX47 (-84069), APOLD1 (+3346)	#N/A	CD163L1,RP11-157G21.2,DPY19L2,NAV3,STX2	#N/A	CDKN1B 0.16, APOLD1 0.23, GPR19 0.08, DDX47 -0.2	APOLD1 0.23	191	0.430007	CDKN1B,RP11-180M15.4	#N/A	APOLD1	0.23	apolipoprotein L domain containing 1 [Source:HGNC Symbol;Acc:25268]	5.92552	4.6199	3.84477	3.59612	3.85316	2.30429	6.53175	10.148	6.16797	8.14064	3.73621	6.82199	7.04351	4.81923	4.66195	3.45196	3.59811	5.00624	8.26502	6.69418	10.6401	4.53537	3.13263	3.70705	5.05652	5.97809	3.41984	668
chr11:57036614-57104107	chr11	57036614	57104107	67494	*	SSRP1,TNKS1BP1	P2RX3,APLNR,PRG3	TNKS1BP1	APLNR (-65686), TNKS1BP1 (+19310)	TNKS1BP1	RP11-484D2.3,TNKS1BP1,NXF1,RP11-727F15.9,EIF1AD,XRRA1	TNKS1BP1	APLNR -0.48, TNKS1BP1 0.66, SSRP1 0.55	TNKS1BP1 0.66	219	0.598732	RP11-872D17.4,snoU13,TNKS1BP1,SSRP1	#N/A	TNKS1BP1	0.66	tankyrase 1 binding protein 1, 182kDa [Source:HGNC Symbol;Acc:19081]	8.24759	4.87346	2.601	2.42436	2.79686	2.88399	5.63386	4.23425	5.91216	5.8294	3.897	5.97395	3.80731	4.05453	2.42398	2.45287	2.36499	2.35451	4.56509	7.68158	5.34292	3.28753	3.65173	3.18647	4.014	4.01699	3.4191	325
chr2:127965774-127985466	chr2	127965774	127985466	19693	*	#N/A	CYP27C1	CYP27C1	CYP27C1 (-12277), ERCC3 (+76132)	#N/A	MBOAT2,KIF3C,AC010733.5,RP11-480C16.1,RN7SKP103,AC105760.2,GPR35	#N/A	ERCC3 0.17, CYP27C1 0.48	CYP27C1 0.48	45	0.411409	#N/A	#N/A	CYP27C1	0.48	cytochrome P450, family 27, subfamily C, polypeptide 1 [Source:HGNC Symbol;Acc:33480]	5.74906	3.09782	1.6529	4.24229	4.86747	2.63641	5.50256	1.91578	2.59951	8.65614	1.60646	1.57234	2.1649	3.69977	1.48702	2.91392	3.35626	3.55278	4.18931	7.08327	7.90441	4.95598	3.83253	3.00097	3.33316	4.55574	3.41675	718
chr1:35652973-35661403	chr1	35652973	35661403	8431	*	SFPQ	#N/A	SFPQ	SFPQ (+1561), ZMYM1 (+112196)	#N/A	THAP3,RUNX3,RP11-5P4.1,FASLG	#N/A	SFPQ -0.05, ZMYM1 0.24	ZMYM1 0.24	26	0.239923	#N/A	#N/A	ZMYM1	0.24	zinc finger, MYM-type 1 [Source:HGNC Symbol;Acc:26253]	8.33282	5.90841	3.19193	4.35955	4.78072	4.49515	15.3628	10.4909	17.6723	8.88731	7.60504	13.9985	8.40722	7.28076	4.8039	3.58497	2.04307	6.54267	12.219	9.37445	40.9222	4.93686	3.25375	3.57149	8.1553	11.1264	3.41262	315
chr18:21385318-21473715	chr18	21385318	21473715	88398	*	LAMA3	#N/A	LAMA3	CABYR (-289425), LAMA3 (+160110)	LAMA3	LAMA3,PSTPIP2	#N/A	LAMA3 0.75, CABYR 0.27	LAMA3 0.75	214	0.198113	#N/A	#N/A	LAMA3	0.75	laminin, alpha 3 [Source:HGNC Symbol;Acc:6483]	1.70548	1.32281	0.992946	1.23877	1.1409	0.750411	0.811601	1.08136	0.697838	0.921918	0.873175	1.36531	1.16775	1.35996	1.93871	1.63729	3.21547	0.72261	2.16907	2.4012	0.793402	2.94485	3.70938	3.11263	1.01656	2.15714	3.41101	2467
chr4:11585004-11653245	chr4	11585004	11653245	68242	*	#N/A	#N/A	HS3ST1	HS3ST1 (-187736), RAB28 (+1866864)	#N/A	RNA5SP156,RP11-617D20.1,AC021860.1,MIR1255A,TACR3,MAML3,ZNF827,MAB21L2,MIR3140,ANXA10,RP11-565A3.2	#N/A	HS3ST1 0.59, RAB28 0.25	HS3ST1 0.59	248	0.33894	#N/A	#N/A	HS3ST1	0.59	heparan sulfate (glucosamine) 3-O-sulfotransferase 1 [Source:HGNC Symbol;Acc:5194]	7.00073	4.58919	14.1009	4.47975	4.52816	3.78191	1.31431	2.11882	0.603824	2.95454	2.29218	1.08032	1.69283	1.84098	2.89164	5.54981	7.05634	1.76919	0.943527	1.47287	0.357811	2.29103	3.48034	3.33763	3.94604	2.93758	3.40898	488
chr5:66280324-66566832	chr5	66280324	66566832	286509	*	CD180,MAST4	#N/A	CD180	CD180 (+69049), MAST4 (+531389)	#N/A	CTD-2201I18.1,SERINC5,CTD-2015H6.3,CTC-210G5.1,CTB-131B5.5,PCDHB9,PCDHB10	#N/A	MAST4 0.44, CD180 -0.53	MAST4 0.44	839	0.409222	MAST4-AS1,CTD-2306M10.1,CTD-2187J20.1,CD180	#N/A	MAST4	0.44	microtubule associated serine/threonine kinase family member 4 [Source:HGNC Symbol;Acc:19037]	4.03215	6.54883	3.1859	2.54178	2.47828	2.78876	2.49357	3.08204	2.05926	3.69352	1.94743	3.2819	2.63328	3.03936	1.44797	1.85971	2.37614	0.959607	2.60392	2.73838	0.948359	1.66663	3.44183	3.36906	2.73446	1.94873	3.40544	1243
chr16:20855471-20933628	chr16	20855471	20933628	78158	*	LOC81691,LYRM1,DCUN1D3	LOC81691,ERI2	LYRM1	DCUN1D3 (+17156), ENSG00000005189 (+76729)	#N/A	CRNDE	#N/A	LYRM1 0.23, DCUN1D3 0.27, ERI2 0.28	ERI2 0.28	160	0.41051	DCUN1D3	#N/A	ERI2	0.28	ERI1 exoribonuclease family member 2 [Source:HGNC Symbol;Acc:30541]	3.76001	3.69585	3.3177	1.99498	2.0358	1.91809	3.7986	3.48393	2.80435	3.10342	2.20018	4.27325	3.03521	2.39567	2.89371	2.63903	3.73704	2.47281	4.25439	4.21239	3.64124	2.91219	3.40768	3.40005	2.74255	3.47	3.40386	1357
chr5:57071929-57207487	chr5	57071929	57207487	135559	*	#N/A	#N/A	ACTBL2	ACTBL2 (-361072), PLK2 (+616379)	#N/A	CFL1P5,ARHGEF28,HSPD1P11,EPB41L4A,MIR5706	#N/A	PLK2 0.2	PLK2 0.2	498	0.233227	AC116606.1,RP11-478P10.1	#N/A	PLK2	0.2	polo-like kinase 2 [Source:HGNC Symbol;Acc:19699]	1.32765	1.0358	3.50428	2.21426	2.15837	0.738984	0.486344	0.94482	0.671441	0.947125	1.01394	0.456781	0.983877	0.528202	5.09922	3.30675	5.73595	1.53419	0.861593	0.887614	0.332961	1.64441	3.38315	3.42004	1.40989	2.55264	3.40159	2638
chr3:135884934-135917464	chr3	135884934	135917464	32531	*	MSL2	#N/A	MSL2	MSL2 (+13489), PPP2R3A (+216684)	#N/A	LHFPL4,LIMD1-AS1,DCBLD2,RNU6-26P,LINC00973	#N/A	PPP2R3A 0.32, MSL2 0.12	PPP2R3A 0.32	57	0.374983	#N/A	#N/A	PPP2R3A	0.32	protein phosphatase 2, regulatory subunit B'', alpha [Source:HGNC Symbol;Acc:9307]	4.41209	4.09234	3.2152	2.96251	3.36889	2.41672	4.1452	5.0125	4.19883	5.19228	3.23167	4.7288	3.62437	4.1376	2.79094	3.17186	2.29158	4.07297	6.5457	5.22166	9.2072	2.78758	3.22473	3.57629	3.65992	4.57379	3.40051	1096
chr1:108067193-108248016	chr1	108067193	108248016	180824	*	VAV3	#N/A	VAV3	VAV3 (+350161), NTNG1 (+474163)	#N/A	EPHA2,PTPRU,RP11-184J23.2,RP5-1033H22.2,BNIPL,SYT2	#N/A	VAV3 0.52, NTNG1 -0.45	VAV3 0.52	692	0.479851	#N/A	#N/A	VAV3	0.52	vav 3 guanine nucleotide exchange factor [Source:HGNC Symbol;Acc:12659]	2.97796	4.57087	5.87115	2.88291	2.07119	1.53016	1.36086	0.915239	0.928984	1.97857	1.05078	0.568169	0.651495	0.7313	3.11796	2.54444	3.18171	1.25536	0.744161	1.54442	0.261034	1.20762	3.1971	3.60091	1.94816	1.80019	3.39901	1755
chr5:134660677-134739735	chr5	134660677	134739735	79059	*	H2AFY	H2AFY,C5orf20,TIFAB	H2AFY	PITX1 (-330218), H2AFY (+35106)	#N/A	FAM173B,CMBL,FAM105B,RP11-360I2.1,HSPD1P1,LINC01021,DROSHA,C5orf22,ZFR,MIR579,BRIX1,DNAJC21,NADK2-AS1,NIPBL,C5orf42,FBXO4,ZNF131,PAIP1,NNT,RN7SL801P,GZMK,SETD9,CTD-2117L12.1,NDUFAF2,CWC27,CTD-2187J20.1,CENPH,RAD17,GTF2H2C,BDP1,PTCD2,RNU6-1330P,FAM151B,RP11-241J12.3,CTC-459I6.1,ZCCHC9,SCARNA18,CETN3,POLR3G,ANKRD32,RP11-6N13.1,RNU6-334P,CTD-2374C24.1,XBP1P1,CCDC112,PTMAP2,CTC-441N14.4,CEP120,KIF3A,…	#N/A	PITX1 -0.48, H2AFY 0.07, TIFAB -0.07	H2AFY 0.07	146	0.359642	CTC-203F4.2,H2AFY	#N/A	H2AFY	0.07	H2A histone family, member Y [Source:HGNC Symbol;Acc:4740]	3.78265	3.04679	1.34583	1.29946	1.79794	1.73045	5.31868	3.1969	3.84324	3.06261	2.53822	7.8028	2.64599	2.71514	0.961177	1.53987	1.3125	1.43837	4.06226	4.50451	2.96592	2.21196	3.43886	3.35529	2.89628	2.50831	3.39707	1344
chr7:41721614-41773410	chr7	41721614	41773410	51797	*	LOC285954,INHBA	#N/A	INHBA	INHBA (-4806)	#N/A	FAM20C,SNX8,RADIL,ACTB,CDCA7L,SNX10,CREB5,ANLN,AC005027.3,YKT6,CAMK2B,GS1-179L18.1,VOPP1,PSPH,RP13-492C18.1,LIMK1,LAT2,RFC2,HIP1,CDK14,AC002456.2,MCM7,CNPY4,EPHB4,RABL5,ORAI2,NRCAM,CAV2,SMKR1,PODXL,AKR1B1,WDR91,CLEC5A,TRBC2,AC093673.5,ZYX,ABCB8,EN2,NCAPG2	#N/A	INHBA 0.65	INHBA 0.65	95	0.187944	INHBA	#N/A	INHBA	0.65	inhibin, beta A [Source:HGNC Symbol;Acc:6066]	1.05644	1.23821	1.00048	1.40629	0.944457	1.24806	3.88511	1.95788	1.44401	1.10289	0.992274	2.71196	2.39004	1.52739	6.61235	3.2859	5.02898	0.634376	3.76174	5.94683	2.31399	3.81673	4.11128	4.43605	1.47116	4.39522	4.27367	2731
chr1:156044401-156105133	chr1	156044401	156105133	60733	*	MEX3A,LMNA	ROBLD3,RAB25,SEMA4A,UBQLN4	LMNA	MEX3A (-22978), LMNA (-9731)	#N/A	RP11-169K16.9,RP11-4K3__A.3,ITGA10,POGZ,THEM4,ITPKB-IT1,TGIF2P1	#N/A	RAB25 0.12, LMNA 0.23, UBQLN4 0.4, SEMA4A 0, MEX3A 0.17	UBQLN4 0.4	179	0.590632	AL355388.1	#N/A	UBQLN4	0.4	ubiquilin 4 [Source:HGNC Symbol;Acc:1237]	11.159	5.01937	2.4545	2.1235	3.44185	2.71453	11.3911	7.2999	9.94069	10.1801	8.0378	8.37429	7.15558	6.00234	3.444	2.76682	1.65095	4.71178	7.30369	9.69616	7.13692	5.4449	3.44572	3.34203	6.04698	5.34906	3.39388	139
chr6:143119156-143276547	chr6	143119156	143276547	157392	*	HIVEP2	#N/A	HIVEP2	HIVEP2 (+68486), GPR126 (+574786)	#N/A	RP11-420L9.5,TFAP2A-AS1,TBC1D7,KDM1B,GMNN,PPIAP29,U91328.21,IQCB2P,ZKSCAN3,ABCF1,PPP1R10,RP1-179N16.6,BRPF3,RP1-278E11.3,FRS3,USP49,CRISP3,OSTCP6,RP11-560O20.1,RP1-234P15.4,RP11-393I2.4,C6orf164,TSTD3,C6orf203,BEND3,AL591516.5,LACE1,RP1-128O3.6,ARMC2,ZBTB24,GTF3C6,RFX6,RP11-57K17.1,RN7SKP56,RP1-86D1.4,SMLR1,SNORD100,PBOV1,PDCL3P5,RP1-292B18.1,SNORA20,SLC22A1	#N/A	HIVEP2 0.16, GPR126 0.38	GPR126 0.38	488	0.474496	#N/A	#N/A	GPR126	0.38	G protein-coupled receptor 126 [Source:HGNC Symbol;Acc:13841]	3.38511	4.70281	2.75734	2.01993	2.10243	2.84616	5.04878	3.01314	4.52279	2.93631	1.57395	8.25841	3.01622	2.88646	2.04131	2.95175	3.11948	2.05019	3.72342	3.37943	3.26114	2.16831	3.40354	3.38235	3.33706	2.94926	3.39295	1532
chr3:69118648-69166750	chr3	69118648	69166750	48103	*	ARL6IP5,LMOD3,UBA3	TMF1,UBA3,MIR3136	ARL6IP5	ARL6IP5 (+8604), LMOD3 (+29018)	#N/A	#N/A	#N/A	UBA3 0.04, ARL6IP5 0.21, TMF1 0.07, MIR3136 -0.16	ARL6IP5 0.21	156	0.207916	ARL6IP5	#N/A	ARL6IP5	0.21	ADP-ribosylation-like factor 6 interacting protein 5 [Source:HGNC Symbol;Acc:16937]	4.95834	4.15579	5.60791	2.70517	3.36413	2.05876	4.22514	4.69032	5.54839	4.47523	2.98444	6.17633	5.01346	4.71614	4.22647	3.5823	3.10182	3.98349	7.43776	6.36189	5.88684	3.80873	3.45933	3.30018	4.21487	4.91512	3.37975	929
chr17:27027243-27062807	chr17	27027243	27062807	35565	*	SNORD42B,TLCD1,RPL23A,SNORD4A,NEK8,SNORD4B,SUPT6H,RAB34,SNORD42A,PROCA1	RAB34,TRAF4,SDF2	RAB34	RPL23A (-1386), RAB34 (+261)	#N/A	SMG6,HNRNPA1P16,TOP3A,C17orf51,RP11-173M1.8,CTD-2319I12.4,PITPNC1,QRICH2,CHMP6,ALYREF	#N/A	TRAF4 0, SUPT6H 0.21, RAB34 0.12, SDF2 0.28, NEK8 0.08, TLCD1 0.04, PROCA1 0.46, RPL23A 0.19, SNORD4A 0.43	PROCA1 0.46	68	0.230727	RPL23A,TLCD1,PROCA1,RAB34,SNORD42B,AC010761.8,SNORD4A,SNORD42A,SNORD4B,AC010761.14	#N/A	PROCA1	0.46	protein interacting with cyclin A1 [Source:HGNC Symbol;Acc:28600]	9.49776	4.4723	3.02789	2.50236	3.82645	3.06128	9.31177	8.861	13.269	7.78804	8.14351	9.96264	6.47014	5.47265	2.91844	2.97394	2.36856	5.01869	6.63884	6.93433	13.8918	3.74659	3.20045	3.54339	6.45014	5.63893	3.37192	216
chr3:169342316-169397585	chr3	169342316	169397585	55270	*	MECOM	#N/A	MECOM	MECOM (-505858), ACTRT3 (+117732)	MECOM	LRRN1,BHLHE40-AS1,RP11-380O24.1,NR2C2,SH3BP5-AS1,BTD,RP11-415F23.2,RARB,OXSM,RP11-10C24.2,RP11-10C24.3,NDUFAF4P3,ACAA1,MYRIP,ZNF619,HYAL1,SYNPR-AS1,GPR27,Y_RNA,FAM162A,ALDH1L1,NUDT16P1,CP,MED12L,MECOM,RP11-641D5.1,KCNMB3,RP11-15L13.4,SOX2-OT,EIF2B5,RP11-329B9.4,RP11-537I16.2,FGF12	#N/A	MECOM 0.71, ACTRT3 0.41	MECOM 0.71	154	0.289946	#N/A	#N/A	MECOM	0.71	MDS1 and EVI1 complex locus [Source:HGNC Symbol;Acc:3498]	5.37486	5.6845	3.06175	2.61361	1.74693	3.90438	7.48281	4.45683	4.22548	2.31509	2.23888	3.22771	2.00782	5.49657	1.39749	1.61907	1.86723	1.72436	1.8064	1.72134	2.45733	1.43298	2.74071	3.98257	2.81574	1.7574	3.36164	812
chr11:12689704-12922873	chr11	12689704	12922873	233170	*	TEAD1	#N/A	TEAD1	ARNTL (-493056), TEAD1 (+39701)	#N/A	COX6CP18,AC087380.14,OR52T1P,RN7SKP50,RP11-142C4.6,RP11-855O10.2,LRRN4CL,DNAJB13,CTD-2005H7.1,PGR	#N/A	ARNTL 0.13, TEAD1 0.36	TEAD1 0.36	473	0.147882	RP11-47J17.3,RP11-47J17.1	#N/A	TEAD1	0.36	TEA domain family member 1 (SV40 transcriptional enhancer factor) [Source:HGNC Symbol;Acc:11714]	3.6	2.89889	2.73037	1.84133	2.10668	1.66761	2.7191	3.39183	2.10481	2.81611	2.48443	2.11978	2.4186	1.51954	2.22059	2.19951	2.53546	2.97123	2.1287	2.78359	1.3822	2.42947	3.29441	3.42299	2.25441	2.23993	3.3587	1444
chr22:39910295-39932058	chr22	39910295	39932058	21764	*	ATF4,SMCR7L,RPS19BP1	MGAT3,ATF4,CACNA1I	ATF4	ATF4 (+4608), RPS19BP1 (+7683)	RPS19BP1	AC004019.13,DGCR14,UFD1L,THAP7-AS1,P2RX6,IGLV3-27,CHEK2,HSCB,ZNRF3-IT1,THOC5,NF2,HORMAD2,DUSP18,SFI1,PRR14L,DEPDC5,RFPL3S,CBX6,APOBEC3F,APOBEC3G,RPS19BP1	RPS19BP1	CACNA1I 0.21, MGAT3 0, ATF4 0.58, RPS19BP1 0.7	RPS19BP1 0.7	32	0.466664	ATF4,RPS19BP1	#N/A	RPS19BP1	0.7	ribosomal protein S19 binding protein 1 [Source:HGNC Symbol;Acc:28749]	9.48394	4.29669	1.96764	2.3817	3.50445	2.35314	13.8176	7.311	13.3891	9.72294	7.49175	19.3675	7.23628	8.7458	3.18712	2.14572	1.47818	3.60342	9.44511	8.19539	14.2945	4.92002	3.25224	3.46353	7.4905	6.238	3.35788	218
chr12:6972202-6983905	chr12	6972202	6983905	11704	*	TPI1,SPSB2,USP5	RPL13P5,GPR162,LEPREL2,DSTNP2,ENO2,ATN1,LRRC23,CDCA3,GNB3	TPI1	TPI1 (+1771), SPSB2 (+4446)	#N/A	CCDC77,RAD52,ADIPOR2,FOXM1,RP11-599J14.2,CAPRIN2,DDX11,DDN,BCDIN3D-AS1,MYL6B,TIMELESS,PRIM1,DDIT3,E2F7,CIT,MPHOSPH9,C12orf65,POLE	#N/A	LRRC23 0.45, LEPREL2 0.59, GNB3 0.54, CDCA3 0.62, USP5 0.29, TPI1 0.21, SPSB2 0.21, ENO2 0.59, ATN1 0.44, RPL13P5 0.26, DSTNP2 0.36, GPR162 0.18	CDCA3 0.62	17	0.186276	TPI1	#N/A	CDCA3	0.62	cell division cycle associated 3 [Source:HGNC Symbol;Acc:14624]	10.2378	5.39844	1.78054	2.48456	4.12485	4.12522	20.2051	10.7812	20.2067	10.8263	8.13186	20.626	9.06023	9.55743	2.96173	2.5069	1.53519	4.07172	12.9287	11.6045	25.3349	6.80007	3.17119	3.54239	9.0407	9.096	3.35679	178
chr17:73667045-73752007	chr17	73667045	73752007	84963	*	SAP30BP,ITGB4	GALK1,RECQL5,LOC643008,H3F3B,LOC100130933,UNK	ITGB4	RECQL5 (-46257), ITGB4 (-7990)	UNK	ABR,TIAF1,SMURF2P1,RN7SL800P,LRRC37A3,UNK,RP11-666A8.8,RP11-318A15.2,CANT1,ENDOV,RPTOR,RP11-498C9.15,B3GNTL1	#N/A	RECQL5 0.63, GALK1 0.3, ITGB4 0.51, H3F3B 0.2, UNK 0.66, SAP30BP 0.48	UNK 0.66	183	0.835585	RP11-474I11.8,RP11-474I11.7	#N/A	UNK	0.66	unkempt family zinc finger [Source:HGNC Symbol;Acc:29369]	7.38128	3.00924	3.02597	1.62846	2.81131	1.04326	4.13369	2.34876	4.43866	4.34493	3.26853	2.59908	2.8867	3.09808	2.30589	2.37911	2.59053	1.8555	4.10271	6.03672	4.50793	4.02685	3.54305	3.16653	2.8941	3.70711	3.35479	434
chr15:44083463-44094968	chr15	44083463	44094968	11506	*	SERF2,C15orf63,SERINC4,MIR1282	CATSPER2P1,MFAP1,WDR76,PDIA3,ELL3	SERINC4	HYPK (+876)	CATSPER2P1	RP11-529J17.3,CATSPER2P1,GATM,SPATA5L1,CEP152,GALK2,AP4E1,RP11-139H15.1,PRTG,RP11-5N19.3,RP11-48G14.1,RP11-219B17.1,RNU6-549P,PARP16,SNORA24,PTPLAD1,DIS3L,SCARNA14,RP11-502I4.3,PARP6,ADPGK-AS1,PPCDC,SNUPN,WHAMM,UBE2Q2P1,DET1,WDR93,RP11-617F23.1,HSPE1P3,MAN2A2,VPS33B,RP11-661P17.1,HSP90B2P,RP11-616M17.1,LYSMD4,VIMP	#N/A	WDR76 0.48, MFAP1 0.64, SERF2 0.38, PDIA3 0.45, SERINC4 -0.05, CATSPER2P1 0.75, MIR1282 0.4, HYPK 0.38	CATSPER2P1 0.75	15	0.235363	MIR1282,SERINC4	#N/A	CATSPER2P1	0.75	cation channel, sperm associated 2 pseudogene 1 [Source:HGNC Symbol;Acc:31054]	11.9385	9.39934	2.31567	2.42433	3.85823	4.78237	14.9187	11.0935	16.2766	12.2851	9.91954	19.0321	8.0358	11.6673	2.66589	2.58661	1.91792	4.93153	11.8264	13.0632	11.3363	6.83797	3.52177	3.18139	8.76997	7.17632	3.35158	107
chr6:54709233-54757882	chr6	54709233	54757882	48650	*	FAM83B	#N/A	FAM83B	HCRTR2 (-305492), FAM83B (+21989)	#N/A	RP11-405O10.2,HLA-L,ATAT1,RGL2,RP3-391O22.3,TEAD3,Z85986.1,CDKN1A,RP11-7K24.3,CUL7,KLC4,GRIK2,RP11-544L8__B.4,AL121963.1,RNA5SP217,Y_RNA,LINC00271,RP3-406A7.7,RAET1E,RAET1G,TCTE3,MIR4644	#N/A	FAM83B 0.55	FAM83B 0.55	250	0.339527	#N/A	#N/A	FAM83B	0.55	family with sequence similarity 83, member B [Source:HGNC Symbol;Acc:21357]	3.74839	3.66544	3.24485	4.08957	2.73247	2.58347	1.77103	0.368185	2.11981	2.96107	1.48086	1.01482	0.921627	1.87972	9.4043	4.21692	4.24667	4.34367	1.00073	1.7149	2.21424	1.72346	3.7483	2.95074	2.34984	3.50303	3.34952	1362
chr19:12868297-12913859	chr19	12868297	12913859	45563	*	PRDX2,HOOK2,JUNB,BEST2	ASNA1,RNASEH2A,RTBDN,TNPO2,C19orf43,MAST1	HOOK2	HOOK2 (-4741)	#N/A	EMR4P,SUGP2,CTD-2619J13.19	#N/A	HOOK2 -0.07, RNASEH2A 0.15, TNPO2 0.09, MAST1 -0.05, C19orf43 -0.17, PRDX2 -0.36, JUNB -0.41, ASNA1 -0.23	RNASEH2A 0.15	100	0.446443	CTD-2659N19.10,CTD-2659N19.9,MIR5684,JUNB,PRDX2	#N/A	RNASEH2A	0.15	ribonuclease H2, subunit A [Source:HGNC Symbol;Acc:18518]	15.4658	5.71205	3.76522	3.11399	5.32051	2.92893	10.8036	11.109	13.834	11.9795	11.289	15.6049	10.8957	7.22781	4.26758	3.74545	2.54809	4.73626	14.8048	12.1073	25.5088	7.10458	3.59488	3.10227	8.74796	10.0124	3.34858	33
chr8:42743311-42765125	chr8	42743311	42765125	21815	*	HOOK3,RNF170	THAP1,RNF170	HOOK3	RNF170 (-2352), HOOK3 (+2143)	#N/A	KB-1732A1.1	#N/A	RNF170 0.06, THAP1 0.17, HOOK3 0	THAP1 0.17	49	0.438831	MIR4469	#N/A	THAP1	0.17	THAP domain containing, apoptosis associated protein 1 [Source:HGNC Symbol;Acc:20856]	6.26184	5.51317	2.33299	2.86894	3.89377	3.4372	6.53669	8.65294	9.88171	6.84766	5.22632	8.52813	6.46915	4.513	3.64612	3.71343	2.22642	3.81893	5.65011	5.8403	11.5918	3.1286	3.25631	3.4365	5.49843	5.11382	3.34641	620
chr17:15543048-15566532	chr17	15543048	15566532	23485	*	TRIM16	ZNF286A,CDRT1	TRIM16	ENSG00000251537 (+177)	#N/A	RPH3AL,GGT6,ZFP3,AC002553.1,RNU6-862P,CTD-2350C19.1,RNU6-920P,RP11-466A19.8,AC084809.2,CTB-175E5.7,PLCD3,LRRC37A2,PRR15L,HOXB3,HOXB-AS3,ST6GALNAC1,RNU6-97P,RP11-285E9.5,NARF-IT1,RAB40B,AC144831.1	#N/A	ZNF286A 0.39, TRIM16 0.5, CDRT1 0.38	TRIM16 0.5	90	0.533243	RP11-640I15.1	#N/A	TRIM16	0.5	tripartite motif containing 16 [Source:HGNC Symbol;Acc:17241]	12.7157	9.48888	7.68965	5.13948	4.8494	5.10976	5.45649	8.50771	6.3691	7.89682	7.15038	4.18105	6.77322	8.43268	5.43906	5.92627	5.32842	2.7817	3.63537	5.86944	3.32111	7.3002	3.39738	3.28023	6.12876	5.25998	3.3388	86
chr6:11994625-12075609	chr6	11994625	12075609	80985	*	HIVEP1	#N/A	HIVEP1	EDN1 (-255479), HIVEP1 (+22546)	#N/A	SERPINB6,RP11-420L9.5,RP1-257A7.4,TBC1D7,RN7SL128P,GMNN,PPIAP29,IQCB2P,ABCF1,SYNGAP1,FANCE,RP1-179N16.6,BRPF3,FRS3,BEND6,OSTCP6,MTRNR2L9,FKBP1C,RP11-560O20.1,RP11-296E7.1,RP11-393I2.4,RNU2-61P,SAMD3,RP1-292B18.1	#N/A	EDN1 -0.43, HIVEP1 0.21	HIVEP1 0.21	300	0.202105	RP11-456H18.2	#N/A	HIVEP1	0.21	human immunodeficiency virus type I enhancer binding protein 1 [Source:HGNC Symbol;Acc:4920]	2.53586	2.52233	2.3634	1.97668	1.60777	2.26319	3.74568	2.87521	4.51246	2.82972	2.43089	5.58447	2.87022	2.9195	1.78161	2.36094	2.38385	2.65766	3.55117	3.64979	4.19728	1.73573	3.3726	3.30174	2.93764	2.80863	3.33717	2000
chr12:14905438-14933596	chr12	14905438	14933596	28159	*	H2AFJ,HIST4H4	C12orf69,WBP11,C12orf60	HIST4H4	GUCY2C (-69998), HIST4H4 (+4548)	#N/A	RP11-144O23.8,TAS2R12,TAS2R50,RP11-434C1.1,RP11-424M22.3,RP11-69C13.1,RN7SL67P,METTL20,RP11-25I15.3,DKFZP779L1853,AC140061.12,CSAD,ITGB7,IKZF4,RP11-1143G9.2,RP11-263K4.1,RP11-1109F11.5,GALNT4,Y_RNA,RP11-968O1.5,ACACB,MMAB,RPL7AP60,RP4-601P9.2,RP11-116D17.3,RP11-1028N23.4,UBA52P7	#N/A	GUCY2C 0.28, WBP11 -0.01, C12orf60 0.12, HIST4H4 0.49, H2AFJ 0.35	HIST4H4 0.49	123	0.197824	HIST4H4,H2AFJ,RP11-174G6.5	#N/A	HIST4H4	0.49	histone cluster 4, H4 [Source:HGNC Symbol;Acc:20510]	10.1884	8.24243	4.37559	3.64261	4.10993	2.44639	5.98039	6.23125	4.92818	7.76253	5.62697	5.60456	4.92071	6.78282	4.62078	2.87795	2.70739	5.37388	5.75756	5.62993	4.54164	3.63253	2.74373	3.93046	4.82416	4.25254	3.3371	181
chr1:180979551-181135832	chr1	180979551	181135832	156282	*	IER5,MR1,STX6	#N/A	IER5	IER5 (+54)	#N/A	FASLG	#N/A	STX6 0.05, MR1 -0.13, IER5 0.52	IER5 0.52	600	0.266759	RP11-309G3.3,MR1,IER5	rs184064563 chr1:181077172 6.4, rs138346566 chr1:180983299 6.07, rs139905882 chr1:181008609 5.84, rs115649050 chr1:180988417 5.44	IER5	0.52	immediate early response 5 [Source:HGNC Symbol;Acc:5393]	5.26662	3.44136	2.34432	2.05134	2.62593	2.18682	4.01381	3.46284	3.68988	5.54422	2.4631	4.26997	3.42963	3.02457	1.93868	2.99044	2.1964	1.95324	4.70429	4.83031	5.7706	3.34118	3.3861	3.28751	3.17836	3.6817	3.3368	846
chr4:26858373-26889331	chr4	26858373	26889331	30959	*	STIM2	STIM2	STIM2	PCDH7 (-3849193), STIM2 (+11389)	#N/A	FAM53A,LETM1,RP11-357G3.2,RP11-367J11.2,HSP90AB2P,RP11-341G5.1,RP11-700J17.1,SLC10A4,LRRC66,RP11-738E22.3,ADH6,ZNF969P,SNHG8,PLK4,RP11-362F19.1,RP11-362F19.2,ZBTB8OSP1,Y_RNA	#N/A	STIM2 0.59, PCDH7 -0.08	STIM2 0.59	85	0.19874	RP11-293A21.1,RP11-293A21.2	#N/A	STIM2	0.59	stromal interaction molecule 2 [Source:HGNC Symbol;Acc:19205]	4.59299	6.43702	2.42181	4.31238	4.40618	3.05063	5.90612	4.19377	6.81252	4.22278	3.24833	9.93932	4.27378	4.93628	4.3398	3.8623	2.20297	3.32558	6.78894	5.00303	6.35706	2.8776	3.14711	3.51233	4.74308	4.49024	3.32972	1029
chr14:24600614-24620083	chr14	24600614	24620083	19470	*	RNF31,PSME1,FAM158A,FITM1,PSME2	DCAF11,IRF9,REC8,NRL,PCK2,IPO4,TM9SF1	FAM158A	EMC9 (+445)	TM9SF1	TMEM253,TRAJ33,CTD-2555K7.2,TM9SF1,C14orf182,WDHD1,RNU6-341P,GPHN,SNORA79,RP11-371E8.4,XRCC3	#N/A	PSME1 0.14, RNF31 0.27, PCK2 0.26, DCAF11 0.46, EMC9 0.24, PSME2 0.05, REC8 0.08, TM9SF1 0.66, NRL -0.21, IPO4 0.44, IRF9 0.6	TM9SF1 0.66	36	0.645575	RP11-468E2.5,PSME1,EMC9,PSME2	#N/A	TM9SF1	0.66	transmembrane 9 superfamily member 1 [Source:HGNC Symbol;Acc:11864]	9.47824	5.04744	1.90524	2.43062	4.29932	3.24699	16.0112	8.17818	18.3554	8.70759	7.45741	18.442	7.24834	8.93393	3.70733	2.77241	1.64909	3.74144	9.81063	8.92194	15.308	5.38801	3.223	3.42704	8.01032	6.79392	3.32502	220
chr3:159468107-159616170	chr3	159468107	159616170	148064	*	IQCJ-SCHIP1,SCHIP1	#N/A	SCHIP1	SCHIP1 (-15511), MFSD1 (+1022485)	#N/A	OGG1,BRK1,VHL,VGLL4,XPC,LSM3,THRB,THRB-IT1,TOP2B,CMTM7,VIPR1,TCAIM,ZDHHC3,SPCS1,ZNF717,RP11-85F14.5,FAM194A,CLDN1,RP11-407B7.1,RP11-135A1.2,HES1,AC144530.1	#N/A	MFSD1 0.14, SCHIP1 0.25, IQCJ-SCHIP1 0.17	SCHIP1 0.25	376	0.513079	SCHIP1,IQCJ-SCHIP1-AS1,RNU2-31P,AC021654.1	#N/A	SCHIP1	0.25	schwannomin interacting protein 1 [Source:HGNC Symbol;Acc:15678]	2.60928	2.26137	2.66803	1.95381	1.00152	2.08431	2.94331	2.01216	2.45697	2.04748	1.44953	2.87738	2.03452	1.98711	2.65441	3.12242	3.33247	1.59671	1.88345	2.48023	1.56041	2.56343	3.25746	3.38791	2.06373	2.51383	3.32268	1952
chr1:144861859-144942771	chr1	144861859	144942771	80913	*	PDE4DIP	#N/A	PDE4DIP	NBPF9 (+90567), PDE4DIP (+92707)	#N/A	AL590822.2,NPHP4,KCNAB2,TNFRSF9,PIK3CD,APITD1,FBXO2,MAD2L2,RNU5E-1,RNU5E-4P,MIIP,RSG1,PADI2,AL137127.1,RP5-1071N3.1,RP1-74M1.3,STMN1,CEP85,RP3-426I6.2,THEMIS2,XKR8,CLSPN,CDCA8,BMP8A,KDM4A-AS1,RP11-184I16.3,KIF2C,FOXD2-AS1,FOXD2,ORC1,DEPDC1,AK5,HSP90B3P,C1orf162,PTPN22,CD2,FAM72B,FAM72D,ANKRD34A,NBPF20,HIST2H4A,HIST2H2AA4,PLEKHO1,RP11-29H23.5,HDGF,SH2D2A,KIRREL-IT1,PYHIN1,B4GALT3,HSPA6,HSPA7,NUF2,…	#N/A	NBPF9 0.02, PDE4DIP 0.53	PDE4DIP 0.53	24	0.132682	RP4-791M13.5,AL138796.1	#N/A	PDE4DIP	0.53	phosphodiesterase 4D interacting protein [Source:HGNC Symbol;Acc:15580]	1.2968	1.78939	2.56357	1.57699	1.70779	1.44554	2.28168	1.75703	2.2517	1.81918	1.30217	3.02741	1.92243	1.98397	2.14709	1.43724	2.14196	1.1728	2.61554	2.52897	2.16513	2.26892	3.37874	3.26534	1.95742	2.18641	3.32204	2650
chr20:57450698-57484919	chr20	57450698	57484919	34222	*	GNAS	GNAS,GNAS-AS	GNAS	NELFCD (-88454), GNAS (+40040)	#N/A	GINS1,POFUT1,KIF3B,CDK5RAP1,CBFA2T2,EIF2S2,AHCY,EDEM2,CEP250,AAR2,TGIF2,NDRG3,DSN1,RBL1,RPN2,CTNNBL1,TTI1,SNORA71A,SNORA71C,PLCG1,AL031663.2	#N/A	GNAS -0.08, NELFCD 0.41	NELFCD 0.41	114	0.240099	RP1-309F20.4	#N/A	NELFCD	0.41	negative elongation factor complex member C/D [Source:HGNC Symbol;Acc:15934]	4.1582	4.5899	1.76319	2.58539	2.53055	3.99109	14.8606	5.76133	17.3605	4.24973	2.9681	15.0787	4.25262	4.75324	1.8492	1.94579	1.70375	3.4269	4.86429	5.50095	9.21576	2.84798	3.4852	3.1586	6.08665	3.98967	3.3219	1185
chr11:62596593-62612488	chr11	62596593	62612488	15896	*	STX5,WDR74	SNORD29,SNHG1,SNORD31,SLC3A2,SNORD27,NXF1,SNORD26,SNORD30,TMEM179B,SNORD28,SNORD22,TMEM223,SNORD25	WDR74	STX5 (-4981)	#N/A	RP11-685M7.3,RP11-484D2.3,RP11-472I20.1,AP000640.10,AP000769.1,RP11-867G23.8,PELI3,RP11-121L10.3,NCAPD3	#N/A	WDR74 0.3, NXF1 0.46, STX5 0.43, SLC3A2 0.36, TMEM223 0.15, TMEM179B -0.03, SNHG1 0.34	NXF1 0.46	60	0.337875	RP11-727F15.9,RNU2-2P,WDR74	#N/A	NXF1	0.46	nuclear RNA export factor 1 [Source:HGNC Symbol;Acc:8071]	13.3598	6.17206	2.58884	2.19787	5.26374	2.98413	11.7759	10.568	13.4676	9.58527	10.8113	14.6011	8.50114	10.3908	4.21756	2.89253	2.14858	4.04459	12.3494	9.49841	16.0411	5.89939	3.15743	3.4813	7.77788	7.57815	3.31937	68
chr2:11694-48360	chr2	11694	48360	36667	*	FAM110C	#N/A	FAM110C	FAM110C (+16358)	FAM110C	FAM110C,AC092159.2,TRAPPC12,RP11-320M2.1,SDC1,RP11-130L8.1,TP53I3,AC074117.10,CAPN14,EHD3,SOS1-IT1,Y_RNA,ACYP2,RNU4-51P,AC118345.1,MIR4778,RP11-711M9.1,TET3,WBP1,RP11-523H20.3,C2orf68,ATOH8,ST3GAL5,AC105053.4,RP11-548P2.2,PROM2,KANSL3,TMEM182,EDAR,AC096670.3,PSD4,RABL2A,AC069154.4,AC097499.1,HS6ST1,CCDC115,PTPN18,AC092620.2,LYPD6,AC007394.3,AC009961.2,AC019181.3,RPL23AP35,Y_RNA,OSGEPL1-AS1,PGAP1,…	FAM110C	FAM110C 0.72	FAM110C 0.72	121	0.304625	FAM110C	#N/A	FAM110C	0.72	family with sequence similarity 110, member C [Source:HGNC Symbol;Acc:33340]	11.9436	8.4224	2.35901	4.19893	4.00467	3.39378	7.9004	1.87127	9.34665	7.31729	3.57497	4.82564	1.8461	5.59694	1.87765	3.30205	1.05353	0.912141	2.07599	3.69451	0.57957	1.38758	3.5457	3.08958	4.54078	1.99584	3.31764	106
chr5:123964380-123999549	chr5	123964380	123999549	35170	*	ZNF608	#N/A	ZNF608	ZNF608 (+99153), CSNK1G3 (+1134172)	ZNF608	CTD-2165H16.3,snoU13,7SK,ANKRA2,ARHGEF28,CTD-2292M14.1,ZBED3,ATP6AP1L,POU5F2,KIAA0825,CTD-2337A12.1,RP11-254I22.1,CTD-2260A17.1,CTD-2260A17.2,NUDT12,TMEM232,EPB41L4A,MIR5706,CTC-210G5.1,snoU13,ZNF608,RP11-436H11.5,NME5,TMEM173,PCDHB13,TIGD6,CNOT8,RMND5B	#N/A	CSNK1G3 0.34, ZNF608 0.79	ZNF608 0.79	124	0.314484	#N/A	#N/A	ZNF608	0.79	zinc finger protein 608 [Source:HGNC Symbol;Acc:29238]	4.52801	3.17135	4.62681	2.77267	4.1394	1.04211	2.19627	2.74463	1.28409	1.36236	1.967	1.54221	1.75702	2.64307	5.04268	3.43887	3.86956	1.42358	1.76134	2.02856	1.00896	2.94577	2.96892	3.6558	2.27708	2.87082	3.31236	1064
chr13:33741898-33879358	chr13	33741898	33879358	137461	*	STARD13	#N/A	STARD13	STARD13 (+49264), KL (+220057)	#N/A	#N/A	#N/A	KL 0.22, STARD13 0.21	KL 0.22	500	0.326929	STARD13-AS	#N/A	KL	0.22	klotho [Source:HGNC Symbol;Acc:6344]	2.05167	2.25154	3.07858	1.96415	2.1569	1.33683	0.675817	2.45518	1.27548	2.03268	0.794563	1.38053	2.51256	1.38693	2.61258	2.77945	4.43191	2.01434	1.9637	3.32386	1.44957	3.38271	3.30558	3.31018	1.83692	2.84911	3.30788	2277
chr7:41112872-41312682	chr7	41112872	41312682	199811	*	#N/A	#N/A	LOC285954	INHBA (+529929), SUGCT (+1038202)	#N/A	FSCN1,DNAH11,GPNMB,DFNA5,AC005027.3,SUMF2,NSUN5,STX1A,LIMK1,BRI3,RPS3AP26,EPHB4,TRIP6,MGAM,TRBC2,RN7SL535P,AC093673.5,ZYX,WDR86	#N/A	INHBA 0.24, SUGCT 0.24	INHBA 0.24	672	0.463818	AC005022.1	#N/A	INHBA	0.24	inhibin, beta A [Source:HGNC Symbol;Acc:6066]	1.02074	0.848996	2.26001	1.70124	2.0114	1.04927	1.24668	0.579324	0.42435	0.424723	0.801091	0.57355	0.610694	0.763289	3.09477	2.81077	6.73935	0.576209	1.11504	1.58184	0.85022	1.67314	3.37767	3.23415	1.09515	2.55216	3.30591	2749
chr11:692304-709843	chr11	692304	709843	17540	*	TMEM80,DEAF1,EPS8L2	TALDO1	EPS8L2	EPS8L2 (-5043), TMEM80 (+5458)	#N/A	RP11-685M7.3,LRP4,AP003733.1,RP11-121L10.3	#N/A	DEAF1 0.29, TMEM80 0.34, EPS8L2 -0.41, TALDO1 -0.36	TMEM80 0.34	88	0.418384	TMEM80	#N/A	TMEM80	0.34	transmembrane protein 80 [Source:HGNC Symbol;Acc:27453]	17.7699	4.88646	2.82152	2.69756	4.39463	3.57272	16.2828	11.1827	20.2796	11.153	8.87748	15.1029	10.0601	6.03801	4.41416	3.36292	2.23206	4.74127	9.81319	9.91092	17.1309	6.91108	3.41798	3.19377	8.77329	7.68217	3.30588	11
chr10:119294277-119318632	chr10	119294277	119318632	24356	*	EMX2,EMX2OS	EMX2	EMX2OS	EMX2 (+4500), RAB11FIP2 (+499659)	EMX2,EMX2OS	RP11-295P9.12,RP11-390B4.5,ZNF33B,AGAP6,RP11-179K3.2,RP11-380G5.3,LINC00865,RP11-56M3.1,RP11-108M11.3,Y_RNA,AL162502.1,EMX2OS,EMX2,IKZF5,MIR4296	EMX2	RAB11FIP2 0.44, EMX2 0.73, EMX2OS 0.66	EMX2 0.73	102	0.546196	EMX2	#N/A	EMX2	0.73	empty spiracles homeobox 2 [Source:HGNC Symbol;Acc:3341]	14.8178	1.31531	0.940206	0.522056	1.4259	3.42571	3.91508	5.78574	8.19824	0.918522	6.83592	1.9835	2.5489	2.89016	0.155855	0.296454	0.143194	0.289739	0.720406	1.26065	2.087	0.964226	3.13779	3.46734	2.97766	0.80397	3.30256	43
chr8:38843176-38901081	chr8	38843176	38901081	57906	*	HTRA4,ADAM9,TM2D2	ADAM9,TM2D2	ADAM9	ADAM32 (-93039), ADAM9 (+17624)	#N/A	ARHGEF10,SLC25A37,MYBL1,RP11-383J24.6,TMEM65	#N/A	ADAM9 0.29, TM2D2 0.02, HTRA4 0.12, ADAM32 0.25	ADAM9 0.29	144	0.608235	SNORD38,TM2D2	#N/A	ADAM9	0.29	ADAM metallopeptidase domain 9 [Source:HGNC Symbol;Acc:216]	3.65397	3.06881	4.28795	3.44688	3.32656	2.02873	2.96451	4.8138	3.04867	3.52018	1.71599	3.30639	3.41201	2.25482	3.50665	3.68376	3.71211	3.98673	3.9854	4.21674	4.91485	3.50606	3.17607	3.42665	3.12148	3.93222	3.30136	1414
chr9:98255694-98274653	chr9	98255694	98274653	18960	*	PTCH1	PTCH1	PTCH1	FANCC (-185190), PTCH1 (+5769)	#N/A	#N/A	#N/A	FANCC 0.24, PTCH1 0.22	FANCC 0.24	53	0.12105	RP11-435O5.6,RP11-435O5.5	#N/A	FANCC	0.24	Fanconi anemia, complementation group C [Source:HGNC Symbol;Acc:3584]	9.34026	5.21721	2.77145	2.25252	4.19228	4.17629	13.243	7.25199	21.3416	7.92085	6.14158	12.8388	6.39527	4.91069	5.27412	3.60749	2.07994	3.0591	4.22383	7.13262	10.3627	4.04459	3.11897	3.48194	7.55896	5.24647	3.30045	230
chr8:146010141-146026451	chr8	146010141	146026451	16311	*	ZNF34,RPL8,ZNF517	ZNF7,ZNF251	RPL8	RPL8 (-324)	#N/A	#N/A	#N/A	ZNF7 0.3, RPL8 0.11, ZNF34 0.38, ZNF517 0.24, ZNF251 0.38	ZNF251 0.38	75	0.298068	RPL8,RN7SL395P	#N/A	ZNF251	0.38	zinc finger protein 251 [Source:HGNC Symbol;Acc:13045]	12.8602	5.62949	1.44066	2.39312	4.44388	3.20515	11.8309	7.74074	17.8508	11.5759	10.6162	13.7077	8.08256	7.00205	3.22369	2.403	1.14412	6.62319	8.72279	10.1082	18.1602	3.99018	3.21503	3.38536	8.14622	6.82174	3.3002	78
chr3:9424531-9494931	chr3	9424531	9494931	70401	*	SETD5,LOC440944,THUMPD3	#N/A	SETD5	SETD5 (+20328), LHFPL4 (+135755)	#N/A	#N/A	#N/A	THUMPD3 0.19, LHFPL4 0.02, SETD5 0.05	THUMPD3 0.19	186	0.131536	AC018506.1	#N/A	THUMPD3	0.19	THUMP domain containing 3 [Source:HGNC Symbol;Acc:24493]	3.48672	5.90287	2.98965	4.0002	2.81459	2.76541	3.84622	3.423	3.60834	3.41255	1.99697	4.25867	2.59055	3.13659	3.44777	2.94284	3.09376	3.48451	3.76101	3.48807	3.76895	2.83147	3.20629	3.39374	3.15966	3.33341	3.30001	1491
chr11:118731141-118832532	chr11	118731141	118832532	101392	*	CXCR5,BCL9L,UPK2	FOXR1,CCDC84,RPL23AP64	BCL9L	BCL9L (-224)	#N/A	TCP11L1,RP11-121L10.3,RP11-762B21.5	#N/A	UPK2 -0.14, CXCR5 -0.11, CCDC84 0.39, BCL9L 0	CCDC84 0.39	311	0.474857	RP11-158I9.5,MIR4492,RN7SL688P,RP11-158I9.7,CXCR5,BCL9L,UPK2	#N/A	CCDC84	0.39	coiled-coil domain containing 84 [Source:HGNC Symbol;Acc:30460]	8.13397	3.32507	2.87559	2.11544	3.70315	2.57279	7.00701	7.54466	6.74604	7.51026	5.64025	7.81385	6.72417	3.70053	2.98604	2.66932	2.02296	4.56656	6.78493	7.90194	8.48048	4.86693	3.45364	3.13533	5.07795	5.1018	3.29448	335
chr22:41675021-41704971	chr22	41675021	41704971	29951	*	ZC3H7B,RANGAP1	CHADL	ZC3H7B	RANGAP1 (-11478), ZC3H7B (-7530)	#N/A	PITPNB,APOBEC3H	#N/A	CHADL 0, RANGAP1 0.17, ZC3H7B 0.02	RANGAP1 0.17	76	0.387952	AL035681.1	#N/A	RANGAP1	0.17	Ran GTPase activating protein 1 [Source:HGNC Symbol;Acc:9854]	6.71698	3.28635	2.65263	2.10316	2.95359	3.00327	5.29636	6.16652	5.77723	6.40802	4.90321	5.78877	4.97489	4.0793	3.15035	2.8935	2.22706	3.71992	6.06036	7.1277	13.3499	4.15547	3.23167	3.3543	4.28497	5.56634	3.29299	535
chr3:112040813-112132822	chr3	112040813	112132822	92010	*	CD200	SLC9A10,CD200	CD200	CD200 (+34815), BTLA (+131590)	#N/A	ACKR2,FAM198A,DOCK3,KALRN	#N/A	CD200 0.39, BTLA -0.12	CD200 0.39	343	0.366456	RP11-231E6.1,CD200	#N/A	CD200	0.39	CD200 molecule [Source:HGNC Symbol;Acc:7203]	1.15697	1.37823	1.35439	1.55862	0.806834	1.168	1.15944	2.02763	0.905606	2.02182	0.975241	1.92247	2.9448	0.768491	1.20082	0.751892	1.60878	0.828669	1.62051	2.23498	0.716451	1.44062	3.23888	3.34244	1.51753	1.36772	3.29066	2693
chr8:103870546-103884884	chr8	103870546	103884884	14339	*	AZIN1	#N/A	AZIN1	AZIN1 (-750)	#N/A	AC026904.1,RP11-280G9.1,KB-1732A1.1,TAGLN2P1,MTBP,NSMCE2,BOP1	#N/A	AZIN1 0.04	AZIN1 0.04	60	0.222076	#N/A	#N/A	AZIN1	0.04	antizyme inhibitor 1 [Source:HGNC Symbol;Acc:16432]	7.63403	6.29405	3.72038	3.12648	3.65889	4.61937	9.77367	8.66947	9.99968	7.61867	4.95467	11.3151	5.99141	5.08974	3.87592	3.70724	2.44076	5.24151	7.89401	7.72658	23.0253	5.2913	3.29841	3.27898	6.11163	7.70872	3.2887	407
chr7:105650317-105753792	chr7	105650317	105753792	103476	*	SYPL1,CDHR3	#N/A	SYPL1	SYPL1 (+50967), CDHR3 (+98370)	#N/A	ZDHHC4,GS1-166A23.2,STK31,HOXA2,HOXA3,HOXA-AS2,HOXA5,LINC00265,AC005537.2,POLR2J4,LANCL2,LINC00174,GS1-124K5.2,RABGEF1,RP11-166O4.5,RP11-396K3.1,BCL7B,MLXIPL,VPS37D,GTF2IRD2,GTF2IRD2B,STYXL1,CCDC146,KIAA1324L,TP53TG1,snoU13,RP11-682N22.1,OR7E38P,AC093668.2,RN7SKP198,NAPEPLD,RPL19P12,CTB-152G17.6,RP11-390E23.6,C7orf55-LUC7L2,RAB19,TAS2R38,RP11-728K20.1,RP5-981O7.2,AC009403.2	#N/A	SYPL1 0.62, CDHR3 0.2	SYPL1 0.62	401	0.285871	SYPL1	#N/A	SYPL1	0.62	synaptophysin-like 1 [Source:HGNC Symbol;Acc:11507]	4.60656	3.92254	4.70707	3.00621	3.65426	1.72758	4.57386	2.54109	2.75965	2.92649	2.43046	3.3113	1.83483	3.35354	1.86972	2.87451	2.89601	1.23622	2.2859	2.71338	1.95766	1.50227	3.19192	3.38339	2.92865	2.29992	3.28766	1023
chr6:30704135-30812341	chr6	30704135	30812341	108207	*	FLOT1,IER3	DDR1,NRM,MDC1,KIAA1949,TUBB	IER3	DDR1 (-93623), IER3 (-45907)	MDC1	GABBR1,MDC1,PSORS1C1,NT5E,ROS1	#N/A	FLOT1 0.51, IER3 0.18, MDC1 0.66, NRM 0.27, TUBB 0.25, DDR1 -0.25	MDC1 0.66	1010	0.420371	XXbac-BPG252P9.10,RN7SL353P,HCG20,LINC00243,IER3	#N/A	MDC1	0.66	mediator of DNA-damage checkpoint 1 [Source:HGNC Symbol;Acc:21163]	4.74023	2.6587	2.53654	1.93752	2.62712	1.78423	3.89443	4.35279	3.58437	4.09986	3.03162	3.98828	4.61197	3.14157	3.24561	2.3746	2.1642	2.85112	5.4639	5.55011	7.9676	3.56011	3.45985	3.09416	3.1335	4.3323	3.27701	995
chr3:48463130-48482871	chr3	48463130	48482871	19742	*	PLXNB1,CCDC51,CCDC72	ATRIP,FBXW12,TREX1	PLXNB1	PLXNB1 (-2129)	#N/A	OGG1,XPC,LSM3,METTL6,KAT2B,NGLY1,OXSM,SUGT1P2,XYLB,TTC21A,VIPR1,GLT8D1,SPCS1,RP11-85F14.5,HTR3E-AS1,RP11-407B7.1,TMEM44-AS1,AC144530.1	#N/A	PLXNB1 0.17, CCDC51 0.51, ATRIP 0.58, TREX1 -0.2	ATRIP 0.58	34	0.0723345	CCDC51	#N/A	ATRIP	0.58	ATR interacting protein [Source:HGNC Symbol;Acc:33499]	11.9802	5.08321	2.4588	2.66609	2.90109	3.77412	16.6387	7.33096	14.4249	8.50754	6.95977	15.5525	7.48145	5.90743	2.31684	3.20214	2.04658	2.78052	5.42468	9.03159	6.56102	3.59414	4.24242	4.30558	7.19181	4.59671	4.274	103
chr1:116034114-116100744	chr1	116034114	116100744	66631	*	#N/A	#N/A	VANGL1	NGF (-186572), VANGL1 (-117145)	#N/A	VWA5B1,CAPN9	#N/A	VANGL1 0.03	VANGL1 0.03	212	0.376395	TCEB1P20	#N/A	VANGL1	0.03	VANGL planar cell polarity protein 1 [Source:HGNC Symbol;Acc:15512]	1.82828	0.982637	2.18223	1.16572	1.92136	3.30679	0.430888	1.0171	0.2644	1.20108	1.66806	0.578745	1.43412	0.880071	1.33031	2.57049	3.00194	1.83459	0.850085	1.01542	0.303051	1.09054	3.08791	3.45921	1.52472	1.45169	3.27356	2400
chr2:208324414-208399953	chr2	208324414	208399953	75540	*	CREB1	#N/A	CREB1	KLF7 (-331515), CREB1 (-32432)	#N/A	FNDC4,EVA1A,TRABD2A,TMSB10,CD8B,LINC00152,RFX8,MIR4435-1HG,RPS14P4,MYO7B,AC012066.1,AC007879.7,HJURP,AC112721.1,AC112721.2	#N/A	CREB1 -0.13, KLF7 0.59	KLF7 0.59	227	0.236303	#N/A	#N/A	KLF7	0.59	Kruppel-like factor 7 (ubiquitous) [Source:HGNC Symbol;Acc:6350]	2.12812	2.32721	2.77511	1.91417	1.72061	2.01403	2.49771	2.62716	2.98349	2.39509	1.80202	3.61751	3.08925	2.60967	1.8187	3.34672	2.99819	2.2005	3.58128	4.23749	4.68767	3.45066	3.31959	3.22679	2.47903	3.44582	3.27319	2230
chr1:20791424-20849148	chr1	20791424	20849148	57725	*	CAMK2N1,MUL1	FAM43B,LOC339505	CAMK2N1	CAMK2N1 (-7573), MUL1 (+14368)	CAMK2N1	SKI,RP4-740C4.7,PRDM16,DFFB,CAMK2N1,RP5-886K2.3,RP11-4K3__A.3,MECR,ERI3-IT1,PIAS3,OAZ3	CAMK2N1	MUL1 0.3, CAMK2N1 0.72	CAMK2N1 0.72	154	0.638464	CAMK2N1,MUL1	#N/A	CAMK2N1	0.72	calcium/calmodulin-dependent protein kinase II inhibitor 1 [Source:HGNC Symbol;Acc:24190]	5.39398	2.42949	1.5904	1.30583	3.91182	2.76583	4.7645	3.80958	5.68822	4.12559	3.43189	3.48312	2.6407	2.6512	3.00599	2.37797	1.89431	0.968813	2.75926	5.77357	4.70495	3.19125	2.96209	3.57037	3.21593	3.38676	3.26623	802
chr15:80859524-80914128	chr15	80859524	80914128	54605	*	ARNT2	#N/A	FAM108C1	ABHD17C (-100818), ARNT2 (+190133)	#N/A	RP13-487P22.1,HERC2P9,LPCAT4,GOLGA8A,PRELID1P4,JMJD7,PLA2G4D,RP11-164J13.1,Y_RNA,BCL2L10,HEXA-AS1,RP11-38G5.4,MCTP2,RP11-4F5.2	#N/A	ABHD17C 0.55, ARNT2 0.28	ABHD17C 0.55	169	0.348243	RP11-379K22.3,MIR5572	#N/A	ABHD17C	0.55	abhydrolase domain containing 17C [Source:HGNC Symbol;Acc:26925]	7.12845	3.47578	2.38959	1.60284	2.22065	1.11269	2.95967	1.60031	0.862775	1.35829	1.3695	1.50398	1.82697	2.69195	1.33275	2.74652	1.66715	3.88252	2.0204	1.58995	0.893027	1.91764	3.2337	3.2957	1.58303	1.7382	3.2647	472
chr19:54689278-54697642	chr19	54689278	54697642	8365	*	TSEN34,MBOAT7	TMC4,LILRA6,LENG1,RPS9,CNOT3,MBOAT7,LILRB3	MBOAT7	TSEN34 (-1122), MBOAT7 (+206)	#N/A	THOP1,UHRF1,LONP1,KANK3,DNMT1,EEF1DP1,HAUS8,FBXO17	#N/A	CNOT3 0.39, LENG1 0.37, MBOAT7 -0.32, TMC4 -0.74, RPS9 0.19, TSEN34 0.08, LILRB3 -0.02, LILRA6 0.11	CNOT3 0.39	30	0.141465	TSEN34	#N/A	CNOT3	0.39	CCR4-NOT transcription complex, subunit 3 [Source:HGNC Symbol;Acc:7879]	12.8493	7.02007	3.22349	2.99354	4.67495	4.03844	29.0946	16.2485	28.2348	14.2436	9.39229	21.67	12.2388	9.0367	4.08379	3.05131	2.07075	5.61597	21.6979	15.6642	31.3195	7.45032	2.88007	3.6475	11.19	12.1911	3.26379	79
chr9:131641751-131676249	chr9	131641751	131676249	34499	*	LRRC8A,CCBL1	PHYHD1,CCBL1,NUP188,DOLK,C9orf114	LRRC8A	PHYHD1 (-24687), LRRC8A (+14219)	#N/A	MIR4474,ANKRD20A1,RP13-461N9.2,C9orf43	#N/A	NUP188 0.34, LRRC8A 0.3, CCBL1 0.61, DOLK 0.16, PHYHD1 0.09, C9orf114 0.07	CCBL1 0.61	85	0.26641	#N/A	#N/A	CCBL1	0.61	cysteine conjugate-beta lyase, cytoplasmic [Source:HGNC Symbol;Acc:1564]	11.9543	3.47591	2.16277	1.99306	3.13463	1.46019	12.6604	4.8686	4.95934	7.11512	4.14403	6.32584	5.64323	4.55588	1.1884	2.80268	1.73821	1.84482	6.83603	8.05963	7.60136	3.04629	3.31539	3.21149	4.10424	4.46751	3.26344	105
chr10:33389923-33447077	chr10	33389923	33447077	57155	*	#N/A	#N/A	ITGB1	ITGB1 (-171678), NRP1 (+206690)	#N/A	MRC1L1,APBB1IP,C10orf128,PALD1,FFAR4,RP11-47A8.5	#N/A	NRP1 0.53, ITGB1 0.41	NRP1 0.53	335	0.133965	#N/A	#N/A	NRP1	0.53	neuropilin 1 [Source:HGNC Symbol;Acc:8004]	1.83569	2.21587	2.39564	1.40521	1.10392	1.63836	2.198	2.14101	1.53289	1.69376	2.03912	3.80329	2.09883	1.71594	1.7186	2.05161	3.65918	1.05209	3.94673	2.87099	2.69216	2.72604	3.33833	3.18742	1.96789	2.80933	3.26288	2394
chr19:15923161-15956267	chr19	15923161	15956267	33107	*	UCA1	OR10H1,OR10H5,CYP4F24P	UCA1	OR10H1 (-20778), CYP4F2 (+69216)	#N/A	PGPEP1,AC008746.12,AC010525.7	#N/A	UCA1 0.46	UCA1 0.46	181	0.47626	ZNF861P,AC004510.3,UCA1	#N/A	UCA1	0.46	urothelial cancer associated 1 (non-protein coding) [Source:HGNC Symbol;Acc:37126]	9.25391	4.06643	7.73275	2.34469	6.87451	3.45139	2.26533	6.69783	3.54661	4.73686	6.21283	3.23145	5.94805	2.5175	7.34871	5.35027	7.7577	0.460508	2.42411	2.65339	3.39591	4.54586	3.24636	3.27931	4.89768	4.78228	3.26283	238
chr14:23291321-23325132	chr14	23291321	23325132	33812	*	MRPL52,MMP14	SLC7A7,LRP10,REM2	MMP14	LRP10 (-32595), MMP14 (+2461)	#N/A	CDCA4	#N/A	SLC7A7 0.25, MMP14 0.57, MRPL52 0.35, LRP10 0.01	MMP14 0.57	147	0.274179	Y_RNA,MRPL52,MMP14	#N/A	MMP14	0.57	matrix metallopeptidase 14 (membrane-inserted) [Source:HGNC Symbol;Acc:7160]	7.72528	3.27831	2.16035	2.25795	3.13465	2.12995	11.1121	5.36269	8.75519	5.93867	3.91364	8.25451	6.62292	4.80965	1.87316	2.65621	2.74996	1.08652	7.33195	10.5714	14.6059	4.4541	6.37356	5.81029	4.79642	6.32037	6.09192	395
chr5:14008259-14040597	chr5	14008259	14040597	32339	*	#N/A	#N/A	DNAH5	TRIO (-119383), DNAH5 (-79776)	#N/A	C5orf38,ATP6AP1L,RN7SKP70	#N/A	TRIO -0.03, DNAH5 0.36	DNAH5 0.36	143	0.418323	#N/A	#N/A	DNAH5	0.36	dynein, axonemal, heavy chain 5 [Source:HGNC Symbol;Acc:2950]	5.13258	2.77091	8.14889	1.80485	2.22535	2.35754	1.42402	3.14311	2.5211	3.15995	2.02922	1.6584	2.84312	2.67427	3.39176	4.2382	4.14651	2.27531	2.33901	3.57872	2.71576	3.05992	2.3463	4.15655	2.97205	3.35284	3.25143	882
chr7:27082107-27158380	chr7	27082107	27158380	76274	*	HOXA1,HOXA2,HOXA3	HOXA6,HOXA5,HOXA7,HOXA4,HOXA9	HOXA1	SKAP2 (-215882), HOXA1 (+15349)	#N/A	AC093627.9,HOTAIRM1,VPS37D,GTPBP10,CLDN12,OR7E38P,ZNF394,ZKSCAN5,ZSCAN25,RP11-506M12.1,ZCWPW1,LRCH4,SRRT,RP11-577H5.1,ST7,MKLN1-AS,AC009784.3,C7orf55,HIPK2,CTAGE6,ZNF746,GIMAP6,C7orf13,RNF32	HOTAIRM1	SKAP2 0.44, HOXA9 0.17, HOXA1 0.61, HOXA2 0.47, HOXA3 0.49, HOXA5 0.31, HOXA6 -0.42, HOXA7 -0.13, HOXA4 0.34	HOXA1 0.61	185	0.320048	NHP2P2,HOTAIRM1,HOXA1,HOXA2	#N/A	HOXA1	0.61	homeobox A1 [Source:HGNC Symbol;Acc:5099]	7.28875	2.42231	5.07454	2.62575	3.79516	1.48665	4.51373	3.54705	4.02162	2.87213	1.95523	4.08383	2.7443	4.65358	2.35242	3.46994	3.12365	1.06834	3.34352	4.1432	5.82956	3.07612	3.40086	3.09873	3.18436	3.61977	3.2498	447
chr21:46256604-46355152	chr21	46256604	46355152	98549	*	ITGB2,C21orf67,PTTG1IP	C21orf70,UBE2G2,SUMO3	PTTG1IP	PTTG1IP (-12126), ITGB2 (+42910)	#N/A	CHAF1B,AP001046.5,BX322557.10,LINC00205,SLC19A1,COL6A1,MCM3AP,PCNT	#N/A	ITGB2 0.31, C21orf67 0.6, PTTG1IP 0.02, UBE2G2 0.37, SUMO3 0.17	C21orf67 0.6	572	0.284027	ITGB2-AS1,LL21NC02-1C16.1,PTTG1IP,ITGB2	#N/A	C21orf67	0.6	chromosome 21 open reading frame 67 [Source:HGNC Symbol;Acc:15707]	3.8571	1.3779	0.586672	0.486736	0.933228	1.15602	3.3504	3.67872	4.22961	3.03491	2.5085	8.46654	4.15214	2.06966	1.35856	1.51336	1.39272	0.866128	7.68759	6.55832	8.24163	3.63359	0.790302	0.649709	2.83937	4.34083	0.720005	1312
chr6:45379634-45710144	chr6	45379634	45710144	330511	*	RUNX2	SUPT3H	RUNX2	SUPT3H (-199219), CLIC5 (+503243)	RUNX2	RUNX2,PPP1R14C	#N/A	CLIC5 -0.01, RUNX2 0.65, SUPT3H 0.09	RUNX2 0.65	1046	0.387591	RP1-244F24.1,RP1-166H4.2,RNU6-515P	#N/A	RUNX2	0.65	runt-related transcription factor 2 [Source:HGNC Symbol;Acc:10472]	2.14955	2.81581	4.73499	1.71218	2.2913	1.35526	2.11761	2.79168	1.23543	2.17895	2.07262	2.12393	2.53648	1.56293	2.34281	2.77502	3.12459	1.89321	2.69788	2.87266	1.85186	1.88728	2.73784	3.75733	2.24902	2.50744	3.24758	2218
chr6:14635489-14773626	chr6	14635489	14773626	138138	*	#N/A	#N/A	JARID2	JARID2 (-541969), CD83 (+586686)	#N/A	PPP1R14C	#N/A	JARID2 0.15, CD83 -0.21	JARID2 0.15	441	0.365902	RNU6-793P	#N/A	JARID2	0.15	jumonji, AT rich interactive domain 2 [Source:HGNC Symbol;Acc:6196]	2.28192	1.99804	1.00115	1.28453	1.45148	1.39324	1.03643	1.57355	1.00693	1.54986	1.73038	1.48819	1.70128	2.00226	1.17981	1.42454	3.09738	1.11455	2.37462	2.09964	1.43136	2.03778	3.55027	2.93523	1.40078	1.94931	3.24275	2153
chr14:64944451-64990303	chr14	64944451	64990303	45853	*	ZBTB1,ZBTB25	AKAP5,HSPA2,C14orf50	ZBTB25	ZBTB1 (-3915), ZBTB25 (+3186)	#N/A	TRAJ33,RP4-647C14.3,POMT2,RP11-371E8.4,EVL,ZNF839	#N/A	ZBTB25 0.43, HSPA2 0, ZBTB1 0.28, AKAP5 0.5	AKAP5 0.5	167	0.155439	#N/A	#N/A	AKAP5	0.5	A kinase (PRKA) anchor protein 5 [Source:HGNC Symbol;Acc:375]	5.68962	4.4346	3.7503	3.08126	3.42153	3.45503	6.14838	5.42841	6.38876	4.97819	2.97773	7.83123	4.66883	4.26021	3.9914	3.43465	2.96037	5.26404	5.67965	5.71694	8.22502	3.32328	3.12073	3.36192	4.50587	4.76162	3.24133	731
chr7:119683683-119701072	chr7	119683683	119701072	17390	*	#N/A	#N/A	KCND2	KCND2 (-221344), ANKRD7 (+1827648)	#N/A	NXPH1,GS1-166A23.2,RP11-460N20.7,LINC00174,DLX5	#N/A	KCND2 0.42	KCND2 0.42	42	0.078756	#N/A	#N/A	KCND2	0.42	potassium voltage-gated channel, Shal-related subfamily, member 2 [Source:HGNC Symbol;Acc:6238]	4.44867	11.7927	11.958	7.15718	4.82822	2.25618	4.46095	1.10538	1.54924	4.68269	1.71665	2.938	1.76581	2.57153	2.90332	3.89259	8.77881	0.654603	1.6912	1.041	0.13691	2.12642	2.65431	3.82465	4.31689	2.93861	3.23948	1088
chr11:27412352-27495233	chr11	27412352	27495233	82882	*	LGR4	BDNF-AS1,CCDC34,LIN7C	LGR4	LGR4 (+40500), BBOX1 (+391284)	#N/A	H19,AC090587.2,HBB,OR5P2,OR5P3,RN7SKP50,OR7E14P,IGSF22,C11orf49,RP11-691N7.6,RN7SL23P,RN7SL12P,PLEKHB1,MIR326,MOGAT2,RP11-685N10.1,RP11-356J5.12,TMPRSS13,TMEM25,RP11-677M14.2	#N/A	CCDC34 -0.2, BBOX1 0.16, LIN7C 0.04, LGR4 0.56	LGR4 0.56	186	0.4357	#N/A	#N/A	LGR4	0.56	leucine-rich repeat containing G protein-coupled receptor 4 [Source:HGNC Symbol;Acc:13299]	3.45506	1.87326	1.65994	1.95341	1.22225	1.89263	1.29425	1.98037	2.37127	2.72895	1.71544	1.30237	1.59318	2.42853	3.65446	3.54165	2.47823	2.28096	1.36278	2.13377	1.42749	1.40514	3.05089	3.41876	1.82661	2.28622	3.23482	1510
chr10:17240555-17282169	chr10	17240555	17282169	41615	*	VIM,TRDMT1	#N/A	VIM	TRDMT1 (-17681), VIM (-8896)	VIM	LINC00704,VIM,RP11-124N14.3	VIM,RP11-124N14.3	VIM 0.67, TRDMT1 0.38	VIM 0.67	162	0.320332	VIM-AS1,RP11-124N14.3,VIM	#N/A	VIM	0.67	vimentin [Source:HGNC Symbol;Acc:12692]	2.31502	2.9137	1.46587	1.66855	1.2352	1.32323	3.12136	4.19409	3.06207	2.304	1.18246	8.12348	3.4823	2.90783	2.24936	1.9818	1.88402	5.50349	7.22827	6.04154	11.6149	4.36477	3.1161	3.35346	2.64969	5.0521	3.23478	2137
chr16:48983350-49007158	chr16	48983350	49007158	23809	*	#N/A	#N/A	CBLN1	N4BP1 (-351134), CBLN1 (+320488)	#N/A	ITGAM,RP11-212I21.2,MAF	#N/A	N4BP1 -0.38	N4BP1 -0.38	70	0.529834	#N/A	#N/A	N4BP1	-0.38	NEDD4 binding protein 1 [Source:HGNC Symbol;Acc:29850]	0.358636	0.383589	0.419182	0.855373	0.89938	0.924849	0.390566	1.09964	0.485779	0.452806	0.497971	0.565495	0.731214	0.574286	5.66347	3.50822	3.47972	1.69763	0.784791	1.24893	1.59701	2.14196	2.64341	3.82521	0.648006	2.63201	3.23431	2882
chr7:130558747-130797561	chr7	130558747	130797561	238815	*	MIR29A,MIR29B1,LOC646329,FLJ43663,MKLN1	#N/A	LOC646329	MKLN1 (-334465), KLF14 (-259266)	MIR29A	SNORD56,MIR29A	MIR29A	MKLN1 0.26, MIR29A 0.7	MIR29A 0.7	800	0.271054	MIR29A,RP11-138A9.1,RP11-138A9.2,LINC-PINT,RNU6-1010P	#N/A	MIR29A	0.7	microRNA 29a [Source:HGNC Symbol;Acc:31616]	3.37198	3.30955	2.99986	1.82625	1.65459	1.42715	2.6385	3.78949	2.37121	2.91593	1.51653	4.06503	3.40073	2.79191	2.24969	2.73049	1.86664	3.41549	4.95096	4.72141	3.43623	2.68036	3.37119	3.09596	2.46414	3.23368	3.23358	1542
chr5:142754184-142811865	chr5	142754184	142811865	57682	*	NR3C1	NR3C1	NR3C1	NR3C1 (+229)	#N/A	CEP72,TRIP13,MRPL36,CTD-2044J15.2,CCT5,CMBL,ZNF622,BASP1,CTD-2023M8.1,HSPD1P1,MSNP1,RNU6-1079P,CTD-2203K17.1,TARS,OFD1P17,LIFR,SNORD72,CTD-2201E18.3,EEF1A1P19,GZMK,IL31RA,CENPK,CCNB1,CENPH,CTD-2248H3.1,POLR3G,LUCAT1,NPM1P27,CTC-441N14.4,LMNB1,HMMR,SPDL1,CTC-563A5.4	#N/A	NR3C1 0.44	NR3C1 0.44	137	0.17501	#N/A	#N/A	NR3C1	0.44	nuclear receptor subfamily 3, group C, member 1 (glucocorticoid receptor) [Source:HGNC Symbol;Acc:7978]	1.88184	3.13444	4.86501	3.64812	2.52001	2.43911	4.09585	3.54031	2.89227	2.69905	1.12852	5.72257	2.66073	3.97099	4.59814	5.33433	4.27678	5.50663	4.30904	3.31524	6.22314	2.1826	4.82822	4.60404	3.17504	4.3199	4.71613	2365
chr11:67972194-67984453	chr11	67972194	67984453	12260	*	SUV420H1	#N/A	SUV420H1	CHKA (-89653), SUV420H1 (+2558)	#N/A	RP11-685M7.3,LRP4,BRMS1,PELI3	#N/A	SUV420H1 0.18, CHKA 0.35	CHKA 0.35	39	0.253293	#N/A	#N/A	CHKA	0.35	choline kinase alpha [Source:HGNC Symbol;Acc:1937]	9.30677	4.83343	2.14954	2.61251	2.22292	2.90889	13.5992	10.5385	21.0795	9.32617	8.37683	15.4158	9.02496	6.00074	2.22411	2.72522	1.82974	2.82901	9.76152	8.72188	15.8387	3.77611	2.92984	3.52289	8.12413	6.41105	3.22636	234
chr6:43932833-44055475	chr6	43932833	44055475	122643	*	C6orf223	TMEM63B,MRPL14	C6orf223	TMEM63B (-100497), VEGFA (+255710)	#N/A	TUBB2B,ECI2,HDGFL1,FLOT1,PSORS1C1,NELFE,C6orf141,ELOVL5,RPS16P5,CD109,ELOVL4,NT5E,BACH2,DCBLD1,ENPP1,AKAP12,RN7SKP268,FBXO5,AGPAT4	#N/A	VEGFA 0.36, TMEM63B -0.03, MRPL14 0.24, C6orf223 0.01	VEGFA 0.36	556	0.259692	RP5-1120P11.1,AL109615.1,RP5-1120P11.3,C6orf223	#N/A	VEGFA	0.36	vascular endothelial growth factor A [Source:HGNC Symbol;Acc:12680]	3.08482	1.65659	1.00237	0.824958	1.33347	1.3316	5.06878	3.72205	2.5272	3.05494	2.26407	3.58485	3.17703	2.95083	1.77596	1.90495	0.997236	3.47946	3.7422	7.07464	5.64567	5.15285	3.4328	3.01565	2.12228	3.75621	3.22422	1692
chr13:34198568-34228713	chr13	34198568	34228713	30146	*	#N/A	#N/A	RFC3	STARD13 (-353749), RFC3 (-178545)	#N/A	RP11-29G8.3,SLC15A1,ANKRD10-IT1	#N/A	RFC3 -0.69, STARD13 -0.22	STARD13 -0.22	124	0.277537	#N/A	#N/A	STARD13	-0.22	StAR-related lipid transfer (START) domain containing 13 [Source:HGNC Symbol;Acc:19164]	1.45914	1.21676	0.795437	4.2568	1.85869	1.23284	0.567379	1.12052	0.907114	0.843371	0.611927	0.760835	1.3906	1.29437	7.30654	3.19224	1.83297	3.0866	0.8683	1.38254	0.350897	1.55428	3.31282	3.12819	1.4064	2.3554	3.2205	2571
chr16:75679385-75685686	chr16	75679385	75685686	6302	*	KARS,TERF2IP	ADAT1,KARS	TERF2IP	KARS (-973), TERF2IP (+852)	#N/A	SRRM2-AS1	#N/A	KARS 0.02, ADAT1 0.21, TERF2IP -0.06	ADAT1 0.21	34	0.267373	#N/A	#N/A	ADAT1	0.21	adenosine deaminase, tRNA-specific 1 [Source:HGNC Symbol;Acc:228]	11.802	7.05928	2.0333	3.08147	5.94522	4.81418	19.882	14.4715	16.3138	12.3812	7.7102	14.6882	10.8385	11.2421	3.74554	3.91178	1.8241	5.39846	14.8606	11.9502	27.4105	8.12099	3.08896	3.34632	8.64512	10.2605	3.21764	113
chr14:51386912-51432361	chr14	51386912	51432361	45450	*	PYGL	PYGL,ABHD12B	PYGL	PYGL (+1817), ABHD12B (+70759)	#N/A	LINC00638	#N/A	PYGL 0.26	PYGL 0.26	216	0.149547	RP11-218E20.3	#N/A	PYGL	0.26	phosphorylase, glycogen, liver [Source:HGNC Symbol;Acc:9725]	5.30139	2.69524	3.64256	3.31514	3.90676	2.51269	4.01709	2.64802	4.50089	3.55203	2.2419	3.035	3.91895	2.82239	2.54882	2.95354	2.98855	3.25191	4.55729	4.29424	5.49255	3.20153	3.34333	3.08579	3.40288	3.7195	3.21456	831
chr7:43593421-43746757	chr7	43593421	43746757	153337	*	HECW1,C7orf44,STK17A	#N/A	STK17A	COA1 (+19806), STK17A (+47425)	#N/A	TVP23CP1,AC003092.1,MYH16,DPY19L2P2,MIR29A	#N/A	HECW1 0.14, COA1 -0.13, STK17A 0.42	STK17A 0.42	527	0.150939	STK17A,AC011738.1	#N/A	STK17A	0.42	serine/threonine kinase 17a [Source:HGNC Symbol;Acc:11395]	2.02558	1.77899	1.87631	1.903	1.40129	1.52329	1.57776	1.91172	1.38055	1.73857	1.0149	2.16426	2.08815	1.65362	0.963785	2.17793	2.95945	1.95208	3.09402	2.43331	3.19398	1.73232	3.34782	3.08004	1.6767	2.36497	3.21393	2294
chr7:104563511-104687763	chr7	104563511	104687763	124253	*	MLL5,LOC100216545,LOC723809	#N/A	LOC100216545	KMT2E (-28989), LHFPL3 (+656533)	#N/A	TRGC2,AC002066.1	#N/A	KMT2E 0.16	KMT2E 0.16	269	0.237818	RP11-325F22.2,LINC01004,SNORD112,KMT2E-AS1	#N/A	KMT2E	0.16	lysine (K)-specific methyltransferase 2E [Source:HGNC Symbol;Acc:18541]	5.24773	5.55608	3.26471	3.5636	3.07776	2.30813	4.72863	6.20651	4.01044	6.17958	2.75738	4.57978	4.51007	4.04465	2.17052	2.25568	1.83371	2.53569	6.01947	4.46532	6.05499	3.49163	3.1142	3.31256	3.80572	3.7559	3.21338	852
chr3:71421632-71651558	chr3	71421632	71651558	229927	*	MIR1284,FOXP1	#N/A	MIR1284	FOXP1 (-356607), EIF4E3 (+237931)	#N/A	GHRL	#N/A	FOXP1 0, EIF4E3 0.1, MIR1284 0.2	MIR1284 0.2	595	0.394664	MIR1284,FOXP1-IT1,RP11-154H23.3	#N/A	MIR1284	0.2	microRNA 1284 [Source:HGNC Symbol;Acc:35362]	2.16973	3.26198	1.40051	1.36973	1.60444	1.91614	2.61965	2.41224	2.47159	2.68714	1.72205	3.60983	2.41287	1.97833	1.24514	2.37219	3.80917	1.41082	3.58693	3.70449	2.40369	2.31437	3.2336	3.1922	2.1327	2.77657	3.2129	2208
chr3:152846957-152892110	chr3	152846957	152892110	45154	*	RAP2B	#N/A	RAP2B	RAP2B (-10495), P2RY1 (+316798)	#N/A	TMPPE,TMEM42,LIMD1-AS1,KIF9-AS1,ELP6,IP6K1,U73166.2,LINC00877	#N/A	P2RY1 0.32, RAP2B 0.43	RAP2B 0.43	96	0.170668	RP11-529G21.2,RAP2B	#N/A	RAP2B	0.43	RAP2B, member of RAS oncogene family [Source:HGNC Symbol;Acc:9862]	5.70678	5.69083	4.25443	4.5874	3.91371	2.55415	5.43767	5.19134	4.03248	4.73777	3.15909	4.5027	3.76683	4.96669	7.52001	4.35147	4.00138	3.64819	5.4136	5.38503	6.68185	3.42601	3.25935	3.16536	3.9454	5.25419	3.21235	726
chr5:58993454-59106666	chr5	58993454	59106666	113213	*	PDE4D	#N/A	PDE4D	PDE4D (+139565), RAB3C (+1171193)	#N/A	CTC-210G5.1	#N/A	PDE4D 0.27, RAB3C -0.43	PDE4D 0.27	290	0.493766	MIR582	#N/A	PDE4D	0.27	phosphodiesterase 4D, cAMP-specific [Source:HGNC Symbol;Acc:8783]	3.73011	4.62683	3.62247	2.75743	3.63437	1.76716	1.60312	1.85504	1.04095	1.9076	0.737194	0.998734	1.74489	1.85345	3.35425	2.43174	7.46542	4.43359	1.78843	2.1199	1.24427	1.83094	3.15325	3.27124	2.02342	2.89071	3.21224	1370
chr17:35275724-35300876	chr17	35275724	35300876	25153	*	LHX1	AATF	LHX1	LHX1 (-5784), MRM1 (+330299)	LHX1	CNTROB,HS3ST3A1,HS3ST3B1,RP11-214O1.2,FLCN,LLGL1,TOP3A,RP1-37N7.3,KCNJ12,RP11-68I3.10,RP11-445F12.1,LHX1,RP11-387H17.6,C1QL1,FMNL1,MAP3K14,TBX21,UBE2O,MGAT5B,CANT1,HGS,ARHGDIA	#N/A	AATF 0.09, MRM1 0, LHX1 0.91	LHX1 0.91	72	0.223192	RP11-445F12.2	#N/A	LHX1	0.91	LIM homeobox 1 [Source:HGNC Symbol;Acc:6593]	2.02825	0.988874	1.55752	0.91043	4.38003	0.667971	1.87384	1.47888	2.54764	1.35739	2.20294	1.314	2.81459	1.26812	2.73408	2.87416	1.60736	0.482924	3.47079	5.65465	8.49359	2.34596	2.39684	4.01825	1.9725	3.88294	3.20755	2292
chr13:109886934-109929535	chr13	109886934	109929535	42602	*	#N/A	#N/A	IRS2	IRS2 (+530680), MYO16 (+659735)	#N/A	LINC00397	#N/A	MYO16 0.25, IRS2 0.42	IRS2 0.42	235	0.180234	#N/A	#N/A	IRS2	0.42	insulin receptor substrate 2 [Source:HGNC Symbol;Acc:6126]	0.778524	0.904815	6.65391	5.10103	2.72646	0.920108	0.424474	0.569436	0.548039	0.361189	0.840811	0.453713	0.831619	0.631298	7.26063	6.74344	9.01504	6.98609	0.89489	2.01659	0.680046	3.50371	2.90057	3.51317	2.04854	4.30205	3.20687	2813
chr17:39797762-39854207	chr17	39797762	39854207	56446	*	EIF1	HAP1,KRT42P,GAST,KRT16,KRT17	EIF1	KRT17 (-45156), EIF1 (-19160)	#N/A	RP11-1260E13.3,ASPA,RP11-810M2.2,UPF3AP2,LYRM9,AK4P1,LINC00910,CTD-2026D20.2,SKAP1,HOXB3,HOXB4,HOXB6,HOXB7,RP5-1107A17.4,AC005884.1,RP11-649A18.7,RECQL5,UNK,RPL7P49,RP11-666A8.8,ST6GALNAC2,RNU6-97P,TNRC6C,ENDOV,RP11-1055B8.4,RP13-638C3.2,B3GNTL1	#N/A	KRT17 -0.17, HAP1 0.03, EIF1 0.03, KRT16 -0.33	EIF1 0.03	238	0.127854	EIF1	#N/A	EIF1	0.03	eukaryotic translation initiation factor 1 [Source:HGNC Symbol;Acc:3249]	15.8313	6.10309	2.985	3.42815	4.58201	3.19514	7.34723	7.57267	8.18833	10.9446	8.39488	7.84444	5.57905	7.70377	2.37359	4.18141	2.42403	1.82686	8.26761	6.34291	7.36869	5.42762	3.53491	2.87682	6.12684	5.19798	3.20587	29
chr12:92929893-93027720	chr12	92929893	93027720	97828	*	#N/A	#N/A	C12orf74	PLEKHG7 (-151504), CLLU1 (+161072)	#N/A	NTF3,CLEC4D,CLEC4E,OLR1,RP11-1143G9.4,SLC6A15	#N/A	PLEKHG7 -0.26	PLEKHG7 -0.26	357	0.518893	snoU13	#N/A	PLEKHG7	-0.26	pleckstrin homology domain containing, family G (with RhoGef domain) member 7 [Source:HGNC Symbol;Acc:33829]	1.44347	2.02442	3.30607	2.31985	1.06789	2.2082	1.02524	2.18708	1.19002	1.76513	1.00426	2.37622	1.61269	1.34581	1.76403	2.43405	4.82094	0.820862	2.7196	3.63649	1.01703	2.7424	3.25746	3.15317	1.87226	2.73351	3.20531	2584
chr11:118065094-118164521	chr11	118065094	118164521	99428	*	AMICA1,MPZL3,MPZL2	SCN4B,CD3D,SCN2B,CD3E	MPZL3	AMICA1 (-18999), MPZL3 (+8257)	#N/A	OR5P2	#N/A	MPZL2 0.2, MPZL3 0.12, AMICA1 0.21, CD3D -0.34, SCN4B -0.28, CD3E -0.04	AMICA1 0.21	409	0.784698	HSPE1P18,MPZL3,MPZL2	#N/A	AMICA1	0.21	adhesion molecule, interacts with CXADR antigen 1 [Source:HGNC Symbol;Acc:19084]	5.39707	5.87213	5.50102	2.62204	3.42735	2.87177	2.56295	3.56708	2.32108	4.77195	2.71086	2.78963	3.49442	2.85743	2.02798	2.11738	2.24944	0.896992	5.27133	3.27589	1.31143	2.31938	3.44075	2.95668	3.39001	2.65326	3.19872	798
chr3:122275847-122292903	chr3	122275847	122292903	17057	*	PARP9,DTX3L	PARP15,KPNA1	PARP9	PARP9 (-951)	#N/A	MOBP,CCDC13,LIMD1-AS1,PFKFB4,RP11-168J18.6,TIGIT,GPR156,RP11-343B5.1,NPM1P29,SMC4,RP11-393N4.2,WDR53,NRROS	#N/A	KPNA1 0.12, PARP9 0.38, DTX3L 0.29, PARP15 0.48	PARP15 0.48	57	0.202718	#N/A	#N/A	PARP15	0.48	poly (ADP-ribose) polymerase family, member 15 [Source:HGNC Symbol;Acc:26876]	3.2485	5.00615	1.68067	2.2507	2.57476	3.25867	5.88768	5.81929	6.66081	5.63486	3.80829	9.28541	4.13508	6.69458	3.09791	3.18551	2.07043	2.01813	7.93312	4.13447	9.43998	3.33063	3.39504	2.99765	4.36547	4.74172	3.19635	1607
chr12:57455584-57507215	chr12	57455584	57507215	51632	*	NAB2,STAT6,TMEM194A	MYO1A,LRP1,TAC3,STAT6	NAB2	NAB2 (-1277)	#N/A	E2F7	#N/A	LRP1 0.22, TAC3 0.03, MYO1A 0.54, TMEM194A 0.31, NAB2 -0.01, STAT6 -0.43	MYO1A 0.54	111	0.288819	NAB2	#N/A	MYO1A	0.54	myosin IA [Source:HGNC Symbol;Acc:7595]	6.32455	4.12255	1.26169	1.65897	2.23717	2.79337	6.66959	6.50124	6.74063	7.44458	5.82661	8.14969	6.80985	5.26238	2.75084	2.46088	1.86093	3.33603	8.1086	7.89511	9.46766	3.90407	3.27812	3.11335	4.76917	5.20687	3.19574	607
chr4:103421284-103564065	chr4	103421284	103564065	142782	*	NFKB1,MANBA	#N/A	NFKB1	NFKB1 (+70189), MANBA (+189476)	#N/A	ADH6	#N/A	NFKB1 0.24, MANBA 0.34	MANBA 0.34	452	0.346191	AF213884.2,AF213884.3,NFKB1	#N/A	MANBA	0.34	mannosidase, beta A, lysosomal [Source:HGNC Symbol;Acc:6831]	2.11295	3.21679	2.47365	2.13563	1.73536	2.2933	2.3752	1.97481	2.76776	2.01206	1.22807	3.20734	1.92933	1.88179	1.69252	2.12175	2.96422	2.2992	2.63464	2.84534	1.771	1.54447	2.91062	3.47887	2.19805	2.22485	3.19475	2238
chr12:43121034-43156669	chr12	43121034	43156669	35636	*	#N/A	#N/A	PRICKLE1	PRICKLE1 (-261055), ADAMTS20 (+806872)	#N/A	#N/A	#N/A	PRICKLE1 0.27, ADAMTS20 0.26	PRICKLE1 0.27	135	0.263294	#N/A	#N/A	PRICKLE1	0.27	prickle homolog 1 (Drosophila) [Source:HGNC Symbol;Acc:17019]	1.82849	2.73096	3.71718	4.19199	3.6359	0.621601	1.66705	0.833839	0.315378	0.984923	0.453052	1.15985	1.06759	1.14063	5.28268	2.40261	7.98664	0.534925	0.879919	2.40779	0.167553	1.74197	2.81302	3.5658	1.79416	2.98131	3.18941	2399
chr14:68571215-69293973	chr14	68571215	69293973	722759	*	RAD51L1,C14orf181,ZFP36L1	#N/A	ZFP36L1	ZFP36L1 (+327363), RAD51B (+646069)	#N/A	#N/A	#N/A	RAD51B 0.03, ZFP36L1 0.3	ZFP36L1 0.3	2266	0.43876	CTD-2566J3.1,RN7SL706P,RN7SL108P,RP11-204K16.1,PPIAP6,CTD-2325P2.4,CTD-2325P2.3,CTD-2325P2.2,RNU6-921P,ZFP36L1	#N/A	ZFP36L1	0.3	ZFP36 ring finger protein-like 1 [Source:HGNC Symbol;Acc:1107]	4.22194	4.62817	2.6739	1.56967	1.92541	2.07615	3.28752	4.41	2.46731	4.59746	2.48776	4.40632	4.17033	2.69379	3.58979	1.62087	2.38922	1.91061	3.81465	4.6803	2.5825	2.9273	3.23262	3.14466	2.93048	3.08637	3.18864	1160
chr7:107563482-107659396	chr7	107563482	107659396	95915	*	LAMB1	DLD	LAMB1	LAMB1 (+32261), DLD (+80024)	LAMB1	IQCE,TRRAP,MCM7,TAF6,RP11-506M12.1,EPHB4,RABL5,LAMB1,MET,RP11-212P7.2,KIAA1549,RNU6-1272P,RN7SL535P,FAM131B,RP5-1136G13.2,ABCB8,RP11-148K1.12,SMARCD3,THAP5P1	LAMB1	LAMB1 0.69, DLD 0.14	LAMB1 0.69	283	0.223339	CTB-13F3.1,U3,LAMB1	#N/A	LAMB1	0.69	laminin, beta 1 [Source:HGNC Symbol;Acc:6486]	2.4826	1.87338	3.16731	1.5596	1.69342	1.33811	3.09036	2.04764	2.2714	1.7943	1.95189	2.0822	1.99355	1.28134	3.2884	2.06113	2.51569	1.38359	1.75785	3.17405	2.53379	2.38066	3.21005	3.16648	1.98353	2.53022	3.18827	2034
chr16:85746950-85812208	chr16	85746950	85812208	65259	*	C16orf74,MIR1910	GINS2,COX4NB,COX4I1	MIR1910	GINS2 (-56974), EMC8 (+53567)	#N/A	TPSP2,MAPK8IP3,FLYWCH1,THOC6,TFAP4,RP11-295D4.1,METTL22,RPS23P6,CTD-2270L9.2,SEPT1,BCL7C,RP11-196G11.2,RN7SKP76,RP11-61A14.3,LRRC29,ENKD1,PSKH1,LCAT,PLA2G15,PRMT7,Y_RNA,PDF,PDPR,WDR59,RP11-486L19.2,TLDC1,ZDHHC7,MTHFSD,FBXO31,BANP,SPG7	#N/A	COX4I1 0.35, EMC8 0.57, GINS2 0.07, C16orf74 0.57, MIR1910 0.12	EMC8 0.57	282	0.209583	MIR1910,RP11-568J23.4	#N/A	EMC8	0.57	ER membrane protein complex subunit 8 [Source:HGNC Symbol;Acc:7864]	4.46813	1.50635	1.36313	1.164	1.41874	1.21355	3.70855	1.72339	3.46967	3.34447	2.33576	1.9486	1.74448	2.07847	0.868466	1.25594	1.35197	0.802397	2.23484	2.90581	2.84022	2.12409	2.21174	2.05961	2.00027	1.94019	2.13567	1083
chr20:45557183-45662434	chr20	45557183	45662434	105252	*	EYA2	EYA2	EYA2	EYA2 (+86546), ZMYND8 (+375605)	EYA2	TBC1D20,C20orf202,LZTS3,UBE2V1P1,RNU105B,AIMP1P1,MACROD2-IT1,RPS10P2,OVOL2,ACSS1,TSPY26P,ACTL10,BLCAP,L3MBTL1,RP11-445H22.4,EYA2,GAPDHP54,RP5-1050K3.3,SLC9A8,ERP29P1,RP4-678D15.1,RP4-669H2.1,RP5-823G15.5,BCAS1,MIR4756,PHACTR3	GAPDHP54	EYA2 0.83, ZMYND8 0.22	EYA2 0.83	388	0.463305	GAPDHP54	#N/A	EYA2	0.83	eyes absent homolog 2 (Drosophila) [Source:HGNC Symbol;Acc:3520]	3.70646	2.62866	0.621397	1.07303	1.19997	1.59109	3.25947	2.94241	1.84689	4.38558	1.68811	0.775652	1.76969	2.19872	0.474691	0.547055	0.960098	0.468214	1.08825	0.738803	0.352176	1.08673	0.879178	0.788133	1.66127	0.749686	0.833655	1388
chr11:62430220-62451736	chr11	62430220	62451736	21517	*	C11orf48,UBXN1,SNORA57,METTL12,C11orf83	BSCL2,B3GAT3,EML3,LRRN4CL,INTS5,GNG3,GANAB,TTC9C,HNRNPUL2	C11orf48	C11orf83 (+3233), UBXN1 (+5549)	BSCL2	BSCL2,AP000769.1,PELI3,RP11-121L10.3	#N/A	GANAB 0.29, EML3 0.16, B3GAT3 0.3, UBXN1 0.39, C11orf48 0.31, TTC9C 0.25, BSCL2 0.67, LRRN4CL -0.01, INTS5 0.29, C11orf83 0.41, SNORA57 -0.03, HNRNPUL2 0.27, METTL12 0.02	BSCL2 0.67	46	0.128879	SNORA57,C11orf48,METTL12,C11orf83,UBXN1	#N/A	BSCL2	0.67	Berardinelli-Seip congenital lipodystrophy 2 (seipin) [Source:HGNC Symbol;Acc:15832]	8.55604	4.6066	2.64435	2.66855	4.19699	2.95831	8.49705	7.49919	9.2192	7.74625	7.59505	8.25807	6.01092	7.77194	2.93158	2.58023	1.52939	4.93543	8.27525	7.67211	11.1696	3.90501	2.95617	3.39723	5.69974	5.43759	3.1767	291
chr6:32802341-32829229	chr6	32802341	32829229	26889	*	PSMB8,TAP1,LOC100507463,TAP2,PSMB9	LOC100294145,HLA-DOB,PPP1R2P1	PSMB8	PSMB8 (-3961)	#N/A	RP11-420G6.4,SERPINB6,RP1-257A7.4,RN7SL128P,FAM65B,HLA-J,MICB,SYNGAP1,RP1-179N16.6,FGD2,ANKRD18EP,FRS3,POLH,OSTCP6,MTRNR2L9,EYS,MB21D1,RP11-560O20.1,RP11-296E7.1,POPDC3,SAMD3,EPB41L2,SYTL3	#N/A	TAP1 0.42, PSMB8 0.02, PSMB9 0.32	TAP1 0.42	228	0.210834	TAPSAR1,PSMB8,PSMB9,TAP1	#N/A	TAP1	0.42	transporter 1, ATP-binding cassette, sub-family B (MDR/TAP) [Source:HGNC Symbol;Acc:43]	5.75856	6.01684	1.10319	1.79334	2.74714	4.10298	10.6296	10.0384	11.3219	9.53688	7.51799	19.0131	9.43734	10.6146	3.26373	3.75051	1.82743	3.09207	15.7255	9.12876	15.8889	7.1232	3.2002	3.15099	7.39709	8.10116	3.17559	712
chr10:85909886-85950936	chr10	85909886	85950936	41051	*	C10orf99,GHITM	LRIT2,CDHR1	C10orf99	C10orf99 (-3083)	C10orf99	ZNF33B,OR13A1,LINC00842,HNRNPA1P33,FAM25C,RP11-464F9.22,ZNF503-AS1,RP11-481G8.2,RP11-338I21.1,C10orf99,RP11-96C23.5,BMS1P3,RP11-96C23.14,CYP2C8,RP11-310E22.5,RP11-310E22.4,NPM1P25,HOGA1,PYROXD2,FBXW4,KCNIP2,SUFU,RP11-541N10.3,TACC2,MGMT,MTG1	C10orf99	CDHR1 -0.05, GHITM -0.2, C10orf99 0.79	C10orf99 0.79	134	0.293077	C10orf99	#N/A	C10orf99	0.79	chromosome 10 open reading frame 99 [Source:HGNC Symbol;Acc:31428]	4.54177	4.06626	0.368604	0.698485	0.48897	1.50443	2.90814	1.36617	2.43846	6.1039	1.00466	1.81751	1.1147	2.29107	0.476106	0.794288	0.294402	0.482669	1.9718	0.705896	0.674275	0.710343	3.53904	2.80962	1.72663	0.803872	3.17433	1055
chr11:86472773-86530641	chr11	86472773	86530641	57869	*	PRSS23	#N/A	PRSS23	ME3 (-118029), PRSS23 (-9575)	#N/A	AP006621.5,SNX32,CARNS1,PPFIA1,MIR3664,RP11-849H4.4,LRTOMT,OR8R1P,SNORD15B,TECTA	#N/A	PRSS23 0.36, ME3 -0.02	PRSS23 0.36	275	0.303187	#N/A	#N/A	PRSS23	0.36	protease, serine, 23 [Source:HGNC Symbol;Acc:14370]	1.00412	2.01581	1.43415	2.23472	1.18492	2.09534	2.40462	2.17605	2.67638	1.49681	1.10057	2.17241	1.83412	1.47965	2.90564	3.32904	2.25225	3.55233	1.40078	1.80016	1.80154	1.94962	2.80409	3.54415	1.80327	2.20558	3.17412	2753
chr16:29813097-29840660	chr16	29813097	29840660	27564	*	PRRT2,KIF22,MVP,MAZ,C16orf53	ZG16,LOC440356,CDIPT	C16orf53	MVP (-4850), PAGR1 (-406)	#N/A	SEPT1,FBXL19-AS1,SPATA33	#N/A	MVP 0, KIF22 0.31, MAZ 0.33, CDIPT -0.29, PRRT2 0.18, PAGR1 0.21	MAZ 0.33	33	0.489505	MAZ,PRRT2,PAGR1,AC009133.15,AC009133.14,AC009133.20,AC009133.12	#N/A	MAZ	0.33	MYC-associated zinc finger protein (purine-binding transcription factor) [Source:HGNC Symbol;Acc:6914]	13.371	5.78961	2.88827	2.37047	3.57161	3.358	13.0425	10.9259	17.0409	12.0082	7.13655	19.4107	10.3137	7.98364	3.60131	3.38859	1.90184	4.88193	14.0653	14.3348	22.9383	6.9542	3.02105	3.32554	8.67759	9.59776	3.1733	66
chr3:182961436-183053553	chr3	182961436	183053553	92118	*	B3GNT5,MCF2L2	#N/A	B3GNT5	B3GNT5 (+36463), MCF2L2 (+138568)	#N/A	RP11-15N24.4,RP11-77P16.4,KRT8P12	#N/A	MCF2L2 0.33, B3GNT5 -0.1	MCF2L2 0.33	362	0.158926	RNA5SP151,B3GNT5	#N/A	MCF2L2	0.33	MCF.2 cell line derived transforming sequence-like 2 [Source:HGNC Symbol;Acc:30319]	6.06575	3.3679	1.7081	2.16281	1.91294	3.32557	3.0937	3.89869	3.65081	4.7034	3.23874	2.9529	3.1399	3.21232	1.27748	2.41268	2.9587	0.812033	3.98567	3.94898	5.5678	2.32838	3.22262	3.12226	2.97724	3.21139	3.17244	649
chr10:89601101-89640593	chr10	89601101	89640593	39493	*	CFLP1,PTEN,KILLIN	ATAD1	PTEN	PTEN (-2023)	#N/A	RP11-324I22.4,TPT1P10,RP11-137H2.4,UROS	#N/A	ATAD1 0.1, PTEN 0.22	PTEN 0.22	72	0.309269	RP11-380G5.2,KLLN	#N/A	PTEN	0.22	phosphatase and tensin homolog [Source:HGNC Symbol;Acc:9588]	4.8266	6.09781	3.93513	4.44916	4.02002	3.07232	4.87068	5.37899	6.20853	5.5899	1.91653	5.34825	3.96666	3.91699	3.95605	4.10926	2.21585	5.12409	5.80065	5.84063	6.21476	2.97809	2.79419	3.5492	4.2785	4.44504	3.17169	964
chr3:146219398-146277588	chr3	146219398	146277588	58191	*	PLSCR1	PLSCR2,PLSCR5	PLSCR1	PLSCR2 (-61405), PLSCR1 (+14158)	PLSCR2	KRBOX1,PLSCR2	#N/A	PLSCR2 0.66, PLSCR1 0.57	PLSCR2 0.66	272	0.476469	PLSCR1	#N/A	PLSCR2	0.66	phospholipid scramblase 2 [Source:HGNC Symbol;Acc:16494]	2.99695	4.25743	2.75201	2.87132	2.64582	3.84312	1.6746	5.26994	2.19104	3.90512	2.31991	2.81773	3.20005	2.64048	2.95022	2.80682	5.64966	2.29253	4.22375	2.73638	2.19799	2.43406	3.23052	3.11124	2.94957	3.28556	3.17088	1737
chr18:33871791-34092865	chr18	33871791	34092865	221075	*	FHOD3	#N/A	FHOD3	KIAA1328 (-426752), FHOD3 (+104651)	#N/A	RN7SL362P,CTD-2515C13.2,RP11-110H1.9	#N/A	FHOD3 0.58, KIAA1328 -0.14	FHOD3 0.58	645	0.355007	#N/A	#N/A	FHOD3	0.58	formin homology 2 domain containing 3 [Source:HGNC Symbol;Acc:26178]	1.60361	0.903238	0.830381	1.23662	0.932838	1.1626	1.62511	0.687998	1.40452	0.888307	0.760363	1.12475	1.12346	1.20725	1.06993	1.86673	2.29752	0.6204	1.23462	1.98142	1.43246	1.20625	2.86236	3.47637	1.05154	1.58413	3.16936	2514
chr12:56292753-56351998	chr12	56292753	56351998	59246	*	DGKA,WIBG,SILV	SUOX,RAB5B,CDK2	WIBG	DGKA (-2380), WIBG (-679)	#N/A	LINC00942,MAP3K12,PIWIL1	#N/A	DGKA 0.41, RAB5B 0.09, CDK2 -0.24, SUOX 0.03, WIBG 0.23	DGKA 0.41	84	0.288747	GSTP1P1,WIBG,DGKA	#N/A	DGKA	0.41	diacylglycerol kinase, alpha 80kDa [Source:HGNC Symbol;Acc:2849]	7.4479	3.64723	2.56085	2.15035	3.27222	2.17437	3.28256	3.33727	4.55465	5.22806	4.63427	4.46849	3.81712	4.26174	1.72703	2.72849	1.49201	2.42756	5.20409	5.06939	5.29589	2.67304	3.22136	3.10697	3.65115	3.45571	3.16417	427
chr19:56098401-56118834	chr19	56098401	56118834	20434	*	ZNF524,FIZ1	ZNF579,SBK2,ZNF784,ZNF580,CCDC106,U2AF2,ZNF581,ZNF865	FIZ1	ZNF524 (-4627), FIZ1 (+2275)	#N/A	TPGS1,THOP1,CHAF1A,LONP1,EMR4P,KANK3,EEF1DP1,HAUS8,SUGP2,C19orf47,PTOV1-AS1,AC006116.20	#N/A	U2AF2 -0.03, ZNF581 0.23, ZNF524 -0.03, CCDC106 -0.38, ZNF784 0.09, FIZ1 0.39, ZNF580 -0.13, ZNF579 -0.23, ZNF865 -0.02	FIZ1 0.39	65	0.349156	FIZ1,ZNF524	#N/A	FIZ1	0.39	FLT3-interacting zinc finger 1 [Source:HGNC Symbol;Acc:25917]	7.73603	4.02254	2.50882	2.25268	3.30775	3.17867	8.78004	6.58776	10.2387	6.83112	5.45853	10.807	5.52849	5.3333	3.38282	2.20516	1.96463	3.53328	8.87154	7.26528	14.2821	4.38372	3.13424	3.19334	5.56797	6.05075	3.16379	393
chr10:27521447-27532859	chr10	27521447	27532859	11413	*	ACBD5	ACBD5,LOC387646	ACBD5	ACBD5 (+2591), MASTL (+82854)	#N/A	TPT1P10,Y_RNA,RP11-345K20.2,MSS51	#N/A	ACBD5 0.01, MASTL 0.3	MASTL 0.3	67	0.39594	AL160291.1	#N/A	MASTL	0.3	microtubule associated serine/threonine kinase-like [Source:HGNC Symbol;Acc:19042]	14.0156	7.63827	3.44712	3.06556	5.17588	3.96969	9.31283	14.6993	11.621	11.0144	6.66687	12.7838	10.3802	9.53154	4.95436	3.80515	2.20513	6.65066	13.0301	9.46779	20.0432	6.58546	3.48761	2.83902	7.5694	8.58445	3.16331	58
chr12:106445482-106543330	chr12	106445482	106543330	97849	*	NUAK1	#N/A	NUAK1	APPL2 (-864545), NUAK1 (+39405)	#N/A	RP4-816N1.7,RP5-1063M23.2,RAD51AP1,PTMS,CDCA3,RP13-735L24.1,RP11-599J14.2,RP11-612B6.2,RP11-551L14.4,RP11-843B15.2,SNORA34,GRASP,OR7E47P,LRP1,RP11-545N8.3,RP11-571M6.7,RP11-778J16.2,RHOF,B3GNT4,NCOR2,BRI3BP,POLE	#N/A	NUAK1 0.58, APPL2 0.35	NUAK1 0.58	359	0.351734	RP11-114F10.3,NUAK1	#N/A	NUAK1	0.58	NUAK family, SNF1-like kinase, 1 [Source:HGNC Symbol;Acc:14311]	1.30334	2.40721	1.17861	2.15325	1.05771	1.76563	3.15896	1.88245	2.47378	2.05745	1.57975	3.73209	2.30167	1.65414	1.63373	1.53448	2.71284	2.15942	2.24716	3.3173	1.96444	2.74382	2.95428	3.37222	2.03333	2.30768	3.16325	2646
chr1:153916318-153943073	chr1	153916318	153943073	26756	*	DENND4B,CREB3L4,CRTC2,SLC39A1	JTB,RPS27,RAB13,GATAD2B	CRTC2	DENND4B (-10524), CRTC2 (+1405)	#N/A	NPHP4,ACOT7,THAP3,RNU5E-4P,RSG1,SZRD1,RP1-74M1.3,RUNX3,CEP85,XKR8,CLSPN,ORC1,USP1,PSRC1,HIST2H4A,SH2D2A,HSPA7,NUF2,FASLG,ASPM,RP11-32D17.4,LINC00862,EXO1	#N/A	JTB -0.01, RAB13 0.22, SLC39A1 -0.09, CREB3L4 0, GATAD2B 0.08, CRTC2 -0.02, RPS27 -0.02, DENND4B 0.64	DENND4B 0.64	45	0.0658496	RP11-422P24.10,CRTC2,SLC39A1	#N/A	DENND4B	0.64	DENN/MADD domain containing 4B [Source:HGNC Symbol;Acc:29044]	7.04648	4.8235	2.38041	2.51783	4.40825	3.66209	13.5418	8.5112	13.8565	9.50654	6.9523	15.771	7.57689	7.95627	4.24695	2.88464	2.42102	5.05547	11.4219	10.3896	18.8885	6.29735	3.06421	3.26213	7.40353	8.07858	3.16317	481
chr7:148819872-148848142	chr7	148819872	148848142	28271	*	ZNF398,ZNF425	ZNF282,ZNF786	ZNF398	ZNF425 (-10569), ZNF398 (-10561)	#N/A	TRGC2,AC010091.1,CLDN12,AC003092.1,ZKSCAN5,VGF,IFRD1,MET,ST7,RP11-328J2.1,ATP6V0A4,KIAA1549	#N/A	ZNF282 0.02, ZNF398 -0.03, ZNF786 -0.02, ZNF425 0.07	ZNF425 0.07	104	0.875889	RN7SL521P	#N/A	ZNF425	0.07	zinc finger protein 425 [Source:HGNC Symbol;Acc:20690]	8.95001	4.03681	3.6913	2.91832	4.09493	3.85787	7.02493	10.5687	9.55365	6.66865	9.55549	6.50819	6.49662	4.82333	4.3244	3.12488	2.22066	3.6483	5.52833	8.16116	17.6189	4.85997	3.08271	3.24141	5.92723	6.54833	3.16206	261
chr11:61571534-61590032	chr11	61571534	61590032	18499	*	MIR1908,FADS1	FADS2,DKFZP434K028,MIR611,FEN1,C11orf9,C11orf10	MIR1908	FADS1 (+3851), FEN1 (+20674)	FEN1	CCDC34,KIF18A,DEPDC7,PRR5L,MAPK8IP1,AP000662.4,AP000640.10,DAGLA,FEN1,INCENP,B3GAT3,C11orf84,PYGM,SAC3D1,CDCA5,POLA2,RNASEH2C,SART1,BRMS1,PELI3,MYEOV,TREH,RP11-334E6.2,CCDC15,NCAPD3,GLB1L3	#N/A	FADS2 0.34, FADS1 0.64, FEN1 0.68	FEN1 0.68	23	0.369519	MIR1908	#N/A	FEN1	0.68	flap structure-specific endonuclease 1 [Source:HGNC Symbol;Acc:3650]	2.06887	1.85724	0.868112	3.06631	1.01607	2.06319	4.82474	3.9273	4.80113	2.34671	2.85815	7.08076	3.99783	2.59901	2.60562	3.07008	2.2589	4.61646	4.46519	3.92661	7.2819	2.40633	3.13177	3.18869	3.12203	3.71637	3.16023	2261
chr3:71001306-71223682	chr3	71001306	71223682	222377	*	FOXP1	#N/A	MIR1284	FOXP1 (+67494), MITF (+1323908)	#N/A	IQCJ-SCHIP1	#N/A	FOXP1 0.52, MITF 0.03	FOXP1 0.52	443	0.507825	#N/A	#N/A	FOXP1	0.52	forkhead box P1 [Source:HGNC Symbol;Acc:3823]	2.83995	4.6731	1.60742	1.58614	2.12771	2.28571	2.58529	3.68956	1.53306	2.58107	1.56584	2.90605	2.91871	1.56515	1.55967	1.79312	4.01248	1.30882	2.84721	3.05635	1.05512	2.27634	3.08254	3.22648	2.12352	2.37147	3.15451	1829
chr13:52092361-52221071	chr13	52092361	52221071	128711	*	WDFY2	#N/A	WDFY2	WDFY2 (-1928)	#N/A	#N/A	#N/A	WDFY2 0.55	WDFY2 0.55	232	0.470166	MIR4703,RNU6-65P,RNY1P6,RN7SL413P,ATP5F1P1	#N/A	WDFY2	0.55	WD repeat and FYVE domain containing 2 [Source:HGNC Symbol;Acc:20482]	1.96271	2.33156	1.58853	3.19038	2.35698	1.25093	1.57142	1.55362	1.22298	1.57009	1.17308	1.40134	1.38926	1.45918	1.55918	1.97688	2.11245	2.61645	2.42189	2.13898	2.06752	1.52055	3.3483	2.88236	1.68262	1.97106	3.11533	2326
chr12:52531364-52651132	chr12	52531364	52651132	119769	*	KRT80,LOC283404,KRT7	KRT86,KRT81	KRT80	KRT7 (-35650), KRT80 (-5464)	#N/A	DDX11-AS1,PLEKHA8P1,PCED1B,ADCY6,BCDIN3D,PAN2,RP11-150C16.1,RP1-97G4.1,RP11-175P13.3,Y_RNA,RP11-968O1.5,ACACB,HECTD4,RP4-601P9.2,DYNLL1-AS1,DNAH10OS	#N/A	KRT7 0.41, KRT80 0.12, KRT86 0.2, KRT81 0.11	KRT7 0.41	574	0.392142	C12orf80,LINC00592,METTL7AP1,RP3-416H24.1,KRT80,KRT7	#N/A	KRT7	0.41	keratin 7 [Source:HGNC Symbol;Acc:6445]	12.5951	4.9291	3.7518	2.05506	4.14193	3.55021	10.8272	7.3927	9.3185	9.71663	8.85145	7.11656	6.97142	5.50479	3.78978	2.95788	2.70152	4.10556	3.81376	7.18112	5.11024	5.7675	3.18416	3.1134	6.16373	4.47454	3.14878	88
chr19:42771273-42807989	chr19	42771273	42807989	36717	*	PRR19,PAFAH1B3,CIC	MEGF8,TMEM145,DEDD2,ZNF526,ERF,GSK3A	CIC	CIC (+814)	TMEM145	TPGS1,DOT1L,THOP1,CHAF1A,LONP1,KANK3,STX10,C19orf44,HAUS8,SUGP2,ARHGAP33,C19orf47,CYP2B6,TMEM145,PTOV1-AS1,AC006116.20	#N/A	CIC 0.11, PAFAH1B3 -0.03, MEGF8 0.25, ERF 0.35, GSK3A 0.05, DEDD2 -0.18, TMEM145 0.72, ZNF526 0.6	TMEM145 0.72	39	0.316035	PAFAH1B3,CIC	#N/A	TMEM145	0.72	transmembrane protein 145 [Source:HGNC Symbol;Acc:26912]	10.5018	4.05402	2.17981	2.08012	2.57787	2.03923	14.6193	6.10914	12.6521	7.9987	6.74614	14.9912	7.30399	4.90701	2.55116	2.43157	1.40142	3.28317	10.5685	10.0801	14.3079	4.34176	3.12009	3.17649	6.50769	6.52606	3.14829	165
chr8:128736360-128779686	chr8	128736360	128779686	43327	*	MYC	PVT1,MIR1204	MYC	MYC (+9693), TMEM75 (+202568)	#N/A	RP11-150O12.1,RP11-280G9.1,MYBL1	#N/A	MYC 0.43, PVT1 0.61	PVT1 0.61	179	0.426108	MYC	#N/A	PVT1	0.61	Pvt1 oncogene (non-protein coding) [Source:HGNC Symbol;Acc:9709]	3.27922	3.285	1.81477	2.92534	3.52552	2.1756	3.15236	3.9	4.11308	3.76513	2.10186	4.5695	3.24255	4.20301	1.94504	3.13718	2.61119	5.24495	4.26826	5.37683	6.74219	2.80345	2.99407	3.30106	3.13704	3.84059	3.14757	1589
chr19:59063451-59075193	chr19	59063451	59075193	11743	*	MZF1,CHMP2A,LOC100131691,UBE2M	SLC27A5,ZBTB45,TRIM28,MGC2752	UBE2M	CHMP2A (-3317)	#N/A	TPGS1,UQCR11,THOP1,CACTIN,CHAF1A,LONP1,EVI5L,KANK3,KRI1,STX10,EEF1DP1,C19orf44,HAUS8,SUGP2,AC007773.2,THAP8,C19orf47,CYP2B6,ZNF526,TMEM145,CLASRP,ZC3H4,C19orf68,IZUMO1,PTOV1-AS1,CTD-2619J13.16	#N/A	SLC27A5 -0.07, MZF1 -0.05, ZBTB45 -0.32, CHMP2A 0.05, UBE2M -0.14, TRIM28 -0.03	CHMP2A 0.05	35	0.586047	UBE2M	#N/A	CHMP2A	0.05	charged multivesicular body protein 2A [Source:HGNC Symbol;Acc:30216]	12.7936	5.68956	2.66816	2.95222	3.97766	4.10298	17.7963	11.2707	24.2612	10.1121	10.6895	27.3141	8.50905	9.10035	3.3604	2.529	1.68586	5.23976	14.0167	10.5808	24.3363	6.25723	3.22259	3.06852	10.5097	8.96661	3.14555	83
chr17:46549287-46583901	chr17	46549287	46583901	34615	*	#N/A	HOXB1,HOXB2,SKAP1	HOXB1	SKAP1 (-59042), HOXB1 (+41765)	#N/A	RNF112,RP11-242D8.1,HOXB-AS3,MIR10A,HOXB5,HOXB6,LRRC37A3,PRCD,RP11-666A8.8,PGS1,RP11-1055B8.6,NARF-IT1,B3GNTL1	#N/A	SKAP1 0.55, HOXB2 0.37	SKAP1 0.55	139	0.341046	Y_RNA	#N/A	SKAP1	0.55	src kinase associated phosphoprotein 1 [Source:HGNC Symbol;Acc:15605]	4.52621	1.17141	1.16791	1.03091	1.88664	1.67186	2.00912	2.45147	1.88317	3.55236	3.76	1.46269	2.22092	1.73935	0.823646	0.942021	1.59593	0.537241	2.52886	2.43193	2.56451	2.45654	2.57661	3.45192	2.07072	1.9062	3.01427	1065
chr3:156378747-156448377	chr3	156378747	156448377	69631	*	TIPARP,LOC100287227	#N/A	TIPARP	TIPARP (+20928), CCNL1 (+464440)	#N/A	TTLL3,RP11-415F23.2,DLEC1,LIMD1,SCAP,QARS,FAM212A,SEMA3F,NUDT16P1,RP11-555M1.3,ABCC5,RP11-573D15.9,TP63,MIR944	#N/A	TIPARP 0.53, CCNL1 0.07	TIPARP 0.53	206	0.32994	TIPARP,TIPARP-AS1,METTL15P1	#N/A	TIPARP	0.53	TCDD-inducible poly(ADP-ribose) polymerase [Source:HGNC Symbol;Acc:23696]	3.48108	4.53256	1.9674	2.52499	2.58605	2.67901	2.73135	2.21181	3.81808	3.14636	1.74537	3.25861	1.9501	3.70075	2.85773	2.92368	2.48934	2.459	2.58368	2.50441	2.65561	1.65952	5.35297	5.5915	2.63067	2.52485	5.47223	1496
chr2:234578311-234630861	chr2	234578311	234630861	52551	*	UGT1A10,UGT1A4,UGT1A6,UGT1A8,UGT1A7,UGT1A9,UGT1A5	UGT1A1,UGT1A3,DNAJB3	UGT1A6	UGT1A5 (-17052), UGT1A6 (+3074)	UGT1A4,UGT1A1	FAM150B,AC016730.1,RP11-130L8.1,FKBP1B,RP11-195B17.1,CAPN14,AC019064.1,Y_RNA,AC073283.4,RNU6-100P,AC118345.1,AC118345.2,WBP1,ATOH8,RP11-548P2.2,PLGLB1,PROM2,ASTL,PSD4,AC097499.1,HS6ST1,CCDC115,PTPN18,GALNT13,Y_RNA,AC079610.1,VWC2L,STK36,PRKAG3,AC079834.2,UGT1A4,AC114812.9,UGT1A2P,UGT1A1,MROH2A,AC110619.1,ANKMY1	#N/A	UGT1A6 0.63, UGT1A8 0.62, UGT1A1 0.71, UGT1A10 0.22, UGT1A7 0.59, UGT1A4 0.72	UGT1A4 0.72	275	0.447174	AC114812.8,RPL17P11	#N/A	UGT1A4	0.72	UDP glucuronosyltransferase 1 family, polypeptide A4 [Source:HGNC Symbol;Acc:12536]	7.858	8.32103	6.74443	7.4254	6.05842	3.04772	2.60681	1.67114	2.51412	5.43217	1.5089	1.15778	1.52683	3.85735	7.10182	2.27499	5.04309	0.939228	1.2085	3.51384	0.240651	1.24441	2.43751	3.82878	3.93508	2.94676	3.13315	370
chr1:37913357-37974145	chr1	37913357	37974145	60789	*	ZC3H12A,MEAF6	DNALI1,SNIP1	ZC3H12A	ZC3H12A (+3598), MEAF6 (+36613)	#N/A	RP11-431K24.1,EPHB2,RP1-308E4.1,HSPA7,FASLG,RASAL2,RP4-593C16.3	#N/A	ZC3H12A -0.7, MEAF6 0.29, SNIP1 0.22, DNALI1 -0.05	MEAF6 0.29	209	0.276138	LINC01137,MIR5581,ZC3H12A	#N/A	MEAF6	0.29	MYST/Esa1-associated factor 6 [Source:HGNC Symbol;Acc:25674]	7.87742	4.85932	2.53359	2.40528	3.2125	2.737	5.94679	7.36536	6.49231	6.46707	4.33468	6.42633	6.41959	5.35634	1.769	3.20613	2.54634	3.25697	6.72705	8.70051	8.58448	3.51785	3.29014	2.97449	4.55871	5.00734	3.13232	367
chr2:65567870-65680142	chr2	65567870	65680142	112273	*	SPRED2	#N/A	SPRED2	SPRED2 (+35305), ACTR2 (+169035)	#N/A	AC092159.2,RN7SL832P,RP11-130L8.1,FKBP1B,AC074117.10,AL133245.2,AC019064.1,AC073283.4,AC118345.1,snoU13,CLEC4F,RP11-711M9.1,WBP1,SH2D6,RP11-548P2.2,AC073415.2,RABL2A,AC069154.4,AC097499.1,AC104405.1,AC093391.2,Y_RNA,AC073410.1,AC083900.1,CTDSP1,STK36,PRKAG3,RP11-690I21.2,AC110619.1,ANKMY1,DUSP28	#N/A	ACTR2 -0.03, SPRED2 0.55	SPRED2 0.55	449	0.18968	AC012370.2	#N/A	SPRED2	0.55	sprouty-related, EVH1 domain containing 2 [Source:HGNC Symbol;Acc:17722]	6.12911	4.12367	2.00003	1.70368	2.21383	2.68295	3.67912	2.29739	3.57694	4.83914	2.17906	2.93082	2.43162	3.3178	1.56585	2.01517	1.5653	1.80642	2.54063	2.88934	3.64188	1.71958	3.02232	3.23204	2.72868	2.27682	3.12718	637
chr6:43132244-43156602	chr6	43132244	43156602	24359	*	SRF,CUL9	C6orf108	CUL9	CUL9 (-5490), SRF (+5386)	#N/A	RN7SL128P,FANCE,BRPF3,RP1-292B18.1	#N/A	SRF 0, CUL9 0.38	CUL9 0.38	67	0.280771	SRF	#N/A	CUL9	0.38	cullin 9 [Source:HGNC Symbol;Acc:15982]	8.07843	4.71123	1.41772	1.82483	2.39461	3.77382	8.97612	5.97312	14.5219	5.96961	5.65593	11.8288	6.68935	6.12211	1.84478	2.27733	1.18673	3.29771	8.19628	5.91503	11.6686	3.31815	2.91485	3.33455	6.00851	4.91526	3.1247	341
chr2:15776539-16182156	chr2	15776539	16182156	405618	*	MYCNOS,MYCN	DDX1	MYCN	MYCN (-101338), DDX1 (+248046)	#N/A	AC011747.4,MYCNUN,AC012065.7,RP11-130L8.1,AC104695.3,PLB1,AC073283.4,FBXO41,RP11-711M9.1,WBP1,RP11-523H20.3,ST3GAL5,AC105053.4,RP11-548P2.2,IGKV1-6,FAHD2CP,MED15P9,ALPP,ANKMY1,C2orf54	MYCNUN	DDX1 -0.15, MYCN 0.51	MYCN 0.51	1721	0.297514	AC008278.3,AC113608.1,RNU5E-7P,RP11-120J4.1,snoU13,MYCNUN,MYCNOS,RN7SL104P,AC008271.1,MYCN	#N/A	MYCN	0.51	v-myc avian myelocytomatosis viral oncogene neuroblastoma derived homolog [Source:HGNC Symbol;Acc:7559]	1.81164	0.807525	0.301533	0.558848	1.02359	1.08432	0.928691	0.829261	1.99517	2.56786	3.82292	1.04606	1.12293	1.11457	0.612359	0.646269	0.311152	0.453906	0.827914	0.746249	0.438503	0.970677	0.676371	0.716838	1.50258	0.650446	0.696604	2405
chr20:326550-364818	chr20	326550	364818	38269	*	NRSN2,TRIB3	RBCK1,SOX12,ZCCHC3	TRIB3	TRIB3 (-15577), NRSN2 (+18016)	#N/A	RP11-119B16.2,CEP250,SNHG17,PLCG1	#N/A	TRIB3 0.3, RBCK1 -0.02, NRSN2 -0.3, SOX12 0.19	TRIB3 0.3	229	0.25707	NRSN2	#N/A	TRIB3	0.3	tribbles pseudokinase 3 [Source:HGNC Symbol;Acc:16228]	4.59821	2.0021	1.01342	1.78041	1.52227	1.97797	4.1774	3.93406	5.96515	5.51298	4.40371	4.43588	3.37222	2.6361	2.06325	1.94561	0.971784	3.0991	3.64375	3.87704	7.96072	2.76088	3.55475	2.6875	3.33156	3.31758	3.12113	1025
chr6:163804412-163863748	chr6	163804412	163863748	59337	*	QKI,LOC100526820	QKI,DKFZp451B082	LOC100526820	QKI (-1595)	#N/A	KIF13A,GMNN,MDC1,RP1-179N16.6,BRPF3,XPO5,BEND6,KIAA1586,MB21D1,CEP57L1,SAMD3,FBXO5,RGS17	#N/A	QKI 0.37	QKI 0.37	149	0.243858	CAHM	#N/A	QKI	0.37	QKI, KH domain containing, RNA binding [Source:HGNC Symbol;Acc:21100]	4.50666	3.94123	4.32852	2.69512	2.3159	3.32558	5.93873	5.41252	5.63822	2.75137	2.88472	6.54756	3.8697	3.31	2.24762	2.82358	2.77413	2.56444	5.23651	4.51854	6.91187	2.3177	2.76372	3.47402	3.81741	3.83285	3.11887	1070
chr1:45262454-45281947	chr1	45262454	45281947	19494	*	BTBD19,PLK3,TCTEX1D4	SNORD55,BEST4,SNORD46,SNORD38A,PTCH2,SNORD38B,RPS8	TCTEX1D4	TCTEX1D4 (+756)	#N/A	ACOT7,CLCN6,NPPA-AS1,RP1-74M1.3,MYOM3,CEP85,CSMD2,C1orf228,ZNF697,RP11-640M9.2,ITGA10,NBPF20,HSPA7,FASLG,RP11-32D17.4,LINC00862	#N/A	PTCH2 -0.18, RPS8 -0.07, PLK3 -0.05, SNORD46 -0.07, BTBD19 0.35	BTBD19 0.35	48	0.638882	PLK3,TCTEX1D4,BTBD19	#N/A	BTBD19	0.35	BTB (POZ) domain containing 19 [Source:HGNC Symbol;Acc:27145]	14.0829	4.22085	2.07403	1.46046	2.76243	2.99737	15.7703	10.8882	11.0949	9.70722	8.45824	19.8349	12.1326	6.12906	2.72556	1.85391	1.81808	4.36895	18.7084	14.3342	21.043	8.72969	3.07895	3.15783	7.8358	9.88755	3.11839	54
chr12:96570772-96674110	chr12	96570772	96674110	103339	*	ELK3,CDK17	#N/A	ELK3	ELK3 (+34281), CDK17 (+171897)	#N/A	IFFO1,PTMS,KLRG1,RASSF8-AS1,E2F7,C12orf55,RP11-341G23.4,NT5DC3,RP11-173P15.3,STX2	#N/A	CDK17 0.22, ELK3 0.5	ELK3 0.5	339	0.157829	RP11-394J1.2,ELK3	#N/A	ELK3	0.5	ELK3, ETS-domain protein (SRF accessory protein 2) [Source:HGNC Symbol;Acc:3325]	2.16232	2.32147	1.12476	1.71804	1.58514	1.60642	3.13522	3.30021	2.22441	2.87662	1.81656	3.77907	3.46767	2.06408	1.37511	1.91711	2.27478	1.51891	3.81934	3.54633	3.24472	3.10345	3.1282	3.1573	2.2443	2.75441	3.14275	2212
chr3:24512705-24567745	chr3	24512705	24567745	55041	*	THRB	#N/A	THRB	THRB (-3959)	THRB	SUMF1,BRK1,VGLL4,BTD,AC144521.1,THRB,THRB-IT1,VIPR1,ZDHHC3,ALS2CL,SPCS1,RP11-723O4.2,CLDN1,CLDN16,RP11-135A1.2	#N/A	THRB 0.68	THRB 0.68	173	0.386353	THRB-AS1,RP11-317L10.1,MIR4792	#N/A	THRB	0.68	thyroid hormone receptor, beta [Source:HGNC Symbol;Acc:11799]	5.22584	4.99683	4.17526	3.66677	3.74361	2.9472	7.50976	2.58862	8.52772	2.83877	2.07087	3.4498	2.43905	3.72241	4.9651	4.36755	3.71633	2.41414	1.42601	3.95695	1.0847	1.48587	2.71325	3.51366	3.76212	3.00036	3.11345	857
chr12:4377295-4437297	chr12	4377295	4437297	60003	*	C12orf5,CCND2	#N/A	C12orf5	C12orf5 (-23075), CCND2 (+24358)	#N/A	SLC6A13,PTMS,DSTNP2,RP11-438L7.3,RP11-436I9.3,RP13-735L24.1,TAS2R19,RP11-434C1.3,GYS2,SMCO2,KIAA1551,RP11-843B15.2,RP11-278C7.1,RP11-56H16.1,MUC19,RP11-493L12.4,RP11-161H23.10,RNU6-769P,OR7E47P,RP11-545N8.3,GAPDHP44,RP11-338E21.2,RP11-272K23.3,LRRIQ1,CENPCP1,RP11-778J16.2,HAL,C12orf55,RP11-642P15.1,PCNPP1,RNU6-1188P,RP11-173P15.3,HNF1A-AS1,AC079602.1,WDR66,AC079949.1	#N/A	C12orf5 0.4, CCND2 -0.06	C12orf5 0.4	159	0.28987	RP11-264F23.1,CCND2	#N/A	C12orf5	0.4	chromosome 12 open reading frame 5 [Source:HGNC Symbol;Acc:1185]	2.74148	2.13589	0.509909	0.752138	0.732776	1.21079	2.69702	3.89216	3.60129	3.51776	1.79212	8.80545	3.98034	4.03866	0.875691	0.637528	0.31054	0.992479	4.7302	3.42981	4.38127	1.83299	2.92631	3.29694	2.76695	2.314	3.11162	1876
chr14:81728610-81903191	chr14	81728610	81903191	174582	*	STON2	GTF2A1	STON2	GTF2A1 (-128635), STON2 (+77847)	STON2	AP1G2,NRL,SDR39U1,RP11-356O9.2,RP11-356O9.1,SNORA42,LINC00519,RNU6-1291P,PLEKHG3,FNTB,TMEM229B,U3,GSTZ1,UNGP3,STON2,CAP2P1,RP11-529H20.6,snoU13,DEGS2,CTD-2134A5.3	#N/A	STON2 0.69, GTF2A1 0.01	STON2 0.69	583	0.236993	RP11-299L17.1,RP11-299L17.4	#N/A	STON2	0.69	stonin 2 [Source:HGNC Symbol;Acc:30652]	3.16066	2.07588	1.74445	2.39463	1.60653	1.46507	1.58549	0.864407	1.49313	1.29599	1.68001	0.985307	1.19676	1.99221	1.24542	1.85528	2.3533	1.52542	1.51658	0.851995	0.835129	1.37098	3.20045	3.01792	1.54021	1.43267	3.10918	1655
chr15:99190113-99366645	chr15	99190113	99366645	176533	*	IGF1R	#N/A	IGF1R	IGF1R (+86179), PGPEP1L (+270412)	IGF1R	BMS1P15,RP11-456J20.1,AC123768.4,RYR3,PGBD4,AC114546.1,RP11-102L12.2,SRP14-AS1,DNAJC17,RP11-546B15.2,TTBK2,ADAL,TUBGCP4,RNU6-610P,RP11-616K22.1,EIF3J-AS1,SHF,U6,RP11-562A8.1,USP50,RP11-108K3.4,GLCE,MYO9A,HEXA,BBS4,DNM1P35,RP11-285A1.1,RP11-351M8.1,GOLGA6L20,UBE2Q2L,LINC00933,SCAND2P,MRPL46,CTD-2313J17.5,NR2F2,IGF1R,TTC23,AC022819.3,RP11-526I2.5,RNU6-322P,RP11-66B24.2	#N/A	IGF1R 0.76	IGF1R 0.76	653	0.377588	RP11-35O15.1,MIR4714	#N/A	IGF1R	0.76	insulin-like growth factor 1 receptor [Source:HGNC Symbol;Acc:5465]	3.06879	2.27313	1.98751	1.8605	2.03705	1.65433	3.16393	2.92705	2.42508	2.15021	1.34529	1.60005	2.05052	1.88468	1.69745	2.5592	2.09002	1.67563	1.96569	2.11488	2.25601	1.8002	3.03106	3.18699	1.90117	2.06907	3.10902	1697
chr5:141660681-141744991	chr5	141660681	141744991	84311	*	SPRY4	SPRY4	SPRY4	SPRY4 (+1730), NDFIP1 (+214766)	SPRY4	CTD-2083E4.4,IRX2,PAPD7,RP11-315A16.1,TRIO,CTD-2066L21.2,CTD-2124B8.2,NUP155,GDNF,CTD-2201E18.3,SPRY4	SPRY4	NDFIP1 -0.05, SPRY4 0.67	SPRY4 0.67	343	0.488892	SPRY4	#N/A	SPRY4	0.67	sprouty homolog 4 (Drosophila) [Source:HGNC Symbol;Acc:15533]	3.12016	1.58618	1.28386	0.809872	1.33124	1.15457	2.57475	2.40971	2.24865	2.56342	1.98283	2.60204	1.97858	1.88575	1.12579	1.17764	0.912492	0.846197	2.55238	2.65077	5.34866	1.55052	3.16176	3.0532	1.77279	2.18832	3.10748	1679
chr6:81134466-81174801	chr6	81134466	81174801	40336	*	#N/A	#N/A	BCKDHB	BCKDHB (+338270), FAM46A (+1307791)	#N/A	HULC,RP4-625H18.2,RNA5SP217,Y_RNA,RP11-439L18.1,RP11-350J20.5,RAET1E,RAET1G,AL591025.1,MIR4644	#N/A	BCKDHB 0.51, FAM46A 0.01	BCKDHB 0.51	82	0.502877	#N/A	#N/A	BCKDHB	0.51	branched chain keto acid dehydrogenase E1, beta polypeptide [Source:HGNC Symbol;Acc:987]	3.5633	2.69842	6.84645	6.23954	5.29771	2.28681	1.13658	0.820328	0.771515	0.638304	0.497418	0.566944	0.828727	0.77263	2.43363	3.01864	14.6834	1.3151	0.688045	1.03249	0.766799	2.28342	2.94933	3.25822	2.66371	3.55806	3.10378	1462
chr2:219119785-219191725	chr2	219119785	219191725	71941	*	AAMP,TMBIM1,PNKD,GPBAR1	ARPC2,GPBAR1,C2orf62	TMBIM1	TMBIM1 (-4183)	#N/A	AC092159.2,RP11-734K21.5,C2orf43,FAM228B,SNORD53,AC016907.3,RP11-423P10.2,AC079807.2,GPR75-ASB3,HMGB1P31,RP11-477N3.1,AC007880.1,snoU13,PCBP1-AS1,RP11-711M9.1,KRCC1,KANSL3,ANKRD39,LONRF2,MERTK,RABL2A,RP11-141B14.1,YWHAEP5,RMRPP3,DFNB59,AC009948.7,TTN-AS1,RP11-65L3.2,RP11-171I2.5,RP11-171I2.1,AC010900.2,PLEKHM3,AC083900.1,SPAG16,WNT10A,COPS7B,DIS3L2,RNU6-107P,USP40,AGAP1,ASB1	#N/A	AAMP -0.19, PNKD 0.38, TMBIM1 -0.18, ARPC2 0.31	PNKD 0.38	206	0.393367	RP11-378A13.1,GPBAR1,AAMP,TMBIM1	#N/A	PNKD	0.38	paroxysmal nonkinesigenic dyskinesia [Source:HGNC Symbol;Acc:9153]	13.3664	5.36785	3.51794	2.21373	3.94088	3.85434	9.0566	9.64763	8.71437	10.6897	7.53877	7.99199	6.72343	6.52914	2.74546	2.57005	1.90851	1.83757	7.65301	7.09781	7.33189	4.64453	3.07769	3.12693	6.13169	4.85018	3.10231	67
chr10:111967099-111988982	chr10	111967099	111988982	21884	*	MXI1	#N/A	MXI1	MXI1 (+10678), SMNDC1 (+86668)	#N/A	MCM10,FZD8,TPT1P10,CDK1,RPL17P50,SNORA11,KIF20B,RP11-564D11.3	#N/A	MXI1 0.12, SMNDC1 0.17	SMNDC1 0.17	77	0.397095	RP11-549L6.3	#N/A	SMNDC1	0.17	survival motor neuron domain containing 1 [Source:HGNC Symbol;Acc:16900]	4.71653	5.4818	0.740304	1.81584	2.17824	3.04224	11.4862	8.17441	11.9007	7.99786	5.80005	13.7438	8.04892	6.38922	1.93604	1.57974	1.20619	2.91592	8.39352	8.73203	15.6034	6.44896	3.11864	3.08198	6.14088	6.27142	3.10031	1001
chr15:33374701-33438931	chr15	33374701	33438931	64231	*	#N/A	FMN1	FMN1	RYR3 (-196361), FMN1 (-46731)	#N/A	PAQR5,AP3B2	#N/A	RYR3 -0.38, FMN1 0.33	FMN1 0.33	430	0.64752	#N/A	#N/A	FMN1	0.33	formin 1 [Source:HGNC Symbol;Acc:3768]	0.94567	0.716535	3.74747	2.68483	2.00713	0.811977	0.393073	0.653924	0.546965	0.540704	0.651906	0.757728	0.896944	0.498836	2.10101	3.41454	6.35922	1.20401	1.03161	1.32388	0.675108	1.50453	3.07699	3.12066	1.40507	2.34427	3.09882	2772
chr12:47575871-47701730	chr12	47575871	47701730	125860	*	LOC100233209,FAM113B	#N/A	LOC100233209	AMIGO2 (-165153), RPAP3 (+461043)	#N/A	CLEC4A,KRT79,HMGA2,AC090673.1,SLC6A15	#N/A	RPAP3 -0.17, AMIGO2 0.42	AMIGO2 0.42	551	0.220186	MIR4698,PCED1B-AS1,RP11-493L12.3,RP11-493L12.4	#N/A	AMIGO2	0.42	adhesion molecule with Ig-like domain 2 [Source:HGNC Symbol;Acc:24073]	2.87796	1.38242	3.46893	3.13918	4.07579	1.10045	1.41311	2.08788	1.40287	2.30747	1.70543	2.5773	2.43301	2.03346	2.18396	3.25196	6.2912	1.24235	3.54252	3.94986	2.80678	2.32501	3.20508	2.99202	2.46783	3.47876	3.09855	1806
chr5:72901065-73043615	chr5	72901065	73043615	142551	*	RGNEF	UTP15,ANKRA2	RGNEF	ARHGEF28 (+50357), ENC1 (+964909)	ARHGEF28	ARHGEF28,RNU6-658P,CTD-2260A17.2,RNU1-73P,MIR5706,CTC-210G5.1,ADAMTS19,RP11-381K20.5	#N/A	ANKRA2 0.47, UTP15 0.18, ENC1 -0.09, ARHGEF28 0.73	ARHGEF28 0.73	399	0.191636	#N/A	#N/A	ARHGEF28	0.73	Rho guanine nucleotide exchange factor (GEF) 28 [Source:HGNC Symbol;Acc:30322]	1.8015	1.75055	2.12166	1.43042	1.70719	1.40979	1.03879	1.3527	0.744471	0.664421	0.744681	0.575416	1.04731	0.943143	3.02448	2.04872	2.40219	1.45322	1.09361	1.00425	0.725729	1.11342	2.8791	3.304	1.1606	1.63034	3.09155	2409
chr17:15844991-15888229	chr17	15844991	15888229	43239	*	ADORA2B,ZSWIM7	TTC19,ZSWIM7	ADORA2B	TTC19 (-36084), ADORA2B (+18379)	ADORA2B	RNMTL1,ABR,EMC6,CTDNEP1,NEURL4,SENP3,FXR2,CNTROB,CTC1,ELAC2,ADORA2B,MPRIP,FLCN,MED9,LLGL1,FLII,RP1-178F10.3,AC090286.2,B9D1,MAPK7,AC004702.2,USP22,SMURF2P1,MPP3,TBX21,ITGA3,SNHG16,CANT1,MAFG	ADORA2B	TTC19 0.18, ADORA2B 0.77, ZSWIM7 0.16	ADORA2B 0.77	111	0.35412	ADORA2B	#N/A	ADORA2B	0.77	adenosine A2b receptor [Source:HGNC Symbol;Acc:264]	5.34808	2.38192	2.79235	2.53257	3.93659	1.81523	2.45405	2.35626	3.01056	1.85059	1.90295	1.88934	2.68708	3.59578	2.53186	2.84638	2.81022	1.49879	2.78987	4.9921	6.13719	2.65511	2.76316	3.40931	2.49081	3.53753	3.08623	821
chr5:174096958-174221132	chr5	174096958	174221132	124175	*	MSX2	#N/A	MSX2	MSX2 (+7509), DRD1 (+712166)	#N/A	RP11-43F13.1,TTC23L,ANKDD1B,ZBED3-AS1,RP11-155G15.2,YTHDF1P1,RP11-1E3.1,RP11-72K17.1,RP11-455B3.1,RGMB-AS1,SHROOM1,AC005592.3,AC005592.1,CTC-806A22.1,SPINK1,ABLIM3,PCYOX1L,RP11-546B8.3,RP11-267A15.3	#N/A	MSX2 0.63, DRD1 0.29	MSX2 0.63	540	0.238641	MIR4634,MSX2	#N/A	MSX2	0.63	msh homeobox 2 [Source:HGNC Symbol;Acc:7392]	2.56371	0.976443	0.904032	1.02018	1.7334	1.3732	1.46353	1.5732	2.15286	2.43039	3.23759	1.12253	1.49141	1.32998	0.824587	0.544696	0.87337	0.387842	0.598285	0.786857	1.11502	0.892396	0.808115	0.806384	1.7184	0.80503	0.80725	1985
chr3:188985407-189122937	chr3	188985407	189122937	137531	*	TPRG1	#N/A	TPRG1	TP63 (-295044), TPRG1 (+164409)	#N/A	SRGAP3,LINC00852,MST1R,PRKCD,SYNPR-AS1,GPR87,TIPARP-AS1,MTND5P15,CLDN1	#N/A	TP63 0.48, TPRG1 0.2	TP63 0.48	612	0.250837	#N/A	#N/A	TP63	0.48	tumor protein p63 [Source:HGNC Symbol;Acc:15979]	2.18415	1.54502	8.97178	3.19192	2.30842	1.43974	1.6891	0.468953	0.497854	0.558954	0.563428	0.653785	0.680924	1.4598	6.10824	4.09632	7.40652	2.80749	1.1564	1.89766	0.464692	1.30149	2.64744	3.51749	2.09631	3.20447	3.08246	2202
chr12:46594351-46697633	chr12	46594351	46697633	103283	*	SLC38A1	SLC38A1	SLC38A1	SCAF11 (-261644), SLC38A1 (+16803)	#N/A	#N/A	#N/A	SLC38A1 -0.01, SCAF11 -0.11	SLC38A1 -0.01	241	0.208146	#N/A	#N/A	SLC38A1	-0.01	solute carrier family 38, member 1 [Source:HGNC Symbol;Acc:13447]	2.62593	3.23963	3.43306	2.5367	1.97296	1.66885	1.74463	2.21374	1.6938	3.41852	2.3715	1.9728	2.23416	2.15001	3.35211	2.61511	3.67502	3.13721	2.69463	2.39582	1.92661	1.81226	3.09991	3.05591	2.36693	2.63879	3.07791	1941
chr7:22588704-22642328	chr7	22588704	22642328	53625	*	#N/A	MGC87042	MGC87042	IL6 (-149987), STEAP1B (-75399)	#N/A	FAM20C,ITGB8,SNORD56,LAT2,STEAP4,AC002456.2,MYH16,NRCAM,CLEC5A,AC011899.9	#N/A	STEAP1B 0.41, IL6 0.46	IL6 0.46	146	0.347587	AC002480.3,AC002480.4	#N/A	IL6	0.46	interleukin 6 (interferon, beta 2) [Source:HGNC Symbol;Acc:6018]	0.648616	0.935892	3.94905	1.14629	0.483187	0.957665	0.660739	1.89188	0.710455	1.01279	1.35232	1.98344	1.98837	1.20578	2.86328	3.06312	1.58822	1.37051	2.19897	1.93715	1.66248	2.31403	2.65562	3.49308	1.50929	2.23246	3.07435	2840
chr6:21586034-21629006	chr6	21586034	21629006	42973	*	SOX4	FLJ22536	SOX4	SOX4 (+13548), PRL (+690210)	#N/A	HTATSF1P2,BRPF3,PHF3,RGS17	#N/A	SOX4 0.39	SOX4 0.39	101	0.113398	RP3-322L4.2,SOX4	#N/A	SOX4	0.39	SRY (sex determining region Y)-box 4 [Source:HGNC Symbol;Acc:11200]	6.48405	4.53281	3.01219	2.98057	3.96472	2.79436	6.60212	6.7189	7.60862	4.96822	4.9295	6.28935	4.98824	3.92906	4.0029	2.46891	2.2697	2.62588	4.03047	6.00707	8.54034	3.67964	3.05131	3.09652	4.61509	4.42843	3.07391	570
chr11:65609844-65690209	chr11	65609844	65690209	80366	*	FOSL1,EFEMP2,CCDC85B,SNX32,MUS81,CFL1,FIBP,DRAP1,C11orf68,CTSW	TSGA10IP,SART1	CTSW	CTSW (+2747), FIBP (+5975)	MUS81	PRR5L,MAPK8IP1,AP000640.10,POLA2,RNASEH2C,MUS81,BRMS1,PELI3,RP11-334E6.2	MUS81	FIBP 0.46, CTSW 0.44, EFEMP2 0.21, MUS81 0.67, CFL1 0.32, SNX32 0.07, SART1 0.61, DRAP1 0.53, C11orf68 0.48, FOSL1 0.14, CCDC85B 0.55	MUS81 0.67	189	0.477034	MUS81,EFEMP2,CTSW,FIBP,CCDC85B,FOSL1,C11orf68,DRAP1	#N/A	MUS81	0.67	MUS81 structure-specific endonuclease subunit [Source:HGNC Symbol;Acc:29814]	7.76978	2.93666	1.77206	1.43819	2.53063	2.82434	8.5376	5.43309	10.7812	6.65795	6.41061	10.6167	6.09585	4.78375	2.85386	2.53796	1.57485	3.30945	7.99746	7.81656	16.0157	5.02253	3.02809	3.11472	5.45861	6.25984	3.07141	383
chr6:31779875-31812408	chr6	31779875	31812408	32534	*	HSPA1B,HSPA1L,SNORD52,HSPA1A,C6orf48,SNORD48	VARS,C6orf26,NEU1,LSM2,SLC44A4,C6orf48,C6orf27	HSPA1B	HSPA1B (+630)	#N/A	RNF182,GABBR1,LINC00680,PHF3,ENPP1,RP11-63E9.1	#N/A	SLC44A4 -0.17, NEU1 -0.16, C6orf48 0.42, LSM2 -0.07, VARS 0.05	C6orf48 0.42	125	0.535341	SNORD48,SNORD52,HSPA1A,HSPA1B,C6orf48	#N/A	C6orf48	0.42	chromosome 6 open reading frame 48 [Source:HGNC Symbol;Acc:19078]	11.8102	8.1841	3.9491	4.23223	5.59226	4.72141	8.68922	16.2634	14.8991	15.3476	6.55048	9.17459	11.0535	11.223	4.90352	4.12331	2.61581	5.62904	12.8113	13.4125	27.0093	8.03489	3.08451	3.05394	8.39114	10.4158	3.06922	110
chr10:79109207-79186940	chr10	79109207	79186940	77734	*	KCNMA1	#N/A	KCNMA1	KCNMA1 (+249326), C10orf11 (+1605555)	#N/A	LINC00704,VIM-AS1,VIM,MRC1L1,NRP1,RN7SL398P,ARHGAP22,DKK1,RP11-346D6.6,ZNF365,CHST3,ITPRIP,CCDC147,NANOS1,FAM196A	#N/A	C10orf11 -0.34, KCNMA1 0.62	KCNMA1 0.62	269	0.357438	RP11-619F23.2	#N/A	KCNMA1	0.62	potassium large conductance calcium-activated channel, subfamily M, alpha member 1 [Source:HGNC Symbol;Acc:6284]	0.593625	0.639049	0.317746	0.522977	0.3142	0.699941	0.868547	1.63084	0.529515	0.62832	0.986549	0.743902	1.66044	0.840071	0.759727	0.807981	1.71898	1.67572	1.45504	2.1127	1.97401	1.91805	2.87184	3.26457	0.71151	1.53521	3.06821	2852
chr2:216221451-216347657	chr2	216221451	216347657	126207	*	FN1	ATIC,FN1	FN1	FN1 (+16341), ATIC (+108014)	FN1	KLF11,RAD51AP2,EMILIN1,DYSF,LOXL3,RP11-803D5.4,AC092484.1,FAP,SCN1A,COL3A1,COL5A2,NRP2,FN1,AC093850.2,SLC11A1,PAX3,COL6A3	FN1	FN1 0.75, ATIC -0.1	FN1 0.75	473	0.248719	AC012462.1,AC012462.2,AC012462.3,FN1	#N/A	FN1	0.75	fibronectin 1 [Source:HGNC Symbol;Acc:3778]	0.588061	0.938592	1.11408	0.975391	0.733065	1.18272	0.985207	1.69674	1.20142	1.19904	0.892112	1.19946	1.74539	0.745096	2.37735	1.25249	1.98992	0.922441	1.76513	2.91252	1.01137	1.80793	2.75853	3.37242	1.13808	1.87381	3.06548	2853
chr8:22920576-22963977	chr8	22920576	22963977	43402	*	TNFRSF10B,TNFRSF10C	#N/A	TNFRSF10B	TNFRSF10C (-17826), TNFRSF10B (-15585)	#N/A	C8orf58,RP11-163N6.2,RP11-280G9.1,EXT1,PVT1	#N/A	TNFRSF10B 0.19, TNFRSF10C 0.56	TNFRSF10C 0.56	158	0.540901	RP11-875O11.2,RP11-875O11.3	#N/A	TNFRSF10C	0.56	tumor necrosis factor receptor superfamily, member 10c, decoy without an intracellular domain [Source:HGNC Symbol;Acc:11906]	5.49707	2.98708	1.5648	1.64995	1.80118	2.23779	4.11693	3.29027	3.05849	3.63752	3.23945	4.62623	3.61339	3.65403	2.03034	2.44291	1.87789	2.94946	4.89509	4.19778	6.65667	2.63359	3.17086	2.95851	2.82542	3.53347	3.06469	777
chr22:46435170-46527827	chr22	46435170	46527827	92658	*	LOC400931,MIR3619,C22orf26,MIRLET7B,MIRLET7A3,LOC100271722,LOC150381	PPARA,LOC730668	LOC400931	WNT7B (-108490), PPARA (-65000)	#N/A	CECR7,MICAL3,RANBP1,THAP7-AS1,P2RX6,IGLV3-27,CABIN1,ASPHD2,HMGB1P10,ZNRF3,ZNRF3-IT1,THOC5,NF2,LIMK2,RP3-508I15.9,CBX6,APOBEC3F,APOBEC3G,PACSIN2,RP6-109B7.3,CERK	RP6-109B7.3	PPARA 0.21, WNT7B -0.4, MIR3619 -0.29	PPARA 0.21	315	0.298544	LINC00899,RP6-109B7.5,RP6-109B7.3,RP6-109B7.2,RP6-109B7.4,MIR3619,MIRLET7A3,MIR4763,MIRLET7B,C22orf26,FLJ27365	#N/A	PPARA	0.21	peroxisome proliferator-activated receptor alpha [Source:HGNC Symbol;Acc:9232]	10.3191	5.31522	2.68196	3.38337	3.04125	2.32689	14.2031	10.5377	13.5884	6.62427	5.11614	18.0278	9.15839	6.47389	2.41059	2.5238	2.4026	5.62511	12.6543	15.7577	10.3726	5.56276	3.483	2.6421	7.10538	7.38348	3.06255	175
chr13:44786639-44911422	chr13	44786639	44911422	124784	*	#N/A	SERP2	SERP2	SMIM2 (-113638), SERP2 (-98947)	#N/A	RP11-173B14.5,SLC15A1,ANKRD10,ANKRD10-IT1	#N/A	SERP2 -0.03	SERP2 -0.03	500	0.365798	RP11-478K15.6	#N/A	SERP2	-0.03	stress-associated endoplasmic reticulum protein family member 2 [Source:HGNC Symbol;Acc:20607]	2.80255	2.90065	3.06117	1.12322	1.31341	1.6361	1.30916	3.66523	1.1459	2.33298	1.55908	2.39883	2.66592	1.97395	1.15999	2.1572	3.26189	3.71571	2.10614	3.35909	1.32355	2.35407	3.03355	3.09124	1.91518	2.24599	3.0624	1846
chr6:2426776-2449501	chr6	2426776	2449501	22726	*	#N/A	#N/A	GMDS	GMDS (-192213), MYLK4 (+313061)	#N/A	FOXQ1,GMDS-AS1,C6orf195,HULC,RP4-625H18.2,U91328.20,RP11-457M11.5,HCG4P7,ATAT1,Y_RNA,Z85986.1,PRICKLE4,RP11-7K24.3,C6orf132,TRERF1,RP11-345L23.1,KLHL31,RP11-79N23.1,RP11-177G23.2,BCKDHB,RP11-250B2.6,RP11-250B2.3,RNU6-130P,C6orf165,RNU6-444P,SNORA73,RP1-122O8.7,MANEA-AS1,RNU6-770P,RP1-124C6.1,RP11-367G18.1,RP11-544L8__B.4,RP3-399L15.3,RP3-486I3.7,RNA5SP217,Y_RNA,RAET1E,ARID1B,RP11-2J18.1,AL591025.…	#N/A	GMDS 0.48, MYLK4 0.57	MYLK4 0.57	93	0.183252	RP1-136B1.1	#N/A	MYLK4	0.57	myosin light chain kinase family, member 4 [Source:HGNC Symbol;Acc:27972]	8.53442	3.16096	10.1047	3.84315	7.44587	3.62433	2.74513	1.9216	2.59792	3.76014	2.96763	1.59513	1.39951	3.29958	2.27795	2.47399	4.18981	0.920244	1.21254	0.878206	0.317674	1.68268	2.46011	3.65912	4.14871	1.86183	3.05962	292
chr20:1298909-1323522	chr20	1298909	1323522	24614	*	SDCBP2	SDCBP2	SDCBP2	SDCBP2 (-1333)	#N/A	C20orf202	#N/A	SDCBP2 0.6	SDCBP2 0.6	84	0.563718	AL136531.1	#N/A	SDCBP2	0.6	syndecan binding protein (syntenin) 2 [Source:HGNC Symbol;Acc:15756]	12.4028	5.17094	0.950696	1.5614	2.25491	3.27488	4.12793	3.99871	3.35576	5.69251	3.60728	5.59087	3.99368	7.99631	0.982593	1.62862	1.12654	1.79273	5.33263	5.17616	3.34297	2.83362	3.44478	2.67421	3.36467	2.91759	3.0595	92
chr17:73764741-73786628	chr17	73764741	73786628	21888	*	UNK,H3F3B	GALK1,ITGB4	H3F3B	H3F3B (+175)	#N/A	DLG4,DBF4B,MAP3K14,TEX14,MIR301A,RP11-51F16.5,QRICH2	#N/A	GALK1 0, ITGB4 -0.21, H3F3B 0.12, UNK 0.57	UNK 0.57	54	0.385484	H3F3B,MIR4738	#N/A	UNK	0.57	unkempt family zinc finger [Source:HGNC Symbol;Acc:29369]	10.5357	6.00814	2.68244	2.62882	3.79109	2.95854	9.74904	11.0988	10.7516	11.4709	8.02448	10.519	8.01819	7.34272	3.23914	2.56869	2.55344	3.88733	11.7901	9.79443	15.6591	6.15001	3.16778	2.95105	6.76057	7.39356	3.05942	163
chr21:27486849-27544381	chr21	27486849	27544381	57533	*	APP	APP	APP	ATP5J (-408271), APP (+27357)	#N/A	AP001442.2,RPL23P2,PCBP3	#N/A	APP 0.3, ATP5J 0.09	APP 0.3	232	0.221615	#N/A	#N/A	APP	0.3	amyloid beta (A4) precursor protein [Source:HGNC Symbol;Acc:620]	2.22166	2.89709	3.2526	2.36212	1.43228	1.91722	2.83405	3.99291	3.54746	2.6307	1.52977	2.2273	2.77489	2.63547	3.73955	2.79029	2.78042	3.04267	2.52397	3.20881	4.05015	2.30925	3.16831	2.94574	2.40826	3.05749	3.05703	2189
chr9:131443497-131471115	chr9	131443497	131471115	27619	*	SET,PKN3	ZDHHC12,WDR34	SET	PKN3 (-7496), SET (+11372)	#N/A	CCIN,NANOGP5	#N/A	WDR34 -0.05, SET 0.18, ZDHHC12 -0.19, PKN3 -0.29	SET 0.18	27	0.308674	SET	#N/A	SET	0.18	SET nuclear oncogene [Source:HGNC Symbol;Acc:10760]	8.77957	4.44364	2.71046	2.47633	3.92362	3.18572	7.32259	8.29399	11.1556	6.45033	5.80576	9.70064	6.84247	6.38401	3.37371	3.46733	2.21661	5.54217	8.09783	7.69286	13.6967	4.61843	2.94825	3.16241	5.80566	6.16621	3.05533	271
chr11:34065802-34098664	chr11	34065802	34098664	32863	*	CAPRIN1	NAT10	CAPRIN1	NAT10 (-44916), CAPRIN1 (+9003)	#N/A	BSCL2,PELI3,RP11-121L10.3	#N/A	NAT10 0.61, CAPRIN1 0.3	NAT10 0.61	128	0.142797	#N/A	#N/A	NAT10	0.61	N-acetyltransferase 10 (GCN5-related) [Source:HGNC Symbol;Acc:29830]	5.76016	3.70925	4.2387	3.19871	4.10749	3.16222	4.53197	4.95303	7.00867	4.59481	3.60084	5.27965	3.59819	5.2342	4.47189	3.27743	2.96902	4.50417	5.11165	4.17396	9.08338	3.14558	2.87244	3.23707	4.30992	4.6047	3.05476	710
chr1:224614577-224647784	chr1	224614577	224647784	33208	*	WDR26	WDR26	WDR26	CNIH3 (-172814), WDR26 (-9180)	#N/A	RP11-431K24.1,EPHB2,CSMD2,CSF3R,DOCK7,MIR137HG,PSRC1,SLC16A1-AS1,HSPA7,FASLG,LINC00862,ZNF281	#N/A	CNIH3 0.55, WDR26 0.11	CNIH3 0.55	84	0.365351	#N/A	#N/A	CNIH3	0.55	cornichon family AMPA receptor auxiliary protein 3 [Source:HGNC Symbol;Acc:26802]	5.35818	3.7601	2.36128	2.36854	3.20223	2.68438	4.62883	6.323	5.72891	4.81078	2.69689	5.74017	5.28176	3.62194	2.68294	2.61928	1.89006	3.80003	5.71586	6.79704	8.43271	3.07873	2.88226	3.22438	3.87499	4.45952	3.05332	816
chr20:20643690-20825203	chr20	20643690	20825203	181514	*	RALGAPA2	#N/A	RALGAPA2	XRN2 (-549495), RALGAPA2 (-41316)	RALGAPA2	AIMP1P1,RALGAPA2,DBNDD2,BCAS1,FAM209A,PHACTR3	#N/A	XRN2 0.33, RALGAPA2 0.72	RALGAPA2 0.72	547	0.352005	RP11-23O13.1,RN7SL607P	#N/A	RALGAPA2	0.72	Ral GTPase activating protein, alpha subunit 2 (catalytic) [Source:HGNC Symbol;Acc:16207]	1.58858	1.40114	1.34157	0.879003	1.60313	1.13729	0.805627	1.47913	1.08624	1.27374	2.85257	1.33388	1.27992	1.30712	0.592835	0.65678	0.619962	0.798092	1.19408	0.731879	0.825896	1.00893	0.912985	0.844301	1.42082	0.804338	0.878643	2521
chr10:77153905-77195033	chr10	77153905	77195033	41129	*	NCRNA00245,ZNF503	#N/A	NCRNA00245	C10orf11 (-368050), ZNF503 (-12805)	#N/A	ATP6V1G1P4,AGAP9,TPT1P10,RP11-119F7.3,RPL17P50,FAM149B1,PANK1,CUZD1	#N/A	C10orf11 0.41, ZNF503 0.22	C10orf11 0.41	59	0.780793	ZNF503-AS2,RP11-399K21.13,RP11-399K21.14,RP11-399K21.10,ZNF503	#N/A	C10orf11	0.41	chromosome 10 open reading frame 11 [Source:HGNC Symbol;Acc:23405]	8.34836	5.61282	0.823005	1.9275	2.20593	2.53705	7.60286	6.66228	10.1966	6.8565	5.84537	7.9811	5.34657	5.1562	2.95647	2.24418	1.96357	1.25831	4.33358	7.0705	8.77161	3.55554	3.12828	2.96413	4.85774	4.41364	3.04621	311
chr1:209888202-210076971	chr1	209888202	210076971	188770	*	HSD11B1,TRAF3IP3,C1orf74,IRF6,C1orf107	SYT14,G0S2	IRF6	IRF6 (-3198)	IRF6	PRKCZ,H6PD,CASZ1,CNKSR1,SYTL1,TMEM54,PTPRF,CYP4X1,RP4-660H19.1,RP11-353N4.4,RP11-54A4.2,ZBTB7B,RAB25,SEMA4A,TMEM79,RP11-284F21.10,TSTD1,C1orf106,LAD1,PHLDA3,SLC45A3,RASSF5,PLXNA2,IRF6,HHAT,TMEM63A,MRPL55	IRF6	TRAF3IP3 -0.09, HSD11B1 0.2, IRF6 0.66, G0S2 -0.2, SYT14 0.32, C1orf74 0.46	IRF6 0.66	693	0.241338	ADORA2BP,RP3-434O14.8,TRAF3IP3,C1orf74,IRF6,DIEXF	#N/A	IRF6	0.66	interferon regulatory factor 6 [Source:HGNC Symbol;Acc:6121]	3.03048	3.27428	2.62363	1.80354	2.06612	2.28008	2.24694	1.94069	2.36876	2.6668	1.70749	2.50793	2.50689	2.47692	2.22265	2.45507	3.85425	1.29814	2.84043	3.08792	1.40038	2.69215	3.1633	2.92655	2.28125	2.65041	3.04492	1719
chr18:24004412-24131090	chr18	24004412	24131090	126679	*	KCTD1	#N/A	KCTD1	KCTD1 (+61648), TAF4B (+261851)	KCTD1	RN7SL362P,KCTD1,DSG4,DSG2,RP11-142I20.1,RP11-397A16.3	#N/A	KCTD1 0.77, TAF4B 0.12	KCTD1 0.77	432	0.216803	#N/A	#N/A	KCTD1	0.77	potassium channel tetramerization domain containing 1 [Source:HGNC Symbol;Acc:18249]	1.97811	1.90738	1.95032	1.96495	1.55371	1.34941	3.02265	0.99877	2.40466	0.799678	0.748216	1.25551	1.12132	2.03296	1.88501	2.04816	3.10523	1.51298	1.15638	2.07495	1.59697	1.24504	3.16158	2.92697	1.46086	1.87311	3.04428	2316
chr10:103864268-103908741	chr10	103864268	103908741	44474	*	PPRC1,LDB1	NOLC1,HPS6,C10orf76	PPRC1	LDB1 (-6295), PPRC1 (-6282)	#N/A	TPT1P10,LRRC20,RPL17P50,RP11-152N13.5,FUT11,POLR3A,UROS	#N/A	C10orf76 0.39, PPRC1 0.43, HPS6 0.27, NOLC1 0.42, LDB1 0.05	PPRC1 0.43	96	0.733212	LDB1	#N/A	PPRC1	0.43	peroxisome proliferator-activated receptor gamma, coactivator-related 1 [Source:HGNC Symbol;Acc:30025]	6.53011	3.51458	1.43056	1.88326	2.38353	2.19577	8.04375	5.61182	8.46117	5.35782	4.42248	8.60363	4.908	4.56315	1.9894	2.08784	1.25706	2.80488	6.35223	6.46493	9.50509	3.34506	2.90577	3.18064	4.40513	4.4288	3.0432	563
chr19:38734195-38800241	chr19	38734195	38800241	66047	*	YIF1B,SPINT2,C19orf33,PPP1R14A	KCNK6,DPF1,CATSPERG,YIF1B	SPINT2	C19orf33 (-27583), SPINT2 (+12120)	#N/A	ZNF555,KANK3,ZNF559,CTC-325H20.2,C19orf82,ZNF763,CTD-2006C1.12,CTD-2192J16.21,LINC00662,TDRD12,ZNF599,LGALS4,ZNF404,ZNF222,ZNF285,ZNF180,AC018755.1,CTD-2587H19.3,AC008746.12,ZNF71,CTD-2619J13.19	#N/A	DPF1 -0.13, KCNK6 0, CATSPERG 0.5, PPP1R14A -0.11, SPINT2 0.07, C19orf33 0.31, YIF1B -0.03	CATSPERG 0.5	268	0.218291	Y_RNA,SPINT2,PPP1R14A,CTB-102L5.4,C19orf33	#N/A	CATSPERG	0.5	catsper channel auxiliary subunit gamma [Source:HGNC Symbol;Acc:25243]	8.07542	3.12168	1.68995	1.27651	2.44774	1.70942	4.53744	5.22442	5.08547	5.77987	5.30717	4.93252	3.73449	3.53796	1.75806	1.75358	1.30663	1.38484	3.7203	4.59166	4.06602	3.17225	2.32155	2.25033	3.55146	2.90979	2.28594	342
chr3:5014162-5145591	chr3	5014162	5145591	131430	*	BHLHE40	ARL8B	BHLHE40	ARL8B (-84028), BHLHE40 (+59076)	#N/A	LINC00877,OR7E100P,KRT8P12	#N/A	BHLHE40 -0.07, ARL8B -0.12	BHLHE40 -0.07	594	0.210593	BHLHE40,RNF10P1,UBTFL8,Y_RNA,AC090955.5	#N/A	BHLHE40	-0.07	basic helix-loop-helix family, member e40 [Source:HGNC Symbol;Acc:1046]	7.83683	4.28685	1.94476	2.09238	2.69282	2.06408	5.03119	3.82221	4.33591	6.95222	2.30863	4.28362	3.42602	3.86772	2.39628	2.46544	2.5513	2.5553	6.03361	4.3867	6.81517	4.76425	3.08117	2.98948	3.34449	4.20182	3.03533	376
chr12:7023118-7090203	chr12	7023118	7090203	67086	*	PTPN6,ATN1,PHB2,SCARNA12,C12orf57,MIR200C,LPCAT3,LRRC23,ENO2,EMG1,MIR141	RPL13P5,SPSB2,TPI1,DSTNP2	PTPN6	PTPN6 (-3773)	#N/A	CCDC77,RAD52,PTMS,RP11-599J14.2,CAPRIN2,DDX11,MYL6B,PRIM1,E2F7,MPHOSPH9,C12orf65,NCOR2,POLE	#N/A	LRRC23 0.37, TPI1 0.01, SPSB2 0, ENO2 0.42, ATN1 0.44, C12orf57 -0.32, PTPN6 0.09, LPCAT3 -0.18, EMG1 0.59, PHB2 -0.17, RPL13P5 0.36, DSTNP2 0.43	EMG1 0.59	132	0.233083	U47924.31,RNU7-1,U47924.27,MIR200C,MIR141,U47924.29,SCARNA12,U47924.30,ATN1,C12orf57,PTPN6,PHB2	#N/A	EMG1	0.59	EMG1 N1-specific pseudouridine methyltransferase [Source:HGNC Symbol;Acc:16912]	8.57027	4.74326	2.32611	2.31604	3.8805	2.83128	10.8142	8.54486	12.2396	8.81786	8.51871	15.3064	7.97937	7.14508	2.60291	2.49889	1.87343	3.69841	11.6424	10.6722	14.5243	5.62107	2.84291	3.21499	7.13509	7.06217	3.02895	289
chr10:73979107-74125289	chr10	73979107	74125289	146183	*	DDIT4,DNAJB12,MIR1256,ANAPC16	ASCC1,DNAJB12	DDIT4	DDIT4 (+18520), DNAJB12 (+62709)	#N/A	FRMD4A,ARHGAP22,TPT1P10,POLR3A	#N/A	ASCC1 0.26, DNAJB12 0.41, ANAPC16 0.34, DDIT4 0.37, MIR1256 -0.29	DNAJB12 0.41	412	0.324854	Y_RNA,RP11-442H21.2,DDIT4,DNAJB12	#N/A	DNAJB12	0.41	DnaJ (Hsp40) homolog, subfamily B, member 12 [Source:HGNC Symbol;Acc:14891]	7.83068	3.33578	1.75579	2.44771	2.94727	2.32136	7.20775	6.35453	5.99966	7.08922	4.19066	6.99996	5.84013	5.40384	3.35398	2.94984	2.9688	4.91695	7.65501	8.23679	11.0191	5.83585	3.12737	2.93012	4.39909	6.00276	3.02875	377
chrX:15489086-15524379	chrX	15489086	15524379	35294	*	PIR,BMX	BMX	PIR	PIR (+4954), BMX (+24364)	#N/A	RN7SL388P,RP1-30E17.2	#N/A	PIR 0.43, BMX 0.08	PIR 0.43	76	0.364531	#N/A	#N/A	PIR	0.43	pirin (iron-binding nuclear protein) [Source:HGNC Symbol;Acc:30048]	7.09498	8.39766	7.03335	7.39708	4.21241	5.55268	2.30212	1.58419	2.49676	4.80756	1.89401	2.18076	1.37082	3.35485	2.25336	4.03866	9.14979	1.99399	1.92651	0.888305	0.845767	0.905609	2.51935	3.53513	4.10505	2.85829	3.02724	476
chr1:224669105-224753719	chr1	224669105	224753719	84615	*	#N/A	WDR26	WDR26	CNIH3 (-92583), WDR26 (-89411)	#N/A	AJAP1,SH2D5,EPHB2,RP11-335G20.7,LPHN2,DPYD,NOTCH2,AL450992.2,S100A3,RP4-593C16.3,PTPN14,DISC1-IT1,PCNXL2,SLC35F3,RP11-443B7.1,LINC01139	#N/A	CNIH3 0.06, WDR26 0.33	WDR26 0.33	238	0.470849	#N/A	#N/A	WDR26	0.33	WD repeat domain 26 [Source:HGNC Symbol;Acc:21208]	2.75984	1.58944	1.58655	1.47966	2.29168	1.17513	1.26248	1.89604	1.22325	1.43203	1.60588	1.33417	1.7153	1.67651	1.62602	1.78618	1.96908	0.820863	2.64592	2.508	1.89267	2.11546	2.94841	3.10325	1.53818	2.07762	3.02583	1870
chr2:220545906-220603962	chr2	220545906	220603962	58057	*	#N/A	#N/A	SLC4A3	SLC4A3 (+82642), EPHA4 (+1862076)	#N/A	AC092484.1,MLPH	#N/A	SLC4A3 0.34, EPHA4 0.24	SLC4A3 0.34	267	0.374771	AC009502.1,AC009502.4,RPL23P4	#N/A	SLC4A3	0.34	solute carrier family 4 (anion exchanger), member 3 [Source:HGNC Symbol;Acc:11029]	1.53918	1.48386	3.37781	2.08391	1.45179	1.3302	0.913167	1.26372	1.32268	1.41551	1.67399	1.14931	1.26234	1.2551	2.86444	4.6534	3.90847	0.601012	1.66524	2.39354	1.00245	1.6786	2.96063	3.0893	1.67417	2.59516	3.02496	2534
chr16:27316200-27420150	chr16	27316200	27420150	103951	*	IL4R,IL21R	NSMCE1,IL21R,FLJ21408,LOC283888	IL4R	IL21R (-45308), IL4R (+42941)	#N/A	NPIPB4,APOBR,RP11-22H5.2	#N/A	IL4R 0.08, IL21R -0.1, NSMCE1 -0.04	IL4R 0.08	427	0.338319	IL4R	#N/A	IL4R	0.08	interleukin 4 receptor [Source:HGNC Symbol;Acc:6015]	5.63218	2.47284	2.2408	1.37682	2.34946	2.32221	3.23183	4.8849	3.50944	4.6912	2.56799	5.51085	4.69884	3.65404	1.10248	2.14847	1.18095	1.45571	6.36566	5.33017	5.40588	3.03434	3.15947	2.88388	3.25196	3.50971	3.02168	742
chr3:120127938-120171375	chr3	120127938	120171375	43438	*	FSTL1	MIR198	FSTL1	GPR156 (-145716), FSTL1 (+20443)	#N/A	HSPA8P18,CELSR3,SEMA3B,IL17RD,FLNB-AS1,PTPRG-AS1	#N/A	FSTL1 0.49, GPR156 0.37	FSTL1 0.49	150	0.268567	#N/A	#N/A	FSTL1	0.49	follistatin-like 1 [Source:HGNC Symbol;Acc:3972]	2.05924	3.82304	1.62505	1.07637	1.29002	2.05161	3.88606	3.66989	2.27057	3.70903	2.5168	3.46631	3.272	2.07705	2.09999	1.36295	2.95343	2.72037	2.01877	4.11563	2.96233	3.40065	2.9804	3.06049	2.3642	2.70196	3.02045	2273
chr2:20223826-20456808	chr2	20223826	20456808	232983	*	SDC1,LAPTM4A,PUM2	WDR35,MATN3	SDC1	LAPTM4A (-88528), SDC1 (+84877)	#N/A	FAM150B,AC092159.2,RP11-130L8.1,FKBP1B,AC016907.3,CAPN14,AC019064.1,SOS1-IT1,AC073283.4,AC118345.1,snoU13,RP11-711M9.1,WBP1,RP11-548P2.2,PLGLB1,FAHD2CP,AC096670.3,RABL2A,AC097499.1,AC104405.1,RP11-171I2.5,Y_RNA,OSGEPL1-AS1,RP11-686O6.2,AC073410.1,AC083900.1,STK36,PRKAG3,WNT10A,RP11-690I21.2,UGT1A4,AC110619.1,ANKMY1	#N/A	PUM2 0.15, LAPTM4A 0, SDC1 0.37, WDR35 -0.02, MATN3 0.03	SDC1 0.37	949	0.362387	RP11-644K8.1,AC098828.2,AC098828.3,RN7SL140P,RNU6-961P,AC007041.2,RNU7-113P,LAPTM4A,SDC1	#N/A	SDC1	0.37	syndecan 1 [Source:HGNC Symbol;Acc:10658]	11.3159	5.89383	1.90366	2.10364	3.67715	2.60801	5.64318	3.35775	5.76803	8.80197	4.72852	3.82589	3.99867	5.69344	1.53664	2.06287	1.75319	1.28193	2.83289	4.10421	3.67178	2.23953	3.26545	2.77276	4.15728	2.60016	3.01911	128
chr10:22604270-22630540	chr10	22604270	22630540	26271	*	BMI1,COMMD3	SPAG6	BMI1	SPAG6 (-16994), BMI1 (+7265)	#N/A	ANKRD16,PHYH,ARMC3,LINC00839,PGBD3,LRRC20,BEND3P3,TMEM254-AS1,RP11-119K6.6,C10orf12,ABCC2,GBF1,TMEM180,SFXN2,RP11-564D11.3	#N/A	COMMD3 0.54, BMI1 0.51	COMMD3 0.54	21	0.5314	RP11-573G6.9,RP11-573G6.8,RP11-573G6.10,COMMD3,COMMD3-BMI1,BMI1	#N/A	COMMD3	0.54	COMM domain containing 3 [Source:HGNC Symbol;Acc:23332]	4.29378	6.24944	2.128	2.92912	4.61881	3.72421	27.38	6.19017	38.3704	6.74936	4.18469	34.9385	4.88563	7.36972	4.2064	3.11912	2.01445	2.8841	5.76091	6.94682	11.4781	3.70453	2.82002	3.21708	11.3921	5.31862	3.01855	1138
chr1:113200169-113250766	chr1	113200169	113250766	50598	*	RHOC,CAPZA1,MOV10	FAM19A3,MOV10,ST7L,PPM1J	MOV10	MOV10 (+8425), RHOC (+24281)	#N/A	B3GALT6,THAP3,RSG1,SZRD1,RP1-74M1.3,XKR8,KDM4A-AS1,PSRC1,FASLG,RP11-32D17.4	#N/A	ST7L 0.04, CAPZA1 -0.13, MOV10 0.23, RHOC 0.39, PPM1J 0.02	RHOC 0.39	136	0.129521	RP11-426L16.3,MOV10,RHOC	#N/A	RHOC	0.39	ras homolog family member C [Source:HGNC Symbol;Acc:669]	4.08275	4.07333	1.9119	1.89487	2.98701	2.52976	5.04948	4.14505	6.05343	4.66173	3.1114	6.02929	3.93708	3.58908	2.38271	2.66446	1.70438	2.43481	4.22163	5.79646	6.61937	3.33505	3.05921	2.97436	3.67961	3.81772	3.01679	1222
chr12:13185209-13377361	chr12	13185209	13377361	192153	*	KIAA1467,GSG1,EMP1	HEBP1,HTR7P1	GSG1	EMP1 (-68365), GSG1 (-24706)	#N/A	SCNN1A,KLRF1,RN7SL67P,PCED1B,ADCY6,FAIM2,MAP3K12,WIF1,RP11-1109F11.5,RP11-175P13.3,RPL7AP60,TPCN1,CCDC92,PIWIL1	#N/A	HEBP1 0.24, KIAA1467 0.17, EMP1 -0.07, HTR7P1 0.13	HEBP1 0.24	510	0.267514	KIAA1467,GSG1,EMP1	#N/A	HEBP1	0.24	heme binding protein 1 [Source:HGNC Symbol;Acc:17176]	3.6545	1.83706	2.94229	1.70467	2.55386	1.15568	1.58686	2.04116	2.12156	2.2995	2.25686	1.92016	2.19791	1.5801	2.65726	2.19984	2.44201	1.9296	1.90616	2.3534	1.34577	2.18154	2.94707	3.08646	2.12805	2.15514	3.01676	1413
chrX:151131868-151164879	chrX	151131868	151164879	33012	*	GABRE	MAGEA4,MIR452	GABRE	GABRE (-5223), MAGEA10 (+158651)	GABRE	GABRE	#N/A	GABRE 0.72, MAGEA10 0.55, MAGEA4 0.21	GABRE 0.72	52	0.232198	#N/A	#N/A	GABRE	0.72	gamma-aminobutyric acid (GABA) A receptor, epsilon [Source:HGNC Symbol;Acc:4085]	2.84212	7.58796	3.33369	6.3968	5.03741	1.26281	4.73938	0.900317	1.04798	2.54392	1.1372	2.4923	1.37106	1.19338	4.78515	3.25683	4.33923	3.69145	2.69629	5.74637	3.57431	3.08074	2.37745	3.6521	2.73591	3.92556	3.01478	1828
chr14:85985958-86058041	chr14	85985958	86058041	72084	*	FLRT2	#N/A	FLRT2	FLRT2 (+25512), GALC (+2437615)	#N/A	RP6-91H8.3,DPF3	#N/A	GALC -0.04, FLRT2 0.47	FLRT2 0.47	296	0.449141	RP11-497E19.1,RP11-497E19.2	#N/A	FLRT2	0.47	fibronectin leucine rich transmembrane protein 2 [Source:HGNC Symbol;Acc:3761]	0.537211	1.33232	0.390867	2.48606	2.0841	1.05113	0.684531	1.2228	0.874273	0.695239	0.521053	1.73033	1.44191	0.797706	2.52897	2.45119	2.36862	1.31503	1.5703	1.56465	1.80279	1.4047	4.6436	4.14266	1.25277	1.95589	4.39313	2861
chr9:111296260-111400132	chr9	111296260	111400132	103873	*	#N/A	#N/A	ACTL7B	KLF4 (-1096269), ACTL7B (+271043)	#N/A	RP11-80I15.4,RP11-80I15.1	#N/A	KLF4 0.56	KLF4 0.56	454	0.460931	RP11-220D10.1	#N/A	KLF4	0.56	Kruppel-like factor 4 (gut) [Source:HGNC Symbol;Acc:6348]	1.52632	2.74479	2.08139	1.23964	1.30323	1.94544	1.03765	1.37083	0.756108	0.643454	1.30941	0.740238	0.558238	1.18481	1.5233	1.73454	3.23317	0.710995	1.14108	0.601609	0.354228	1.89726	3.20775	2.8203	1.17524	1.49788	3.01402	2538
chr6:150154269-150190474	chr6	150154269	150190474	36206	*	LRP11	RAET1E	LRP11	LRP11 (+12790), PCMT1 (+101793)	#N/A	BPHL,RP11-506K6.4,RP11-405O10.2,TBC1D22B,RNU1-87P,RP3-330M21.5,RP5-1120P11.4,LCA5,RP11-342L8.2,RP11-177G23.2,RIPPLY2,RNU6-444P,SNORA73,RP1-122O8.7,RP11-569A2.2,RP1-93H18.1,RPL5P18,RP3-323P13.2,Y_RNA,RP11-439L18.1,STXBP5-AS1,AL591025.1,XXyac-YX65C7_A.2,WDR27	#N/A	LRP11 0.41, PCMT1 0.06, RAET1E 0.42	RAET1E 0.42	80	0.456716	RP11-350J20.12	#N/A	RAET1E	0.42	retinoic acid early transcript 1E [Source:HGNC Symbol;Acc:16793]	10.7365	4.6135	3.45339	3.51178	3.73838	4.63402	5.99803	6.24841	8.22384	5.96592	3.83383	3.16626	3.6781	3.30342	2.01752	3.32915	2.27889	3.0943	2.47887	4.09587	6.24454	4.11187	2.97411	3.05274	4.46728	3.5081	3.01343	152
chr9:12771162-12819695	chr9	12771162	12819695	48534	*	C9orf150	#N/A	C9orf150	TYRP1 (+101994), MPDZ (+484134)	#N/A	LAMC3	#N/A	TYRP1 0.31, MPDZ 0.09	TYRP1 0.31	194	0.288535	#N/A	#N/A	TYRP1	0.31	tyrosinase-related protein 1 [Source:HGNC Symbol;Acc:12450]	2.39007	4.6863	4.02455	5.77445	3.45994	2.18822	2.52006	2.89842	0.932265	2.65881	0.736032	1.47612	1.74585	1.92711	4.19734	2.74341	2.73855	6.04841	1.32212	2.97682	1.3417	2.51322	3.66622	2.3602	2.55514	2.5476	3.01321	2090
chr9:21728661-21877450	chr9	21728661	21877450	148790	*	MTAP	#N/A	MTAP	ENSG00000264545 (+421), MTAP (+514)	#N/A	MIR4473	#N/A	MTAP 0.54	MTAP 0.54	600	1.0117	AL359922.1,TUBB8P1,RP11-70L8.4	rs1335510 chr9:21757803 5.7, rs1341866 chr9:21771241 5.42, rs10757257 chr9:21806564 5.08	MTAP	0.54	methylthioadenosine phosphorylase [Source:HGNC Symbol;Acc:7413]	3.12782	3.36247	0.0307223	1.51663	0.944862	2.26154	0.678944	2.58989	0.89542	1.59823	1.71015	1.21688	2.15558	0.818624	2.69252	3.58117	6.16139	1.90421	0.876529	1.3267	1.38326	2.25143	3.00296	3.01749	1.37	2.61043	3.01023	1672
chr7:143064318-143095776	chr7	143064318	143095776	31459	*	ZYX,EPHA1	FAM131B,TAS2R60,ZYX,LOC285965	ZYX	ZYX (+1874), EPHA1 (+25938)	#N/A	FAM20C,MAD1L1,GNA12,AIMP2,AC002480.5,FAM126A,NOD1,RP9P,ANLN,TRGC2,HECW1,STK17A,FKBP9L,PSPH,SNORA15,RP11-792A8.4,LAT2,DBF4,STEAP1,AC002064.5,AC002456.2,TVP23CP1,MYH16,COPS6,MCM7,AP4M1,GIGYF1,SRRT,PUS7,LAMB1,DOCK4,IFRD1,LSMEM1,MET,STRIP2,SMKR1,PODXL,DENND2A,ABCB8,XRCC2,RP4-814D15.2,AC011899.9,NCAPG2	#N/A	EPHA1 -0.21, FAM131B 0.23, ZYX 0.31	ZYX 0.31	98	0.415403	AC093673.5,ZYX	#N/A	ZYX	0.31	zyxin [Source:HGNC Symbol;Acc:13200]	4.74649	2.77423	1.05264	1.49634	2.05949	2.98138	6.72141	6.64192	7.46964	4.45929	4.252	10.8879	5.77204	3.69581	1.32718	1.98374	1.38059	2.63879	8.09389	9.17902	11.4409	3.54536	3.14695	2.87131	4.49231	5.27867	3.00913	992
chr17:5662452-5741362	chr17	5662452	5741362	78911	*	#N/A	#N/A	NLRP1	WSCD1 (-270519), NLRP1 (-214630)	#N/A	RPS4XP17,AC130689.5,RN7SL608P,MED31,CTD-2303H24.2,USP32P2,FAM106A,SMURF2P1,HOXB4,MIR10A,HOXB5,HOXB6,HOXB7,HOXB8,HOXB9,RPL7P49,NPTX1	#N/A	NLRP1 0.46, WSCD1 -0.14	NLRP1 0.46	495	0.239159	#N/A	#N/A	NLRP1	0.46	NLR family, pyrin domain containing 1 [Source:HGNC Symbol;Acc:14374]	1.68624	0.318355	0.397165	0.510113	0.861361	0.618874	0.620073	0.422869	0.414936	0.450203	0.640789	0.425495	0.525237	0.610081	0.484239	0.647258	0.498176	0.409607	0.670588	0.440849	0.972306	0.733612	2.35869	3.72182	0.538241	0.63529	3.04025	2473
chr3:55479679-55569684	chr3	55479679	55569684	90006	*	WNT5A,ERC2	#N/A	WNT5A	WNT5A (-709)	WNT5A	DLEC1,LIMD1,SHISA5,SEMA3F,WNT5A,RP11-875H7.5,NUDT16P1,CHST2,RP11-816J6.3,RP11-416O18.1,ABCC5,EIF2B5,FETUB,MIR944	WNT5A,RP11-875H7.5	WNT5A 0.94, ERC2 0.59	WNT5A 0.94	303	0.372037	WNT5A-AS1,RP11-875H7.5,WNT5A	#N/A	WNT5A	0.94	wingless-type MMTV integration site family, member 5A [Source:HGNC Symbol;Acc:12784]	2.64969	1.67363	0.343588	4.0325	1.35083	1.08659	1.39955	0.518972	2.46176	2.84158	1.4475	2.66632	0.67235	4.69969	2.40094	0.552373	2.40178	2.76708	0.900196	1.21245	1.66286	1.50403	2.84747	3.16796	1.87811	1.51923	3.00771	1927
chr5:95032792-95312003	chr5	95032792	95312003	279212	*	RHOBTB3,GLRX,C5orf27,ELL2	SPATA9,GLRX	GLRX	GLRX (-13980), ELL2 (+125377)	#N/A	RP11-360I2.1,GUSBP9,RNU6ATAC10P,CTB-36O1.7,FAM193B	#N/A	ELL2 -0.07, SPATA9 -0.13, RHOBTB3 0.51, GLRX 0.36	RHOBTB3 0.51	949	0.389993	CTD-2154I11.2,HSPD1P11,AC008592.3,AC008592.4,AC008592.8,AC008592.5,FABP5P5,RHOBTB3,GLRX,C5orf27,ELL2	#N/A	RHOBTB3	0.51	Rho-related BTB domain containing 3 [Source:HGNC Symbol;Acc:18757]	3.82298	3.19771	2.87656	3.28644	2.52801	2.21381	2.05283	2.83229	2.54133	3.45774	1.57771	3.30348	3.09645	2.47002	2.56115	2.1702	3.1165	2.8981	3.1948	3.15441	2.21525	2.16557	2.93487	3.06802	2.76462	2.65398	3.00145	1328
chr12:45607956-45704603	chr12	45607956	45704603	96648	*	ANO6,PLEKHA9	RNY5	ANO6	ARID2 (-467168), ANO6 (+46412)	#N/A	SCNN1A,LINC00937	#N/A	ANO6 0.31, ARID2 0.07, RNY5 -0.48	ANO6 0.31	267	0.313101	#N/A	#N/A	ANO6	0.31	anoctamin 6 [Source:HGNC Symbol;Acc:25240]	3.21809	2.65152	3.81222	3.08454	3.88689	2.64157	1.63034	4.03196	2.14	3.32071	2.32536	2.55552	2.78617	2.09191	3.79608	2.89532	3.34859	2.96232	2.54198	4.05961	2.40919	3.30475	3.09394	2.90625	2.95033	3.19365	3.00009	1622
chr6:2824185-2911743	chr6	2824185	2911743	87559	*	SERPINB9,MGC39372,SERPINB1	#N/A	MGC39372	SERPINB1 (-25724), SERPINB9 (+35550)	#N/A	PHACTR1,ZSCAN16-AS1,MDC1,PSORS1C1,MICB,POLH,C6orf141,EYS,RP11-296E7.1,POPDC3,ROS1,SAMD3	#N/A	SERPINB1 0.39, SERPINB9 0.47	SERPINB9 0.47	536	0.382744	MIR4645,RP11-420G6.4,SERPINB1,SERPINB9	#N/A	SERPINB9	0.47	serpin peptidase inhibitor, clade B (ovalbumin), member 9 [Source:HGNC Symbol;Acc:8955]	2.87025	3.08053	1.50731	1.03708	1.04717	1.73853	3.84257	4.02005	2.89133	3.49274	4.24048	5.78976	4.09965	3.71871	1.74098	3.0932	2.53841	2.85548	5.97628	4.87783	6.97262	3.07401	1.13957	0.918775	2.87156	4.03905	1.02917	1811
chr8:131190786-131402362	chr8	131190786	131402362	211577	*	ASAP1,ASAP1-IT	#N/A	ASAP1-IT	FAM49B (-344496), ASAP1 (+117643)	#N/A	LPL,DOK2,ST18,RPS20P20,CA2,DCSTAMP,DENND3	#N/A	FAM49B -0.04, ASAP1 0.54	ASAP1 0.54	760	0.348728	#N/A	#N/A	ASAP1	0.54	ArfGAP with SH3 domain, ankyrin repeat and PH domain 1 [Source:HGNC Symbol;Acc:2720]	1.12238	1.82132	2.91226	1.57334	1.8537	1.50903	1.5157	1.76223	1.48644	1.48912	1.13046	2.25824	2.01258	1.36175	1.75413	2.54135	2.74416	1.82622	2.80628	2.61848	1.76754	2.0214	3.0132	2.96884	1.8028	2.32191	2.99102	2712
chr1:200608406-200653703	chr1	200608406	200653703	45298	*	DDX59	KIF14	DDX59	KIF14 (-41193), DDX59 (+8042)	#N/A	MORN1,RP4-740C4.6,AJAP1,RP5-849H19.2,MIR137HG,ZNF697,FCGR1C,DENND4B,MSTO1,FASLG,AC096677.1,SLC35F3	#N/A	KIF14 0.07, DDX59 -0.33	KIF14 0.07	211	0.0912036	#N/A	#N/A	KIF14	0.07	kinesin family member 14 [Source:HGNC Symbol;Acc:19181]	3.64545	2.80046	3.99865	2.64295	2.26283	2.52651	2.8832	2.17605	3.00763	2.78569	2.85809	2.83474	2.18793	2.42469	2.83966	3.30129	2.91382	2.44655	3.7786	2.90489	4.03522	1.7422	3.10824	2.87279	2.78945	3.07367	2.99051	1422
chr4:22455588-22518645	chr4	22455588	22518645	63058	*	GPR125	#N/A	GPR125	KCNIP4 (-536695), GPR125 (+30560)	#N/A	MSX1,FGF5,RP11-153M7.3,AC108142.1	#N/A	GPR125 0.64, KCNIP4 -0.31	GPR125 0.64	307	0.247474	#N/A	#N/A	GPR125	0.64	G protein-coupled receptor 125 [Source:HGNC Symbol;Acc:13839]	1.3923	1.35432	3.21984	1.86411	1.57858	0.976102	1.50684	1.53443	1.63813	0.685142	1.42931	0.917285	1.2651	0.840338	2.51409	3.55169	4.31992	1.83339	1.22481	1.99006	1.89748	1.57956	2.98779	2.991	1.50818	2.43966	2.9894	2605
chr6:106803905-107044386	chr6	106803905	107044386	240482	*	RTN4IP1,AIM1	QRSL1,ATG5	AIM1	ATG5 (-150480), AIM1 (-35584)	#N/A	RP11-405O10.2,HULC,RNU1-87P,RNU6-761P,SIM1,RP11-569A2.2,RPL5P18,AL591025.1,XXyac-YX65C7_A.2,WDR27	#N/A	ATG5 0.13, AIM1 0.46, RTN4IP1 0.21, QRSL1 0.08	AIM1 0.46	1366	0.380661	RP11-404H14.1,Y_RNA,RNA5SP211,Y_RNA,AIM1	#N/A	AIM1	0.46	absent in melanoma 1 [Source:HGNC Symbol;Acc:356]	3.91824	1.95609	2.29124	2.06374	1.81673	2.34845	1.33253	2.0752	2.03057	1.93134	1.4413	1.56958	1.59451	1.62083	1.5842	2.34995	2.40558	0.891836	2.14356	2.11298	1.98604	1.74099	2.63095	2.57369	1.89861	2.04618	2.60232	1292
chr1:221840419-222071166	chr1	221840419	222071166	230748	*	DUSP10	DUSP10	DUSP10	DUSP10 (-40275), HHIPL2 (+765652)	DUSP10	RP11-206L10.8,KIF1B,RPS15AP6,PNRC2,RN7SL559P,PHACTR4,SRSF4,ZBTB8A,S100PBP,ZMYM4-AS1,RP4-665N4.8,MACF1,RP11-416A14.1,KIAA0754,RP5-994D16.3,PIK3R3,CMPK1,SPATA6,ZCCHC11,HSPB11,DLEU2L,CACHD1,RP11-182I10.3,SLC2A3P2,RP4-535B20.1,LEPR,WDR78,SLC35D1,SRSF11,FPGT,TNNI3K,CRYZ,USP33,DNAJB4,ELTD1,CTBS,ODF2L,TCEB1P19,LRRC39,RLIMP2,BCL2L15,HIPK1,CSDE1,RNU1-122P,ANP32E,MCL1,TCHH,SHE,CTA-134P22.2,RGS5,RP11-104L21…	DUSP10,RP11-191N8.2	DUSP10 0.82, HHIPL2 -0.08	DUSP10 0.82	811	0.41449	RP11-191N8.2,RNU6-403P,DUSP10	#N/A	DUSP10	0.82	dual specificity phosphatase 10 [Source:HGNC Symbol;Acc:3065]	2.15124	3.26938	2.7277	2.11606	3.05024	1.15975	2.33237	4.3869	1.19811	1.32823	0.910733	2.92186	2.11018	1.82102	3.05868	2.32016	3.48253	2.05707	2.21977	3.04641	1.71526	1.72235	2.73246	3.21584	1.94698	2.50931	2.97415	2216
chr6:114161769-114230953	chr6	114161769	114230953	69185	*	MARCKS,FLJ34503	#N/A	MARCKS	MARCKS (+17820), HDAC2 (+96088)	#N/A	RP11-7K24.3,YIPF3,KLHL31,RP1-102H19.8,LINC00271,RAET1G,EZR-AS1,MIR4644	#N/A	MARCKS 0.46, HDAC2 0.35	MARCKS 0.46	213	0.283017	snoU13,RP1-249H1.4,MARCKS	#N/A	MARCKS	0.46	myristoylated alanine-rich protein kinase C substrate [Source:HGNC Symbol;Acc:6759]	4.46411	5.93991	3.67893	3.36907	3.36659	3.47918	3.58558	3.28364	4.23034	3.7526	2.676	3.14137	2.66112	4.26022	4.3623	3.38149	4.69165	1.2183	2.22116	3.27518	3.68524	2.21582	3.03024	2.90422	3.3728	3.40469	2.96723	1085
chr6:47420163-47462033	chr6	47420163	47462033	41871	*	CD2AP	#N/A	CD2AP	CD2AP (-4427)	#N/A	HLA-K,RGL2,RNU1-87P,TAF8,TRERF1,MEI4,RP11-177G23.2,RP11-30P6.6,SIM1,RP3-486I3.7,RPL5P18,RP3-323P13.2,Y_RNA,RP11-350J20.9,XXyac-YX65C7_A.2,WDR27,TCTE3	Y_RNA	CD2AP 0.45	CD2AP 0.45	127	0.130358	AL355353.1,RP11-385F7.1,Y_RNA	#N/A	CD2AP	0.45	CD2-associated protein [Source:HGNC Symbol;Acc:14258]	7.42705	3.16412	3.57927	2.81228	2.96177	2.70949	2.28273	3.19273	3.48427	3.70058	2.77762	3.09976	2.38108	3.13708	2.53803	2.959	3.01131	2.09786	2.14647	3.0818	4.47684	1.71816	2.75268	3.17936	3.05624	2.84737	2.96602	429
chr14:75014502-75138986	chr14	75014502	75138986	124485	*	KIAA0317,LTBP2	FCF1	LTBP2	LTBP2 (+2290), ISCA2 (+116321)	#N/A	ARHGEF40,NFATC4,RP11-384J4.1	#N/A	FCF1 0.18, LTBP2 0.41, ISCA2 0.45	ISCA2 0.45	331	0.256193	CTD-2207P18.1,CTD-2207P18.2,RP11-173A8.2	#N/A	ISCA2	0.45	iron-sulfur cluster assembly 2 [Source:HGNC Symbol;Acc:19857]	3.58983	1.36035	2.61824	1.54633	2.82587	1.54746	3.60192	2.26587	3.22331	3.06389	1.80822	3.64516	3.01007	1.66414	2.45167	1.76645	1.74066	1.24019	3.2141	5.03665	2.8915	2.7048	4.6314	4.75384	2.58761	2.82941	4.69262	1450
chr3:5202733-5275375	chr3	5202733	5275375	72643	*	EDEM1,ARL8B	#N/A	EDEM1	GRM7 (-1663748), EDEM1 (+9696)	#N/A	SRGAP3-AS2,GHRL,EFHB,RP11-493K19.3,H1FX-AS1	#N/A	ARL8B 0.33, EDEM1 0.51, GRM7 -0.54	EDEM1 0.51	237	0.248828	AC026202.1,EDEM1	#N/A	EDEM1	0.51	ER degradation enhancer, mannosidase alpha-like 1 [Source:HGNC Symbol;Acc:18967]	3.3253	4.29362	2.13487	2.1678	2.34577	2.39962	3.84167	3.40313	4.23826	4.23984	2.68442	5.22115	2.89818	3.01493	2.12138	1.92409	2.12985	2.02537	4.33193	4.40799	3.63374	2.06447	3.05135	2.87173	3.14777	2.94478	2.96154	1562
chr3:151957876-152053640	chr3	151957876	152053640	95765	*	MBNL1,LOC401093	MBNL1,TMEM14E	MBNL1	MBNL1 (+19929), TMEM14E (+53021)	#N/A	ANKUB1	#N/A	MBNL1 0.14, TMEM14E 0.33	TMEM14E 0.33	192	0.261481	MBNL1-AS1	#N/A	TMEM14E	0.33	transmembrane protein 14E [Source:HGNC Symbol;Acc:34386]	2.1111	5.45623	3.6451	3.29817	2.40527	2.08368	2.78644	3.90004	2.75638	3.28372	1.21945	5.29829	3.2404	2.56958	4.58301	4.04837	4.30772	3.6216	5.02688	3.56471	3.02348	2.46102	2.68296	3.2324	3.02561	3.85931	2.95768	2239
chr12:123458067-123470856	chr12	123458067	123470856	12790	*	PITPNM2,ABCB9,ARL6IP4,OGFOD2	ABCB9,ARL6IP4,MIR4304	ARL6IP4	ARL6IP4 (-145)	#N/A	SLC6A13,CCDC77,RAD52,ERC1,ADIPOR2,FOXM1,RAD51AP1,PTMS,LEPREL2,CDCA3,EMG1,U47924.30,KLRG1,RP11-22B23.1,RP13-735L24.1,RP11-599J14.2,CAPRIN2,DDX11,SNORA34,SPATS2,RP11-161H23.10,BCDIN3D-AS1,BCDIN3D,RACGAP1,MYL6B,TIMELESS,PRIM1,DDIT3,SRGAP1,RP11-542B15.1,E2F7,RP11-272K23.3,PARPBP,RFC5,CIT,PXN-AS1,RNU4-1,POP5,RP11-173P15.3,B3GNT4,KNTC1,MPHOSPH9,C12orf65,DDX51,POLE	#N/A	PITPNM2 0.43, OGFOD2 -0.13, ABCB9 0.56	ABCB9 0.56	13	0.605149	RP11-197N18.2,OGFOD2,ARL6IP4	#N/A	ABCB9	0.56	ATP-binding cassette, sub-family B (MDR/TAP), member 9 [Source:HGNC Symbol;Acc:50]	5.75829	3.41757	1.46341	2.48643	4.62065	2.57361	16.734	10.0156	17.7454	8.99255	8.57283	21.7558	7.0169	6.43609	2.85826	2.50722	1.54525	3.9706	10.3545	10.2305	17.1694	5.10954	2.90212	3.01211	8.35861	7.11067	2.95712	713
chr3:169460565-169487870	chr3	169460565	169487870	27306	*	ARPM1,TERC	MYNN,LRRC34	TERC	MECOM (-610125), ACTRT3 (+13465)	#N/A	MRPS25,BTD,DLEC1,SLC25A38,ZBTB11-AS1,CHCHD6,RP11-65E22.2,HMGN1P8,ABCC5,EIF2B5,POLR2H,TP63,MIR944,TNK2-AS1,RN7SL434P	#N/A	MYNN 0.59, MECOM 0.58, LRRC34 -0.11, ACTRT3 0.63, TERC 0.32	ACTRT3 0.63	60	0.941369	TERC,ACTRT3	#N/A	ACTRT3	0.63	actin-related protein T3 [Source:HGNC Symbol;Acc:24022]	9.51599	3.34547	2.20248	2.63455	1.71351	4.60855	5.3173	3.00364	6.56308	2.80922	1.6888	5.62446	2.58109	6.2269	1.8151	2.75883	1.94113	3.78679	3.98033	2.23552	4.81546	2.17661	2.71767	3.18011	3.38064	2.81757	2.94889	214
chr12:6372977-6459165	chr12	6372977	6459165	86189	*	PLEKHG6,SCNN1A,TNFRSF1A	LTBR	PLEKHG6	PLEKHG6 (-4028)	#N/A	PLEKHA8P1,RP11-493L12.4,MAP3K12,RP11-642P15.1	#N/A	PLEKHG6 -0.07, TNFRSF1A -0.19, SCNN1A 0.41, LTBR -0.08	SCNN1A 0.41	328	0.137626	RP1-96H9.5,RN7SL391P,PLEKHG6,TNFRSF1A	#N/A	SCNN1A	0.41	sodium channel, non-voltage-gated 1 alpha subunit [Source:HGNC Symbol;Acc:10599]	9.45786	4.31584	3.08259	2.28003	3.70463	2.79924	6.43574	6.1702	6.83698	7.87336	6.83366	7.21954	5.39375	4.57102	2.49185	2.94031	1.97514	2.98999	6.97776	7.10207	6.80848	4.42275	2.84946	3.04453	5.11375	4.67405	2.94699	222
chr15:44997485-45031803	chr15	44997485	45031803	34319	*	TRIM69,B2M	SPG11,PATL2	B2M	TRIM69 (-6542), B2M (+10969)	#N/A	RP11-758N13.3,BNC1,DNM1P47	#N/A	SPG11 -0.09, B2M 0, TRIM69 0.03, PATL2 0.12	PATL2 0.12	132	0.271489	B2M	#N/A	PATL2	0.12	protein associated with topoisomerase II homolog 2 (yeast) [Source:HGNC Symbol;Acc:33630]	7.23856	8.68225	2.93798	2.59859	4.00398	4.6293	5.35635	11.0123	7.42121	9.22978	6.32445	11.0347	8.30932	8.49862	3.76605	3.99307	2.7069	3.85795	15.275	8.52692	13.0443	6.20105	2.83307	3.05715	6.27659	7.64476	2.94511	455
chr17:43219466-43275970	chr17	43219466	43275970	56505	*	HEXIM1,ACBD4,HEXIM2	FMNL1,PLCD3,LOC100133991	HEXIM2	FMNL1 (-51438), HEXIM2 (+9651)	#N/A	DLG4,FLCN,MAP3K14	#N/A	PLCD3 -0.19, HEXIM2 -0.17, ACBD4 -0.29, FMNL1 0.48, HEXIM1 -0.09	FMNL1 0.48	149	0.259465	AC002117.1,RP13-890H12.2,HEXIM1,HEXIM2	#N/A	FMNL1	0.48	formin-like 1 [Source:HGNC Symbol;Acc:1212]	8.55899	4.81374	4.30852	1.91519	3.99742	2.34151	6.34605	8.9456	6.70352	9.82277	6.9008	5.80564	7.39461	4.4189	4.40672	3.15686	2.32072	4.16598	7.99468	9.32411	13.8146	5.97097	3.06087	2.8241	5.46555	6.71266	2.94249	290
chr22:39080844-39115324	chr22	39080844	39115324	34481	*	GTPBP1,JOSD1	CBY1,TOMM22,LOC646851,SUN2	JOSD1	GTPBP1 (-3644), JOSD1 (-1412)	#N/A	HSCB,ZNRF3-IT1,THOC5,NF2,DRG1,EIF4ENIF1,SFI1,PRR14L,DEPDC5,snoU13	#N/A	CBY1 0.11, TOMM22 0.24, JOSD1 0.07, GTPBP1 -0.02, SUN2 -0.01	TOMM22 0.24	80	0.234419	JOSD1	#N/A	TOMM22	0.24	translocase of outer mitochondrial membrane 22 homolog (yeast) [Source:HGNC Symbol;Acc:18002]	6.70511	5.46615	2.31052	1.96817	2.98232	3.58344	7.05836	6.69322	8.92718	6.60024	5.14156	10.757	6.04293	5.61057	2.62877	2.53107	1.92268	3.94626	6.24846	6.57231	10.7313	3.92276	2.91626	2.96838	5.36815	4.93676	2.94232	540
chr10:90595515-90671813	chr10	90595515	90671813	76299	*	STAMBPL1,ANKRD22	ACTA2,LIPM	STAMBPL1	STAMBPL1 (-5827), LIPM (+71177)	#N/A	RNU2-42P	#N/A	ACTA2 -0.07, STAMBPL1 0.55, ANKRD22 0.55	ANKRD22 0.55	202	0.162733	PTCD2P2	#N/A	ANKRD22	0.55	ankyrin repeat domain 22 [Source:HGNC Symbol;Acc:28321]	3.23846	2.59093	6.19939	2.32917	2.1484	2.88717	2.0798	2.7335	1.9997	2.38489	1.27534	3.1784	2.50268	1.55089	3.54011	2.46106	3.58336	3.74957	3.03914	2.85542	1.66475	2.05502	2.88329	2.99325	2.76724	2.7427	2.93827	1608
chr4:170068510-170204579	chr4	170068510	170204579	136070	*	SH3RF1	#N/A	SH3RF1	CBR4 (-205136), SH3RF1 (+55711)	#N/A	RNF212,RP11-20I20.2,AC092535.3,STX18-IT1,RP11-539L10.2,SNORD74,RP11-617D20.1,FAM47E,RP11-127B20.2,RNU6-469P,MIR1255A,RP11-170N16.2,LINC01091,RP11-425I13.3,Y_RNA,ZNF827,MAB21L2,FAM218A	#N/A	CBR4 0.54, SH3RF1 0.51	CBR4 0.54	409	0.250587	RPL6P12,RP11-327O17.2	#N/A	CBR4	0.54	carbonyl reductase 4 [Source:HGNC Symbol;Acc:25891]	3.77312	2.03517	2.64076	2.33359	2.0619	2.16559	1.55825	2.83709	1.63702	2.92517	1.57396	1.56536	1.87996	1.4998	2.30523	2.44612	3.4872	2.46562	1.20985	1.73326	1.67831	1.52255	2.79699	3.07829	2.08704	2.05464	2.93764	1351
chr10:101410261-101474213	chr10	101410261	101474213	63953	*	ENTPD7,COX15	CUTC,SLC25A28,COX15	ENTPD7	ENTPD7 (+22974), COX15 (+49620)	#N/A	LINC00999,RP11-179K3.2,RP11-338I21.1,RP11-310E22.4,RP11-316M21.7,SH3PXD2A,RP11-539I5.1,RP11-12J10.3,FOXI2	#N/A	COX15 0.13, CUTC 0, SLC25A28 0.51, ENTPD7 0.65	ENTPD7 0.65	146	0.278077	RP11-483F11.7,EBAG9P1,ENTPD7	#N/A	ENTPD7	0.65	ectonucleoside triphosphate diphosphohydrolase 7 [Source:HGNC Symbol;Acc:19745]	5.52132	4.30726	4.20187	3.52346	3.01982	2.11845	2.84176	1.91812	2.10063	3.46987	1.05729	2.29517	2.51643	2.69991	1.80998	3.51821	1.62989	1.58524	3.06411	3.2654	1.31776	1.70187	3.16371	2.70462	2.70033	2.3296	2.93417	768
chr2:192416132-192561689	chr2	192416132	192561689	145558	*	OBFC2A	#N/A	OBFC2A	NABP1 (-54347), MYO1B (+378796)	#N/A	#N/A	#N/A	MYO1B 0.55, NABP1 0.33	MYO1B 0.55	507	0.351927	NABP1	#N/A	MYO1B	0.55	myosin IB [Source:HGNC Symbol;Acc:7596]	2.06366	2.19125	4.05064	2.57755	2.64462	1.61245	1.29892	2.31635	1.31563	1.49505	1.56006	2.33753	2.38727	1.98748	4.13465	3.4839	3.04323	2.21083	3.36518	2.87537	1.39187	2.39518	2.95015	2.90386	2.22009	2.95563	2.92701	2264
chr19:54958640-54989158	chr19	54958640	54989158	30519	*	LENG9,LENG8,CDC42EP5	LAIR2,TTYH1	LENG9	LENG9 (+995)	#N/A	TPGS1,RNU6-1223P,CHAF1A,KANK3,C19orf82,C19orf44,SUGP2,SUGP1,LINC00662,LGALS4,PPP5D1,PTOV1-AS1,AC018755.1,AC006116.20,AC006116.17,CTD-2619J13.16,CTD-2619J13.19	#N/A	TTYH1 0.08, LENG8 -0.21, CDC42EP5 -0.1, LENG9 0.04	TTYH1 0.08	167	0.328614	LENG8,LENG9,CDC42EP5	#N/A	TTYH1	0.08	tweety family member 1 [Source:HGNC Symbol;Acc:13476]	13.0441	4.44646	1.90371	1.68349	3.43005	3.33242	8.48086	7.85122	10.8555	8.46017	5.78446	10.8856	7.11456	6.53854	2.38575	1.85779	1.22152	3.55082	7.42145	5.85642	10.7743	3.3757	2.96906	2.87062	5.93889	4.69898	2.91984	77
chr6:129940129-130075049	chr6	129940129	130075049	134921	*	ARHGAP18	#N/A	ARHGAP18	ARHGAP18 (+23781), LAMA2 (+803247)	#N/A	PHACTR1,KIF6,TREM1,ROS1,ENPP3,PPP1R14C	#N/A	ARHGAP18 0.47, LAMA2 0.01	ARHGAP18 0.47	613	0.320133	Z97352.1	#N/A	ARHGAP18	0.47	Rho GTPase activating protein 18 [Source:HGNC Symbol;Acc:21035]	1.44881	1.82994	2.9973	2.93252	1.19532	1.33878	1.52205	2.35568	1.29907	1.83312	1.09363	2.00911	2.24348	1.56358	1.98216	1.81998	2.90768	2.43772	3.30345	2.6868	2.13336	2.09592	2.86505	2.97096	1.88248	2.41848	2.91801	2582
chr20:45809748-46046643	chr20	45809748	46046643	236896	*	EYA2,ZMYND8,LOC100131496	MIR3616,ZMYND8	LOC100131496	ZMYND8 (+57218), EYA2 (+404933)	#N/A	OSER1-AS1	#N/A	EYA2 -0.12, ZMYND8 -0.07	ZMYND8 -0.07	651	0.162429	RN7SL243P,AL031666.1,RP4-569M23.4,RP4-569M23.2,RP1-148H17.1,ZMYND8,AL031666.2	#N/A	ZMYND8	-0.07	zinc finger, MYND-type containing 8 [Source:HGNC Symbol;Acc:9397]	5.63241	3.80783	3.43909	1.66516	2.34115	2.07639	2.96523	4.21271	3.22893	5.02117	4.6143	2.83611	3.74616	3.29706	2.07047	1.98038	2.23646	1.34989	3.88515	5.47625	5.10681	3.61509	3.07131	2.76084	3.21872	3.48152	2.91607	741
chr12:13012356-13065212	chr12	13012356	13065212	52857	*	RPL13AP20,GPRC5A	GPRC5D,MIR614,DDX47	GPRC5A	GPRC5A (-4932)	#N/A	RP11-1110J8.1,RP11-23J18.1,AC140061.12,MAP3K12,RP11-753H16.5,RNU6-343P,GLIPR1L2,CRADD,ANKS1B,FZD10-AS1	#N/A	GPRC5A 0.55, DDX47 0.08, RPL13AP20 -0.29	GPRC5A 0.55	236	0.225045	RPL13AP20	#N/A	GPRC5A	0.55	G protein-coupled receptor, family C, group 5, member A [Source:HGNC Symbol;Acc:9836]	5.27148	2.67929	3.97048	1.78245	3.14749	1.65373	4.70946	7.11703	3.61462	5.67612	3.23327	2.46531	4.71666	2.60191	4.92674	3.74165	2.93507	5.27131	2.1146	4.30933	5.04358	5.80864	2.98559	2.84294	3.36224	4.12566	2.91427	843
chr10:91019089-91070094	chr10	91019089	91070094	51006	*	IFIT2	LIPA,IFIT3	IFIT2	LIPA (-32777), IFIT2 (-17120)	IFIT2	SVIL,RP11-342D11.2,IFIT2,C10orf131,ENO4,SLC18A2,GRK5,GRK5-IT1,FAM196A	IFIT2	LIPA 0.26, IFIT3 0.5, IFIT2 0.77	IFIT2 0.77	152	0.47321	IFIT2,AL353751.1,RP11-149I23.3	#N/A	IFIT2	0.77	interferon-induced protein with tetratricopeptide repeats 2 [Source:HGNC Symbol;Acc:5409]	1.37211	1.45797	6.19004	1.8313	4.39787	1.00901	0.797631	5.86477	0.558162	1.98138	1.35588	1.01103	3.51064	1.29747	6.81214	3.96384	3.65576	4.70492	3.41106	3.27011	0.979709	3.1801	2.84961	2.97558	2.42726	3.61039	2.91259	2614
chr6:12261610-12372411	chr6	12261610	12372411	110802	*	EDN1	EDN1	EDN1	PHACTR1 (-401531), EDN1 (+26415)	EDN1	EDN1,SLC25A27,PKHD1,snoU13,RP11-350J20.5	EDN1	EDN1 0.68, PHACTR1 -0.02	EDN1 0.68	375	0.243023	SUMO2P12,EDN1	#N/A	EDN1	0.68	endothelin 1 [Source:HGNC Symbol;Acc:3176]	2.25443	1.27285	3.01653	2.84815	2.03344	1.51235	1.01382	1.78381	0.656668	0.828905	2.16481	1.01177	1.78414	1.20238	2.89516	1.73224	3.10989	2.59646	1.15233	1.88991	0.652476	1.97899	3.25313	2.5682	1.76186	1.91586	2.91066	2168
chr5:6618926-6645897	chr5	6618926	6645897	26972	*	NSUN2,SRD5A1	LOC255167	NSUN2	SRD5A1 (-1044), NSUN2 (+992)	#N/A	CDC25C,HMMR,TSPAN17	#N/A	NSUN2 0.37, SRD5A1 0.34	NSUN2 0.37	142	0.202065	#N/A	#N/A	NSUN2	0.37	NOP2/Sun RNA methyltransferase family, member 2 [Source:HGNC Symbol;Acc:25994]	2.07794	2.40851	2.10494	2.08872	2.7093	2.3561	4.41054	1.72011	5.75169	1.94927	1.9162	4.93886	1.77729	2.99311	1.99407	2.26018	1.75266	3.32517	2.45926	3.70384	5.66341	1.81122	2.8564	2.96424	2.8436	2.80638	2.91032	2256
chr2:122229543-122301854	chr2	122229543	122301854	72312	*	RNU4ATAC,CLASP1	#N/A	RNU4ATAC	TFCP2L1 (-222916), CLASP1 (+141353)	#N/A	AC142528.1,AC016730.1,AC019064.1,PROM2,EDAR,PSD4,AC097499.1,LRP1B,RP11-566E18.3,PRKAG3,RP11-395N3.2,UGT1A1,MROH2A,GPC1,DUSP28	#N/A	CLASP1 0.42, TFCP2L1 0.14, RNU4ATAC -0.15	CLASP1 0.42	205	0.119362	RP11-204L24.2,RNU4ATAC	#N/A	CLASP1	0.42	cytoplasmic linker associated protein 1 [Source:HGNC Symbol;Acc:17088]	2.59561	2.98059	2.08007	2.02223	1.76252	1.21848	2.26783	1.30875	1.70813	1.68407	1.33914	1.95659	1.5011	2.47394	1.27931	3.22175	2.02956	1.5778	1.92428	2.24239	1.5539	1.6052	3.03992	2.7772	1.69693	1.97948	2.90856	1965
chr1:182990224-183070309	chr1	182990224	183070309	80086	*	LAMC1	#N/A	LAMC1	LAMC2 (-125156), LAMC1 (+37672)	#N/A	B3GALT6,THAP3,AGMAT,SZRD1,XKR8,RCC1,KDM4A-AS1,SSBP3	#N/A	LAMC2 -0.21, LAMC1 0.42	LAMC1 0.42	314	0.678304	#N/A	#N/A	LAMC1	0.42	laminin, gamma 1 (formerly LAMB2) [Source:HGNC Symbol;Acc:6492]	2.00029	2.25106	2.74645	2.33216	1.88349	2.27317	2.76838	2.53315	3.09735	1.68908	1.17819	2.80669	2.24061	1.69012	2.60704	3.1906	3.49488	2.66537	1.71974	2.75518	3.23306	2.02523	2.95654	2.8542	2.24969	2.71796	2.90537	2304
chr17:8279247-8297926	chr17	8279247	8297926	18680	*	RPL26,RNF222	ODF4,LOC100128288,NDEL1,KRBA2	RPL26	RPL26 (-2102), ENSG00000263809 (-2082)	#N/A	CNTROB,FLCN,LHX1,TBX21,RP11-649A18.12,CANT1,ENDOV,MAFG	#N/A	RPL26 0.11, NDEL1 -0.06, KRBA2 0.08	RPL26 0.11	72	0.309943	RPL26	#N/A	RPL26	0.11	ribosomal protein L26 [Source:HGNC Symbol;Acc:10327]	6.90539	3.75698	3.26078	2.08419	3.59787	2.49195	5.87219	4.61061	7.24547	5.11206	7.12272	4.88792	5.47057	4.86435	3.41257	2.33765	1.83761	3.6952	5.46985	6.44164	8.42502	3.69161	2.89364	2.91288	4.58595	4.51656	2.90326	497
chr1:150519643-150604268	chr1	150519643	150604268	84626	*	ADAMTSL4,MCL1,ENSA,MIR4257	ENSA,MCL1,ECM1	MCL1	MCL1 (-9890), ENSA (+40096)	#N/A	EPHB2,CSF3R,MIR137HG,SLC16A1-AS1,HSPA7,FASLG,RASAL2,CAPN2,RGS7	#N/A	ECM1 -0.09, ADAMTSL4 0.28, MCL1 0.29, ENSA -0.01	MCL1 0.29	238	0.415565	RP11-54A4.2,MIR4257,RN7SL473P,RN7SL600P,SNORA40,ADAMTSL4,AL356356.1,ADAMTSL4-AS1,MCL1,ENSA	#N/A	MCL1	0.29	myeloid cell leukemia sequence 1 (BCL2-related) [Source:HGNC Symbol;Acc:6943]	8.30354	6.12086	2.00175	2.05621	3.02497	2.51659	6.61376	12.9274	7.70523	10.4063	5.60698	9.64698	9.25146	6.47522	3.85874	2.99049	1.91182	4.31138	12.9968	12.997	15.2481	6.62926	3.13297	2.66681	5.80183	8.09033	2.89989	318
chr2:102311648-102547776	chr2	102311648	102547776	236129	*	MAP4K4	#N/A	MAP4K4	IL1R2 (-178594), MAP4K4 (+115169)	#N/A	MARCO,MYO7B,AC092484.1	#N/A	MAP4K4 0.58, IL1R2 0.52	MAP4K4 0.58	603	0.18717	MAP4K4,FLJ20373	#N/A	MAP4K4	0.58	mitogen-activated protein kinase kinase kinase kinase 4 [Source:HGNC Symbol;Acc:6866]	1.44237	1.66541	1.25191	1.17961	0.935155	1.04722	1.39339	1.56006	1.3244	1.4455	1.17376	1.70282	1.83465	1.16165	1.1958	2.49947	2.52218	1.15766	2.68063	2.59974	1.77013	1.9487	2.97566	2.81407	1.32167	2.17381	2.89487	2585
chr22:29651193-29667130	chr22	29651193	29667130	15938	*	EWSR1,EMID1,RHBDD3	GAS2L1,EWSR1,RASL10A	RHBDD3	RHBDD3 (+4805), EMID1 (+57322)	#N/A	THAP7-AS1,HSCB,ZNRF3,ZNRF3-IT1,THOC5,NF2,PES1,SMTN,DRG1,EIF4ENIF1,RP11-247I13.11,SFI1,PRR14L,DEPDC5,POLR2F,RRP7A	#N/A	RHBDD3 0.65, RASL10A 0.28, EWSR1 0.43, GAS2L1 0.44, EMID1 -0.71	RHBDD3 0.65	30	0.481048	CTA-984G1.5,RHBDD3	#N/A	RHBDD3	0.65	rhomboid domain containing 3 [Source:HGNC Symbol;Acc:1308]	5.55999	3.16707	2.63292	2.65399	4.5608	2.29175	9.64242	6.56716	9.21927	6.64702	7.12358	14.1374	6.36905	4.90121	3.03602	2.86735	2.14283	4.52761	7.84777	6.84931	14.4489	4.5205	2.83997	2.94702	6.18175	5.95895	2.89349	759
chr20:11061557-11227386	chr20	11061557	11227386	165830	*	#N/A	#N/A	JAG1	BTBD3 (-727004), JAG1 (-489778)	#N/A	RTEL1	#N/A	JAG1 -0.05, BTBD3 -0.55, JAG1 0.21	JAG1 0.21	589	0.313064	#N/A	#N/A	JAG1	0.21	Jagged Canonical Notch Ligand 1	0.770978	0.82518	1.05062	1.58096	0.824597	1.06348	0.589108	0.581422	0.429749	0.736516	0.503792	0.77065	0.840876	0.639794	1.32782	1.52445	5.76571	0.768794	1.22793	1.2499	1.00645	1.19481	3.08001	2.69622	0.866805	1.89958	2.88811	2814
chr14:61736530-62144578	chr14	61736530	62144578	408049	*	TMEM30B,PRKCH	HIF1A	PRKCH	HIF1A (-223786), PRKCH (+152119)	#N/A	ADCY4	#N/A	PRKCH -0.09, HIF1A 0.01, TMEM30B -0.1	HIF1A 0.01	1347	0.242153	RP11-902B17.1,RP11-47I22.1,RP11-47I22.2,TMEM30B,RP11-47I22.4,RP11-47I22.3	#N/A	HIF1A	0.01	hypoxia inducible factor 1, alpha subunit (basic helix-loop-helix transcription factor) [Source:HGNC Symbol;Acc:4910]	3.96514	3.65318	5.26612	3.3481	2.54187	2.12574	2.77227	3.73685	2.8554	4.21419	2.52012	4.51656	4.16916	2.72187	1.9115	3.02318	3.76531	3.50242	4.76125	3.83005	2.57196	2.51786	2.79439	2.9783	3.50636	3.1973	2.88634	1273
chr17:1612210-1636907	chr17	1612210	1636907	24698	*	WDR81,TLCD2,MIR22,C17orf91	PRPF8,SERPINF2,WDR81,SERPINF1,C17orf91	WDR81	WDR81 (-3695)	#N/A	RP11-214O1.3,TOP3A,SH3GL1P1,RP5-1028K7.2,CTD-2319I12.4,RP11-51F16.5,PITPNC1,QRICH2,CHMP6,MAFG	#N/A	SERPINF1 -0.06, SERPINF2 0.51, WDR81 0.08, PRPF8 0.05, TLCD2 -0.09	SERPINF2 0.51	60	0.445727	MIR22HG	#N/A	SERPINF2	0.51	serpin peptidase inhibitor, clade F (alpha-2 antiplasmin, pigment epithelium derived factor), member 2 [Source:HGNC Symbol;Acc:9075]	11.3781	4.88749	1.80058	2.0987	3.59222	2.54725	10.301	9.34103	18.3063	7.7653	7.95625	15.9854	8.42262	6.748	2.68496	2.37603	1.26648	3.48034	9.97111	10.0577	15.978	4.25437	2.92175	2.84972	7.60828	6.65552	2.88573	125
chr11:8703117-8864822	chr11	8703117	8864822	161706	*	ST5,RPL27A,SNORA3,SNORA45	TRIM66	ST5	RPL27A (+80012), ST5 (+148528)	ST5	ST5	#N/A	TRIM66 0.05, RPL27A 0.09, ST5 0.65, SNORA45 -0.32	ST5 0.65	554	0.556596	SNORA3,SNORA45,RP11-152H18.3,RP11-318C2.1,RPL27A	#N/A	ST5	0.65	suppression of tumorigenicity 5 [Source:HGNC Symbol;Acc:11350]	4.82767	3.21613	1.84348	1.56131	2.42407	1.67018	3.06129	4.15569	2.70009	3.71473	2.98066	3.22014	3.66531	2.76014	1.59683	2.28097	2.6093	2.05067	3.65589	5.56925	3.08953	3.2615	2.93702	2.83392	2.64222	3.1519	2.88547	963
chr17:38588080-38779514	chr17	38588080	38779514	191435	*	IGFBP4,TNS4,CCR7	SMARCE1,KRT222,TOP2A	TNS4	TNS4 (-25948), CCR7 (+37927)	#N/A	SH3GL1P1,RP5-1107A17.4,AC005884.1,RECQL5,RP11-666A8.8,ST6GALNAC2,ENDOV,LINC00482,RP11-1055B8.4,B3GNTL1	#N/A	SMARCE1 0.22, CCR7 0.42, TNS4 0.32, TOP2A -0.17, IGFBP4 0.19	CCR7 0.42	541	0.314349	RP11-58O9.1,RP5-1028K7.2,IGFBP4,TNS4,CCR7	#N/A	CCR7	0.42	chemokine (C-C motif) receptor 7 [Source:HGNC Symbol;Acc:1608]	7.02191	3.60352	2.64838	1.49107	2.33294	2.0269	5.31443	3.03891	4.94456	7.10186	5.00568	5.0199	4.05055	3.63552	1.2664	1.86888	1.7561	2.05883	4.53838	4.71342	3.66243	2.60337	2.95894	2.80905	3.84687	2.91557	2.884	484
chr5:42979400-43021819	chr5	42979400	43021819	42420	*	LOC648987	LOC153684,C5orf39,LOC100132356	LOC648987	SEPP1 (-188429), ANXA2R (+42662)	#N/A	GOLGA5P1	#N/A	ANXA2R 0.34, SEPP1 -0.04	ANXA2R 0.34	174	0.0700947	CTD-2201E18.5	#N/A	ANXA2R	0.34	annexin A2 receptor [Source:HGNC Symbol;Acc:33463]	7.81353	5.9288	2.80744	2.69383	4.96735	2.13753	6.36658	7.11159	5.67562	8.33786	3.15534	8.45932	5.9891	7.10939	3.78051	4.67326	3.86251	4.6096	13.1705	7.73302	12.7609	5.26563	3.16455	2.59443	4.91371	7.32092	2.87949	378
chr2:216517795-216717732	chr2	216517795	216717732	199938	*	LOC646324	#N/A	LOC646324	FN1 (-316869), MREG (+260582)	FN1	KLF11,RAD51AP2,DYSF,AC092484.1,SCN1A,FN1,PAX3	#N/A	FN1 0.66, MREG 0.22	FN1 0.66	717	0.317387	AC093850.2,AC093850.1	#N/A	FN1	0.66	fibronectin 1 [Source:HGNC Symbol;Acc:3778]	0.583988	0.859836	1.02138	1.22981	0.973226	0.922501	0.626976	1.72794	0.801497	1.03427	1.03092	1.08606	1.68189	0.655427	1.78449	0.945643	1.60085	0.735187	1.83219	2.87605	0.713512	1.86732	2.45562	3.30165	1.08684	1.66001	2.87863	2854
chr15:90684795-90780693	chr15	90684795	90780693	95899	*	CIB1,SEMA4B,C15orf58	TTLL13,IDH2,NGRN	SEMA4B	IDH2 (-87008), SEMA4B (-11807)	#N/A	BMS1P15,AC123768.4,RP11-37C7.3,DISP2,RP11-227D13.4,RP11-56B16.2,HEXA-AS1,GOLGA6L4,DNM1P51,CTD-3094K11.1,CTD-2313J17.5,MCTP2,IGF1R,AC022819.3,RP11-526I2.5,Y_RNA	#N/A	IDH2 -0.05, NGRN 0.45, SEMA4B 0.43, CIB1 0.1	NGRN 0.45	446	0.616445	RN7SL346P,RPS12P26,SEMA4B,CIB1	#N/A	NGRN	0.45	neugrin, neurite outgrowth associated [Source:HGNC Symbol;Acc:18077]	13.9366	6.6736	2.54576	2.76228	3.46544	3.39438	10.1166	6.38207	9.08493	9.65232	3.76315	4.85509	4.73544	8.35999	1.86373	3.15558	2.44993	1.99323	6.6331	8.28731	10.4169	4.72733	4.47809	4.01167	4.91764	5.36199	4.24488	59
chr1:231512059-231559308	chr1	231512059	231559308	47250	*	EGLN1	EXOC8,C1orf124	EGLN1	EGLN1 (+25106), SPRTN (+61890)	#N/A	B3GALT6,DVL1,ATAD3B,ATAD3A,SKI,RP11-46F15.2,THAP3,PLOD1,CSMD2,LEPRE1,SSBP3,KANK4,RP11-5P4.1,PSRC1	#N/A	SPRTN -0.21, EXOC8 -0.26, EGLN1 0.1	EGLN1 0.1	324	0.302411	#N/A	#N/A	EGLN1	0.1	egl-9 family hypoxia-inducible factor 1 [Source:HGNC Symbol;Acc:1232]	2.45922	2.57625	3.04706	2.89091	2.81937	3.01414	4.0118	3.26853	5.43687	3.44015	1.51232	3.83051	3.18502	2.41103	2.76943	2.65475	3.54354	4.24507	3.01081	5.02495	6.51216	2.07956	2.53317	3.21968	3.24182	3.65646	2.87642	2052
chr1:155086225-155113715	chr1	155086225	155113715	27491	*	DPM3,SLC50A1,EFNA1	EFNA3,TRIM46,EFNA1,MUC1,KRTCAP2,SLC50A1	EFNA1	EFNA1 (+34)	#N/A	RP4-740C4.7,RP3-465N24.5,C1orf168,TRIM45,RNU6-106P,RP11-296O14.3	#N/A	EFNA3 0.17, TRIM46 -0.21, KRTCAP2 0.24, SLC50A1 -0.11, EFNA1 0.34, DPM3 0.11, MUC1 -0.13	EFNA1 0.34	81	0.580376	Y_RNA,EFNA1,SLC50A1,DPM3	#N/A	EFNA1	0.34	ephrin-A1 [Source:HGNC Symbol;Acc:3221]	12.6154	6.84208	2.10081	1.9266	3.64517	2.64999	8.42594	11.4844	14.1357	13.1258	7.59966	7.79143	8.15247	8.07097	3.38912	3.26315	1.61564	4.81355	7.39282	8.87964	8.52587	5.89778	2.82295	2.91746	6.79196	5.56629	2.8702	87
chr2:219245512-219273409	chr2	219245512	219273409	27898	*	SLC11A1,CTDSP1,MIR26B	C2orf62,VIL1	CTDSP1	CTDSP1 (-5017), SLC11A1 (+12709)	#N/A	RNF144A,CCDC142,TCF7L1,AC012487.2	#N/A	SLC11A1 0.08, VIL1 0.2, CTDSP1 0.02	VIL1 0.2	73	0.909513	RP11-378A13.2,MIR26B,SLC11A1,CTDSP1	#N/A	VIL1	0.2	villin 1 [Source:HGNC Symbol;Acc:12690]	13.392	5.10934	3.00721	2.43206	3.47562	3.65413	14.8995	11.4562	15.3854	13.5018	9.61209	17.016	10.9431	6.61156	2.40071	2.69071	1.44581	4.07851	14.7223	12.7199	25.3386	6.27637	2.8846	2.84746	8.78083	9.37062	2.86603	65
chr19:14613126-14649505	chr19	14613126	14649505	36380	*	MIR639,TECR,DNAJB1	GIPC1,NDUFB7,CLEC17A,LOC100130932,PTGER1	DNAJB1	DNAJB1 (-2084)	#N/A	MAG,NOVA2,SPACA6P-AS,CTD-2619J13.19	#N/A	NDUFB7 0.05, TECR 0.14, GIPC1 -0.29, DNAJB1 -0.03	TECR 0.14	140	0.754557	MIR639,DNAJB1	#N/A	TECR	0.14	trans-2,3-enoyl-CoA reductase [Source:HGNC Symbol;Acc:4551]	10.0546	4.86655	2.5393	2.72038	4.18324	2.65907	6.31843	7.90839	10.353	10.8076	5.32363	7.30032	7.22784	6.55554	3.7999	3.10789	2.17165	3.04429	8.7963	8.84353	20.3706	5.71571	2.93348	2.79817	5.9016	7.54366	2.86583	186
chr7:48113197-48196164	chr7	48113197	48196164	82968	*	UPP1	C7orf57,ABCA13,SUN3	UPP1	ABCA13 (-56376), UPP1 (+26440)	#N/A	AC093627.9,IQCE,AC007285.6,ZKSCAN5,RP11-506M12.1,LRCH4,SRRT,DPY19L2P2,AC009784.3,CTAGE6,RNF32	#N/A	C7orf57 0.01, ABCA13 0.15, UPP1 0.24	UPP1 0.24	242	0.324006	UPP1	#N/A	UPP1	0.24	uridine phosphorylase 1 [Source:HGNC Symbol;Acc:12576]	4.58488	2.17335	2.94273	1.93168	2.38097	2.1011	3.58822	2.99173	2.78648	2.65655	3.1877	3.44196	2.98817	2.62838	1.33793	2.64114	2.09934	2.10995	3.61343	3.02866	4.17131	2.42206	3.06654	2.6639	2.71304	2.75912	2.86522	1032
chr9:66454595-66458780	chr9	66454595	66458780	4186	*	#N/A	LOC442421	LOC442421	SPATA31A7 (-947078), FAM27E3 (+1329936)	#N/A	GALT,NANOGP5	#N/A	#N/A	#N/A	0	#N/A	RNA5SP283	#N/A	#N/A	#N/A	#N/A	10.5826	3.72154	4.60957	2.43076	1.65874	4.06878	10.9255	7.03422	13.6416	9.2989	10.2083	12.9205	5.10559	7.74762	1.92943	0.806927	2.83671	1.77213	8.82918	4.33798	12.1605	4.19256	2.37592	3.3535	7.10476	5.01333	2.86471	159
chr5:38796156-38875645	chr5	38796156	38875645	79490	*	OSMR	#N/A	OSMR	LIFR (-240395), OSMR (-10200)	OSMR	IRX2,RP11-315A16.1,MYO10,CTB-55B8.1,BASP1,TPT1P5,CTD-2066L21.3,CTD-2066L21.2,GDNF,CTD-2127H9.1,OSMR,IL31RA,RP11-213H15.1,LUCAT1,P4HA2,TGFBI,PDLIM7	#N/A	LIFR 0.43, OSMR 0.81	OSMR 0.81	346	0.354043	#N/A	#N/A	OSMR	0.81	oncostatin M receptor [Source:HGNC Symbol;Acc:8507]	1.09175	1.33808	0.773324	1.59756	0.732319	0.924546	1.08133	1.75566	0.807272	0.702596	0.816039	1.13904	1.40994	1.7362	1.28975	3.31515	1.93038	2.38715	2.31855	2.62036	3.68461	1.77848	3.02367	2.70213	0.989182	2.41961	2.8629	2722
chr8:81397706-81410169	chr8	81397706	81410169	12464	*	ZBTB10	ZBTB10	ZBTB10	ZBTB10 (+6036), ZNF704 (+383078)	#N/A	HEY1	#N/A	ZNF704 0.15, ZBTB10 0.35	ZBTB10 0.35	36	0.198565	#N/A	#N/A	ZBTB10	0.35	zinc finger and BTB domain containing 10 [Source:HGNC Symbol;Acc:30953]	9.48299	3.98657	0.898888	2.56177	2.11631	6.6927	9.71383	9.63325	22.2264	8.91358	5.3377	11.2798	6.13889	5.87218	1.78925	1.63887	1.75608	0.351615	5.32145	4.45747	14.5942	2.84299	2.63006	3.09503	7.35179	4.62862	2.86255	219
chr16:30057925-30090714	chr16	30057925	30090714	32790	*	ALDOA,PPP4C	DOC2A,C16orf92,TBX6,MAPK3,YPEL3,LOC100271831,FAM57B,GDPD3	ALDOA	PPP4C (-12991), ALDOA (+9876)	#N/A	#N/A	#N/A	YPEL3 -0.34, MAPK3 0, GDPD3 0.16, TBX6 -0.07, PPP4C -0.3, ALDOA -0.09, DOC2A -0.06	GDPD3 0.16	43	0.245776	ALDOA	#N/A	GDPD3	0.16	glycerophosphodiester phosphodiesterase domain containing 3 [Source:HGNC Symbol;Acc:28638]	8.26316	4.22516	2.35122	2.62236	4.50093	2.90363	7.40504	8.89055	9.95766	8.92983	6.94467	8.57982	6.97533	6.63664	2.49951	2.57057	1.80072	4.35324	8.73774	7.86807	14.1132	5.39963	2.68686	3.0371	5.97394	6.14135	2.86198	322
chr1:175098508-175204145	chr1	175098508	175204145	105638	*	TNN,KIAA0040	KIAA0040	KIAA0040	KIAA0040 (+10563), TNN (+114333)	#N/A	PPM1J,RP11-54A4.2,RN7SL600P	#N/A	TNN 0.02, KIAA0040 0.35	KIAA0040 0.35	427	0.20292	RP5-1114G22.2,KIAA0040	#N/A	KIAA0040	0.35	KIAA0040 [Source:HGNC Symbol;Acc:28950]	1.45773	2.22632	2.3222	1.77925	1.10459	1.2358	1.14434	1.34507	1.11966	1.90958	1.37344	2.04611	1.58929	1.65626	2.06712	1.62595	2.15161	1.33576	2.16136	2.27995	0.958136	1.26439	2.78977	2.93221	1.60888	1.78693	2.86099	2572
chr19:47727646-47739228	chr19	47727646	47739228	11583	*	BBC3,MIR3190,MIR3191	CCDC9,BBC3,PRR24	BBC3	BBC3 (+2586), SAE1 (+99317)	#N/A	EMR4P,MAG,NOVA2,SPACA6P-AS,CTD-2619J13.19	#N/A	CCDC9 0.18, BBC3 -0.03, SAE1 -0.06, PRR24 -0.16	CCDC9 0.18	21	0.244009	MIR3191	#N/A	CCDC9	0.18	coiled-coil domain containing 9 [Source:HGNC Symbol;Acc:24560]	18.6671	6.28486	1.09554	2.07616	1.34492	7.14396	9.81389	14.7747	18.5585	16.7949	8.47622	14.9415	16.1346	8.47966	3.11258	3.57202	1.0059	5.59741	16.4054	16.0149	37.7639	7.39563	2.71242	3.00454	9.61848	12.1815	2.85848	7
chr17:39638225-39714058	chr17	39638225	39714058	75834	*	KRT13,KRT15,KRT19,KRT36	KRT35,KRT32,KRT13,KRT14,KRT38,KRT9	KRT15	KRT13 (-14293), KRT15 (+2523)	#N/A	RP11-1260E13.3,ASPA,CYB5D2,RP11-471L13.3,LYRM9,CTD-2350C19.1,RP13-753N3.1,AK4P1,RP11-466A19.8,CCT6B,CTB-58E17.1,AC002117.1,ARL17A,CTD-2026D20.2,RNU6-1201P,SKAP1,HOXB3,HOXB4,HOXB6,HOXB7,ANKFN1,RN7SL449P,RN7SL800P,ICAM2,RP11-147L13.8,ABCA5,RP11-649A18.7,UNK,RP11-666A8.8,ST6GALNAC2,ST6GALNAC1,RP11-285E9.5,RP13-638C3.2	#N/A	KRT19 0.27, KRT15 0.27, KRT13 0.59, KRT14 -0.32	KRT13 0.59	236	0.216224	AC019349.5,LINC00974,KRT36,KRT13,KRT15,KRT19	rs768661670 chr17:39673710 7	KRT13	0.59	keratin 13 [Source:HGNC Symbol;Acc:6415]	13.0733	5.32413	2.58273	2.8975	4.83215	2.60147	6.71386	5.77774	6.12985	7.28806	6.27519	6.53817	5.27998	6.8294	2.54395	2.63503	2.31111	1.082	4.09371	5.41665	2.66722	3.72514	2.68202	3.03435	4.93612	3.34183	2.85819	74
chr6:31678119-31710532	chr6	31678119	31710532	32414	*	MSH5,LY6G6E,LY6G6D,CLIC1,C6orf25,DDAH2,LY6G6C,LY6G6F	CSNK2B,BAT5,C6orf26,LY6G5C,C6orf47,C6orf25,GPANK1,LY6G5B,MSH5,C6orf27	C6orf25	LY6G6C (-4704), C6orf25 (+3165)	#N/A	RP11-420G6.4,GABBR1,MDC1,PSORS1C1,MTRNR2L9,RP11-296E7.1,SAMD3	#N/A	GPANK1 -0.01, CLIC1 0.08, DDAH2 0.14	DDAH2 0.14	81	0.306075	LY6G6E,LY6G6D,C6orf25,LY6G6C,DDAH2,CLIC1	#N/A	DDAH2	0.14	dimethylarginine dimethylaminohydrolase 2 [Source:HGNC Symbol;Acc:2716]	8.04404	5.09576	2.52397	1.64591	3.15537	1.9152	6.05417	8.58915	8.75751	9.26767	6.27036	12.1195	7.81484	5.72672	2.31076	2.10693	1.71051	2.77029	11.0903	10.5008	10.3576	5.59683	2.85005	2.8626	5.94115	6.23909	2.85632	347
chr9:36122863-36167533	chr9	36122863	36167533	44671	*	RECK,GLIPR2	CCIN,CLTA	GLIPR2	CCIN (-24191), GLIPR2 (+8456)	CCIN	PRSS3,FAM219A,CCIN,RORB,FSD1L,RALGAPA1P,CTNNAL1,PHF19,PAEP	#N/A	GLIPR2 0.27, CLTA 0.34, RECK 0.4, CCIN 0.84	CCIN 0.84	202	0.377715	GLIPR2	#N/A	CCIN	0.84	calicin [Source:HGNC Symbol;Acc:1568]	1.52951	1.56004	0.245677	0.530093	0.471679	1.21244	3.51618	4.14537	3.19996	2.91549	3.11361	7.14158	3.84178	2.46022	0.536241	0.712692	0.434193	0.634445	7.6829	5.25372	10.1598	2.73321	0.524562	0.581561	2.51914	3.93039	0.553061	2537
chr22:31881807-31894572	chr22	31881807	31894572	12766	*	SFI1,EIF4ENIF1	#N/A	EIF4ENIF1	SFI1 (-4359), EIF4ENIF1 (-2617)	#N/A	#N/A	#N/A	EIF4ENIF1 0.48, SFI1 0.58	SFI1 0.58	47	0.230878	#N/A	#N/A	SFI1	0.58	Sfi1 homolog, spindle assembly associated (yeast) [Source:HGNC Symbol;Acc:29064]	8.58908	5.71907	2.42303	3.02145	4.13574	3.66896	8.39408	7.10581	13.8805	9.99404	5.75654	12.2467	8.2534	7.77076	2.8192	3.29598	1.68786	5.51681	10.1936	8.0724	16.1685	3.81865	2.82096	2.8869	7.04226	6.57946	2.85393	288
chr11:63986443-64025193	chr11	63986443	64025193	38751	*	TRPT1,FERMT3,VEGFB,PLCB3,DNAJC4,FKBP2,NUDT22,PPP1R14B	BAD,STIP1,ESRRA,C11orf20,KCNK4,PLCB3,GPR137,TRPT1	FKBP2	FKBP2 (-3402)	#N/A	RP11-685M7.3,CCDC34,PRR5L,MAPK8IP1,LRP4,AGBL2,AP000640.10,INCENP,TUT1,CDCA5,POLA2,DPF2,RNASEH2C,MUS81,SART1,BRMS1,RP11-867G23.8,PELI3,IGHMBP2,RP11-111M22.2,RP11-121L10.3,RP11-334E6.2,NCAPD3	#N/A	BAD 0.54, DNAJC4 -0.19, TRPT1 0.16, NUDT22 0.05, FERMT3 0.02, PLCB3 0.32, STIP1 0.54, ESRRA 0.43, GPR137 0.05, PPP1R14B 0.36, FKBP2 0.18, VEGFB 0.43	STIP1 0.54	109	0.231383	RP11-783K16.14,RP11-783K16.5,RP11-783K16.13,TRPT1,NUDT22,DNAJC4,VEGFB,FKBP2,PPP1R14B	#N/A	STIP1	0.54	stress-induced-phosphoprotein 1 [Source:HGNC Symbol;Acc:11387]	12.1369	4.22934	1.62271	1.85893	3.56657	2.78916	15.7039	9.48201	19.5812	9.27678	9.98369	21.8835	8.66134	6.93803	2.58095	2.49584	1.41007	3.60165	11.3787	10.4479	19.4274	5.80872	2.87418	2.82715	8.80266	7.64994	2.85066	96
chr17:42259759-42325737	chr17	42259759	42325737	65979	*	TMUB2,UBTF,C17orf65,ATXN7L3	TMUB2,ASB16,C17orf53,SLC4A1	UBTF	ATXN7L3 (-17310), UBTF (+6246)	#N/A	DLG4,WRAP53,CNTROB,RP11-214O1.3,TOP3A,C17orf51,RP5-1028K7.2,MAP3K14,CTD-2319I12.4,QRICH2,MAFG	#N/A	ATXN7L3 0.53, UBTF 0.44, C17orf53 0.26, TMUB2 -0.07	ATXN7L3 0.53	163	0.453771	CTB-175E5.7,RP5-882C2.2,SHC1P2,TMUB2,ATXN7L3,UBTF	#N/A	ATXN7L3	0.53	ataxin 7-like 3 [Source:HGNC Symbol;Acc:25416]	6.91509	4.08808	1.61895	2.0594	2.73218	2.9055	7.09416	5.72555	9.30263	6.47359	5.77103	9.55039	5.72654	4.96261	2.03407	2.27481	1.38336	3.91594	7.533	6.91887	15.1274	3.31033	2.7203	2.98057	5.12669	5.5117	2.85044	495
chr20:10685820-10781114	chr20	10685820	10781114	95295	*	#N/A	JAG1	JAG1	BTBD3 (-1138009), JAG1 (-78773)	#N/A	RBCK1,C20orf202,SDCBP2,ITPA,MAVS,RPS10P2,ID1,SLC9A8,MIR4756,BMP7,PTK6	#N/A	JAG1 0.33, BTBD3 0.33, JAG1 0.03	JAG1 0.33	320	0.216808	RP1-278O22.1,RP1-278O22.2	#N/A	JAG1	0.33	Jagged Canonical Notch Ligand 1	2.13585	1.57171	1.56782	2.03437	1.69196	1.23229	0.927876	0.496522	0.57647	1.82152	0.502607	0.544543	0.617105	1.12682	1.00066	1.67309	2.64027	0.672206	1.09426	0.847605	0.527508	1.15201	2.96893	2.72984	1.17652	1.27649	2.84938	2227
chr5:95941738-96217747	chr5	95941738	96217747	276010	*	CAST,ERAP2,ERAP1	#N/A	CAST	ERAP1 (+64060), CAST (+81802)	#N/A	CTD-2517O10.6,ANKRA2,CTD-2292M14.1,SERINC5,ATP6AP1L,POU5F2,CTD-2260A17.2,MCC,CTC-210G5.1,PCDHGA9,TIGD6,CCDC69,RMND5B	#N/A	CAST 0.44, ERAP1 0.45, ERAP2 0.44	ERAP1 0.45	1300	0.311222	AC020900.2,CTC-506B8.1,CTD-2260A17.1,CTD-2260A17.3,ERAP1	#N/A	ERAP1	0.45	endoplasmic reticulum aminopeptidase 1 [Source:HGNC Symbol;Acc:18173]	3.43131	3.5791	4.55734	2.84182	3.15933	2.00061	2.45639	2.54134	2.47944	2.18585	1.50307	2.45905	1.98675	2.43987	2.71902	2.51414	2.69779	1.91921	2.33556	2.22982	2.15587	1.80215	2.81522	2.87998	2.57481	2.35062	2.8476	1522
chr8:22830443-22887779	chr8	22830443	22887779	57337	*	RHOBTB2,TNFRSF10B	PEBP4	RHOBTB2	RHOBTB2 (+14181), TNFRSF10B (+67581)	RHOBTB2	CTD-2336O2.1,KBTBD11,RP11-115C21.2,FAM86B3P,FAM66A,TUSC3,CTD-2547L16.1,INTS10,POLR3D,C8orf58,RHOBTB2,ELP3,HMBOX1,DDHD2,WHSC1L1,RP11-140I16.3,MCMDC2,RP11-594N15.3,GDF6,ZNF34	RHOBTB2	RHOBTB2 0.81, TNFRSF10B 0.2	RHOBTB2 0.81	173	0.304236	RN7SL303P,RP11-875O11.1,RHOBTB2	#N/A	RHOBTB2	0.81	Rho-related BTB domain containing 2 [Source:HGNC Symbol;Acc:18756]	8.59228	1.97103	1.25788	0.932183	1.88178	1.45495	6.87989	4.2511	4.76638	3.65545	3.79657	5.20182	3.20496	3.55039	1.23102	1.27817	0.700321	1.64729	3.51434	3.73397	3.42923	2.28453	3.25118	2.44095	2.90578	2.31023	2.84607	287
chr12:54745432-54834590	chr12	54745432	54834590	89159	*	ZNF385A,GPR84,ITGA5,COPZ1	MIR148B,GTSF1,ZNF385A	ZNF385A	ZNF385A (-4929)	#N/A	CACNA2D4,IFFO1,LEPREL2,RASSF8-AS1,DNAJC22,FMNL3,KRT79,TENC1,RP11-230G5.2,RPSAP52,HMGA2,AC090673.1,E2F7,TMCC3,STX2	#N/A	COPZ1 0.06, GPR84 0.26, ITGA5 0.61, ZNF385A -0.29, GTSF1 0.04, MIR148B -0.37	ITGA5 0.61	202	0.360597	LINC01154,GPR84,ZNF385A,ITGA5	#N/A	ITGA5	0.61	integrin, alpha 5 (fibronectin receptor, alpha polypeptide) [Source:HGNC Symbol;Acc:6141]	3.22351	2.44018	1.02781	1.13977	1.55493	1.79691	4.75508	4.99659	4.8998	4.24707	3.31891	6.33818	4.7598	4.327	1.18805	2.16632	0.970259	2.30197	6.70394	7.99179	9.18002	4.79433	3.0273	2.66299	3.23146	4.71353	2.84515	1620
chr1:31830130-31926556	chr1	31830130	31926556	96427	*	ZCCHC17,SERINC2,FABP3	LOC149086	SERINC2	SERINC2 (-4069)	#N/A	RP11-345P4.9,RP4-740C4.7,SNORA77,Y_RNA,DHRS3,RNU6ATAC18P,RP11-474O21.5,RP4-798A10.7,UBXN10,PINK1-AS,NBPF2P,WNT4,ZBTB40-IT1,RP11-4K3__A.3,TMEM234,Y_RNA,ZMYND12,GPX7,RP5-1024G6.5,ACOT11,RN7SL180P,HHLA3,ZRANB2-AS2,LRRIQ3,MSH4,Y_RNA,RP11-384B12.3,RP5-1033H22.2,RP4-561L24.3,AGL,RP11-305E17.6,EXTL2,HENMT1,AMIGO1,RP11-552M11.8,RP11-423O2.1,RNVU1-18,RP11-403I13.5,DCAF8,PBX1,RNU6-171P,RP11-477H21.2,RP11-5…	#N/A	ZCCHC17 0.18, FABP3 0.15, SERINC2 0.47	SERINC2 0.47	392	0.235556	FABP3,SERINC2,AC114494.1	#N/A	SERINC2	0.47	serine incorporator 2 [Source:HGNC Symbol;Acc:23231]	5.26444	2.76532	1.83242	1.3294	2.33159	2.18819	4.77345	3.23428	3.04087	3.39862	5.07702	2.08212	2.87535	3.00851	1.64167	2.0315	2.25784	0.779179	1.62483	2.94709	1.70231	2.33962	2.79906	2.88269	2.68396	2.07784	2.84088	847
chr11:119521716-119633148	chr11	119521716	119633148	111433	*	PVRL1	#N/A	PVRL1	THY1 (-282594), PVRL1 (+22362)	PVRL1	MUC2,TOLLIP,TNNT3,LINC00958,CTC-497E21.3,RP11-350D17.3,LINC00610,PRDM11,AMBRA1,C11orf49,PACSIN3,DDB2,BSCL2,TMEM223,RP11-727F15.9,NUDT22,KAT5,CTD-3074O7.5,SSH3,LRP5,RNU6-1175P,NADSYN1,KRTAP5-7,KRTAP5-8,KRTAP5-9,KRTAP5-10,P2RY2,RP11-800A3.4,UCP2,RANP3,MOGAT2,DISC1FP1,COLCA1,COLCA2,C11orf1,LINC00900,TMPRSS4,RN7SL688P,PVRL1,TRIM29,RP11-730K11.1,SORL1,ARHGAP32	#N/A	PVRL1 0.79, THY1 -0.31	PVRL1 0.79	286	0.122384	RNU6-1123P,CTD-2523D13.1,CTD-2523D13.2	#N/A	PVRL1	0.79	poliovirus receptor-related 1 (herpesvirus entry mediator C) [Source:HGNC Symbol;Acc:9706]	10.2775	5.49141	2.31435	2.31687	3.50742	3.38074	8.49047	1.66724	8.36108	6.5754	3.6718	5.10009	1.82116	7.00395	1.39566	2.15683	1.68789	0.517342	2.4439	2.74307	4.42764	1.68502	3.04931	2.62901	4.11655	2.36286	2.83916	177
chr13:106735738-106839843	chr13	106735738	106839843	104106	*	#N/A	#N/A	LOC728192	EFNB2 (+399671), DAOA (+669199)	#N/A	#N/A	#N/A	EFNB2 0.46	EFNB2 0.46	377	0.244615	AL603632.1,RNA5SP38	#N/A	EFNB2	0.46	ephrin-B2 [Source:HGNC Symbol;Acc:3227]	1.35807	1.70304	2.57864	1.33192	1.76776	1.208	0.632479	0.772051	0.591093	1.63522	1.12646	0.666468	0.873486	0.906513	2.61547	2.39283	5.55842	0.723156	0.79656	2.81635	1.2667	2.03263	2.55135	3.1248	1.30878	2.497	2.83807	2623
chr12:57903266-57925428	chr12	57903266	57925428	22163	*	MARS,MBD6,DDIT3,DCTN2	ARHGAP9,KIF5A,DDIT3,GLI1	DDIT3	MBD6 (-2180), DDIT3 (-47)	DDIT3	SLC6A13,CCDC77,RAD52,ITFG2,PTMS,RP11-438L7.3,RP11-599J14.2,RP11-161H23.10,BCDIN3D,MYL6B,TIMELESS,DDIT3,E2F7,RP11-642P15.1,AC079602.1,WDR66,MPHOSPH9,C12orf65	DDIT3	GLI1 -0.24, ARHGAP9 0.22, KIF5A -0.41, MARS 0.44, MBD6 0.25, DDIT3 0.78, DCTN2 -0.02	DDIT3 0.78	28	0.444022	RNU6-594P,RN7SL312P,MIR616,DDIT3,MBD6	#N/A	DDIT3	0.78	DNA-damage-inducible transcript 3 [Source:HGNC Symbol;Acc:2726]	7.6817	5.45215	1.62513	2.07327	2.63104	2.44564	9.42301	6.48049	10.34	6.22366	4.71348	12.1966	6.47634	7.40327	2.00914	2.35264	1.95596	3.49637	8.22	6.01084	10.0218	4.25857	2.77332	2.90121	5.4139	4.97557	2.83726	402
chr5:106789290-106954442	chr5	106789290	106954442	165153	*	EFNA5	#N/A	EFNA5	NUDT12 (-3973372), EFNA5 (+134730)	#N/A	SERINC5,CTC-210G5.1	#N/A	NUDT12 0.46, EFNA5 0.55	EFNA5 0.55	560	0.300641	#N/A	#N/A	EFNA5	0.55	ephrin-A5 [Source:HGNC Symbol;Acc:3225]	2.57732	2.68171	4.2193	2.99574	2.26033	1.78871	0.76711	1.05528	0.960494	1.59171	0.986228	0.703747	0.9531	1.25295	3.20383	3.24717	4.27603	0.964479	1.06029	1.6046	0.48298	1.59622	2.71802	2.95403	1.82882	2.21016	2.83603	1975
chr3:149245581-149382071	chr3	149245581	149382071	136491	*	WWTR1	#N/A	WWTR1	WWTR1 (+107234), TM4SF4 (+122065)	WWTR1	TIMP4,PLCL2,CDHR4,SLC38A3,LRIG1,DCBLD2,TAGLN3,ITGB5,RBP1,TRPC1,PCOLCE2,PLOD2,ZIC1,TM4SF1,WWTR1,WWTR1-IT1,WWTR1-AS1,USP13,IGF2BP2,MIR548AQ,ETV5,IL1RAP,GCNT1P3	WWTR1-IT1,WWTR1-AS1	WWTR1 0.75	WWTR1 0.75	441	0.270991	WWTR1-IT1,WWTR1-AS1	#N/A	WWTR1	0.75	WW domain containing transcription regulator 1 [Source:HGNC Symbol;Acc:24042]	1.85245	1.67596	1.63613	1.97305	1.19899	1.40624	2.34497	2.50053	1.39385	1.30898	1.2181	1.91846	2.53104	2.06147	1.92122	2.65243	1.84147	1.89984	2.44617	3.31342	2.90216	2.2326	2.78876	2.88305	1.62054	2.47278	2.83591	2384
chr13:28146343-28252551	chr13	28146343	28252551	106209	*	LNX2,POLR1D	#N/A	POLR1D	LNX2 (-4906), POLR1D (+4544)	#N/A	RANP8	#N/A	LNX2 0.43, POLR1D 0.42	LNX2 0.43	469	0.366065	POLR1D	#N/A	LNX2	0.43	ligand of numb-protein X 2 [Source:HGNC Symbol;Acc:20421]	2.68726	4.11119	2.24177	2.42529	2.45423	2.26319	2.88449	1.70785	3.4781	3.01978	1.29353	2.67594	1.36684	2.23837	2.32462	2.52535	2.16903	2.11293	1.58947	1.51513	2.32343	1.26061	3.28872	3.01891	2.35763	1.95823	3.15381	1905
chr11:101979627-102075318	chr11	101979627	102075318	95692	*	YAP1	YAP1	YAP1	BIRC3 (-160753), YAP1 (+46281)	#N/A	#N/A	#N/A	BIRC3 -0.34, YAP1 0.21	YAP1 0.21	283	0.290751	#N/A	#N/A	YAP1	0.21	Yes-associated protein 1 [Source:HGNC Symbol;Acc:16262]	2.8666	2.98777	3.05668	2.8384	2.22376	1.94326	2.98533	3.15797	2.73026	2.14588	1.6116	2.2809	3.09712	1.84715	2.87355	3.29475	3.17554	3.89791	1.97886	3.74449	3.12921	2.3276	2.7703	2.89778	2.43643	2.932	2.83404	1813
chr1:27004401-27214511	chr1	27004401	27214511	210111	*	ARID1A,SFN,PIGV,ZDHHC18,GPN2	GPATCH3,NR0B2,NUDC	PIGV	PIGV (-5230), ARID1A (+86932)	#N/A	HSPA7,FASLG,RP11-32D17.4	#N/A	PIGV -0.09, NUDC 0.08, ARID1A 0, GPN2 0.01, SFN 0.04, GPATCH3 0.18, ZDHHC18 -0.14	GPATCH3 0.18	371	0.210423	RP5-968P14.2,RN7SL501P,RN7SL165P,RP1-50O24.6,ARID1A,PIGV,ZDHHC18,SFN	#N/A	GPATCH3	0.18	G patch domain containing 3 [Source:HGNC Symbol;Acc:25720]	4.5822	3.5538	3.08031	2.28233	2.92897	2.16298	4.77377	4.8206	5.11863	4.75705	3.88796	4.57992	4.93104	3.92397	2.46609	2.7163	2.00178	2.41771	5.23602	4.67476	6.2696	2.97957	2.83458	2.83133	3.74769	3.76345	2.83296	1033
chr8:25027430-25120424	chr8	25027430	25120424	92995	*	DOCK5	#N/A	DOCK5	DOCK5 (+31547), GNRH1 (+208243)	#N/A	RP11-280G9.1,PVT1	#N/A	GNRH1 0.23, DOCK5 0.62	DOCK5 0.62	362	0.466162	RN7SL651P	#N/A	DOCK5	0.62	dedicator of cytokinesis 5 [Source:HGNC Symbol;Acc:23476]	3.27923	1.5709	2.86216	2.32375	2.29215	1.37893	1.12659	1.92997	1.73277	2.16484	2.23483	1.6779	2.02101	1.85475	2.12984	3.17046	2.85246	3.69228	2.99369	2.66932	4.43154	2.57189	2.84509	2.82005	2.07648	2.97417	2.83257	1588
chr6:157089090-157208339	chr6	157089090	157208339	119250	*	ARID1B	#N/A	ARID1B	ARID1B (+49652), TMEM242 (+595918)	#N/A	BRPF3,RP1-292B18.1	#N/A	ARID1B 0.08, TMEM242 0.36	TMEM242 0.36	332	0.239104	RP11-230C9.4,RP11-230C9.2,MIR4466,RP11-230C9.3	#N/A	TMEM242	0.36	transmembrane protein 242 [Source:HGNC Symbol;Acc:17206]	2.82171	3.65492	0.0803506	1.87481	1.59288	2.58519	4.34227	3.71618	5.34192	3.14369	2.03337	4.59023	3.0406	2.5581	1.68707	1.83807	1.78827	2.23832	3.13763	3.0382	4.16775	2.16029	2.77322	2.891	2.69811	2.54533	2.83211	1840
chr10:95082075-95276879	chr10	95082075	95276879	194805	*	CEP55,MYOF	GPR120,MYOF	MYOF	MYOF (+62474), CYP26A1 (+345830)	MYOF	RP11-379F12.4,RP11-258F22.1,ZNF33BP1,ZNF33B,OR13A1,LINC00842,RP11-50E11.3,ANK3,PBLD,AC022532.1,RP11-464F9.22,CAMK2G,ZNF503-AS1,MIR606,C10orf11,RP11-481G8.2,ANXA11,RP11-137H2.6,TSPAN14,RP11-338I21.1,RP11-96C23.5,AGAP11,RP11-380G5.3,MYOF,CYP2C8,RP11-310E22.5,RP11-310E22.4,NPM1P25,HOGA1,SEMA4G,FBXW4,RP11-541N10.3,GSTO2,TACC2,CUZD1,MGMT	#N/A	CYP26A1 0.09, MYOF 0.68, CEP55 -0.52	MYOF 0.68	984	0.416552	RNA5SP323	#N/A	MYOF	0.68	myoferlin [Source:HGNC Symbol;Acc:3656]	6.06452	5.06205	3.44742	2.14967	2.6811	2.8036	4.27814	4.11628	4.59259	5.9805	2.80001	3.58026	3.52532	4.31976	3.12315	2.98314	3.39473	2.81392	3.26408	4.39091	2.5398	3.87758	2.85267	2.80944	3.50672	3.36763	2.83105	650
chr5:60566634-60666931	chr5	60566634	60666931	100298	*	ZSWIM6	#N/A	ZSWIM6	SMIM15 (-158482), ZSWIM6 (-11317)	#N/A	CCDC127,CTD-2083E4.4,PAPD7,CMBL,ZNF622,DDX41	#N/A	ZSWIM6 0.36, SMIM15 0.35	ZSWIM6 0.36	259	0.762818	RP11-631M6.3	#N/A	ZSWIM6	0.36	zinc finger, SWIM-type containing 6 [Source:HGNC Symbol;Acc:29316]	3.28648	3.34971	2.51173	1.5793	1.78376	1.79836	3.19662	2.76674	3.03752	1.80484	1.34645	4.01727	2.23584	2.57589	1.89787	2.33897	1.65425	2.1645	2.57945	2.90609	4.65288	2.37332	2.66984	2.98889	2.23501	2.62898	2.82936	1587
chr6:105992021-106074955	chr6	105992021	106074955	82935	*	#N/A	#N/A	PREP	PRDM1 (-500707), PREP (-182529)	#N/A	TREM1,CYP2AC1P	#N/A	PRDM1 0.39, PREP -0.25	PRDM1 0.39	256	0.28282	#N/A	#N/A	PRDM1	0.39	PR domain containing 1, with ZNF domain [Source:HGNC Symbol;Acc:9346]	1.23034	2.71	1.0895	3.40954	2.22993	1.57373	0.808738	1.15451	1.33887	1.61962	0.992605	1.78781	2.06666	1.60198	4.7862	2.8354	5.87377	2.31747	2.04164	3.52499	1.41188	2.79196	3.11617	2.53859	1.78981	3.32369	2.82738	2667
chr5:149807746-149906718	chr5	149807746	149906718	98973	*	NDST1,RPS14	CD74,RPS14	RPS14	NDST1 (-30442), RPS14 (-27922)	#N/A	OFD1P17,RPEP1	#N/A	CD74 -0.08, NDST1 0.13, RPS14 -0.21	NDST1 0.13	334	0.40785	CTC-367J11.1,RPS14	#N/A	NDST1	0.13	N-deacetylase/N-sulfotransferase (heparan glucosaminyl) 1 [Source:HGNC Symbol;Acc:7680]	3.62847	2.23791	0.620225	1.40041	1.76555	1.45797	3.85925	3.96067	3.37755	4.36241	3.41291	3.91034	3.67117	3.06489	2.16707	2.0748	1.33262	1.6224	5.01829	4.69369	4.80371	3.45344	2.84554	2.80713	2.66428	3.36338	2.82633	1427
chr5:141059052-141112276	chr5	141059052	141112276	53225	*	ARAP3	RELL2,FCHSD1,HDAC3	ARAP3	ARAP3 (-23876), PCDH1 (+172311)	ARAP3	CTD-2517O10.6,ATG10-IT1,YTHDF1P1,RGMB-AS1,ARAP3,AC005592.2,AC005592.1,PCYOX1L,CTB-127C13.1,CPLX2,SUDS3P1	#N/A	ARAP3 0.82, PCDH1 0.34, RELL2 -0.04, HDAC3 0.18, FCHSD1 0.14	ARAP3 0.82	249	0.215859	#N/A	#N/A	ARAP3	0.82	ArfGAP with RhoGAP domain, ankyrin repeat and PH domain 3 [Source:HGNC Symbol;Acc:24097]	6.23161	2.54045	4.1947	1.3947	2.80599	1.53107	2.65754	2.27199	3.64812	3.74981	2.33504	3.08939	2.19063	2.93277	1.40253	2.12936	2.62793	1.87719	2.48949	2.20527	2.9535	1.58938	2.79977	2.84643	2.77105	2.19964	2.8231	623
chr10:126805375-126851232	chr10	126805375	126851232	45858	*	CTBP2	#N/A	CTBP2	EDRF1 (-579841), CTBP2 (-111845)	#N/A	PHYH,SUV39H2,DNA2,TET1,RPL17P50,P4HA1,FUT11,ARL3,PCGF6,RP11-564D11.3	#N/A	EDRF1 0.31, CTBP2 0.14	EDRF1 0.31	178	0.323701	#N/A	#N/A	EDRF1	0.31	erythroid differentiation regulatory factor 1 [Source:HGNC Symbol;Acc:24640]	5.092	3.21321	1.11836	1.47396	1.48302	2.77723	11.3501	6.57737	9.00323	3.98721	3.40193	7.6094	4.23291	3.58665	1.57145	1.88151	1.5523	2.90939	4.25256	5.1074	7.84959	2.91887	2.83266	2.80865	3.89858	3.59053	2.82066	891
chr8:143799174-143824690	chr8	143799174	143824690	25517	*	C8orf55,SLURP1	LYPD2,LY6D,PSCA,LYNX1,LY6K,JRK	C8orf55	THEM6 (+3311), SLURP1 (+11897)	#N/A	RP11-43A14.1,RP11-115C21.2,FAM66A,TUSC3,CTD-2547L16.1,RP11-582J16.5,RHOBTB2,EXTL3-AS1,FUT10,BRF2,RP11-30L15.6,AC084082.3,RP11-267M23.6,GDF6,ANKRD46,RP11-809O17.1,RP11-429J17.2	#N/A	THEM6 0.26, LY6K 0, PSCA 0.33, LY6D 0.13, LYNX1 -0.22, JRK 0.42	JRK 0.42	87	1.64875	CTD-2292P10.2,THEM6,SLURP1	#N/A	JRK	0.42	jerky homolog (mouse) [Source:HGNC Symbol;Acc:6199]	12.7674	5.04568	3.1537	2.67202	5.27619	3.30468	7.15438	5.33421	10.3056	5.20012	5.58421	9.93652	4.42582	5.95889	1.81139	1.57561	2.15224	2.97197	4.52091	3.87818	6.36356	2.04476	2.6081	3.02824	5.53987	3.19238	2.81817	85
chr3:150002760-150217190	chr3	150002760	150217190	214431	*	TSC22D2	SERP1,EIF2A	TSC22D2	PFN2 (-421079), TSC22D2 (-16147)	#N/A	#N/A	#N/A	PFN2 -0.11, SERP1 -0.04, EIF2A -0.05, TSC22D2 0.49	TSC22D2 0.49	771	0.27215	TSC22D2	#N/A	TSC22D2	0.49	TSC22 domain family, member 2 [Source:HGNC Symbol;Acc:29095]	2.59284	2.46507	3.3546	2.67983	2.93427	2.52879	2.1577	2.14497	2.55596	3.30767	1.91117	2.06561	1.86564	1.7732	3.9152	3.08569	3.37422	2.82387	1.81324	2.91935	2.65957	2.08972	2.88337	2.73822	2.57817	2.83671	2.8108	1970
chr16:31872467-31905929	chr16	31872467	31905929	33463	*	ZNF267	#N/A	ZNF267	TP53TG3D (-374842), ZNF267 (+4119)	#N/A	MEFV,CIITA,NDE1,CTB-193M12.3,SPN,PRSS53,ITGAM,ITGAX,SNX20,CDH13,RP11-22H5.2,LINC00311,IRF8	#N/A	ZNF267 0.31	ZNF267 0.31	45	0.0687486	RBM22P13,RP11-170L3.2	#N/A	ZNF267	0.31	zinc finger protein 267 [Source:HGNC Symbol;Acc:13060]	2.40883	3.08212	1.54849	1.37567	1.75534	2.74878	3.17031	4.25259	3.12459	3.23154	1.67034	5.19064	3.98445	3.04728	1.33814	1.95862	2.05354	2.1976	6.80955	6.39822	4.68468	3.89881	2.7937	2.82778	2.73665	3.87737	2.81074	2078
chr6:16619692-16782506	chr6	16619692	16782506	162815	*	ATXN1	#N/A	ATXN1	ATXN1 (+60588), GMPR (+462288)	#N/A	PSORS1C1,MICA,RPS16P5	#N/A	ATXN1 0.5, GMPR 0.14	ATXN1 0.5	702	0.364256	RP1-151F17.1,RP1-151F17.2	#N/A	ATXN1	0.5	ataxin 1 [Source:HGNC Symbol;Acc:10548]	4.14342	2.93588	3.06809	2.73257	2.14678	1.50437	2.99582	2.36566	2.04874	1.81098	1.51755	3.98673	3.08744	2.27259	2.92739	2.78587	4.31995	1.41599	4.72923	4.71629	4.4832	2.34591	2.75575	2.8537	2.43369	3.75826	2.80472	1191
chr9:117856350-117890416	chr9	117856350	117890416	34067	*	TNC	DEC1	TNC	TNFSF8 (-180686), TNC (+7153)	#N/A	RP11-146D12.2,ANKRD20A4,LHX6	#N/A	TNC 0.53, TNFSF8 0.31	TNC 0.53	108	0.429492	#N/A	#N/A	TNC	0.53	tenascin C [Source:HGNC Symbol;Acc:5318]	0.723492	1.85173	0.861009	2.11988	1.50679	0.67013	1.4761	1.25824	0.685903	0.783158	0.523237	1.91544	1.83294	0.823261	4.65539	3.74242	9.26471	0.583362	2.28956	3.16972	0.883921	2.22383	5.49466	4.09096	1.21094	3.74708	4.79281	2829
[truncated: 2,245 more rows]
[truncated: 38 more columns]

## Sheet: legend
ROSE annotation	OVERLAP, PROXIMAL, CLOSEST , proximal genes given by ROSE
GREAT_annot	GREAT_ANNOT, proximal genes given by GREAT
Home made annotation	INTERSECT	intersection between TOP.cor and proximal genes given by ROSE/GREAT;
	TOP.cor	TOP.cor, same chromosome genes with correlation coefficient > 99% percentile of all coefficients (0.6527339) to the SE;
[truncated: 18 more rows]
