# Supplementary material for: Epigenomic mapping identifies an enhancer repertoire that regulates cell identity in bladder cancer through distinct transcription factor networks
Source: Oncogene. 2023 Mar 22;42(19):1524–42. doi: 10.1038/s41388-023-02662-1 (PMC10162941; doi:10.1038/s41388-023-02662-1)
Supplement: Supplementary file 13 — Table S4 [file 41388_2023_2662_MOESM13_ESM.xlsx]

## Sheet: TableS4_enrichPathway Analysis_
TableS4_enrichPathway_SE_K27ac_Basals_vs_Luminals
Cluster	ID	Description	GeneRatio	BgRatio	pvalue	p.adjust	qvalue	geneID	Count
FCpos	R-HSA-9006934	Signaling by Receptor Tyrosine Kinases	81/771	473/10654	1.18e-13	1.42e-10	1.24e-10	PTPRU/DIAPH1/PTPN12/PDGFC/LAMC2/VEGFC/LAMA3/IRS2/CREB1/COL4A1/LYN/FN1/RALA/CAV1/YAP1/PTPN2/DNM3/NRP2/THBS1/NRP1/LAMC1/ITGA2/AXL/MAPKAP1/LAMB1/IGF1R/MET/SHB/ITGAV/NEDD4/COL5A1/RALB/STAT1/LRIG1/AHCYL1/COL6A3/PIK3R1/BCAR1/CDK5R1/PLCG1/ACTB/PTPRK/ITGB1/COL6A1/LAMA4/WASF2/BTC/VAV2/IRS1/FLRT2/CTNND1/ATF1/RAPGEF1/PTK2B/MEF2A/PGF/SH2B3/COL1A1/RANBP9/VAV3/NCK1/TNS3/TGFA/PDGFB/BAIAP2/CRK/ADORA2A/DUSP4/FGFB…	81
FCpos	R-HSA-1474244	Extracellular matrix organization	54/771	301/10654	3.15e-10	1.28e-07	1.12e-07	TGFB2/LAMC2/TNC/MMP20/LAMA3/COL4A1/CD44/FN1/APP/ITGB8/PLOD2/THBS1/LAMC1/ITGA2/COL7A1/LAMB1/PLOD1/EFEMP1/ITGA1/PXDN/ITGAV/HTRA1/COL5A1/MMP3/BMP1/MMP7/COL6A3/ITGB4/CAPN12/ELN/ITGB1/COL6A1/LAMA4/SERPINE1/CAPN8/FBLN2/NTN4/COL1A1/CTSD/CD47/MMP17/COL16A1/COL15A1/CTSB/ITGA6/PDGFB/ITGAE/ITGB5/LTBP2/ADAM8/DST/DAG1/HSPG2/MMP25	54
FCpos	R-HSA-3000171	Non-integrin membrane-ECM interactions	21/771	59/10654	3.21e-10	1.28e-07	1.12e-07	LAMC2/TNC/LAMA3/COL4A1/FN1/THBS1/LAMC1/ITGA2/LAMB1/ITGAV/COL5A1/ITGB4/ITGB1/LAMA4/NTN4/COL1A1/ITGA6/PDGFB/ITGB5/DAG1/HSPG2	21
FCpos	R-HSA-449147	Signaling by Interleukins	71/771	461/10654	6.43e-10	1.93e-07	1.69e-07	OSMR/MTAP/IL7R/PTPN12/ANXA2/IRS2/CREB1/PTPN14/LYN/FN1/APP/RALA/PTPN2/ANXA1/CSF2/IL1RAP/MYC/FOXO3/HSPA8/MSN/IL1R1/FASLG/MMP3/NFKB1/CLCF1/STAT1/SOD2/LMNB1/PTAFR/PIK3R1/SOCS5/ITGB1/RIPK2/IL37/LIF/IRS1/ATF1/RAPGEF1/PTK2B/MEF2A/IL6R/PIK3CD/CXCL8/CISH/NOD1/CSF1R/STAT4/IL20RB/IL10RA/IRAK2/IL24/CRK/DUSP4/CNN2/HSP90AA1/DUSP6/CDKN1A/MAPK10/IL15RA/SQSTM1/CCND1/INPP5D/SMAD3/FYN/PIK3R3/IL2RA/IL16/IL10/SOS1/CR…	71
FCpos	R-HSA-3000157	Laminin interactions	14/771	30/10654	4.7e-09	1.13e-06	9.87e-07	LAMC2/LAMA3/COL4A1/LAMC1/ITGA2/COL7A1/LAMB1/ITGA1/ITGAV/ITGB4/ITGB1/LAMA4/ITGA6/HSPG2	14
FCpos	R-HSA-186797	Signaling by PDGF	18/771	58/10654	6.94e-08	1.25e-05	1.1e-05	PTPN12/PDGFC/COL4A1/THBS1/COL5A1/STAT1/COL6A3/PIK3R1/BCAR1/PLCG1/COL6A1/RAPGEF1/NCK1/PDGFB/CRK/THBS2/SOS1/CRKL	18
FCpos	R-HSA-8875878	MET promotes cell motility	15/771	41/10654	7.31e-08	1.25e-05	1.1e-05	LAMC2/LAMA3/FN1/LAMC1/ITGA2/LAMB1/MET/COL5A1/ITGB1/LAMA4/RAPGEF1/COL1A1/TNS3/CRK/CRKL	15
FCpos	R-HSA-194138	Signaling by VEGF	25/771	107/10654	1.17e-07	1.74e-05	1.53e-05	VEGFC/CAV1/NRP2/NRP1/AXL/MAPKAP1/SHB/ITGAV/AHCYL1/PIK3R1/BCAR1/PLCG1/ACTB/WASF2/VAV2/CTNND1/PTK2B/PGF/VAV3/NCK1/BAIAP2/CRK/HSP90AA1/FYN/TRIB3	25
FCpos	R-HSA-2022090	Assembly of collagen fibrils and other multimeric structures	18/771	61/10654	1.65e-07	2.19e-05	1.92e-05	LAMC2/MMP20/LAMA3/COL4A1/COL7A1/PXDN/COL5A1/MMP3/BMP1/MMP7/COL6A3/ITGB4/COL6A1/COL1A1/COL15A1/CTSB/ITGA6/DST	18
FCpos	R-HSA-3000178	ECM proteoglycans	20/771	76/10654	2.75e-07	3.29e-05	2.89e-05	TGFB2/TNC/LAMA3/COL4A1/FN1/APP/LAMC1/ITGA2/LAMB1/ITGAV/COL5A1/COL6A3/ITGB1/COL6A1/LAMA4/SERPINE1/COL1A1/ITGB5/DAG1/HSPG2	20
FCpos	R-HSA-399956	CRMPs in Sema3A signaling	9/771	16/10654	3.74e-07	4.08e-05	3.58e-05	GSK3B/NRP1/PLXNA2/DPYSL2/CDK5R1/DPYSL3/FYN/PLXNA1/FES	9
FCpos	R-HSA-216083	Integrin cell surface interactions	21/771	85/10654	4.42e-07	4.41e-05	3.87e-05	TNC/COL4A1/CD44/FN1/ITGB8/THBS1/ITGA2/COL7A1/ITGA1/ITGAV/COL5A1/COL6A3/ITGB1/COL6A1/COL1A1/CD47/COL16A1/ITGA6/ITGAE/ITGB5/HSPG2	21
FCpos	R-HSA-6806834	Signaling by MET	20/771	79/10654	5.44e-07	5.01e-05	4.39e-05	LAMC2/LAMA3/FN1/PTPN2/LAMC1/ITGA2/LAMB1/MET/COL5A1/LRIG1/PIK3R1/ITGB1/LAMA4/RAPGEF1/COL1A1/RANBP9/TNS3/CRK/SOS1/CRKL	20
FCpos	R-HSA-1474228	Degradation of the extracellular matrix	28/771	140/10654	6.6e-07	5.65e-05	4.95e-05	LAMC2/MMP20/LAMA3/COL4A1/CD44/FN1/LAMC1/COL7A1/LAMB1/HTRA1/COL5A1/MMP3/BMP1/MMP7/COL6A3/CAPN12/ELN/COL6A1/CAPN8/COL1A1/CTSD/MMP17/COL16A1/COL15A1/CTSB/ADAM8/HSPG2/MMP25	28
FCpos	R-HSA-3000170	Syndecan interactions	11/771	27/10654	1.18e-06	9.15e-05	8.03e-05	TNC/FN1/THBS1/ITGA2/ITGAV/COL5A1/ITGB4/ITGB1/COL1A1/ITGA6/ITGB5	11
FCpos	R-HSA-1474290	Collagen formation	21/771	90/10654	1.22e-06	9.15e-05	8.03e-05	LAMC2/MMP20/LAMA3/COL4A1/PLOD2/COL7A1/PLOD1/PXDN/COL5A1/MMP3/BMP1/MMP7/COL6A3/ITGB4/COL6A1/COL1A1/COL16A1/COL15A1/CTSB/ITGA6/DST	21
FCpos	R-HSA-373755	Semaphorin interactions	17/771	65/10654	2.36e-06	0.000166386	0.000145904	GSK3B/NRP1/PLXNA2/MET/MYL12B/ITGA1/DPYSL2/CDK5R1/ITGB1/RHOC/DPYSL3/PTPRC/HSP90AA1/FYN/SEMA4D/PLXNA1/FES	17
FCpos	R-HSA-194315	Signaling by Rho GTPases	60/771	455/10654	3.48e-06	0.000231526	0.000203025	FMNL2/DIAPH1/TRIO/TIAM2/ARHGEF4/KDM1A/ARHGAP29/RALBP1/YWHAQ/RHOD/DVL1/CENPA/ACTR3/MYL12B/PFN2/ARHGAP18/PKN3/ARHGAP22/ARHGAP42/TUBA1A/ARHGEF3/XPO1/ACTB/STARD13/ITGB1/SRGAP1/RHOC/TUBB6/WASF2/VAV2/TUBA4A/DAAM1/ABL1/NF2/TAGAP/RHOH/CDKN1B/ARHGAP25/ARHGAP17/NCOA2/WIPF1/RCC2/VAV3/ARHGEF19/NCK1/DYNC1H1/BAIAP2/ARPC1B/PLEKHG5/ARHGAP27/ARHGEF1/ARHGAP1/SFN/SPC24/TIAM1/H2AC6/NUP160/SOS1/TUBB2A/PPP2R5C	60
FCpos	R-HSA-8874081	MET activates PTK2 signaling	11/771	30/10654	4.05e-06	0.000255161	0.000223751	LAMC2/LAMA3/FN1/LAMC1/ITGA2/LAMB1/MET/COL5A1/ITGB1/LAMA4/COL1A1	11
FCpos	R-HSA-194840	Rho GTPase cycle	26/771	138/10654	5.27e-06	0.000315814	0.000276938	TRIO/TIAM2/ARHGEF4/ARHGAP29/RALBP1/RHOD/ARHGAP18/ARHGAP22/ARHGAP42/ARHGEF3/STARD13/SRGAP1/RHOC/VAV2/TAGAP/RHOH/ARHGAP25/ARHGAP17/VAV3/ARHGEF19/PLEKHG5/ARHGAP27/ARHGEF1/ARHGAP1/TIAM1/SOS1	26
FCpos	R-HSA-4420097	VEGFA-VEGFR2 Pathway	21/771	99/10654	6.23e-06	0.000355227	0.000311498	CAV1/AXL/MAPKAP1/SHB/ITGAV/AHCYL1/PIK3R1/BCAR1/PLCG1/ACTB/WASF2/VAV2/CTNND1/PTK2B/VAV3/NCK1/BAIAP2/CRK/HSP90AA1/FYN/TRIB3	21
FCpos	R-HSA-2029480	Fcgamma receptor (FCGR) dependent phagocytosis	19/771	86/10654	9.19e-06	0.000500577	0.000438956	MYO10/LYN/ACTR3/AHCYL1/PIK3R1/PLCG1/ACTB/WASF2/VAV2/ABL1/NF2/WIPF1/VAV3/NCK1/BAIAP2/ARPC1B/CRK/HSP90AA1/FYN	19
FCpos	R-HSA-373760	L1CAM interactions	23/771	119/10654	1.18e-05	0.000614402	0.000538769	ALCAM/DNM3/NRP2/NRP1/LAMC1/ITGA2/LAMB1/HSPA8/MSN/ITGA1/ITGAV/TUBA1A/DPYSL2/ACTB/ITGB1/TUBB6/GAP43/VAV2/TUBA4A/RANBP9/LYPLA2/RDX/TUBB2A	23
FCpos	R-HSA-186763	Downstream signal transduction	10/771	29/10654	2.1e-05	0.00104691	0.000918031	STAT1/PIK3R1/BCAR1/PLCG1/RAPGEF1/NCK1/PDGFB/CRK/SOS1/CRKL	10
FCpos	R-HSA-166520	Signaling by NTRKs	20/771	101/10654	3e-05	0.00143766	0.00126068	IRS2/CREB1/RALA/DNM3/RALB/PIK3R1/CDK5R1/PLCG1/IRS1/ATF1/RAPGEF1/MEF2A/CRK/ADORA2A/DUSP4/DUSP6/FYN/TIAM1/SOS1/CRKL	20
FCpos	R-HSA-9006335	Signaling by Erythropoietin	9/771	25/10654	3.69e-05	0.00169948	0.00149028	PIK3CG/IRS2/LYN/PIK3R1/PLCG1/RAPGEF1/PIK3CD/SOS1/CRKL	9
FCpos	R-HSA-1500931	Cell-Cell communication	23/771	129/10654	4.56e-05	0.00196087	0.00171948	CDH13/KIRREL1/LAMC2/LAMA3/KRT5/FYB1/LIMS1/CLDN23/PIK3R1/ITGB4/ACTB/ITGB1/CLDN7/PARVA/CTNND1/PTK2B/CLDN14/CD47/NCK1/CDH3/ITGA6/DST/FYN	23
FCpos	R-HSA-187037	Signaling by NTRK1 (TRKA)	17/771	80/10654	4.59e-05	0.00196087	0.00171948	IRS2/CREB1/RALA/DNM3/RALB/PIK3R1/PLCG1/IRS1/ATF1/RAPGEF1/MEF2A/CRK/ADORA2A/DUSP4/DUSP6/SOS1/CRKL	17
FCpos	R-HSA-446107	Type I hemidesmosome assembly	6/771	11/10654	4.75e-05	0.00196087	0.00171948	LAMC2/LAMA3/KRT5/ITGB4/ITGA6/DST	6
FCpos	R-HSA-5663202	Diseases of signal transduction	48/771	377/10654	8.18e-05	0.00326737	0.00286516	IRS2/CREB1/ATG7/TCF7L2/CUX1/FN1/GSK3B/CNTRL/TGFBR2/MAPKAP1/MYC/CSNK1A1/FOXO3/MET/TENT4A/RBPJ/ZC3HAV1/STAT1/STRA6/PIK3R1/PLCG1/ACTB/MARK3/DKK1/BTC/IRS1/CLCN6/CDKN1B/CTBP2/PIK3CD/HEY1/VCL/TGFA/PDGFB/HDAC1/JAG1/HSP90AA1/HDAC5/CDKN1A/ABCA4/MYO18A/SMAD3/FYN/PIK3R3/LRRFIP1/SOS1/POLR2A/PPP2R5C	48
FCpos	R-HSA-2029482	Regulation of actin dynamics for phagocytic cup formation	14/771	61/10654	8.81e-05	0.00340313	0.00298421	MYO10/ACTR3/ACTB/WASF2/VAV2/ABL1/NF2/WIPF1/VAV3/NCK1/BAIAP2/ARPC1B/CRK/HSP90AA1	14
FCpos	R-HSA-912631	Regulation of signaling by CBL	8/771	22/10654	9.3e-05	0.0034812	0.00305267	LYN/PIK3R1/RAPGEF1/PIK3CD/CRK/FYN/PIK3R3/CRKL	8
FCpos	R-HSA-9009391	Extra-nuclear estrogen signaling	16/771	77/10654	0.000101242	0.00367538	0.00322294	CREB1/CAV1/IGF1R/FOXO3/MMP3/MMP7/PIK3R1/XPO1/BTC/GNAT3/CDKN1B/GNB2/TGFA/HSP90AA1/CCND1/PIK3R3	16
FCpos	R-HSA-512988	Interleukin-3, Interleukin-5 and GM-CSF signaling	12/771	48/10654	0.000116262	0.00409652	0.00359224	LYN/CSF2/PIK3R1/RAPGEF1/PIK3CD/CRK/INPP5D/FYN/PIK3R3/IL2RA/SOS1/CRKL	12
FCpos	R-HSA-9614085	FOXO-mediated transcription	14/771	65/10654	0.000182005	0.00622977	0.00546289	FBXO32/NR3C1/CAV1/YWHAQ/FOXO3/CITED2/FASLG/SOD2/KLF4/CDKN1B/HDAC1/CDKN1A/SFN/SMAD3	14
FCpos	R-HSA-451927	Interleukin-2 family signaling	11/771	44/10654	0.000222805	0.00741445	0.00650173	CSF2/STAT1/PIK3R1/PTK2B/PIK3CD/STAT4/IL15RA/INPP5D/PIK3R3/IL2RA/SOS1	11
FCpos	R-HSA-2129379	Molecules associated with elastic fibres	10/771	38/10654	0.000272548	0.00859242	0.00753469	TGFB2/FN1/ITGB8/EFEMP1/ITGAV/ELN/ITGB1/FBLN2/ITGB5/LTBP2	10
FCpos	R-HSA-8950505	Gene and protein expression by JAK-STAT signaling after Interleukin-12 stimulation	10/771	38/10654	0.000272548	0.00859242	0.00753469	MTAP/ANXA2/RALA/MSN/SOD2/LMNB1/STAT4/CNN2/IL10/ARF1	10
FCpos	R-HSA-2028269	Signaling by Hippo	7/771	20/10654	0.000339959	0.0104428	0.00915732	AMOTL1/STK3/YAP1/AMOTL2/TJP2/LATS2/WWC1	7
FCpos	R-HSA-2214320	Anchoring fibril formation	6/771	15/10654	0.000399694	0.0116789	0.0102412	LAMC2/LAMA3/COL4A1/COL7A1/BMP1/COL1A1	6
FCpos	R-HSA-75892	Platelet Adhesion to exposed collagen	6/771	15/10654	0.000399694	0.0116789	0.0102412	LYN/ITGA2/ITGA1/ITGB1/COL1A1/FYN	6
FCpos	R-HSA-1442490	Collagen degradation	13/771	64/10654	0.000560887	0.0159986	0.0140292	MMP20/COL4A1/COL7A1/COL5A1/MMP3/MMP7/COL6A3/COL6A1/COL1A1/CTSD/COL16A1/COL15A1/CTSB	13
FCpos	R-HSA-399954	Sema3A PAK dependent Axon repulsion	6/771	16/10654	0.000600609	0.0167333	0.0146734	NRP1/PLXNA2/HSP90AA1/FYN/PLXNA1/FES	6
FCpos	R-HSA-76002	Platelet activation, signaling and aggregation	34/771	262/10654	0.000618149	0.0168305	0.0147587	TGFB2/SPP2/VEGFC/PIK3CG/LYN/FN1/APP/THBS1/SERPINA1/PCDH7/PRKCH/FAM3C/PIK3R1/BCAR1/MGLL/LHFPL2/GNA15/SERPINE1/VAV2/TUBA4A/GNAT3/GNAQ/PIK3R6/COL1A1/VCL/VAV3/GNB2/PDGFB/CRK/DGKZ/RAPGEF3/FYN/PIK3R3/SOS1	34
FCpos	R-HSA-114604	GPVI-mediated activation cascade	9/771	35/10654	0.000661357	0.0176068	0.0154394	PIK3CG/LYN/PIK3R1/VAV2/PIK3R6/COL1A1/VAV3/FYN/PIK3R3	9
FCpos	R-HSA-6785807	Interleukin-4 and Interleukin-13 signaling	18/771	108/10654	0.000694092	0.0180766	0.0158513	FN1/ANXA1/MYC/FOXO3/HSPA8/FASLG/MMP3/STAT1/PIK3R1/SOCS5/ITGB1/LIF/IL6R/CXCL8/HSP90AA1/CDKN1A/CCND1/IL10	18
FCpos	R-HSA-446728	Cell junction organization	16/771	91/10654	0.000744675	0.0189813	0.0166447	CDH13/LAMC2/LAMA3/KRT5/LIMS1/CLDN23/ITGB4/ACTB/ITGB1/CLDN7/PARVA/CTNND1/CLDN14/CDH3/ITGA6/DST	16
FCpos	R-HSA-9617828	FOXO-mediated transcription of cell cycle genes	6/771	17/10654	0.000871834	0.0217595	0.0190809	CAV1/FOXO3/KLF4/CDKN1B/CDKN1A/SMAD3	6
FCpos	R-HSA-69231	Cyclin D associated events in G1	10/771	44/10654	0.00096302	0.023074	0.0202336	CDK6/E2F3/LYN/ABL1/CDKN1B/CDKN1C/E2F2/CDKN1A/CCND1/CDKN2C	10
FCpos	R-HSA-69236	G1 Phase	10/771	44/10654	0.00096302	0.023074	0.0202336	CDK6/E2F3/LYN/ABL1/CDKN1B/CDKN1C/E2F2/CDKN1A/CCND1/CDKN2C	10
FCpos	R-HSA-210990	PECAM1 interactions	5/771	12/10654	0.00100998	0.0232684	0.020404	LYN/ITGAV/PLCG1/INPP5D/FYN	5
FCpos	R-HSA-9027276	Erythropoietin activates Phosphoinositide-3-kinase (PI3K)	5/771	12/10654	0.00100998	0.0232684	0.020404	PIK3CG/IRS2/LYN/PIK3R1/PIK3CD	5
FCpos	R-HSA-1566948	Elastic fibre formation	10/771	45/10654	0.00115934	0.0260879	0.0228765	TGFB2/FN1/ITGB8/EFEMP1/ITGAV/ELN/ITGB1/FBLN2/ITGB5/LTBP2	10
FCpos	R-HSA-9634638	Estrogen-dependent nuclear events downstream of ESR-membrane signaling	7/771	24/10654	0.00117592	0.0260879	0.0228765	CREB1/FOXO3/XPO1/BTC/CDKN1B/TGFA/CCND1	7
FCpos	R-HSA-1839117	Signaling by cytosolic FGFR1 fusion mutants	6/771	18/10654	0.00122844	0.0267576	0.0234637	CUX1/CNTRL/STAT1/PIK3R1/MYO18A/LRRFIP1	6
FCpos	R-HSA-416482	G alpha (12/13) signalling events	14/771	80/10654	0.00163784	0.0342481	0.0300322	TRIO/ADRA1D/TIAM2/ARHGEF4/ARHGEF3/RHOC/VAV2/VAV3/ARHGEF19/GNB2/PLEKHG5/ARHGEF1/TIAM1/SOS1	14
FCpos	R-HSA-9020591	Interleukin-12 signaling	10/771	47/10654	0.00165003	0.0342481	0.0300322	MTAP/ANXA2/RALA/MSN/SOD2/LMNB1/STAT4/CNN2/IL10/ARF1	10
FCpos	R-HSA-3371497	HSP90 chaperone cycle for steroid hormone receptors (SHR)	11/771	55/10654	0.00167525	0.0342481	0.0300322	NR3C1/DCTN4/HSPA8/TUBA1A/TUBB6/TUBA4A/STIP1/DYNC1H1/HSP90AA1/DNAJB1/TUBB2A	11
FCpos	R-HSA-416700	Other semaphorin interactions	6/771	19/10654	0.00168668	0.0342481	0.0300322	PLXNA2/ITGA1/ITGB1/PTPRC/SEMA4D/PLXNA1	6
FCpos	R-HSA-399955	SEMA3A-Plexin repulsion signaling by inhibiting Integrin adhesion	5/771	14/10654	0.00226004	0.0430429	0.0377443	NRP1/PLXNA2/FYN/PLXNA1/FES	5
FCpos	R-HSA-418885	DCC mediated attractive signaling	5/771	14/10654	0.00226004	0.0430429	0.0377443	TRIO/ABLIM1/NCK1/ABLIM3/FYN	5
FCpos	R-HSA-9027284	Erythropoietin activates RAS	5/771	14/10654	0.00226004	0.0430429	0.0377443	IRS2/LYN/RAPGEF1/SOS1/CRKL	5
FCpos	R-HSA-447115	Interleukin-12 family signaling	11/771	57/10654	0.00226353	0.0430429	0.0377443	MTAP/ANXA2/RALA/MSN/STAT1/SOD2/LMNB1/STAT4/CNN2/IL10/ARF1	11
FCpos	R-HSA-2219528	PI3K/AKT Signaling in Cancer	16/771	101/10654	0.00232383	0.0434992	0.0381444	IRS2/CREB1/GSK3B/MAPKAP1/FOXO3/MET/PIK3R1/BTC/IRS1/CDKN1B/PIK3CD/TGFA/PDGFB/CDKN1A/FYN/PIK3R3	16
FCpos	R-HSA-912526	Interleukin receptor SHC signaling	7/771	27/10654	0.00249362	0.0459593	0.0403017	CSF2/PIK3R1/PIK3CD/INPP5D/PIK3R3/IL2RA/SOS1	7
FCpos	R-HSA-5663220	RHO GTPases Activate Formins	20/771	140/10654	0.00256012	0.04647	0.0407495	FMNL2/DIAPH1/RHOD/DVL1/CENPA/PFN2/TUBA1A/XPO1/ACTB/ITGB1/RHOC/TUBB6/TUBA4A/DAAM1/RCC2/DYNC1H1/SPC24/NUP160/TUBB2A/PPP2R5C	20
FCpos	R-HSA-3928662	EPHB-mediated forward signaling	9/771	42/10654	0.00264711	0.047332	0.0415054	LYN/EFNB2/ACTR3/ARHGEF28/ACTB/ARPC1B/FYN/TIAM1/EFNB1	9
FCpos	R-HSA-168164	Toll Like Receptor 3 (TLR3) Cascade	15/771	94/10654	0.00292213	0.051481	0.0451437	CREB1/APP/BIRC3/NFKB1/UBE2D3/RIPK2/ATF1/MEF2A/NOD1/IRAK2/TRAF3/DUSP4/DUSP6/MAPK10/RIPK1	15
FCpos	R-HSA-193648	NRAGE signals death through JNK	11/771	59/10654	0.00300899	0.0522431	0.045812	TRIO/TIAM2/ARHGEF4/ARHGEF3/VAV2/VAV3/ARHGEF19/PLEKHG5/ARHGEF1/TIAM1/SOS1	11
FCpos	R-HSA-1433557	Signaling by SCF-KIT	9/771	43/10654	0.00313744	0.053695	0.0470851	PTPRU/LYN/STAT1/PIK3R1/SH2B3/FYN/PIK3R3/FES/SOS1	9
FCpos	R-HSA-5663213	RHO GTPases Activate WASPs and WAVEs	8/771	36/10654	0.00356131	0.0600908	0.0526936	ACTR3/ACTB/WASF2/ABL1/WIPF1/NCK1/BAIAP2/ARPC1B	8
FCpos	R-HSA-8862803	Deregulated CDK5 triggers multiple neurodegenerative pathways in Alzheimer's disease models	6/771	22/10654	0.00384797	0.0625131	0.0548178	APP/FOXO3/FASLG/SOD2/LMNB1/CDK5R1	6
FCpos	R-HSA-8863678	Neurodegenerative Diseases	6/771	22/10654	0.00384797	0.0625131	0.0548178	APP/FOXO3/FASLG/SOD2/LMNB1/CDK5R1	6
FCpos	R-HSA-5218920	VEGFR2 mediated vascular permeability	7/771	29/10654	0.00386141	0.0625131	0.0548178	CAV1/MAPKAP1/VAV2/CTNND1/VAV3/HSP90AA1/TRIB3	7
FCpos	R-HSA-193704	p75 NTR receptor-mediated signalling	15/771	97/10654	0.00397678	0.0635224	0.0557028	TRIO/TIAM2/ARHGEF4/NFKB1/ARHGEF3/RIPK2/VAV2/VAV3/ARHGEF19/HDAC1/PLEKHG5/ARHGEF1/SQSTM1/TIAM1/SOS1	15
FCpos	R-HSA-202733	Cell surface interactions at the vascular wall	19/771	137/10654	0.0045166	0.0711959	0.0624317	LYN/CD44/FN1/CAV1/SLC3A2/CD58/ITGAV/ATP1B1/PIK3R1/PSG9/THBD/PLCG1/ITGB1/COL1A1/CD47/ITGA6/INPP5D/FYN/SOS1	19
FCpos	R-HSA-166166	MyD88-independent TLR4 cascade	15/771	99/10654	0.00483886	0.07432	0.0651712	CREB1/APP/BIRC3/NFKB1/UBE2D3/RIPK2/ATF1/MEF2A/NOD1/IRAK2/TRAF3/DUSP4/DUSP6/MAPK10/RIPK1	15
FCpos	R-HSA-937061	TRIF(TICAM1)-mediated TLR4 signaling	15/771	99/10654	0.00483886	0.07432	0.0651712	CREB1/APP/BIRC3/NFKB1/UBE2D3/RIPK2/ATF1/MEF2A/NOD1/IRAK2/TRAF3/DUSP4/DUSP6/MAPK10/RIPK1	15
FCpos	R-HSA-5655302	Signaling by FGFR1 in disease	8/771	38/10654	0.00506331	0.0767829	0.0673309	CUX1/CNTRL/STAT1/PIK3R1/PLCG1/MYO18A/LRRFIP1/SOS1	8
FCpos	R-HSA-166016	Toll Like Receptor 4 (TLR4) Cascade	18/771	129/10654	0.00527298	0.0789628	0.0692425	CREB1/APP/DNM3/MAP3K1/BIRC3/NFKB1/UBE2D3/RIPK2/ATF1/LY86/MEF2A/NOD1/IRAK2/TRAF3/DUSP4/DUSP6/MAPK10/RIPK1	18
FCpos	R-HSA-8939211	ESR-mediated signaling	27/771	223/10654	0.0056872	0.0834528	0.0731798	CREB1/CAV1/KDM1A/NRIP1/MYC/IGF1R/FOXO3/MMP3/MMP7/PIK3R1/XPO1/BTC/GNAT3/CDKN1B/CXXC5/CTSD/NCOA2/GNB2/TGFA/HDAC1/HSP90AA1/AGO2/CCND1/H2AC6/PIK3R3/POLR2A/USF2	27
FCpos	R-HSA-4641262	Disassembly of the destruction complex and recruitment of AXIN to the membrane	7/771	31/10654	0.00573377	0.0834528	0.0731798	GSK3B/CAV1/CSNK1A1/DVL1/FRAT1/CSNK1G2/PPP2R5C	7
FCpos	R-HSA-9022699	MECP2 regulates neuronal receptors and channels	5/771	17/10654	0.00582375	0.0834528	0.0731798	CREB1/MET/SLC2A3/HDAC1/OPRK1	5
FCpos	R-HSA-437239	Recycling pathway of L1	9/771	47/10654	0.00585145	0.0834528	0.0731798	DNM3/MSN/TUBA1A/DPYSL2/ACTB/TUBB6/TUBA4A/RDX/TUBB2A	9
FCpos	R-HSA-8875555	MET activates RAP1 and RAC1	4/771	11/10654	0.00595042	0.0838659	0.073542	MET/RAPGEF1/CRK/CRKL	4
FCpos	R-HSA-73887	Death Receptor Signalling	19/771	141/10654	0.00618442	0.0861504	0.0755453	TRIO/TIAM2/ARHGEF4/BIRC3/FASLG/NFKB1/ARHGEF3/RIPK2/RACK1/VAV2/VAV3/ARHGEF19/HDAC1/PLEKHG5/ARHGEF1/SQSTM1/TIAM1/RIPK1/SOS1	19
FCpos	R-HSA-2871796	FCERI mediated MAPK activation	7/771	32/10654	0.00689101	0.0938116	0.0822634	LYN/MAP3K1/PLCG1/VAV2/VAV3/MAPK10/SOS1	7
FCpos	R-HSA-983695	Antigen activates B Cell Receptor (BCR) leading to generation of second messengers	7/771	32/10654	0.00689101	0.0938116	0.0822634	LYN/AHCYL1/PIK3R1/PIK3CD/NCK1/FYN/SOS1	7
FCpos	R-HSA-195258	RHO GTPase Effectors	36/771	327/10654	0.00746911	0.0976961	0.0856697	FMNL2/DIAPH1/KDM1A/YWHAQ/RHOD/DVL1/CENPA/ACTR3/MYL12B/PFN2/PKN3/TUBA1A/XPO1/ACTB/ITGB1/RHOC/TUBB6/WASF2/TUBA4A/DAAM1/ABL1/NF2/CDKN1B/NCOA2/WIPF1/RCC2/NCK1/DYNC1H1/BAIAP2/ARPC1B/SFN/SPC24/H2AC6/NUP160/TUBB2A/PPP2R5C	36
FCpos	R-HSA-416476	G alpha (q) signalling events	26/771	217/10654	0.00752201	0.0976961	0.0856697	TRIO/ADRA1D/CREB1/APP/ANXA1/GPR39/MMP3/PRKCH/GPR17/PTAFR/PIK3R1/EDN1/MGLL/RGS1/GNA15/GNAQ/EDN2/GNB2/RGS3/DGKZ/P2RY2/LPAR1/PIK3R3/SOS1/MCHR1/HTR2B	26
FCpos	R-HSA-1643713	Signaling by EGFR in Cancer	6/771	25/10654	0.00758409	0.0976961	0.0856697	PIK3R1/PLCG1/BTC/TGFA/HSP90AA1/SOS1	6
FCpos	R-HSA-5674400	Constitutive Signaling by AKT1 E17K in Cancer	6/771	25/10654	0.00758409	0.0976961	0.0856697	CREB1/GSK3B/MAPKAP1/FOXO3/CDKN1B/CDKN1A	6
FCpos	R-HSA-9006115	Signaling by NTRK2 (TRKB)	6/771	25/10654	0.00758409	0.0976961	0.0856697	PIK3R1/CDK5R1/PLCG1/FYN/TIAM1/SOS1	6
FCneg	R-HSA-170834	Signaling by TGF-beta Receptor Complex	14/582	73/10654	3.34e-05	0.0346403	0.0344925	CGN/TFDP2/SMURF1/SKIL/F11R/NEDD4L/ARHGEF18/SP1/TRIM33/PPP1R15A/STUB1/E2F4/PARD3/MYC	14
FCneg	R-HSA-9006936	Signaling by TGF-beta family members	16/582	102/10654	0.000121087	0.062723	0.0624553	SMAD6/CGN/TFDP2/SMURF1/SKIL/F11R/NEDD4L/ARHGEF18/SP1/TRIM33/PPP1R15A/STUB1/E2F4/FSTL3/PARD3/MYC	16
DB	R-HSA-9006934	Signaling by Receptor Tyrosine Kinases	103/1342	473/10654	8.47e-09	1.11e-05	1.02e-05	PTPRU/DIAPH1/PTPN12/PDGFC/LAMC2/VEGFC/LAMA3/IRS2/CREB1/COL4A1/LYN/ERBB2/RAB4A/FN1/RALA/CAV1/RBFOX2/YAP1/PTPN2/DNM3/NRP2/ADAM10/THBS1/NRP1/LAMC1/ITGA2/AXL/FGFR3/MAPKAP1/LAMB1/IGF1R/MET/HNRNPF/SHB/ITGAV/NEDD4/COL5A1/PTK2/RALB/SPRED2/STAT1/PTK6/PRKCE/LRIG1/AHCYL1/COL6A3/PIK3R1/SPINT2/BCAR1/CDK5R1/PLCG1/ACTB/PTPRK/ATP6V1A/ITGB1/COL6A1/LAMA4/PAG1/WASF2/BTC/VAV2/IRS1/FLRT2/CTNND1/ATF1/RAPGEF1/PTK2B/MEF…	103
DB	R-HSA-194840	Rho GTPase cycle	42/1342	138/10654	2.22e-08	1.46e-05	1.34e-05	TRIO/RHOU/ARHGAP12/TIAM2/ARHGEF4/RHOV/ARHGAP23/FGD2/ARHGAP29/RALBP1/RHOD/ARHGAP18/KALRN/ARHGAP22/ARHGAP42/ARHGEF10L/ARHGEF3/STARD13/ARHGEF18/SRGAP1/RHOC/NET1/VAV2/TAGAP/RHOH/ARHGAP25/ARHGAP17/VAV3/DLC1/ARHGEF19/ARHGDIA/RHOBTB2/ARAP3/PLEKHG5/GNA13/ARHGAP31/ARHGAP27/ARHGEF1/ARHGAP1/TIAM1/MYO9B/SOS1	42
DB	R-HSA-3000171	Non-integrin membrane-ECM interactions	24/1342	59/10654	5.51e-08	2.41e-05	2.22e-05	LAMC2/TNC/LAMA3/SDC1/COL4A1/FN1/THBS1/LAMC1/ITGA2/LAMB1/SDC4/ITGAV/COL5A1/ITGB4/ITGB1/LAMA4/NTN4/COL1A1/ITGA6/PDGFB/ITGB5/AGRN/DAG1/HSPG2	24
DB	R-HSA-449147	Signaling by Interleukins	92/1342	461/10654	3.25e-06	0.000970987	0.000892093	OSMR/MTAP/IL7R/PTPN12/GATA3/ANXA2/RHOU/IRS2/SDC1/CREB1/PTPN14/LYN/FN1/APP/RALA/CCL5/IFNLR1/PTPN2/ANXA1/CSF2/IL1RAP/MYC/FOXO3/HSPA8/HNRNPF/MSN/MAP3K8/IL1R1/FASLG/MMP3/NFKB1/CLCF1/STAT1/SOD2/LMNB1/PTAFR/PIK3R1/SOCS5/CCND1/POU2F1/ITGB1/RIPK2/IL37/LIF/BATF/IRS1/ATF1/RAPGEF1/PTK2B/FOXO1/MEF2A/YWHAZ/IL6R/PIK3CD/CXCL8/CISH/NOD1/CSF1R/INPPL1/STAT4/SYK/CEBPD/IL20RB/LGALS9/BCL6/IL10RA/IRAK2/IL24/CRK/NFKBIA…	92
DB	R-HSA-2029480	Fcgamma receptor (FCGR) dependent phagocytosis	27/1342	86/10654	3.7e-06	0.000970987	0.000892093	MYO10/LYN/ACTR3/PTK2/PRKCE/AHCYL1/PIK3R1/PLCG1/ACTB/WASF2/VAV2/ABL1/NF2/WASL/ARPC2/PRKCD/SYK/WIPF1/VAV3/NCK1/BAIAP2/ARPC1B/CRK/HSP90AA1/PLCG2/FYN/MYO9B	27
DB	R-HSA-3000157	Laminin interactions	14/1342	30/10654	4.82e-06	0.000982692	0.000902846	LAMC2/LAMA3/COL4A1/LAMC1/ITGA2/COL7A1/LAMB1/ITGA1/ITGAV/ITGB4/ITGB1/LAMA4/ITGA6/HSPG2	14
DB	R-HSA-194315	Signaling by Rho GTPases	90/1342	455/10654	6.06e-06	0.000982692	0.000902846	FMNL2/DIAPH1/TRIO/RHOU/ARHGAP12/TIAM2/ARHGEF4/RHOV/ARHGAP23/KDM1A/FGD2/ARHGAP29/RALBP1/YWHAQ/RHOD/DVL1/CENPA/ACTR3/MYL12B/PFN2/ARHGAP18/PKN3/PTK2/KALRN/ARHGAP22/H4-16/ARHGAP42/TUBA1A/ARHGEF10L/ARHGEF3/XPO1/ACTB/STARD13/RHPN2/ITGB1/ARHGEF18/SRGAP1/RHOC/TUBB6/NET1/WASF2/VAV2/TUBA4A/DAAM1/ABL1/NF2/TAGAP/WASL/YWHAZ/RHOH/CDKN1B/ARHGAP25/ARPC2/ARHGAP17/H3-3A/PRKCD/CTTN/NCOA2/WIPF1/RCC2/VAV3/DLC1/ARHGEF…	90
DB	R-HSA-1474244	Extracellular matrix organization	65/1342	301/10654	6.77e-06	0.000982692	0.000902846	TGFB2/LAMC2/TNC/MMP20/LAMA3/SDC1/COL4A1/CD44/FN1/APP/ITGB8/PLOD2/FBLN1/ADAM10/THBS1/LAMC1/ITGA2/COL7A1/LAMB1/PECAM1/SDC4/PLOD1/EFEMP1/ITGA1/PXDN/ITGAV/HTRA1/COL5A1/MMP3/BMP1/MMP7/COL6A3/F11R/ITGB4/CAPN12/ELN/ITGB1/COL6A1/LAMA4/SERPINE1/CAPN8/CAPN1/FBLN2/ITGB7/NTN4/COL1A1/CTSD/CAPN10/CD47/MMP17/COL16A1/COL15A1/CTSB/ITGA6/PDGFB/ITGAE/ITGB5/LTBP2/AGRN/ADAM8/PLEC/DST/DAG1/HSPG2/MMP25	65
DB	R-HSA-3000170	Syndecan interactions	13/1342	27/10654	6.87e-06	0.000982692	0.000902846	TNC/SDC1/FN1/THBS1/ITGA2/SDC4/ITGAV/COL5A1/ITGB4/ITGB1/COL1A1/ITGA6/ITGB5	13
DB	R-HSA-9614085	FOXO-mediated transcription	22/1342	65/10654	7.48e-06	0.000982692	0.000902846	FBXO32/NR3C1/CAV1/YWHAQ/FOXO3/CITED2/FASLG/SOD2/KAT2B/KLF4/CCNG2/FOXO1/YWHAZ/CDKN1B/BCL6/HDAC1/GADD45A/CDKN1A/TXNIP/SIN3A/SFN/SMAD3	22
DB	R-HSA-1500931	Cell-Cell communication	34/1342	129/10654	1.65e-05	0.00180934	0.00166232	CDH13/KIRREL1/LAMC2/LAMA3/NECTIN1/KRT5/FYB1/LIMS1/CLDN23/PTK2/CD2AP/PIK3R1/F11R/ITGB4/ACTB/ITGB1/CLDN7/PARVA/CTNND1/PRKCI/WASL/PTK2B/CLDN4/CLDN14/CD47/NCK1/CDH3/CLDN1/ITGA6/PLEC/DST/PARD3/FYN/NCK2	34
DB	R-HSA-8875878	MET promotes cell motility	16/1342	41/10654	1.72e-05	0.00180934	0.00166232	LAMC2/LAMA3/FN1/LAMC1/ITGA2/LAMB1/MET/COL5A1/PTK2/ITGB1/LAMA4/RAPGEF1/COL1A1/TNS3/CRK/CRKL	16
DB	R-HSA-170834	Signaling by TGF-beta Receptor Complex	23/1342	73/10654	1.79e-05	0.00180934	0.00166232	SMURF2/PMEPA1/CGN/TFDP2/SMURF1/TGFBR2/MYC/SKIL/F11R/UBE2D3/NEDD4L/XPO1/ARHGEF18/SERPINE1/SP1/TRIM33/SKI/HDAC1/PPP1R15A/STUB1/E2F4/PARD3/SMAD3	23
DB	R-HSA-216083	Integrin cell surface interactions	25/1342	85/10654	2.95e-05	0.00276895	0.00254396	TNC/COL4A1/CD44/FN1/ITGB8/THBS1/ITGA2/COL7A1/PECAM1/ITGA1/ITGAV/COL5A1/COL6A3/F11R/ITGB1/COL6A1/ITGB7/COL1A1/CD47/COL16A1/ITGA6/ITGAE/ITGB5/AGRN/HSPG2	25
DB	R-HSA-194138	Signaling by VEGF	29/1342	107/10654	3.87e-05	0.00314788	0.00289211	VEGFC/CAV1/NRP2/NRP1/AXL/MAPKAP1/SHB/ITGAV/PTK2/AHCYL1/PIK3R1/BCAR1/PLCG1/ACTB/WASF2/VAV2/CTNND1/PTK2B/PGF/PRKCD/VAV3/NCK1/MAPK13/BAIAP2/CRK/HSP90AA1/FYN/NCK2/TRIB3	29
DB	R-HSA-399956	CRMPs in Sema3A signaling	9/1342	16/10654	3.88e-05	0.00314788	0.00289211	GSK3B/NRP1/PLXNA2/DPYSL2/CDK5R1/DPYSL3/FYN/PLXNA1/FES	9
DB	R-HSA-9006936	Signaling by TGF-beta family members	28/1342	102/10654	4.08e-05	0.00314788	0.00289211	SMURF2/SMAD6/PMEPA1/CGN/TFDP2/SMURF1/TGFBR2/MYC/SKIL/F11R/UBE2D3/NEDD4L/XPO1/ARHGEF18/FSTL1/SERPINE1/DRAP1/SP1/FST/TRIM33/SKI/HDAC1/PPP1R15A/STUB1/E2F4/FSTL3/PARD3/SMAD3	28
DB	R-HSA-186797	Signaling by PDGF	19/1342	58/10654	5.19e-05	0.0037875	0.00347976	PTPN12/PDGFC/COL4A1/THBS1/COL5A1/STAT1/COL6A3/PIK3R1/BCAR1/PLCG1/COL6A1/RAPGEF1/NCK1/PDGFB/CRK/THBS2/SOS1/CRKL/NCK2	19
DB	R-HSA-6806834	Signaling by MET	23/1342	79/10654	7.24e-05	0.00480242	0.00441221	LAMC2/LAMA3/RAB4A/FN1/PTPN2/LAMC1/ITGA2/LAMB1/MET/COL5A1/PTK2/LRIG1/PIK3R1/SPINT2/ITGB1/LAMA4/RAPGEF1/COL1A1/RANBP9/TNS3/CRK/SOS1/CRKL	23
DB	R-HSA-9617828	FOXO-mediated transcription of cell cycle genes	9/1342	17/10654	7.32e-05	0.00480242	0.00441221	CAV1/FOXO3/KLF4/CCNG2/FOXO1/CDKN1B/GADD45A/CDKN1A/SMAD3	9
DB	R-HSA-76002	Platelet activation, signaling and aggregation	55/1342	262/10654	7.71e-05	0.00481984	0.00442821	WDR1/TGFB2/ABCC4/SPP2/VEGFC/PIK3CG/LYN/FN1/APP/THBS1/CD9/SERPINA1/PECAM1/PCDH7/ARRB1/PTK2/PRKCH/DGKA/PRKCE/FAM3C/PIK3R1/BCAR1/MGLL/LHFPL2/CAP1/GNA15/SERPINE1/VAV2/TUBA4A/ABHD12/GNAT3/GNAQ/YWHAZ/PIK3R6/COL1A1/ALDOA/DAGLB/PRKCD/VCL/APLP2/SYK/VAV3/FCER1G/GNB2/PDGFB/CRK/GNA13/DGKZ/QSOX1/PLCG2/RAPGEF3/FYN/PIK3R3/GNB1/SOS1	55
DB	R-HSA-446107	Type I hemidesmosome assembly	7/1342	11/10654	0.000103032	0.00614034	0.00564143	LAMC2/LAMA3/KRT5/ITGB4/ITGA6/PLEC/DST	7
DB	R-HSA-2022090	Assembly of collagen fibrils and other multimeric structures	19/1342	61/10654	0.000112238	0.00614034	0.00564143	LAMC2/MMP20/LAMA3/COL4A1/COL7A1/PXDN/COL5A1/MMP3/BMP1/MMP7/COL6A3/ITGB4/COL6A1/COL1A1/COL15A1/CTSB/ITGA6/PLEC/DST	19
DB	R-HSA-2029482	Regulation of actin dynamics for phagocytic cup formation	19/1342	61/10654	0.000112238	0.00614034	0.00564143	MYO10/ACTR3/PTK2/ACTB/WASF2/VAV2/ABL1/NF2/WASL/ARPC2/SYK/WIPF1/VAV3/NCK1/BAIAP2/ARPC1B/CRK/HSP90AA1/MYO9B	19
DB	R-HSA-6785807	Interleukin-4 and Interleukin-13 signaling	28/1342	108/10654	0.000122138	0.00641471	0.0058935	GATA3/RHOU/FN1/ANXA1/MYC/FOXO3/HSPA8/FASLG/MMP3/STAT1/PIK3R1/SOCS5/CCND1/POU2F1/ITGB1/LIF/BATF/FOXO1/IL6R/CXCL8/CEBPD/BCL6/HSP90AA1/CDKN1A/IL4R/HMOX1/IL10/IL1A	28
DB	R-HSA-8874081	MET activates PTK2 signaling	12/1342	30/10654	0.000147743	0.00746101	0.00685479	LAMC2/LAMA3/FN1/LAMC1/ITGA2/LAMB1/MET/COL5A1/PTK2/ITGB1/LAMA4/COL1A1	12
DB	R-HSA-400253	Circadian Clock	20/1342	70/10654	0.000277893	0.0133134	0.0122316	ARNTL/CREB1/NR3C1/BHLHE41/NPAS2/NFIL3/NRIP1/CHD9/SERPINE1/DBP/TBL1XR1/NAMPT/RAI1/CSNK1E/PER1/CSNK1D/NCOA2/CPT1A/CRTC3/MEF2D	20
DB	R-HSA-373755	Semaphorin interactions	19/1342	65/10654	0.000283911	0.0133134	0.0122316	ERBB2/GSK3B/NRP1/PLXNA2/MET/MYL12B/ITGA1/DPYSL2/CDK5R1/ITGB1/RHOC/DPYSL3/PTPRC/HSP90AA1/PIP5K1C/FYN/SEMA4D/PLXNA1/FES	19
DB	R-HSA-3000178	ECM proteoglycans	21/1342	76/10654	0.000327908	0.0148463	0.01364	TGFB2/TNC/LAMA3/COL4A1/FN1/APP/LAMC1/ITGA2/LAMB1/ITGAV/COL5A1/COL6A3/ITGB1/COL6A1/LAMA4/SERPINE1/COL1A1/ITGB5/AGRN/DAG1/HSPG2	21
DB	R-HSA-3928662	EPHB-mediated forward signaling	14/1342	42/10654	0.000404792	0.0177164	0.0162769	LYN/EFNB2/ACTR3/PTK2/KALRN/ARHGEF28/ACTB/WASL/ARPC2/ARPC1B/EPHB3/FYN/TIAM1/EFNB1	14
DB	R-HSA-4420097	VEGFA-VEGFR2 Pathway	25/1342	99/10654	0.000427092	0.0180894	0.0166196	CAV1/AXL/MAPKAP1/SHB/ITGAV/PTK2/AHCYL1/PIK3R1/BCAR1/PLCG1/ACTB/WASF2/VAV2/CTNND1/PTK2B/PRKCD/VAV3/NCK1/MAPK13/BAIAP2/CRK/HSP90AA1/FYN/NCK2/TRIB3	25
DB	R-HSA-186763	Downstream signal transduction	11/1342	29/10654	0.000480922	0.0197328	0.0181295	STAT1/PIK3R1/BCAR1/PLCG1/RAPGEF1/NCK1/PDGFB/CRK/SOS1/CRKL/NCK2	11
DB	R-HSA-9006335	Signaling by Erythropoietin	10/1342	25/10654	0.000529098	0.0210517	0.0193412	PIK3CG/IRS2/LYN/PIK3R1/PLCG1/RAPGEF1/PIK3CD/PLCG2/SOS1/CRKL	10
DB	R-HSA-512988	Interleukin-3, Interleukin-5 and GM-CSF signaling	15/1342	48/10654	0.000557197	0.0215177	0.0197693	LYN/CSF2/PIK3R1/RAPGEF1/YWHAZ/PIK3CD/INPPL1/SYK/CRK/INPP5D/FYN/PIK3R3/IL2RA/SOS1/CRKL	15
DB	R-HSA-73887	Death Receptor Signalling	32/1342	141/10654	0.000581123	0.0218004	0.0200291	TRIO/TAX1BP1/TIAM2/ARHGEF4/OTUD7B/FGD2/XIAP/BIRC3/FASLG/KALRN/NFKB1/ARHGEF10L/ARHGEF3/RIPK2/ARHGEF18/RACK1/NET1/VAV2/PRKCI/RBCK1/VAV3/ARHGEF19/ARHGDIA/HDAC1/NFKBIA/PLEKHG5/GNA13/ARHGEF1/SQSTM1/TIAM1/RIPK1/SOS1	32
DB	R-HSA-373760	L1CAM interactions	28/1342	119/10654	0.000685614	0.0231145	0.0212364	ALCAM/DNM3/NRP2/NRP1/LAMC1/ITGA2/LAMB1/HSPA8/MSN/ITGA1/ANK3/ITGAV/TUBA1A/DPYSL2/ACTB/ITGB1/TUBB6/GAP43/VAV2/TUBA4A/RANBP9/TUBB4B/LYPLA2/AP2A2/SPTBN4/RDX/CSNK2B/TUBB2A	28
DB	R-HSA-451927	Interleukin-2 family signaling	14/1342	44/10654	0.000690482	0.0231145	0.0212364	CSF2/STAT1/PIK3R1/PTK2B/PIK3CD/INPPL1/STAT4/SYK/LGALS9/IL15RA/INPP5D/PIK3R3/IL2RA/SOS1	14
DB	R-HSA-416482	G alpha (12/13) signalling events	21/1342	80/10654	0.000694132	0.0231145	0.0212364	TRIO/ADRA1D/TIAM2/ARHGEF4/FGD2/KALRN/ARHGEF10L/ARHGEF3/ARHGEF18/RHOC/NET1/VAV2/VAV3/ARHGEF19/GNB2/PLEKHG5/GNA13/ARHGEF1/TIAM1/GNB1/SOS1	21
DB	R-HSA-193648	NRAGE signals death through JNK	17/1342	59/10654	0.000701637	0.0231145	0.0212364	TRIO/TIAM2/ARHGEF4/FGD2/KALRN/ARHGEF10L/ARHGEF3/ARHGEF18/NET1/VAV2/VAV3/ARHGEF19/PLEKHG5/GNA13/ARHGEF1/TIAM1/SOS1	17
DB	R-HSA-446728	Cell junction organization	23/1342	91/10654	0.000704173	0.0231145	0.0212364	CDH13/LAMC2/LAMA3/NECTIN1/KRT5/LIMS1/CLDN23/F11R/ITGB4/ACTB/ITGB1/CLDN7/PARVA/CTNND1/PRKCI/CLDN4/CLDN14/CDH3/CLDN1/ITGA6/PLEC/DST/PARD3	23
DB	R-HSA-193704	p75 NTR receptor-mediated signalling	24/1342	97/10654	0.000757319	0.0237237	0.0217961	TRIO/TIAM2/ARHGEF4/FGD2/KALRN/NFKB1/ARHGEF10L/ARHGEF3/RIPK2/ARHGEF18/NET1/VAV2/PRKCI/VAV3/ARHGEF19/ARHGDIA/HDAC1/NFKBIA/PLEKHG5/GNA13/ARHGEF1/SQSTM1/TIAM1/SOS1	24
DB	R-HSA-418885	DCC mediated attractive signaling	7/1342	14/10654	0.000758868	0.0237237	0.0217961	TRIO/ABLIM1/PTK2/WASL/NCK1/ABLIM3/FYN	7
DB	R-HSA-114604	GPVI-mediated activation cascade	12/1342	35/10654	0.000780592	0.0238353	0.0218986	PIK3CG/LYN/PIK3R1/VAV2/PIK3R6/COL1A1/SYK/VAV3/FCER1G/PLCG2/FYN/PIK3R3	12
DB	R-HSA-2682334	EPH-Ephrin signaling	23/1342	92/10654	0.000829232	0.0242213	0.0222533	LYN/EFNB2/ADAM10/ACTR3/MYL12B/PTK2/KALRN/ARHGEF28/ACTB/EFNA1/VAV2/WASL/ARPC2/EFNA5/VAV3/ARPC1B/AP2A2/EPHB3/FYN/TIAM1/EFNB1/CLTB/NCK2	23
DB	R-HSA-912631	Regulation of signaling by CBL	9/1342	22/10654	0.000830128	0.0242213	0.0222533	LYN/PIK3R1/RAPGEF1/PIK3CD/SYK/CRK/FYN/PIK3R3/CRKL	9
DB	R-HSA-6798695	Neutrophil degranulation	84/1342	480/10654	0.000924542	0.0263896	0.0242454	DIAPH1/KCMF1/ANXA2/ATG7/CD44/FTH1/CYSTM1/CD58/ADAM10/CTSH/TSPAN14/SERPINA1/PECAM1/RAP2B/HSPA8/OSTF1/IST1/HEBP2/ITGAV/CHIT1/CEACAM3/NFKB1/RAB27A/APRT/CTSC/PTAFR/SLC2A3/CSTB/CAP1/SLC15A4/B4GALT1/ADGRG3/DDX3X/CAPN1/PTPRC/TUBB/BRI3/UBR4/NFAM1/ALDOA/DSP/ATP11B/CD300A/CTSD/PRKCD/VCL/PGAM1/DPP7/CD47/FCER1G/TUBB4B/FTL/LGALS3/STK10/FABP5/CTSB/SLC44A2/CD55/PFKL/DYNC1H1/ANO6/RAB10/P2RX1/UNC13D/HEXB/CNN2/BST…	84
DB	R-HSA-1474228	Degradation of the extracellular matrix	31/1342	140/10654	0.00108475	0.0303038	0.0278416	LAMC2/MMP20/LAMA3/COL4A1/CD44/FN1/ADAM10/LAMC1/COL7A1/LAMB1/HTRA1/COL5A1/MMP3/BMP1/MMP7/COL6A3/CAPN12/ELN/COL6A1/CAPN8/CAPN1/COL1A1/CTSD/CAPN10/MMP17/COL16A1/COL15A1/CTSB/ADAM8/HSPG2/MMP25	31
DB	R-HSA-75892	Platelet Adhesion to exposed collagen	7/1342	15/10654	0.00126896	0.0347112	0.0318909	LYN/ITGA2/ITGA1/ITGB1/COL1A1/FCER1G/FYN	7
DB	R-HSA-1474290	Collagen formation	22/1342	90/10654	0.00146299	0.0392022	0.0360169	LAMC2/MMP20/LAMA3/COL4A1/PLOD2/COL7A1/PLOD1/PXDN/COL5A1/MMP3/BMP1/MMP7/COL6A3/ITGB4/COL6A1/COL1A1/COL16A1/COL15A1/CTSB/ITGA6/PLEC/DST	22
DB	R-HSA-2871809	FCERI mediated Ca+2 mobilization	11/1342	33/10654	0.00166949	0.0438407	0.0402785	LYN/AHCYL1/PLCG1/VAV2/SYK/VAV3/FCER1G/PLCG2/NFATC1/SOS1/NFATC3	11
DB	R-HSA-210990	PECAM1 interactions	6/1342	12/10654	0.001855	0.0468388	0.043033	LYN/PECAM1/ITGAV/PLCG1/INPP5D/FYN	6
DB	R-HSA-4641265	Repression of WNT target genes	6/1342	12/10654	0.001855	0.0468388	0.043033	TCF7L2/TLE5/CTBP2/CTBP1/HDAC1/TCF7	6
DB	R-HSA-2173793	Transcriptional activity of SMAD2/SMAD3:SMAD4 heterotrimer	13/1342	44/10654	0.00226605	0.0540968	0.0497013	SMURF2/TFDP2/MYC/SKIL/UBE2D3/NEDD4L/SERPINE1/SP1/TRIM33/SKI/HDAC1/E2F4/SMAD3	13
DB	R-HSA-69231	Cyclin D associated events in G1	13/1342	44/10654	0.00226605	0.0540968	0.0497013	CDK6/E2F3/LYN/TFDP2/PTK6/CCND1/ABL1/CDKN1B/CDKN1C/E2F2/CDKN1A/E2F4/CDKN2C	13
DB	R-HSA-69236	G1 Phase	13/1342	44/10654	0.00226605	0.0540968	0.0497013	CDK6/E2F3/LYN/TFDP2/PTK6/CCND1/ABL1/CDKN1B/CDKN1C/E2F2/CDKN1A/E2F4/CDKN2C	13
DB	R-HSA-2424491	DAP12 signaling	10/1342	30/10654	0.00269246	0.0631286	0.0579992	PIK3R1/PLCG1/VAV2/HLA-E/SYK/VAV3/KLRK1/PLCG2/FYN/SOS1	10
DB	R-HSA-2142845	Hyaluronan metabolism	7/1342	17/10654	0.00305269	0.0703191	0.0646055	CD44/ABCC5/HAS2/HAS3/CEMIP/HEXB/SLC9A1	7
DB	R-HSA-400206	Regulation of lipid metabolism by Peroxisome proliferator-activated receptor alpha (PPARalpha)	26/1342	119/10654	0.00320212	0.0716819	0.0658576	PPARG/ARNTL/TIAM2/NPAS2/TNFRSF21/PPARGC1B/MED27/NR1H3/FHL2/SREBF2/PLIN2/ABCA1/CHD9/GRHL1/SP1/AHR/TBL1XR1/NCOA2/NCOA3/MED4/MED15/CPT1A/MED18/ESRRA/SIN3A/TRIB3	26
DB	R-HSA-2173788	Downregulation of TGF-beta receptor signaling	9/1342	26/10654	0.00326512	0.0716819	0.0658576	SMURF2/PMEPA1/SMURF1/TGFBR2/NEDD4L/XPO1/PPP1R15A/STUB1/SMAD3	9
DB	R-HSA-1483255	PI Metabolism	20/1342	84/10654	0.00327665	0.0716819	0.0658576	PIK3CG/RAB4A/PITPNB/TNFAIP8/INPP5F/INPP4A/PIK3R1/PIK3R6/PIK3CD/PLEKHA2/INPPL1/PI4KB/PIP4K2A/SBF1/SACM1L/GDPD5/PIP5K1C/INPP5D/PIK3R3/ARF1	20
DB	R-HSA-3928665	EPH-ephrin mediated repulsion of cells	14/1342	51/10654	0.00333023	0.0716819	0.0658576	LYN/EFNB2/ADAM10/ACTB/EFNA1/VAV2/EFNA5/VAV3/AP2A2/EPHB3/FYN/TIAM1/EFNB1/CLTB	14
DB	R-HSA-5663213	RHO GTPases Activate WASPs and WAVEs	11/1342	36/10654	0.00362958	0.076561	0.0703403	ACTR3/PTK2/ACTB/WASF2/ABL1/WASL/ARPC2/WIPF1/NCK1/BAIAP2/ARPC1B	11
DB	R-HSA-9006931	Signaling by Nuclear Receptors	54/1342	299/10654	0.00367353	0.076561	0.0703403	GATA3/FOXA1/CREB1/CAV1/KDM1A/FABP6/NRIP1/MYC/IGF1R/NR1H3/FOXO3/KANK1/ARL4C/PTK2/MMP3/H4-16/MMP7/PIK3R1/CCND1/SCD/XPO1/ABCA1/KAT2B/POU2F1/FASN/BTC/GNAT3/SP1/TBL1XR1/CDKN1B/RDH10/CXXC5/CTSD/H3-3A/NCOA2/NCOA3/GNB2/FABP5/TGFA/HDAC1/ALDH1A3/H2AC4/CETP/HSP90AA1/AGO2/CPT1A/TFF3/H2AC6/PIK3R3/GNB1/PTGES3/POLR2A/USF2/CYP26B1	54
DB	R-HSA-8862803	Deregulated CDK5 triggers multiple neurodegenerative pathways in Alzheimer's disease models	8/1342	22/10654	0.00387998	0.0783756	0.0720074	APP/FOXO3/FASLG/SOD2/LMNB1/CDK5R1/LMNA/CAPN1	8
DB	R-HSA-8863678	Neurodegenerative Diseases	8/1342	22/10654	0.00387998	0.0783756	0.0720074	APP/FOXO3/FASLG/SOD2/LMNB1/CDK5R1/LMNA/CAPN1	8
DB	R-HSA-187037	Signaling by NTRK1 (TRKA)	19/1342	80/10654	0.00421974	0.0839473	0.0771264	IRS2/CREB1/RALA/DNM3/RALB/PIK3R1/PLCG1/IRS1/ATF1/RAPGEF1/MEF2A/MAPK13/CRK/ADORA2A/DUSP4/AP2A2/DUSP6/SOS1/CRKL	19
DB	R-HSA-1368108	BMAL1:CLOCK,NPAS2 activates circadian gene expression	9/1342	27/10654	0.00435899	0.0854232	0.0784823	ARNTL/BHLHE41/NPAS2/CHD9/SERPINE1/DBP/TBL1XR1/NAMPT/NCOA2	9
DB	R-HSA-2871796	FCERI mediated MAPK activation	10/1342	32/10654	0.00456933	0.0882285	0.0810597	LYN/MAP3K1/PLCG1/VAV2/SYK/VAV3/FCER1G/PLCG2/MAPK10/SOS1	10
DB	R-HSA-399955	SEMA3A-Plexin repulsion signaling by inhibiting Integrin adhesion	6/1342	14/10654	0.00482125	0.0917434	0.0842891	NRP1/PLXNA2/PIP5K1C/FYN/PLXNA1/FES	6
DB	R-HSA-1989781	PPARA activates gene expression	25/1342	117/10654	0.00515759	0.0967417	0.0888812	PPARG/ARNTL/TIAM2/NPAS2/TNFRSF21/PPARGC1B/MED27/NR1H3/FHL2/SREBF2/PLIN2/ABCA1/CHD9/GRHL1/SP1/AHR/TBL1XR1/NCOA2/NCOA3/MED4/MED15/CPT1A/MED18/ESRRA/TRIB3	25
DB	R-HSA-2173795	Downregulation of SMAD2/3:SMAD4 transcriptional activity	8/1342	23/10654	0.00530248	0.0978287	0.0898799	SMURF2/SKIL/UBE2D3/NEDD4L/TRIM33/SKI/HDAC1/SMAD3	8
DB	R-HSA-1483257	Phospholipid metabolism	40/1342	212/10654	0.00539825	0.0978287	0.0898799	LIPH/PIK3CG/RAB4A/PLBD1/PLA2G15/PITPNB/TNFAIP8/OSBPL10/MBOAT1/INPP5F/INPP4A/GPCPD1/PIK3R1/MGLL/PLA2G4E/PLA2G2D/LPCAT4/CHKA/PISD/HADHA/PIK3R6/PIK3CD/PLEKHA2/INPPL1/PI4KB/PIP4K2A/PLB1/SLC44A2/SBF1/LPIN2/SACM1L/GDPD5/GPD2/PIP5K1C/INPP5D/PIK3R3/PLD6/CSNK2B/ARF1/PLAAT3	40
DB	R-HSA-204998	Cell death signalling via NRAGE, NRIF and NADE	18/1342	76/10654	0.00543907	0.0978287	0.0898799	TRIO/TIAM2/ARHGEF4/FGD2/KALRN/ARHGEF10L/ARHGEF3/ARHGEF18/NET1/VAV2/VAV3/ARHGEF19/PLEKHG5/GNA13/ARHGEF1/SQSTM1/TIAM1/SOS1	18
DB	R-HSA-1630316	Glycosaminoglycan metabolism	26/1342	124/10654	0.00570929	0.0991252	0.0910711	SDC1/EXT1/CD44/DSE/ABCC5/SLC26A2/SDC4/HS3ST1/ST3GAL1/SLC35D2/HAS2/NDST1/HAS3/B4GALT1/B3GNT3/CHST15/HS6ST1/CEMIP/CSPG4/CHSY1/HEXB/AGRN/CHST14/XYLT1/HSPG2/SLC9A1	26
DB	R-HSA-2129379	Molecules associated with elastic fibres	11/1342	38/10654	0.00573764	0.0991252	0.0910711	TGFB2/FN1/ITGB8/FBLN1/EFEMP1/ITGAV/ELN/ITGB1/FBLN2/ITGB5/LTBP2	11
DB	R-HSA-8950505	Gene and protein expression by JAK-STAT signaling after Interleukin-12 stimulation	11/1342	38/10654	0.00573764	0.0991252	0.0910711	MTAP/ANXA2/RALA/HNRNPF/MSN/SOD2/LMNB1/STAT4/CNN2/IL10/ARF1	11
