# Supplementary material for: Epigenomic mapping identifies an enhancer repertoire that regulates cell identity in bladder cancer through distinct transcription factor networks
Source: Oncogene. 2023 Mar 22;42(19):1524–42. doi: 10.1038/s41388-023-02662-1 (PMC10162941; doi:10.1038/s41388-023-02662-1)
Supplement: Supplementary file 14 — Table S5 [file 41388_2023_2662_MOESM14_ESM.xlsx]

## Sheet: TableS6_K27acpeaks_insideSE_dif
TableS5_H3K27acpeaks_insideSE_DifferentialBinding_Homer_and_Cistrome_analysis
seqnames	start	end	width	strand	Conc	Conc_Basals	Conc_Luminals	Fold	p.value	FDR	ID	GREAT_annot
chr5	174033184	174058654	25471	*	7.42	-1.76	8.25	-10.01	7.43e-36	1.89e-31	chr5:174033184-174058654	MSX2 (-105617), ENSG00000170091 (+573312)
chr5	54798591	54822735	24145	*	6.45	-1.76	7.28	-9.04	8.89e-33	1.13e-28	chr5:54798591-54822735	PPAP2A (+20134), SKIV2L2 (+207075)
chr3	53644299	53687317	43019	*	7.62	-0.92	8.45	-9.36	1.77e-29	1.5e-25	chr3:53644299-53687317	CACNA1D (+136732), CHDH (+214609)
chr5	31908999	31925029	16031	*	6.88	8.07	-1.06	9.14	2.63e-27	1.67e-23	chr5:31908999-31925029	GOLPH3 (+257442), PDZD2 (+277497)
chr1	228852048	228861428	9381	*	5.71	-1.76	6.54	-8.3	5.23e-22	2.66e-18	chr1:228852048-228861428	RHOU (-14086), RNF187 (+181976)
chr5	16996298	17004309	8012	*	5.06	6.24	-1.06	7.3	1.43e-19	6.05e-16	chr5:16996298-17004309	BASP1 (-217365), MYO10 (-63932)
chr20	49705457	49762413	56957	*	8.19	-1.76	9.02	-10.79	5.04e-19	1.83e-15	chr20:49705457-49762413	KCNG1 (-94269), NFATC2 (+425323)
chr5	139541130	139550618	9489	*	5.73	-1.76	6.55	-8.32	4.85e-17	1.32e-13	chr5:139541130-139550618	CYSTM1 (-8353), IGIP (+40353)
chr6	40125680	40142272	16593	*	6.27	-1.76	7.1	-8.86	5.08e-17	1.32e-13	chr6:40125680-40142272	MOCS1 (-238521), LRFN2 (+421228)
chr17	10666988	10684171	17184	*	6.23	-1.76	7.06	-8.82	5.17e-17	1.32e-13	chr17:10666988-10684171	TMEM220 (-41947), PIRT (+66182)
chr7	100183	103111	2929	*	4.45	5.63	-1.06	6.69	6.93e-16	1.6e-12	chr7:100183-103111	FAM20C (-91322)
chr21	42661188	42669707	8520	*	6.07	-0.7	6.89	-7.59	1.97e-15	4e-12	chr21:42661188-42669707	FAM3B (-23213), BACE2 (+125720)
chr19	50690773	50697952	7180	*	5.11	-1.76	5.93	-7.7	2.05e-15	4e-12	chr19:50690773-50697952	IZUMO2 (-27911), MYH14 (-12539)
chr3	53690432	53712784	22353	*	5.8	-1.76	6.63	-8.39	3.23e-15	5.87e-12	chr3:53690432-53712784	CACNA1D (+172532), CHDH (+178809)
chr5	147191176	147221557	30382	*	6.43	0.04	7.26	-7.21	4.86e-15	8.23e-12	chr5:147191176-147221557	JAKMIP2 (-44029), SPINK1 (+4982)
chr18	71862242	71889152	26911	*	5.61	-1.76	6.44	-8.2	1.49e-14	2.36e-11	chr18:71862242-71889152	TIMM21 (+59951), CYB5A (+83554)
chr11	71185848	71195637	9790	*	5.5	-1.76	6.33	-8.09	2.06e-14	3.08e-11	chr11:71185848-71195637	KRTAP5-7 (-47570), NADSYN1 (+26588)
chr7	54867655	54873176	5522	*	6.56	7.75	-1.06	8.82	2.93e-14	4.14e-11	chr7:54867655-54873176	EGFR (-216378), SEC61G (-42749)
chr1	209490839	209494806	3968	*	4.05	5.22	-1.06	6.28	3.36e-14	4.5e-11	chr1:209490839-209494806	CAMK1G (-264239)
chr6	3709600	3720147	10548	*	4.96	-1.76	5.79	-7.55	3.8e-14	4.62e-11	chr6:3709600-3720147	SLC22A23 (-258081), PXDC1 (+37386)
chr19	33805039	33815068	10030	*	5.22	-1.76	6.05	-7.81	3.81e-14	4.62e-11	chr19:33805039-33815068	CEBPG (-54182), CEBPA (-16584)
chr2	16103590	16114158	10569	*	6.18	-1.76	7.01	-8.78	4.62e-14	5.34e-11	chr2:16103590-16114158	MYCN (+28188), FAM49A (+738228)
chr22	27868073	27878001	9929	*	7.03	8.2	1.87	6.33	3.29e-13	3.63e-10	chr22:27868073-27878001	MN1 (+324449), CRYBA4 (+855109)
chr15	65208057	65219512	11456	*	5.24	-0.67	6.06	-6.73	5.35e-13	5.66e-10	chr15:65208057-65219512	ANKDD1A (+9684), SPG21 (+68489)
chr3	51390498	51397054	6557	*	4.61	-1.32	5.43	-6.75	8.52e-13	8.67e-10	chr3:51390498-51397054	MANF (-28702), DOCK3 (+681104)
chr12	115016339	115031669	15331	*	5.8	-1.76	6.63	-8.39	2.52e-12	2.46e-09	chr12:115016339-115031669	TBX5 (-177757), TBX3 (+97391)
chr21	42889493	42903358	13866	*	4.8	-1.76	5.62	-7.38	7.06e-12	6.65e-09	chr21:42889493-42903358	TMPRSS2 (-16434), RIPK4 (+290840)
chr14	61618686	61623161	4476	*	4.71	5.89	-1.06	6.95	7.58e-12	6.88e-09	chr14:61618686-61623161	TRMT5 (-172848), TMEM30B (+127634)
chr6	31189202	31203611	14410	*	6.48	0.65	7.3	-6.64	1.41e-11	1.23e-08	chr6:31189202-31203611	POU5F1 (-57937), HLA-B (+128557)
chr6	40096333	40120459	24127	*	5.94	-0.48	6.77	-7.24	1.59e-11	1.34e-08	chr6:40096333-40120459	MOCS1 (-212941), LRFN2 (+446808)
chr21	18843298	18850268	6971	*	4.22	-1.76	5.04	-6.8	2.07e-11	1.69e-08	chr21:18843298-18850268	CXADR (-37917)
chr6	40356893	40383568	26676	*	6.42	0.29	7.24	-6.95	2.28e-11	1.78e-08	chr6:40356893-40383568	MOCS1 (-474776), LRFN2 (+184973)
chr9	118389265	118396124	6860	*	3.54	4.7	-1.06	5.77	2.32e-11	1.78e-08	chr9:118389265-118396124	PAPPA (-523388), DEC1 (+488598)
chr18	71907562	71910960	3399	*	3.59	-1.76	4.41	-6.17	4.11e-11	3.07e-08	chr18:71907562-71910960	CYB5A (+49990), TIMM21 (+93515)
chr3	105077081	105079088	2008	*	3.5	4.66	-1.06	5.73	8.82e-11	6.25e-08	chr3:105077081-105079088	ALCAM (-7668)
chr16	48988872	49000646	11775	*	6.26	7.44	0.64	6.8	8.85e-11	6.25e-08	chr16:48988872-49000646	N4BP1 (-350639), CBLN1 (+320983)
chr16	81296371	81330541	34171	*	7.94	1.85	8.76	-6.91	9.85e-11	6.77e-08	chr16:81296371-81330541	GAN (-35101), BCMO1 (+41403)
chr3	53600111	53608744	8634	*	3.97	-1.76	4.78	-6.55	1.39e-10	9.33e-08	chr3:53600111-53608744	CACNA1D (+75352), CHDH (+275989)
chr3	53615812	53634232	18421	*	4.76	-1.76	5.58	-7.34	1.44e-10	9.41e-08	chr3:53615812-53634232	CACNA1D (+95946), CHDH (+255395)
chr16	23209722	23225115	15394	*	4.78	-1.76	5.6	-7.36	1.7e-10	1.08e-07	chr16:23209722-23225115	SCNN1B (-96172), SCNN1G (+23383)
chr1	229270704	229287948	17245	*	5.75	-0.47	6.57	-7.04	1.85e-10	1.15e-07	chr1:229270704-229287948	TMEM78 (-106057), RHOU (+408502)
chr5	34444899	34456278	11380	*	5.29	-1.76	6.12	-7.88	2.15e-10	1.3e-07	chr5:34444899-34456278	ENSG00000273294 (-325956), RAI14 (-234070)
chr11	102856086	102860303	4218	*	3.38	4.54	-1.06	5.6	2.55e-10	1.51e-07	chr11:102856086-102860303	MMP13 (-31732), DCUN1D5 (+104749)
chr12	114965367	114977928	12562	*	4.87	-1.76	5.7	-7.46	2.99e-10	1.73e-07	chr12:114965367-114977928	TBX5 (-125401), TBX3 (+149747)
chr16	75161860	75166204	4345	*	4	-1.76	4.82	-6.58	3.64e-10	2.06e-07	chr16:75161860-75166204	ZFP1 (-18448), LDHD (-13367)
chr11	27468604	27471512	2909	*	2.91	4.05	-1.06	5.11	3.87e-10	2.14e-07	chr11:27468604-27471512	LGR4 (+24235), BBOX1 (+407549)
chr17	10655632	10663446	7815	*	4.23	-1.76	5.05	-6.81	4.22e-10	2.28e-07	chr17:10655632-10663446	TMEM220 (-25906), PIRT (+82223)
chr15	57952731	57956012	3282	*	3.57	-1.76	4.38	-6.14	4.57e-10	2.42e-07	chr15:57952731-57956012	POLR2M (-44455), MYZAP (+70233)
chr8	128792137	128797722	5586	*	4.11	-1.76	4.93	-6.69	7.65e-10	3.97e-07	chr8:128792137-128797722	MYC (+46600), TMEM75 (+165661)
chr2	201616167	201623980	7814	*	5.11	6.25	1.1	5.15	9.66e-10	4.91e-07	chr2:201616167-201623980	BZW1 (-57005), AOX1 (+169483)
chr6	16634945	16644693	9749	*	4.81	5.95	0.93	5.02	9.99e-10	4.98e-07	chr6:16634945-16644693	ATXN1 (+121868), GMPR (+401008)
chr5	16956015	16961895	5881	*	3.79	4.95	-0.85	5.79	1.03e-09	5.04e-07	chr5:16956015-16961895	BASP1 (-258714), MYO10 (-22583)
chr15	63388281	63389988	1708	*	2.62	3.71	-0.41	4.13	1.45e-09	6.93e-07	chr15:63388281-63389988	LACTB (-24864), TPM1 (+54251)
chr1	3035660	3057369	21710	*	5.1	-1.76	5.93	-7.69	1.68e-09	7.93e-07	chr1:3035660-3057369	ARHGEF16 (-324475), PRDM16 (+60740)
chr20	45630960	45643444	12485	*	4.55	-1.76	5.37	-7.13	1.74e-09	8.03e-07	chr20:45630960-45643444	EYA2 (+113939), ZMYND8 (+348212)
chr10	93310640	93321001	10362	*	6.61	3.01	7.39	-4.37	1.98e-09	8.99e-07	chr10:93310640-93321001	PPP1R3C (+76990), HECTD2 (+145719)
chr16	22389431	22401539	12109	*	5.37	0.67	6.17	-5.51	2.18e-09	9.58e-07	chr16:22389431-22401539	NPIPB5 (-129359), CDR2 (-9547)
chr3	62569143	62577264	8122	*	3.75	4.91	-1.06	5.98	2.18e-09	9.58e-07	chr3:62569143-62577264	FEZF2 (-214014), CADPS (+287850)
chr10	92084311	92087555	3245	*	3.29	4.44	-1.06	5.5	2.35e-09	1.01e-06	chr10:92084311-92087555	HTR7 (+531522), KIF20B (+624566)
chr6	47420163	47435248	15086	*	4.93	-0.15	5.74	-5.89	2.39e-09	1.01e-06	chr6:47420163-47435248	TNFRSF21 (-150065), CD2AP (-17819)
chr16	19029098	19042946	13849	*	5.68	-0.1	6.49	-6.6	2.79e-09	1.16e-06	chr16:19029098-19042946	COQ7 (-42899), TMC7 (+40766)
chr11	120149074	120154104	5031	*	5.51	-0.36	6.33	-6.69	3.19e-09	1.31e-06	chr11:120149074-120154104	TMEM136 (-44416), POU2F3 (+44240)
chr8	101896424	101900224	3801	*	3.28	4.43	-0.95	5.38	3.55e-09	1.43e-06	chr8:101896424-101900224	PABPC1 (-163384), YWHAZ (+66887)
chr1	92324393	92347438	23046	*	7.19	2.52	7.99	-5.48	3.65e-09	1.45e-06	chr1:92324393-92347438	TGFBR3 (+15871), CDC7 (+369251)
chr21	36533451	36536888	3438	*	3.34	4.46	-0.34	4.8	4.04e-09	1.58e-06	chr21:36533451-36536888	RUNX1 (-113529), SETD4 (+897389)
chr15	57830190	57835720	5531	*	4.11	-1.56	4.92	-6.48	4.26e-09	1.64e-06	chr15:57830190-57835720	GCOM1 (-51151), CGNL1 (+164252)
chr21	36531584	36533294	1711	*	2.45	3.54	-0.64	4.18	4.51e-09	1.71e-06	chr21:36531584-36533294	RUNX1 (-110798), SETD4 (+900120)
chr12	14686813	14695297	8485	*	4.22	-1.28	5.04	-6.32	4.68e-09	1.75e-06	chr12:14686813-14695297	PLBD1 (+30228), ATF7IP (+172439)
chr1	30052429	30060909	8481	*	4.27	5.43	-0.41	5.84	4.99e-09	1.84e-06	chr1:30052429-30060909	PTPRU (+493641)
chr9	19395167	19416165	20999	*	7.89	5.88	8.55	-2.67	5.71e-09	2.08e-06	chr9:19395167-19416165	ACER2 (-3391)
chr5	16866842	16872715	5874	*	5.1	6.22	1.49	4.73	5.9e-09	2.11e-06	chr5:16866842-16872715	FAM134B (-252612), MYO10 (+66593)
chr3	118873549	118884694	11146	*	6.15	1.5	6.96	-5.45	6.06e-09	2.14e-06	chr3:118873549-118884694	IGSF11 (-125387), UPK1B (-13243)
chr7	41724404	41751464	27061	*	8.74	9.74	6.6	3.14	6.22e-09	2.17e-06	chr7:41724404-41751464	INHBA (+4772)
chr11	134366924	134376021	9098	*	3.99	-1.76	4.8	-6.57	7.41e-09	2.54e-06	chr11:134366924-134376021	B3GAT1 (-109226)
chr15	71423393	71426828	3436	*	3.17	4.3	-0.64	4.94	8.44e-09	2.86e-06	chr15:71423393-71426828	SENP8 (-984081), THSD4 (+35820)
chr20	11098051	11102196	4146	*	3.89	5.02	0	5.02	8.59e-09	2.87e-06	chr20:11098051-11102196	BTBD3 (-771352), JAG1 (-445430)
chr11	70340113	70354478	14366	*	5.85	0.27	6.67	-6.4	8.69e-09	2.87e-06	chr11:70340113-70354478	CTTN (+102649), SHANK2 (+511076)
chr2	109521062	109528071	7010	*	3.58	-1.76	4.39	-6.16	9.65e-09	3.14e-06	chr2:109521062-109528071	EDAR (+81261), RANBP2 (+188630)
chr13	31397069	31412638	15570	*	6.82	7.92	3.65	4.28	1.02e-08	3.28e-06	chr13:31397069-31412638	MEDAG (-75474), ALOX5AP (+95209)
chr9	118366987	118368914	1928	*	2.81	3.93	-0.7	4.63	1.11e-08	3.54e-06	chr9:118366987-118368914	PAPPA (-548132), DEC1 (+463854)
chr19	30344814	30357125	12312	*	4.5	-1.76	5.32	-7.09	1.15e-08	3.55e-06	chr19:30344814-30357125	URI1 (-82188), CCNE1 (+48165)
chr8	94831066	94844610	13545	*	5.36	6.52	0.91	5.61	1.15e-08	3.55e-06	chr8:94831066-94844610	PDP1 (-91337), TMEM67 (+70753)
chr17	80096640	80104718	8079	*	4.41	-0.95	5.22	-6.17	1.19e-08	3.65e-06	chr17:80096640-80104718	FASN (-44471), CCDC57 (+70010)
chr16	23248317	23255323	7007	*	3.92	-1.76	4.74	-6.51	1.23e-08	3.71e-06	chr16:23248317-23255323	SCNN1B (-61771), SCNN1G (+57784)
chr1	209760341	209763512	3172	*	2.54	3.66	-1.06	4.73	1.24e-08	3.71e-06	chr1:209760341-209763512	CAMK1G (+4865), LAMB3 (+62752)
chr9	21744152	21749868	5717	*	4.17	5.33	-0.76	6.1	1.29e-08	3.83e-06	chr9:21744152-21749868	IFNE (-264698), MTAP (-55532)
chr18	45899564	45905982	6419	*	2.83	-1.76	3.64	-5.4	1.38e-08	4.05e-06	chr18:45899564-45905982	ZBTB7C (-210836), CTIF (-162756)
chr6	39988450	39992104	3655	*	4.06	-1.76	4.87	-6.64	1.43e-08	4.13e-06	chr6:39988450-39992104	MOCS1 (-94822), LRFN2 (+564927)
chr7	55027371	55040081	12711	*	10.11	11.3	3.71	7.59	1.47e-08	4.2e-06	chr7:55027371-55040081	SEC61G (-206059), EGFR (-53068)
chr11	7669199	7679243	10045	*	3.5	-1.56	4.31	-5.87	1.63e-08	4.62e-06	chr11:7669199-7679243	CYB5R2 (+21218), PPFIBP2 (+139220)
chr21	40948366	40954545	6180	*	4.38	-1.07	5.19	-6.26	1.75e-08	4.9e-06	chr21:40948366-40954545	IGSF5 (-165878), B3GALT5 (+23087)
chr3	5674716	5679693	4978	*	6.09	0.95	6.9	-5.95	1.78e-08	4.91e-06	chr3:5674716-5679693	EDEM1 (+447847)
chr20	4467732	4474193	6462	*	4.07	5.24	-1.06	6.31	2.04e-08	5.57e-06	chr20:4467732-4474193	ADRA1D (-241242), PRNP (-195919)
chr5	16854858	16858203	3346	*	3.04	4.19	-1.06	5.25	2.37e-08	6.4e-06	chr5:16854858-16858203	FAM134B (-239364), MYO10 (+79841)
chr1	246885938	246905659	19722	*	8.22	6.31	8.87	-2.55	2.71e-08	7.19e-06	chr1:246885938-246905659	SCCPDH (+8450), AHCTF1 (+198927)
chr6	20808607	20813671	5065	*	7.24	8.37	3.52	4.86	2.71e-08	7.19e-06	chr6:20808607-20813671	SOX4 (-782833), CDKAL1 (+276451)
chr20	46442811	46452032	9222	*	5.43	6.55	1.81	4.74	2.81e-08	7.37e-06	chr20:46442811-46452032	SULF2 (-32092), PREX1 (+996998)
chr10	8053813	8057559	3747	*	3.26	-1.48	4.07	-5.55	3.17e-08	8.22e-06	chr10:8053813-8057559	GATA3 (-40970), TAF3 (+195219)
chr6	40343504	40353663	10160	*	3.4	-1.76	4.22	-5.98	3.49e-08	8.96e-06	chr6:40343504-40353663	MOCS1 (-453129), LRFN2 (+206620)
chr21	43967480	43975852	8373	*	3.46	-1.76	4.27	-6.03	3.53e-08	8.98e-06	chr21:43967480-43975852	PDE9A (-102199), SLC37A1 (+37642)
chr2	128371564	128374831	3268	*	3.99	5.16	-1.06	6.22	3.85e-08	9.69e-06	chr2:128371564-128374831	GPR17 (-30241), MYO7B (+79820)
chr16	48983350	48987480	4131	*	3.77	4.91	-0.12	5.02	4.18e-08	1.04e-05	chr16:48983350-48987480	N4BP1 (-341295), CBLN1 (+330327)
chr7	155658014	155661095	3082	*	3.54	-1.76	4.35	-6.12	4.43e-08	1.09e-05	chr7:155658014-155661095	SHH (-54588), C7orf13 (+773793)
chr11	13234228	13242276	8049	*	6.14	7.27	2.52	4.74	4.6e-08	1.12e-05	chr11:13234228-13242276	ARNTL (-61093), TEAD1 (+471664)
chr12	64321781	64324198	2418	*	2.06	3.14	-0.82	3.96	4.71e-08	1.14e-05	chr12:64321781-64324198	SRGAP1 (+84917), C12orf66 (+293081)
chr7	55045825	55047025	1201	*	4.7	5.87	-0.32	6.19	5.32e-08	1.28e-05	chr7:55045825-55047025	SEC61G (-218758), EGFR (-40369)
chr17	36146811	36157435	10625	*	4.27	-1.62	5.09	-6.71	5.59e-08	1.33e-05	chr17:36146811-36157435	TBC1D3F (-131848), HNF1B (-46886)
chr11	134383251	134393240	9990	*	3.99	-1.76	4.81	-6.58	5.75e-08	1.33e-05	chr11:134383251-134393240	B3GAT1 (-125999)
chr5	34507536	34513313	5778	*	4.56	0.46	5.35	-4.89	5.76e-08	1.33e-05	chr5:34507536-34513313	ENSG00000273294 (-385792), RAI14 (-174234)
chr3	14154779	14161539	6761	*	3.91	0.35	4.69	-4.34	5.77e-08	1.33e-05	chr3:14154779-14161539	WNT7A (-236541), CHCHD4 (+8211)
chr5	17020007	17025928	5922	*	4.47	5.6	0.87	4.73	5.93e-08	1.36e-05	chr5:17020007-17025928	BASP1 (-194701), MYO10 (-86596)
chr9	19196325	19205125	8801	*	4.65	0.06	5.45	-5.39	6.51e-08	1.46e-05	chr9:19196325-19205125	PLIN2 (-73151), DENND4C (-29708)
chr2	24602831	24606266	3436	*	3.32	-1.64	4.13	-5.77	6.57e-08	1.46e-05	chr2:24602831-24606266	NCOA1 (-110252), ITSN2 (-20966)
chr2	208044039	208050905	6867	*	4.57	5.71	0.64	5.07	6.58e-08	1.46e-05	chr2:208044039-208050905	CREB1 (-347144), KLF7 (-16803)
chr8	101641430	101700319	58890	*	10.34	6.15	11.14	-4.99	6.65e-08	1.46e-05	chr8:101641430-101700319	SNX31 (-8982), PABPC1 (+64065)
chr14	106020691	106024110	3420	*	3.27	-1.76	4.08	-5.84	6.65e-08	1.46e-05	chr14:106020691-106024110	TMEM121 (+29461)
chr16	82732213	82735284	3072	*	2.75	3.88	-1.06	4.95	6.96e-08	1.51e-05	chr16:82732213-82735284	CDH13 (+73179)
chr2	128376299	128383743	7445	*	4.89	6.03	0.77	5.26	7.5e-08	1.62e-05	chr2:128376299-128383743	GPR17 (-23418), MYO7B (+86643)
chr5	174058914	174066660	7747	*	3.67	-1.76	4.49	-6.25	7.78e-08	1.66e-05	chr5:174058914-174066660	MSX2 (-88749), ENSG00000170091 (+590180)
chr10	3295662	3310929	15268	*	5.88	0.72	6.69	-5.97	8.72e-08	1.85e-05	chr10:3295662-3310929	PITRM1 (-88293), KLF6 (+524171)
chr17	55471233	55475128	3896	*	3.02	-1.64	3.82	-5.46	9.38e-08	1.97e-05	chr17:55471233-55475128	MSI2 (+139286), CCDC182 (+349492)
chr11	13243252	13245858	2607	*	3.12	4.22	-0.08	4.3	9.82e-08	2.04e-05	chr11:13243252-13245858	ARNTL (-54790), TEAD1 (+477967)
chr11	10577394	10580669	3276	*	2.54	-1.36	3.33	-4.69	9.89e-08	2.04e-05	chr11:10577394-10580669	RNF141 (-16268), LYVE1 (+11206)
chr6	40033064	40057327	24264	*	5.53	0.41	6.34	-5.93	1.04e-07	2.13e-05	chr6:40033064-40057327	MOCS1 (-149741), LRFN2 (+510008)
chr14	59768428	59771027	2600	*	3.16	4.27	-0.24	4.51	1.05e-07	2.13e-05	chr14:59768428-59771027	DAAM1 (+39555), GPR135 (+162332)
chr8	124227429	124229540	2112	*	3.01	4.15	-0.85	5	1.05e-07	2.13e-05	chr8:124227429-124229540	FAM83A (+37198), ZHX1 (+58250)
chr2	180152315	180154258	1944	*	2.57	-1.76	3.37	-5.13	1.1e-07	2.19e-05	chr2:180152315-180154258	SESTD1 (-23770), ZNF385B (+572945)
chr5	35873340	35886283	12944	*	6.42	7.52	3.09	4.43	1.1e-07	2.19e-05	chr5:35873340-35886283	IL7R (+22861), CAPSL (+59069)
chr8	38596791	38605101	8311	*	4.96	-0.06	5.77	-5.83	1.14e-07	2.25e-05	chr8:38596791-38605101	FGFR1 (-275583), TACC1 (-43776)
chr5	142637337	142645229	7893	*	4.83	5.95	1.17	4.78	1.17e-07	2.28e-05	chr5:142637337-142645229	NR3C1 (+141971), ARHGAP26 (+491334)
chr19	42235797	42253171	17375	*	5.98	0.99	6.79	-5.79	1.2e-07	2.31e-05	chr19:42235797-42253171	CEACAM6 (-14845), CEACAM5 (+31947)
chr18	21421432	21431442	10011	*	4.77	5.91	0.92	4.99	1.2e-07	2.31e-05	chr18:21421432-21431442	CABYR (-292505), LAMA3 (+157030)
chr11	70976744	70983779	7036	*	3.11	-1.76	3.92	-5.68	1.43e-07	2.72e-05	chr11:70976744-70983779	SHANK2 (-121890), DHCR7 (+179219)
chr16	82020924	82022451	1528	*	2.93	-1.76	3.74	-5.5	1.49e-07	2.82e-05	chr16:82020924-82022451	SDR42E1 (+23405), PLCG2 (+208825)
chr20	4693091	4694998	1908	*	2.19	3.29	-1.06	4.36	1.53e-07	2.88e-05	chr20:4693091-4694998	PRND (-8511), PRNP (+27163)
chr17	36124304	36134577	10274	*	3.85	-1.76	4.67	-6.44	1.56e-07	2.91e-05	chr17:36124304-36134577	TBC1D3F (-154530), HNF1B (-24204)
chr2	26474213	26484404	10192	*	4.29	-0.16	5.09	-5.24	1.65e-07	3.06e-05	chr2:26474213-26484404	HADHB (+11546), GPR113 (+62608)
chr21	43979134	43983789	4656	*	3.28	-1.76	4.09	-5.85	1.7e-07	3.12e-05	chr21:43979134-43983789	PDE9A (-92403), SLC37A1 (+47438)
chr2	237719880	237729997	10118	*	4.71	-0.25	5.52	-5.78	1.71e-07	3.12e-05	chr2:237719880-237729997	COPS8 (-269016), ACKR3 (+246655)
chr18	21183969	21187881	3913	*	3.06	-1.1	3.85	-4.95	1.73e-07	3.14e-05	chr18:21183969-21187881	LAMA3 (-83482), NPC1 (-19063)
chr17	69894467	69900509	6043	*	5.03	6.17	1.07	5.1	1.77e-07	3.16e-05	chr17:69894467-69900509	SOX9 (-219673)
chr5	36645990	36647394	1405	*	1.96	3.03	-0.83	3.87	1.77e-07	3.16e-05	chr5:36645990-36647394	NIPBL (-230169), SLC1A3 (+40235)
chr18	21188308	21193536	5229	*	4.48	-0.05	5.29	-5.33	1.81e-07	3.22e-05	chr18:21188308-21193536	LAMA3 (-78485), NPC1 (-24060)
chr1	20130814	20146563	15750	*	5.54	0.41	6.36	-5.95	1.82e-07	3.22e-05	chr1:20130814-20146563	TMCO4 (-12279), RNF186 (+3082)
chr17	64975535	64979002	3468	*	2.79	3.92	-0.95	4.87	1.89e-07	3.31e-05	chr17:64975535-64979002	CACNG1 (-63437), CACNG4 (+16243)
chr5	38825081	38835526	10446	*	5.26	6.41	1.15	5.26	1.9e-07	3.31e-05	chr5:38825081-38835526	LIFR (-234798), OSMR (-15797)
chr15	101285907	101294161	8255	*	3.97	5.13	-0.72	5.85	2.07e-07	3.58e-05	chr15:101285907-101294161	ALDH1A3 (-129547), ASB7 (+147295)
chr1	218593384	218600210	6827	*	3.86	5	-0.12	5.12	2.27e-07	3.89e-05	chr1:218593384-218600210	LYPLAL1 (-750389), TGFB2 (+77220)
chr5	35922425	35924977	2553	*	4.24	5.34	1.09	4.25	2.36e-07	4.02e-05	chr5:35922425-35924977	CAPSL (+15180), IL7R (+66750)
chr21	43214877	43217393	2517	*	2.58	-1.76	3.38	-5.14	2.37e-07	4.02e-05	chr21:43214877-43217393	RIPK4 (-28869), PRDM15 (+83456)
chr21	41041497	41043597	2101	*	2.84	-1.76	3.64	-5.41	2.44e-07	4.1e-05	chr21:41041497-41043597	IGSF5 (-74787), B3GALT5 (+114178)
chr10	5094218	5097060	2843	*	3.27	-0.74	4.06	-4.8	2.54e-07	4.25e-05	chr10:5094218-5097060	AKR1C2 (-49424), AKR1C3 (-40346)
chr1	234934747	234939326	4580	*	3.51	4.61	0.3	4.31	2.57e-07	4.27e-05	chr1:234934747-234939326	IRF2BP2 (-191766), TOMM20 (+355214)
chr10	105688118	105694233	6116	*	4.09	-0.28	4.89	-5.17	2.62e-07	4.33e-05	chr10:105688118-105694233	SLK (-35783), OBFC1 (-13213)
chr2	196484568	196489007	4440	*	2.32	3.44	-1.06	4.5	2.68e-07	4.35e-05	chr2:196484568-196489007	SLC39A10 (-34683)
chr21	43384136	43396285	12150	*	5.19	0.5	6	-5.5	2.68e-07	4.35e-05	chr21:43384136-43396285	C2CD2 (-16212), ZBTB21 (+40255)
chr9	127413994	127416468	2475	*	4.2	5.31	0.81	4.5	2.69e-07	4.35e-05	chr9:127413994-127416468	NR5A1 (-145522), NR6A1 (+118325)
chr6	82444554	82446240	1687	*	1.97	3.05	-1.01	4.06	2.75e-07	4.42e-05	chr6:82444554-82446240	FAM46A (+17028)
chr21	42687025	42696197	9173	*	6.11	0.94	6.92	-5.98	2.82e-07	4.51e-05	chr21:42687025-42696197	MX2 (-42259), FAM3B (+2950)
chr2	106039969	106052155	12187	*	6.55	2.97	7.32	-4.35	2.94e-07	4.66e-05	chr2:106039969-106052155	NCK2 (-315292), FHL2 (-30381)
chr12	115146177	115154329	8153	*	4.41	-0.82	5.22	-6.04	2.95e-07	4.66e-05	chr12:115146177-115154329	TBX3 (-28858)
chr5	174115303	174127543	12241	*	3.19	-1.76	4	-5.77	3.04e-07	4.78e-05	chr5:174115303-174127543	MSX2 (-30113), ENSG00000170091 (+648816)
chr1	246906481	246919516	13036	*	4.72	0.67	5.51	-4.85	3.09e-07	4.82e-05	chr1:246906481-246919516	SCCPDH (+25650), AHCTF1 (+181727)
chr2	242523221	242524317	1097	*	2.67	-1.43	3.46	-4.89	3.11e-07	4.83e-05	chr2:242523221-242524317	BOK (+25633), THAP4 (+53095)
chr5	17010553	17018241	7689	*	3.44	4.6	-0.95	5.55	3.13e-07	4.83e-05	chr5:17010553-17018241	BASP1 (-203272), MYO10 (-78025)
chr21	36663280	36668698	5419	*	4.67	5.79	1.07	4.72	3.26e-07	4.99e-05	chr21:36663280-36668698	RUNX1 (-244348), SETD4 (+766570)
chr12	107874992	107881865	6874	*	3.37	-1.76	4.18	-5.95	3.28e-07	4.99e-05	chr12:107874992-107881865	PWP1 (-201080), BTBD11 (+166239)
chr1	218582465	218586068	3604	*	2.78	3.91	-1.06	4.98	3.35e-07	5.08e-05	chr1:218582465-218586068	LYPLAL1 (-762919), TGFB2 (+64690)
chr17	74635806	74645250	9445	*	5.2	1.1	6	-4.89	3.45e-07	5.2e-05	chr17:74635806-74645250	ST6GALNAC1 (-608)
chr3	5683961	5696796	12836	*	6.93	2.59	7.73	-5.13	3.48e-07	5.21e-05	chr3:5683961-5696796	EDEM1 (+461021)
chr17	69513446	69519665	6220	*	3.89	5.04	-0.36	5.4	3.57e-07	5.3e-05	chr17:69513446-69519665	SOX9 (-600605)
chr1	120239080	120242283	3204	*	2.93	-1.76	3.74	-5.5	3.84e-07	5.64e-05	chr1:120239080-120242283	ZNF697 (-50286), PHGDH (-13828)
chr6	129826085	129830962	4878	*	4.05	0.49	4.83	-4.33	3.84e-07	5.64e-05	chr6:129826085-129830962	ARHGAP18 (+202846), LAMA2 (+624182)
chr7	54890916	54912842	21927	*	11.46	12.63	5.66	6.97	4.06e-07	5.9e-05	chr7:54890916-54912842	EGFR (-184915), SEC61G (-74212)
chr3	123548913	123555016	6104	*	4.28	5.4	0.74	4.66	4.06e-07	5.9e-05	chr3:123548913-123555016	PTPLB (-247933), MYLK (+51184)
chr10	18922489	18933201	10713	*	5.34	1.03	6.14	-5.1	4.18e-07	6e-05	chr10:18922489-18933201	NSUN6 (+12706), CACNB2 (+498239)
chr9	118398751	118400761	2011	*	2.44	3.52	-0.46	3.98	4.18e-07	6e-05	chr9:118398751-118400761	PAPPA (-516327), DEC1 (+495659)
chr3	105069090	105075898	6809	*	5.29	6.41	1.84	4.57	4.26e-07	6.05e-05	chr3:105069090-105075898	ALCAM (-13259)
chr3	11775509	11778446	2938	*	2.35	-1.76	3.14	-4.91	4.27e-07	6.05e-05	chr3:11775509-11778446	VGLL4 (-91580), TAMM41 (+111415)
chr16	11131546	11134555	3010	*	2.49	3.58	-0.46	4.03	4.28e-07	6.05e-05	chr16:11131546-11134555	CLEC16A (+94706), SOCS1 (+216985)
chr4	40456671	40465107	8437	*	4.96	1.1	5.75	-4.64	4.53e-07	6.37e-05	chr4:40456671-40465107	RBM47 (+55886), CHRNA9 (+123543)
chr4	186737260	186748045	10786	*	3.7	-1.36	4.51	-5.87	4.59e-07	6.41e-05	chr4:186737260-186748045	PDLIM3 (-285991), SORBS2 (+135153)
chr7	79465	96680	17216	*	7.82	8.92	4.67	4.24	4.93e-07	6.84e-05	chr7:79465-96680	FAM20C (-104896)
chr7	55051860	55059414	7555	*	8.27	9.44	3.32	6.12	5.03e-07	6.95e-05	chr7:55051860-55059414	SEC61G (-227970), EGFR (-31157)
chr12	115056987	115082328	25342	*	6.92	1.35	7.74	-6.39	5.2e-07	7.15e-05	chr12:115056987-115082328	TBX5 (-223411), TBX3 (+51737)
chr9	5814015	5857625	43611	*	9.23	7.54	9.84	-2.3	5.4e-07	7.33e-05	chr9:5814015-5857625	ERMP1 (-2703)
chr8	86994958	87001250	6293	*	4.15	5.3	0	5.29	5.41e-07	7.33e-05	chr8:86994958-87001250	REXO1L1P (-422378), PSKH2 (+83822)
chr20	22383324	22385676	2353	*	3.5	4.6	0.23	4.37	5.44e-07	7.33e-05	chr20:22383324-22385676	FOXA2 (+180601), PAX1 (+698203)
chr1	59191655	59194363	2709	*	4.97	6.03	2.21	3.82	5.45e-07	7.33e-05	chr1:59191655-59194363	MYSM1 (-27245), JUN (+56776)
chr9	93900582	93902173	1592	*	1.98	3.07	-1.06	4.13	5.64e-07	7.54e-05	chr9:93900582-93902173	AUH (+222817), SYK (+337309)
chr12	115033215	115039065	5851	*	2.91	-1.76	3.72	-5.48	5.74e-07	7.64e-05	chr12:115033215-115039065	TBX5 (-189893), TBX3 (+85255)
chrX	24116440	24119711	3272	*	2.95	-1.33	3.75	-5.08	5.84e-07	7.74e-05	chrX:24116440-24119711	ZFX (-49786), EIF2S3 (+45243)
chr2	131638256	131644294	6039	*	3.08	4.22	-0.91	5.12	5.9e-07	7.78e-05	chr2:131638256-131644294	ARHGEF4 (-32949), AMER3 (+127411)
chr16	23225815	23232780	6966	*	3.13	-1.76	3.94	-5.71	5.99e-07	7.81e-05	chr16:23225815-23232780	SCNN1B (-84293), SCNN1G (+35262)
chr8	141762976	141766942	3967	*	3.2	-0.86	3.99	-4.85	5.99e-07	7.81e-05	chr8:141762976-141766942	AGO2 (-119241), PTK2 (+246298)
chr2	119951055	119954721	3667	*	3.08	4.22	-1.06	5.29	6.36e-07	8.12e-05	chr2:119951055-119954721	C1QL2 (-36423), STEAP3 (-28519)
chr1	14152932	14159728	6797	*	4.42	-0.18	5.22	-5.4	6.36e-07	8.12e-05	chr1:14152932-14159728	KAZN (-768870), PRDM2 (+124980)
chr5	16988475	16995872	7398	*	4.35	5.47	0.68	4.8	6.36e-07	8.12e-05	chr5:16988475-16995872	BASP1 (-225495), MYO10 (-55802)
chr19	53415842	53423355	7514	*	3.3	-1.76	4.11	-5.88	6.36e-07	8.12e-05	chr19:53415842-53423355	ZNF320 (-18786), ZNF816 (+46515)
chr18	24015498	24017068	1571	*	2.61	3.7	-0.41	4.11	6.39e-07	8.13e-05	chr18:24015498-24017068	KCTD1 (+113116), TAF4B (+210383)
chr14	93200502	93205886	5385	*	4.51	0.66	5.29	-4.63	6.51e-07	8.23e-05	chr14:93200502-93205886	LGMN (+11830), RIN3 (+223076)
chr1	94195007	94207806	12800	*	6.36	7.48	2.81	4.68	6.8e-07	8.55e-05	chr1:94195007-94207806	BCAR3 (+111299), FNBP1L (+287719)
chr17	54961321	54966780	5460	*	4.83	0.54	5.63	-5.09	6.85e-07	8.57e-05	chr17:54961321-54966780	TRIM25 (+27348), DGKE (+52591)
chr5	36570431	36576869	6439	*	5.09	6.22	1.35	4.87	6.99e-07	8.71e-05	chr5:36570431-36576869	RANBP3L (-271648), SLC1A3 (-32807)
chr1	95098784	95104242	5459	*	5.26	6.38	1.82	4.55	7.06e-07	8.76e-05	chr1:95098784-95104242	SLC44A3 (-184393), F3 (-94157)
chr6	137280502	137285926	5425	*	2.69	-1.76	3.49	-5.25	7.2e-07	8.88e-05	chr6:137280502-137285926	SLC35D3 (+39812), IL20RA (+82887)
chr11	74782670	74789242	6573	*	3.06	-1.76	3.87	-5.63	7.44e-07	9.13e-05	chr11:74782670-74789242	OR2AT4 (+14843), NEU3 (+86777)
chr9	130054870	130060970	6101	*	3.8	-0.63	4.6	-5.22	7.5e-07	9.17e-05	chr9:130054870-130060970	SLC2A8 (-101501), GARNL3 (+31115)
chr21	42679121	42683004	3884	*	2.55	-1.76	3.35	-5.12	7.56e-07	9.19e-05	chr21:42679121-42683004	FAM3B (-7598), BACE2 (+141335)
chr4	185757475	185760698	3224	*	2.38	-1.76	3.17	-4.94	7.63e-07	9.23e-05	chr4:185757475-185760698	HELT (-180996), ACSL1 (-11115)
chr7	42625498	42630556	5059	*	2.91	-1.76	3.72	-5.48	7.67e-07	9.25e-05	chr7:42625498-42630556	GLI3 (-351415), C7orf25 (+323662)
chr12	114980351	114986131	5781	*	3.55	-1.76	4.36	-6.13	8.27e-07	9.92e-05	chr12:114980351-114986131	TBX5 (-136994), TBX3 (+138154)
chr7	43596704	43600193	3490	*	2.58	3.71	-1.06	4.77	8.42e-07	0.0001	chr7:43596704-43600193	STK17A (-24215), HECW1 (+446251)
chr18	45788039	45799005	10967	*	5.31	1.32	6.1	-4.78	8.45e-07	0.0001	chr18:45788039-45799005	CTIF (-272007), ZBTB7C (-101585)
chr10	63890189	63901099	10911	*	4.51	1.03	5.28	-4.25	8.58e-07	0.000101	chr10:63890189-63901099	RTKN2 (+132822), ARID5B (+234585)
chr3	112122178	112128766	6589	*	4.05	-0.63	4.86	-5.49	8.72e-07	0.000103	chr3:112122178-112128766	CD200 (+73469), BTLA (+92936)
chr3	185432471	185457856	25386	*	6.12	7.23	2.66	4.57	8.88e-07	0.000104	chr3:185432471-185457856	IGF2BP2 (+97680), SENP2 (+141202)
chr5	142553808	142559059	5252	*	4.1	5.19	1.02	4.17	9.35e-07	0.000109	chr5:142553808-142559059	NR3C1 (+226820), ARHGAP26 (+406485)
chr13	111151053	111153890	2838	*	3.06	4.13	0.24	3.89	9.37e-07	0.000109	chr13:111151053-111153890	RAB20 (+61608), COL4A2 (+192858)
chr13	21982728	21987732	5005	*	4.08	0.26	4.86	-4.6	9.39e-07	0.000109	chr13:21982728-21987732	ZDHHC20 (+48193), MRP63 (+234446)
chr12	115047574	115050332	2759	*	2.92	-1.4	3.72	-5.11	9.62e-07	0.000111	chr12:115047574-115050332	TBX5 (-202706), TBX3 (+72442)
chr15	78564400	78573432	9033	*	5.15	1.26	5.94	-4.68	9.74e-07	0.000112	chr15:78564400-78573432	DNAJA4 (+12488), WDR61 (+23220)
chr19	47560433	47564298	3866	*	3.19	-1.38	4	-5.37	9.8e-07	0.000112	chr19:47560433-47564298	TMEM160 (-10478), ZC3H4 (+54643)
chr1	224450159	224459073	8915	*	4.79	5.94	0.53	5.41	9.92e-07	0.000113	chr1:224450159-224459073	NVL (+63473), DEGS1 (+83743)
chr3	55479679	55484494	4816	*	2.86	-1.76	3.66	-5.43	1.01e-06	0.000114	chr3:55479679-55484494	LRTM1 (-519986), WNT5A (+41886)
chr11	57207348	57213996	6649	*	2.82	3.96	-1.06	5.02	1.08e-06	0.000121	chr11:57207348-57213996	RTN4RL2 (-17350), SLC43A3 (-16254)
chr2	60694928	60700792	5865	*	3	4.14	-1.06	5.21	1.08e-06	0.000121	chr2:60694928-60700792	BCL11A (+82773)
chr17	30894586	30899977	5392	*	4.12	5.24	0.68	4.56	1.09e-06	0.000121	chr17:30894586-30899977	CDK5R1 (+83645), MYO1D (+306913)
chr1	229330601	229349510	18910	*	7.77	5.19	8.49	-3.3	1.09e-06	0.000121	chr1:229330601-229349510	TMEM78 (-45327), RHOU (+469232)
chr18	33001877	33006021	4145	*	2.44	-1.56	3.23	-4.78	1.12e-06	0.000124	chr18:33001877-33006021	ZNF396 (-46648), ENSG00000267140 (+73955)
chr10	93322998	93327623	4626	*	2.37	-1.76	3.17	-4.93	1.17e-06	0.000129	chr10:93322998-93327623	PPP1R3C (+67500), HECTD2 (+155209)
chr2	103151306	103161629	10324	*	5.47	1.85	6.25	-4.4	1.19e-06	0.00013	chr2:103151306-103161629	SLC9A2 (-79698), SLC9A4 (+66706)
chr6	20820279	20831057	10779	*	5.57	6.7	1.92	4.77	1.23e-06	0.000135	chr6:20820279-20831057	SOX4 (-768304), CDKAL1 (+290980)
chr15	75044511	75048093	3583	*	2.93	-1.59	3.73	-5.32	1.25e-06	0.000136	chr15:75044511-75048093	CSK (-28096), CYP1A2 (+5117)
chr5	16980423	16984719	4297	*	2.97	4.11	-1.06	5.17	1.27e-06	0.000137	chr5:16980423-16984719	BASP1 (-235098), MYO10 (-46199)
chr16	81382047	81384531	2485	*	3.49	-0.98	4.29	-5.27	1.27e-06	0.000137	chr16:81382047-81384531	CMIP (-95486), GAN (+34732)
chr20	34169835	34179604	9770	*	4.87	0.32	5.68	-5.35	1.29e-06	0.000138	chr20:34169835-34179604	SPAG4 (-29094), ERGIC3 (+44933)
chr6	43865221	43871874	6654	*	3.24	-0.85	4.03	-4.88	1.3e-06	0.000139	chr6:43865221-43871874	TMEM63B (-226103), VEGFA (+130104)
chr20	4843917	4854575	10659	*	6.76	3.64	7.52	-3.88	1.32e-06	0.00014	chr20:4843917-4854575	RASSF2 (-44955), SLC23A2 (+141693)
chr19	46719200	46747284	28085	*	6.8	0.65	7.62	-6.97	1.35e-06	0.000143	chr19:46719200-46747284	IGFL1 (+233)
chr13	111632214	111638926	6713	*	4.57	0.05	5.37	-5.32	1.35e-06	0.000143	chr13:111632214-111638926	ARHGEF7 (-132054), ANKRD10 (-68154)
chr2	74274879	74283510	8632	*	4.23	0.1	5.03	-4.93	1.36e-06	0.000143	chr2:74274879-74283510	TET3 (+5745), BOLA3 (+95926)
chr8	94847862	94852222	4361	*	5.15	6.24	2.16	4.08	1.38e-06	0.000144	chr8:94847862-94852222	PDP1 (-79133), TMEM67 (+82957)
chr18	43300723	43337489	36767	*	7.51	3.26	8.31	-5.05	1.43e-06	0.000149	chr18:43300723-43337489	SIGLEC15 (-86371), SLC14A1 (+12416)
chr2	237700834	237705446	4613	*	3.46	-0.58	4.25	-4.83	1.45e-06	0.00015	chr2:237700834-237705446	COPS8 (-290815), ACKR3 (+224856)
chr13	42585297	42587479	2183	*	2.65	-1.76	3.45	-5.21	1.48e-06	0.000153	chr13:42585297-42587479	VWA8 (-51168), DGKH (-36501)
chr20	4486183	4492005	5823	*	3.81	4.95	-0.18	5.13	1.53e-06	0.000158	chr20:4486183-4492005	ADRA1D (-259373), PRNP (-177788)
chr17	59243406	59247364	3959	*	2.93	-0.59	3.7	-4.29	1.55e-06	0.000159	chr17:59243406-59247364	TBX2 (-231872), BCAS3 (+490135)
chr1	94734797	94739147	4351	*	4.63	5.76	0.97	4.79	1.56e-06	0.000159	chr1:94734797-94739147	ABCD3 (-147039), ARHGAP29 (-33851)
chr2	235877210	235884417	7208	*	4.45	5.55	1.26	4.29	1.59e-06	0.000161	chr2:235877210-235884417	ARL4C (-475117), SH3BP4 (-6515)
chr14	24069211	24072851	3641	*	2.22	-1.76	3.01	-4.78	1.62e-06	0.000164	chr14:24069211-24072851	DHRS2 (-34551), JPH4 (-23037)
chr21	42913373	42918521	5149	*	2.23	-1.76	3.02	-4.79	1.63e-06	0.000165	chr21:42913373-42918521	TMPRSS2 (-35955), RIPK4 (+271319)
chr8	95987157	95992277	5121	*	2.54	-1.76	3.34	-5.1	1.65e-06	0.000165	chr8:95987157-95992277	NDUFAF6 (-47497), TP53INP1 (-28078)
chr13	99665023	99668267	3245	*	2.48	-1.76	3.28	-5.04	1.74e-06	0.000174	chr13:99665023-99668267	UBAC2 (-186383), DOCK9 (-36401)
chr5	159669353	159674504	5152	*	4.45	0.06	5.25	-5.19	1.75e-06	0.000174	chr5:159669353-159674504	FABP6 (+57555), CCNJL (+67678)
chr4	56189213	56198131	8919	*	4.97	1.77	5.73	-3.95	1.76e-06	0.000175	chr4:56189213-56198131	KDR (-201916), SRD5A3 (-18604)
chr5	90561413	90563324	1912	*	2.18	3.21	-0.23	3.44	1.77e-06	0.000175	chr5:90561413-90563324	ARRDC3 (+116807), GPR98 (+707752)
chr2	95659537	95666363	6827	*	3.03	-1.76	3.84	-5.6	1.77e-06	0.000175	chr2:95659537-95666363	MAL (-28479), TEKT4 (+125762)
chr17	60981934	60985756	3823	*	2.7	-1.76	3.5	-5.26	1.81e-06	0.000178	chr17:60981934-60985756	TANC2 (-103072), MARCH10 (-98150)
chr7	55060449	55065532	5084	*	8.71	9.87	4.02	5.85	1.94e-06	0.00019	chr7:55060449-55065532	SEC61G (-235324), EGFR (-23803)
chr1	198573273	198576788	3516	*	4.22	5.37	0.22	5.15	1.97e-06	0.000192	chr1:198573273-198576788	ATP6V1G3 (-64956), PTPRC (-33139)
chr3	128170582	128177954	7373	*	3.66	-0.42	4.45	-4.87	2.02e-06	0.000196	chr3:128170582-128177954	DNAJB8 (+11543), EEFSEC (+301971)
chr1	24569768	24573526	3759	*	2.39	-1.76	3.18	-4.95	2.04e-06	0.000197	chr1:24569768-24573526	GRHL3 (-74268), IFNLR1 (-57896)
chr1	207112273	207135336	23064	*	6.06	2.23	6.84	-4.62	2.04e-06	0.000197	chr1:207112273-207135336	PIGR (-3994)
chr8	67458057	67461731	3675	*	4.02	5.1	1.18	3.92	2.06e-06	0.000198	chr8:67458057-67461731	MYBL1 (+65590), ADHFE1 (+115173)
chr6	20832855	20838179	5325	*	4.46	5.58	0.86	4.72	2.1e-06	0.000201	chr6:20832855-20838179	SOX4 (-758455), CDKAL1 (+300829)
chr7	98841848	98848918	7071	*	3.73	4.86	0.03	4.83	2.11e-06	0.000201	chr7:98841848-98848918	ARPC1A (-78150), KPNA7 (-40254)
chr1	209496750	209499449	2700	*	3.08	4.21	-0.56	4.77	2.15e-06	0.000204	chr1:209496750-209499449	CAMK1G (-258962)
chr12	114991501	114994790	3290	*	2.65	-1.76	3.45	-5.22	2.18e-06	0.000205	chr12:114991501-114994790	TBX5 (-146899), TBX3 (+128249)
chr11	7649833	7656534	6702	*	2.04	-1.76	2.82	-4.59	2.19e-06	0.000205	chr11:7649833-7656534	CYB5R2 (+42255), PPFIBP2 (+118183)
chr6	40020442	40025651	5210	*	2.27	-1.76	3.06	-4.82	2.19e-06	0.000205	chr6:40020442-40025651	MOCS1 (-127592), LRFN2 (+532157)
chr11	57169010	57171407	2398	*	2.54	3.65	-0.75	4.4	2.2e-06	0.000205	chr11:57169010-57171407	PRG2 (-12079), ENSG00000254979 (+7377)
chr9	110214743	110219943	5201	*	2.16	-1.76	2.95	-4.72	2.21e-06	0.000205	chr9:110214743-110219943	KLF4 (+34584), RAD23B (+171783)
chr3	185460303	185464918	4616	*	3.82	4.91	0.85	4.06	2.22e-06	0.000206	chr3:185460303-185464918	IGF2BP2 (+80233), SENP2 (+158649)
chr2	39670472	39681307	10836	*	5.63	0.87	6.44	-5.57	2.23e-06	0.000206	chr2:39670472-39681307	TMEM178A (-217169), MAP4K3 (-11437)
chr7	41171125	41177151	6027	*	5.07	6.19	1.69	4.5	2.25e-06	0.000207	chr7:41171125-41177151	INHBA (+568568), SUGCT (+999563)
chr21	44026040	44048346	22307	*	6.22	1.43	7.03	-5.6	2.26e-06	0.000207	chr21:44026040-44048346	PDE9A (-36672), SLC37A1 (+103169)
chr18	34030548	34036097	5550	*	2.81	3.9	-0.32	4.22	2.27e-06	0.000207	chr18:34030548-34036097	KIAA1328 (-375757), FHOD3 (+155646)
chr11	32083641	32096048	12408	*	6.06	2.33	6.84	-4.5	2.35e-06	0.000214	chr11:32083641-32096048	PAX6 (-250336), RCN1 (-22605)
chr8	62701794	62702966	1173	*	3.6	4.66	0.93	3.73	2.36e-06	0.000215	chr8:62701794-62702966	NKAIN3 (-459121), ASPH (-75262)
chr2	237503596	237533485	29890	*	6.1	1.46	6.91	-5.45	2.39e-06	0.000216	chr2:237503596-237533485	COPS8 (-475414), ACKR3 (+40257)
chr5	1805050	1810934	5885	*	3.75	4.88	0.08	4.8	2.41e-06	0.000217	chr5:1805050-1810934	NDUFS6 (+6478), IRX4 (+79340)
chr21	44705159	44712850	7692	*	6.24	2.51	7.02	-4.51	2.41e-06	0.000217	chr21:44705159-44712850	CRYAA (+119887), SIK1 (+138003)
chr16	72992513	73038273	45761	*	8.54	6.31	9.23	-2.92	2.43e-06	0.000217	chr16:72992513-73038273	PMFBP1 (-809239), ZFHX3 (+66881)
chr2	26330478	26333778	3301	*	2.13	-1.04	2.89	-3.93	2.52e-06	0.000225	chr2:26330478-26333778	GAREML (-63832), RAB10 (+75149)
chr1	209715257	209716702	1446	*	2.81	3.9	-0.21	4.11	2.54e-06	0.000226	chr1:209715257-209716702	CAMK1G (-41082)
chr14	65743253	65744679	1427	*	2.27	3.36	-0.76	4.13	2.63e-06	0.000233	chr14:65743253-65744679	MAX (-174778), FUT8 (-133344)
chr1	26939166	26941996	2831	*	3.43	-0.05	4.2	-4.26	2.75e-06	0.000243	chr1:26939166-26941996	ARID1A (-81943), RPS6KA1 (+68238)
chr5	34514904	34518252	3349	*	2.37	-1.3	3.15	-4.45	2.77e-06	0.000243	chr5:34514904-34518252	ENSG00000273294 (-391945), RAI14 (-168081)
chr9	21519493	21523463	3971	*	2.31	3.42	-1.06	4.48	2.78e-06	0.000244	chr9:21519493-21523463	MTAP (-281064), IFNE (-39166)
chr9	21670293	21671343	1051	*	1.81	2.88	-1.06	3.95	2.92e-06	0.000255	chr9:21670293-21671343	IFNE (-188506), MTAP (-131724)
chr20	50103009	50105728	2720	*	4.16	5.18	1.91	3.26	3.11e-06	0.00027	chr20:50103009-50105728	KCNG1 (-464703), NFATC2 (+54889)
chr7	55083290	55234272	150983	*	12.54	13.57	10.14	3.43	3.17e-06	0.000275	chr7:55083290-55234272	LANCL2 (-274360), EGFR (+71987)
chr4	148706283	148718785	12503	*	7.2	5.38	7.84	-2.45	3.17e-06	0.000275	chr4:148706283-148718785	ARHGAP10 (+59320), NR3C2 (+651138)
chr10	3394307	3400882	6576	*	2.5	-1.76	3.3	-5.06	3.2e-06	0.000276	chr10:3394307-3400882	PITRM1 (-182592), KLF6 (+429872)
chr3	9255153	9259618	4466	*	5.14	6.27	1.5	4.77	3.22e-06	0.000277	chr3:9255153-9259618	RAD18 (-252200), SRGAP3 (+33677)
chr7	66066802	66069228	2427	*	2.8	-1.76	3.6	-5.37	3.23e-06	0.000277	chr7:66066802-66069228	KCTD7 (-137628), TPST1 (+397829)
chr19	49326441	49331068	4628	*	4.15	0.09	4.94	-4.85	3.3e-06	0.000281	chr19:49326441-49331068	BCAT2 (-14478), HSD17B14 (+11180)
chr3	185404458	185407995	3538	*	4.5	5.55	1.86	3.69	3.34e-06	0.000284	chr3:185404458-185407995	SENP2 (+102265), IGF2BP2 (+136617)
chr3	195658678	195660803	2126	*	2.4	-1.76	3.2	-4.96	3.35e-06	0.000284	chr3:195658678-195660803	TNK2 (-37309), TFRC (+149319)
chr11	16875495	16885376	9882	*	3.13	-0.94	3.92	-4.86	3.38e-06	0.000284	chr11:16875495-16885376	C11orf58 (+120488), PLEKHA7 (+155523)
chr20	11172643	11182762	10120	*	5.35	6.42	2.56	3.85	3.38e-06	0.000284	chr20:11172643-11182762	BTBD3 (-693773), JAG1 (-523009)
chr7	116116524	116118105	1582	*	2.93	4.04	-0.36	4.39	3.47e-06	0.000291	chr7:116116524-116118105	CAV2 (-22129), TES (+266768)
chr1	200413743	200415289	1547	*	2.43	3.55	-0.96	4.5	3.5e-06	0.000292	chr1:200413743-200415289	ZNF281 (-35332), KIF14 (+175346)
chr1	183180886	183184312	3427	*	2.72	3.77	0.09	3.68	3.51e-06	0.000292	chr1:183180886-183184312	LAMC2 (+27176), NMNAT2 (+205138)
chr22	46837003	46863759	26757	*	7.12	8.2	4.13	4.07	3.56e-06	0.000296	chr22:46837003-46863759	CELSR1 (+82686), TRMU (+119059)
chr1	161659402	161664926	5525	*	3.14	-1.1	3.94	-5.05	3.59e-06	0.000297	chr1:161659402-161664926	FCRLA (-14598), FCGR2B (+29213)
chr11	134426092	134433334	7243	*	2.8	-1.76	3.6	-5.36	3.63e-06	0.0003	chr11:134426092-134433334	B3GAT1 (-167466)
chr18	3344642	3348416	3775	*	3.3	4.37	0.52	3.85	3.69e-06	0.000304	chr18:3344642-3348416	TGIF1 (-105146), MYL12B (+84114)
chr4	141520888	141525916	5029	*	3.03	-1.62	3.84	-5.45	3.75e-06	0.000308	chr4:141520888-141525916	UCP1 (-33443), TBC1D9 (+153872)
chr18	57559775	57562800	3026	*	2.29	3.4	-1.06	4.46	3.83e-06	0.000313	chr18:57559775-57562800	CCBE1 (-196676), PMAIP1 (-5892)
chr1	160743479	160754293	10815	*	7.23	4.6	7.95	-3.35	3.84e-06	0.000313	chr1:160743479-160754293	LY9 (-17062), SLAMF7 (+39831)
chr2	208099238	208126832	27595	*	8.42	9.35	6.63	2.72	3.85e-06	0.000313	chr2:208099238-208126832	CREB1 (-281581), KLF7 (-82366)
chr2	220561233	220574501	13269	*	5.68	6.83	1.54	5.29	3.87e-06	0.000313	chr2:220561233-220574501	SLC4A3 (+75575)
chr20	35062821	35078445	15625	*	4.69	0.2	5.49	-5.29	3.95e-06	0.000319	chr20:35062821-35078445	MYL9 (-99254), DLGAP4 (+176375)
chr1	24574977	24596067	21091	*	6.04	2	6.83	-4.83	4e-06	0.000322	chr1:24574977-24596067	IFNLR1 (-71771), GRHL3 (-60393)
chr2	153380944	153383558	2615	*	3.14	4.22	0.21	4.01	4.08e-06	0.000327	chr2:153380944-153383558	ARL6IP6 (-192177), FMNL2 (+190500)
chr1	241758223	241762613	4391	*	3.34	4.43	0.39	4.04	4.1e-06	0.000328	chr1:241758223-241762613	CHML (+38814), KMO (+64984)
chr7	27349653	27358552	8900	*	6.23	2.63	7.01	-4.38	4.14e-06	0.00033	chr7:27349653-27358552	EVX1 (+71939), HIBADH (+348511)
chr20	32354288	32389282	34995	*	8.86	6.36	9.58	-3.22	4.17e-06	0.000331	chr20:32354288-32389282	CHMP4B (-27325), ZNF341 (+52322)
chr20	20721116	20747334	26219	*	7.27	2.98	8.07	-5.08	4.3e-06	0.000341	chr20:20721116-20747334	XRN2 (-549717), RALGAPA2 (-41094)
chr16	49003486	49007158	3673	*	4.47	5.6	0.55	5.05	4.34e-06	0.000343	chr16:49003486-49007158	N4BP1 (-361202), CBLN1 (+310420)
chr16	73038407	73041711	3305	*	2.24	-1.76	3.03	-4.79	4.46e-06	0.000351	chr16:73038407-73041711	PMFBP1 (-833905), ZFHX3 (+42215)
chr6	150528948	150530440	1493	*	2.16	3.23	-0.66	3.89	4.47e-06	0.000351	chr6:150528948-150530440	IYD (-160334), PPP1R14C (+65482)
chr6	136882586	136891330	8745	*	5.46	1.76	6.24	-4.48	4.49e-06	0.000352	chr6:136882586-136891330	MAP7 (-39348), MAP3K5 (+226698)
chr7	27829868	27833105	3238	*	3.4	-0.43	4.18	-4.62	4.59e-06	0.000358	chr7:27829868-27833105	TAX1BP1 (+51679), JAZF1 (+388875)
chr13	20837731	20839133	1403	*	2.4	-1.14	3.17	-4.31	4.7e-06	0.000365	chr13:20837731-20839133	GJB6 (-31898), CRYL1 (+261564)
chr6	40003157	40012203	9047	*	5.34	1.16	6.14	-4.98	4.74e-06	0.000367	chr6:40003157-40012203	MOCS1 (-112225), LRFN2 (+547524)
chr7	80558696	80559901	1206	*	1.97	3.03	-0.66	3.69	4.8e-06	0.000371	chr7:80558696-80559901	SEMA3C (-10632), HGF (+840215)
chr2	37802997	37805804	2808	*	2.17	3.23	-0.51	3.74	4.96e-06	0.000382	chr2:37802997-37805804	CDC42EP3 (+94933), QPCT (+232684)
chr13	32499034	32509818	10785	*	6.85	3.47	7.62	-4.15	5e-06	0.000383	chr13:32499034-32509818	FRY (-101011), RXFP2 (+190747)
chr20	23295107	23297436	2330	*	2.7	-1.22	3.49	-4.7	5e-06	0.000383	chr20:23295107-23297436	CD93 (-229295), NXT1 (-35101)
chr9	118449458	118450865	1408	*	1.96	3.03	-0.83	3.86	5.09e-06	0.000388	chr9:118449458-118450865	PAPPA (-465921), DEC1 (+546065)
chr6	47282304	47290051	7748	*	3.39	-0.51	4.17	-4.68	5.19e-06	0.000395	chr6:47282304-47290051	CD2AP (-159347), TNFRSF21 (-8537)
chr10	5050089	5069431	19343	*	7.66	4.87	8.39	-3.52	5.3e-06	0.000402	chr10:5050089-5069431	AKR1C3 (-76225), AKR1C2 (-13545)
chr5	139112904	139113789	886	*	2.02	3.08	-0.57	3.64	5.43e-06	0.000411	chr5:139112904-139113789	PSD2 (-62059), CXXC5 (+85470)
chr15	101435970	101436459	490	*	1.28	-1.76	2.04	-3.8	5.45e-06	0.000411	chr15:101435970-101436459	LRRK1 (-23205), ALDH1A3 (+16634)
chr8	29641080	29643340	2261	*	2.46	-0.83	3.23	-4.06	5.5e-06	0.000414	chr8:29641080-29643340	DUSP4 (-434025), TMEM66 (+298513)
chr18	33964195	33968632	4438	*	3.71	4.82	0.38	4.44	5.62e-06	0.000422	chr18:33964195-33968632	KIAA1328 (-442666), FHOD3 (+88737)
chr17	2878223	2881107	2885	*	2.64	-0.78	3.41	-4.19	5.66e-06	0.000422	chr17:2878223-2881107	OR1D5 (+87236), RAP1GAP2 (+179933)
chr1	16105255	16109103	3849	*	4.79	2.5	5.48	-2.98	5.66e-06	0.000422	chr1:16105255-16109103	SPEN (-67180), FBLIM1 (+16185)
chr10	28610177	28611722	1546	*	2.03	-0.75	2.77	-3.52	5.72e-06	0.000425	chr10:28610177-28611722	WAC (-211398), MPP7 (-41879)
chr11	71004309	71005605	1297	*	1.92	-1.43	2.69	-4.11	5.75e-06	0.000426	chr11:71004309-71005605	SHANK2 (-146585), DHCR7 (+154524)
chr10	114186073	114195703	9631	*	5.37	2.43	6.12	-3.69	5.78e-06	0.000427	chr10:114186073-114195703	ZDHHC6 (+15784), ACSL5 (+54932)
chr19	33495640	33503625	7986	*	4.22	0.68	4.99	-4.31	6.19e-06	0.000456	chr19:33495640-33503625	C19orf40 (+36477), RHPN2 (+56161)
chr11	7590280	7648718	58439	*	8.88	5.91	9.63	-3.72	6.27e-06	0.000461	chr11:7590280-7648718	CYB5R2 (+75940), PPFIBP2 (+84498)
chr10	3328274	3340774	12501	*	5.68	1.53	6.47	-4.94	6.3e-06	0.000462	chr10:3328274-3340774	PITRM1 (-119521), KLF6 (+492943)
chr5	142618442	142620008	1567	*	1.59	2.61	-0.71	3.32	6.41e-06	0.000468	chr5:142618442-142620008	NR3C1 (+164029), ARHGAP26 (+469276)
chr9	130065685	130068320	2636	*	1.72	-1.76	2.49	-4.25	6.47e-06	0.000472	chr9:130065685-130068320	SLC2A8 (-92418), GARNL3 (+40198)
chr20	11214327	11218015	3689	*	4.05	5.13	1.1	4.03	6.65e-06	0.000483	chr20:11214327-11218015	BTBD3 (-655305), JAG1 (-561477)
chr9	118429304	118438188	8885	*	6.84	7.83	4.8	3.03	6.67e-06	0.000483	chr9:118429304-118438188	PAPPA (-482337), DEC1 (+529649)
chr19	33977004	33985577	8574	*	2.97	-1.4	3.77	-5.18	6.88e-06	0.000497	chr19:33977004-33985577	PEPD (+31409), CEBPG (+117055)
chr11	13093758	13099525	5768	*	5.33	6.4	2.58	3.82	6.96e-06	0.0005	chr11:13093758-13099525	ARNTL (-202703), TEAD1 (+330054)
chr15	63295368	63296336	969	*	2.19	3.25	-0.55	3.81	6.97e-06	0.0005	chr15:63295368-63296336	TPM1 (-39032), TLN2 (+442288)
chr12	117522194	117527195	5002	*	3.14	-0.92	3.93	-4.86	6.98e-06	0.0005	chr12:117522194-117527195	TESC (+12579), FBXW8 (+175934)
chr16	23239638	23244824	5187	*	2.17	-1.76	2.96	-4.72	7.22e-06	0.000515	chr16:23239638-23244824	SCNN1B (-71360), SCNN1G (+48195)
chr1	115708591	115713932	5342	*	4.11	5.21	0.85	4.36	7.23e-06	0.000515	chr1:115708591-115713932	TSPAN2 (-79177), NGF (+169595)
chr7	155669777	155672014	2238	*	1.74	-1.76	2.51	-4.28	7.27e-06	0.000516	chr7:155669777-155672014	SHH (-65929), C7orf13 (+762452)
chr16	72920214	72926118	5905	*	2.88	-1.5	3.68	-5.18	7.46e-06	0.000528	chr16:72920214-72926118	PMFBP1 (-717012), ZFHX3 (+159108)
chr9	22136547	22145903	9357	*	4.07	5.19	0.55	4.64	7.62e-06	0.000538	chr9:22136547-22145903	DMRTA1 (-305615), CDKN2B (-131863)
chr17	36403519	36407623	4105	*	5.1	1.36	5.88	-4.51	7.66e-06	0.00054	chr17:36403519-36407623	MRPL45 (-47418), TBC1D3 (-47405)
chr18	74872197	74879891	7695	*	4.06	5.17	0.59	4.58	7.73e-06	0.000543	chr18:74872197-74879891	GALR1 (-86461), MBP (-31319)
chr8	54425502	54428938	3437	*	3.53	4.64	0.23	4.42	7.76e-06	0.000543	chr8:54425502-54428938	OPRK1 (-262963), ATP6V1H (+328602)
chr11	7551327	7574037	22711	*	5.73	1.76	6.52	-4.76	7.84e-06	0.000547	chr11:7551327-7574037	PPFIBP2 (+27681), CYB5R2 (+132757)
chr7	55307687	55325202	17516	*	8.19	9.32	4.54	4.77	8.01e-06	0.000558	chr7:55307687-55325202	LANCL2 (-116696), EGFR (+229651)
chr10	105849639	105851386	1748	*	1.81	2.88	-1.06	3.95	8.05e-06	0.000558	chr10:105849639-105851386	COL17A1 (-4753)
chr6	21316414	21318558	2145	*	3.69	4.83	-0.26	5.09	8.06e-06	0.000558	chr6:21316414-21318558	SOX4 (-276486), CDKAL1 (+782798)
chr3	118869764	118871734	1971	*	1.6	-1.64	2.36	-4	8.22e-06	0.000568	chr3:118869764-118871734	IGSF11 (-117014), UPK1B (-21616)
chr3	100234655	100249207	14553	*	5.9	7.01	2.59	4.42	8.39e-06	0.000577	chr3:100234655-100249207	GPR128 (-86502), TMEM45A (+30468)
chr10	5085758	5089079	3322	*	2.46	-0.88	3.22	-4.11	8.41e-06	0.000577	chr10:5085758-5089079	AKR1C3 (-48566), AKR1C2 (-41204)
chr6	134481259	134484697	3439	*	3.38	4.46	0.48	3.99	8.42e-06	0.000577	chr6:134481259-134484697	SLC2A12 (-109204), SGK1 (+156218)
chr5	67496044	67498635	2592	*	2.1	-1.39	2.87	-4.26	8.48e-06	0.00058	chr5:67496044-67498635	PIK3R1 (-14208)
chr5	10774345	10781028	6684	*	2.51	-1.76	3.31	-5.07	8.51e-06	0.00058	chr5:10774345-10781028	DAP (-16303)
chr17	55476511	55500545	24035	*	7.25	2.89	8.05	-5.16	8.67e-06	0.000588	chr17:55476511-55500545	MSI2 (+154633), CCDC182 (+334145)
chr15	71427862	71430334	2473	*	4.37	5.47	1.18	4.29	8.67e-06	0.000588	chr15:71427862-71430334	SENP8 (-980094), THSD4 (+39807)
chr2	237813184	237814920	1737	*	2.3	-1.38	3.08	-4.46	8.81e-06	0.000595	chr2:237813184-237814920	COPS8 (-179903), ACKR3 (+335768)
chr17	80774488	80779779	5292	*	2.16	-1.76	2.95	-4.72	8.82e-06	0.000595	chr17:80774488-80779779	ZNF750 (+21320), TBCD (+67194)
chr9	111370995	111372485	1491	*	1.88	2.96	-1.06	4.03	9.22e-06	0.00062	chr9:111370995-111372485	ACTL7B (+247499)
chr1	183173297	183175757	2461	*	2.29	3.32	-0.09	3.41	9.29e-06	0.000623	chr1:183173297-183175757	LAMC2 (+19104), NMNAT2 (+213210)
chr21	18857830	18862706	4877	*	2.91	-0.62	3.68	-4.3	9.4e-06	0.000629	chr21:18857830-18862706	CXADR (-24432)
chr11	7656753	7664784	8032	*	3.46	-0.11	4.23	-4.34	9.49e-06	0.000632	chr11:7656753-7664784	CYB5R2 (+34670), PPFIBP2 (+125768)
chr3	12812869	12817051	4183	*	1.99	-1.76	2.78	-4.54	9.49e-06	0.000632	chr3:12812869-12817051	CAND2 (-23219), TMEM40 (-13922)
chr1	229314710	229330321	15612	*	6.45	3.72	7.19	-3.46	9.63e-06	0.000639	chr1:229314710-229330321	TMEM78 (-62867), RHOU (+451692)
chr19	54084481	54086747	2267	*	1.8	-1.76	2.58	-4.34	9.7e-06	0.000642	chr19:54084481-54086747	DPRX (-49696), ZNF331 (+61336)
chr8	54954517	54958911	4395	*	3.28	-0.47	4.07	-4.54	9.95e-06	0.000657	chr8:54954517-54958911	TCEA1 (-21625), LYPLA1 (+57863)
chr8	129130887	129136105	5219	*	3.44	4.53	0.41	4.12	9.97e-06	0.000657	chr8:129130887-129136105	TMEM75 (-172905)
chr7	77069608	77073505	3898	*	2.54	3.58	0.05	3.53	1.03e-05	0.000674	chr7:77069608-77073505	PTPN12 (-95035), GSAP (-25840)
chr8	134440526	134443186	2661	*	2.21	-1.56	3	-4.56	1.06e-05	0.000697	chr8:134440526-134443186	NDRG1 (-132027), ST3GAL1 (+142327)
chr12	94117339	94118388	1050	*	2.21	3.26	-0.42	3.69	1.07e-05	0.000699	chr12:94117339-94118388	PLXNC1 (-424635), CRADD (+46371)
chr1	184440955	184444037	3083	*	2.55	-0.5	3.3	-3.81	1.08e-05	0.000705	chr1:184440955-184444037	C1orf21 (+86304), EDEM3 (+281551)
chr18	55911932	55916522	4591	*	2.72	-0.56	3.48	-4.05	1.09e-05	0.000707	chr18:55911932-55916522	NEDD4L (+202617), ALPK2 (+381962)
chr7	155107835	155109521	1687	*	2.1	-1.76	2.89	-4.65	1.11e-05	0.00072	chr7:155107835-155109521	EN2 (-142146), INSIG1 (+19192)
chr9	114902041	114909931	7891	*	4.62	5.72	1.39	4.34	1.13e-05	0.000728	chr9:114902041-114909931	SUSD1 (+31702), UGCG (+246940)
chr11	984075	988917	4843	*	3.38	-0.16	4.15	-4.32	1.13e-05	0.000728	chr11:984075-988917	MUC6 (+50210), AP2A2 (+60615)
chr8	101460409	101516796	56388	*	9.62	7.58	10.28	-2.7	1.13e-05	0.000729	chr8:101460409-101516796	RNF19A (-173116), ANKRD46 (+83367)
chr5	95358183	95363900	5718	*	5.87	6.84	3.87	2.97	1.15e-05	0.000737	chr5:95358183-95363900	ELL2 (-63267), PCSK1 (+407942)
chr2	233129017	233131289	2273	*	2.19	-1.76	2.98	-4.74	1.17e-05	0.000747	chr2:233129017-233131289	ALPP (-113091), DIS3L2 (+303860)
chr8	118858043	118863257	5215	*	4.34	5.44	1.2	4.24	1.23e-05	0.000784	chr8:118858043-118863257	EXT1 (+263442), MED30 (+327698)
chr17	5735886	5741362	5477	*	3.82	4.91	0.8	4.11	1.27e-05	0.000806	chr17:5735886-5741362	NLRP1 (-251347), WSCD1 (-233802)
chr1	229087798	229092396	4599	*	2.58	-0.84	3.35	-4.19	1.28e-05	0.000811	chr1:229087798-229092396	TMEM78 (-295286), RHOU (+219273)
chr9	16303802	16305416	1615	*	2.13	3.21	-0.76	3.98	1.31e-05	0.00083	chr9:16303802-16305416	PSIP1 (-793592), BNC2 (+566095)
chr2	113819649	113822000	2352	*	1.72	-1.76	2.49	-4.26	1.31e-05	0.00083	chr2:113819649-113822000	IL1F10 (-9070), IL36RN (+4140)
chr2	101995581	101998295	2715	*	2.94	4	0.27	3.73	1.32e-05	0.00083	chr2:101995581-101998295	RNF149 (-71780), CREG2 (+7119)
chr12	10531430	10536074	4645	*	2.59	3.66	-0.23	3.89	1.32e-05	0.00083	chr12:10531430-10536074	KLRK1 (+8865), KLRD1 (+73335)
chr5	174200557	174206051	5495	*	4.28	0.86	5.05	-4.19	1.37e-05	0.00086	chr5:174200557-174206051	MSX2 (+51768), DRD1 (+667907)
chr9	21751938	21759899	7962	*	3.25	4.36	-0.12	4.47	1.39e-05	0.000872	chr9:21751938-21759899	IFNE (-273607), MTAP (-46623)
chr14	102727981	102731905	3925	*	4.74	5.82	1.86	3.96	1.4e-05	0.000874	chr14:102727981-102731905	MOK (+41594), WDR20 (+123692)
chr2	201625827	201633221	7395	*	5.87	6.81	4.04	2.76	1.43e-05	0.00089	chr2:201625827-201633221	BZW1 (-47555), AOX1 (+178933)
chr7	142479056	142484646	5591	*	2.34	3.46	-1.06	4.52	1.44e-05	0.000896	chr7:142479056-142484646	EPHB6 (-70941), PRSS1 (+24521)
chr6	28937625	28939267	1643	*	2.02	-1.76	2.8	-4.57	1.45e-05	0.0009	chr6:28937625-28939267	TRIM27 (-46680), ZNF311 (+34591)
chr18	45776314	45782160	5847	*	3	-0.43	3.77	-4.2	1.48e-05	0.000915	chr18:45776314-45782160	CTIF (-286292), ZBTB7C (-87300)
chr5	54789462	54794915	5454	*	2.83	-0.29	3.58	-3.87	1.49e-05	0.00092	chr5:54789462-54794915	PPAP2A (+38608), SKIV2L2 (+188601)
chr3	100250464	100258789	8326	*	4.72	5.82	1.57	4.25	1.53e-05	0.000939	chr3:100250464-100258789	GPR128 (-73806), TMEM45A (+43164)
chr8	118872616	118882632	10017	*	4.7	5.74	2.21	3.54	1.54e-05	0.000943	chr8:118872616-118882632	EXT1 (+246468), MED30 (+344672)
chr5	167115107	167117057	1951	*	2.15	3.24	-0.9	4.15	1.54e-05	0.000946	chr5:167115107-167117057	WWC1 (-603073), TENM2 (+404278)
chr5	34872826	34874469	1644	*	2.02	-1.56	2.79	-4.35	1.55e-05	0.000948	chr5:34872826-34874469	BRIX1 (-41833), TTC23L (+34379)
chr2	235870235	235874928	4694	*	4.13	5.19	1.47	3.71	1.56e-05	0.000952	chr2:235870235-235874928	ARL4C (-466885), SH3BP4 (-14747)
chr18	45800487	45801601	1115	*	1.69	-1.28	2.43	-3.71	1.57e-05	0.000953	chr18:45800487-45801601	CTIF (-264485), ZBTB7C (-109107)
chr11	76293417	76294549	1133	*	2.86	3.98	-0.62	4.6	1.59e-05	0.000965	chr11:76293417-76294549	LRRC32 (+87061), C11orf30 (+136000)
chr6	40152940	40156116	3177	*	1.49	-1.76	2.26	-4.02	1.6e-05	0.000967	chr6:40152940-40156116	MOCS1 (-259073), LRFN2 (+400676)
chr3	169000920	169006703	5784	*	4.61	1.29	5.37	-4.08	1.67e-05	0.00101	chr3:169000920-169006703	MECOM (-139719), ACTRT3 (+483871)
chr15	74964939	74967630	2692	*	3.35	-0.78	4.14	-4.92	1.68e-05	0.00101	chr15:74964939-74967630	EDC3 (+22099), CLK3 (+58950)
chr19	17155924	17165058	9135	*	4.33	0.58	5.11	-4.53	1.69e-05	0.00101	chr19:17155924-17165058	CPAMD8 (-22866), HAUS8 (+25932)
chr2	235421196	235422963	1768	*	2.3	3.34	-0.15	3.48	1.7e-05	0.00102	chr2:235421196-235422963	SH3BP4 (-465249), ARL4C (-16383)
chr4	40699503	40707230	7728	*	6.16	3.19	6.91	-3.73	1.73e-05	0.00103	chr4:40699503-40707230	RBM47 (-186592), NSUN7 (-48547)
chr10	5042291	5049067	6777	*	4.41	0.95	5.19	-4.24	1.73e-05	0.00103	chr10:5042291-5049067	AKR1C2 (+536)
chr13	95841070	95850419	9350	*	4.25	0.2	5.04	-4.85	1.75e-05	0.00104	chr13:95841070-95850419	SOX21 (-481356), ABCC4 (+107938)
chr12	115092162	115145479	53318	*	9.57	8.3	10.11	-1.8	1.76e-05	0.00105	chr12:115092162-115145479	TBX5 (-272574), TBX3 (+2574)
chr9	21603853	21619500	15648	*	5.85	6.98	2.19	4.79	1.79e-05	0.00106	chr9:21603853-21619500	MTAP (-190865), IFNE (-129365)
chr7	54998118	55005900	7783	*	7.86	8.99	4.26	4.73	1.8e-05	0.00106	chr7:54998118-55005900	SEC61G (-174342), EGFR (-84785)
chr3	187657822	187677443	19622	*	7.48	4.96	8.2	-3.23	1.86e-05	0.00109	chr3:187657822-187677443	LPP (-263088), BCL6 (-204118)
chr20	42602279	42607483	5205	*	3.39	4.49	0.26	4.23	1.86e-05	0.00109	chr20:42602279-42607483	TOX2 (+61377), JPH2 (+211337)
chr13	106588958	106590737	1780	*	2.46	3.54	-0.46	4	1.86e-05	0.00109	chr13:106588958-106590737	DAOA (+471256), EFNB2 (+597614)
chr14	70216089	70217388	1300	*	1.98	-1.02	2.73	-3.75	1.9e-05	0.00111	chr14:70216089-70217388	SRSF5 (+23122), SLC10A1 (+47267)
chr1	94119195	94120933	1739	*	1.78	2.83	-0.81	3.64	1.94e-05	0.00113	chr1:94119195-94120933	BCAR3 (+192642), FNBP1L (+206376)
chr9	137503000	137504100	1101	*	3.62	4.71	0.64	4.07	1.94e-05	0.00113	chr9:137503000-137504100	COL5A1 (-30070), RXRA (+285124)
chr10	124008243	124009956	1714	*	1.58	-1.76	2.35	-4.11	1.94e-05	0.00113	chr10:124008243-124009956	BTBD16 (-21721), TACC2 (+260391)
chr10	70065498	70067543	2046	*	2.82	-0.65	3.59	-4.25	1.96e-05	0.00114	chr10:70065498-70067543	ATOH7 (-74650), HNRNPH3 (-25311)
chr7	17698808	17705442	6635	*	6	7.06	3.3	3.76	1.99e-05	0.00115	chr7:17698808-17705442	SNX13 (+277992), AHR (+363879)
chr16	75153233	75154939	1707	*	2.41	-0.91	3.18	-4.09	2e-05	0.00116	chr16:75153233-75154939	LDHD (-3421)
chr16	69579270	69580519	1250	*	2.08	-0.86	2.82	-3.69	2.04e-05	0.00118	chr16:69579270-69580519	NFAT5 (-19102), CYB5B (+121397)
chr9	21672171	21674172	2002	*	2.09	3.17	-0.76	3.93	2.09e-05	0.0012	chr9:21672171-21674172	IFNE (-190860), MTAP (-129370)
chr13	100091188	100094363	3176	*	2.43	-1.15	3.2	-4.36	2.11e-05	0.00121	chr13:100091188-100094363	GPR183 (-133117), TM9SF2 (-60895)
chr6	1054170	1089017	34848	*	8.02	4.8	8.78	-3.99	2.15e-05	0.00123	chr6:1054170-1089017	EXOC2 (-378483), FOXQ1 (-241081)
chr1	59593337	59595807	2471	*	2.64	3.74	-0.58	4.31	2.19e-05	0.00125	chr1:59593337-59595807	JUN (-344787), FGGY (-168081)
chr15	78538884	78542288	3405	*	1.75	-1.76	2.53	-4.29	2.19e-05	0.00125	chr15:78538884-78542288	DNAJA4 (-15842), ACSBG1 (-13537)
chr18	47833048	47845853	12806	*	6.62	3.91	7.35	-3.44	2.21e-05	0.00126	chr18:47833048-47845853	SKA1 (-61914), CXXC1 (-25445)
chr1	181041808	181049533	7726	*	5.38	6.39	3.09	3.3	2.23e-05	0.00126	chr1:181041808-181049533	IER5 (-11967), MR1 (+42532)
chr1	29432207	29433581	1375	*	1.89	-1.07	2.64	-3.71	2.23e-05	0.00126	chr1:29432207-29433581	TMEM200B (+16119), EPB41 (+219291)
chr2	113346465	113353200	6736	*	5.07	1.38	5.85	-4.48	2.23e-05	0.00126	chr2:113346465-113353200	SLC20A1 (-53601), CHCHD5 (+7815)
chr18	32984989	32999695	14707	*	8.15	4.93	8.91	-3.98	2.24e-05	0.00126	chr18:32984989-32999695	ZNF396 (-35041), ENSG00000267140 (+85562)
chr13	32569808	32579347	9540	*	6.04	3.75	6.73	-2.99	2.26e-05	0.00127	chr13:32569808-32579347	FRY (-30859), RXFP2 (+260899)
chr3	12260620	12279289	18670	*	8.45	5.99	9.16	-3.17	2.32e-05	0.0013	chr3:12260620-12279289	PPARG (-123016), TIMP4 (-69104)
chr12	59234248	59236175	1928	*	3.74	-0.04	4.52	-4.55	2.33e-05	0.00131	chr12:59234248-59236175	LRIG3 (+79091), XRCC6BP1 (+899852)
chr8	142059618	142073892	14275	*	8.65	5.58	9.41	-3.82	2.34e-05	0.00131	chr8:142059618-142073892	DENND3 (-71965), PTK2 (-55498)
chr21	40097032	40100533	3502	*	4.13	0.23	4.92	-4.69	2.35e-05	0.00131	chr21:40097032-40100533	ETS2 (-78448), ERG (-65165)
chr9	90181994	90188626	6633	*	4.61	1.83	5.35	-3.52	2.35e-05	0.00131	chr9:90181994-90188626	CTSL (-155124), DAPK1 (+72514)
chr17	29803014	29806625	3612	*	2.09	-1.26	2.86	-4.12	2.35e-05	0.00131	chr17:29803014-29806625	RAB11FIP4 (+86178), COPRS (+381536)
chr17	69913251	69920681	7431	*	4.76	5.87	1.33	4.54	2.37e-05	0.00131	chr17:69913251-69920681	SOX9 (-200195)
chr7	77027891	77030916	3026	*	2.26	3.29	-0.2	3.5	2.39e-05	0.00132	chr7:77027891-77030916	FGL2 (-200261), GSAP (+16313)
chr3	14373449	14383175	9727	*	4.74	1.13	5.51	-4.39	2.42e-05	0.00134	chr3:14373449-14383175	XPC (-158029), SLC6A6 (-65764)
chr21	44003357	44006982	3626	*	1.69	-1.76	2.46	-4.23	2.46e-05	0.00135	chr21:44003357-44006982	PDE9A (-68695), SLC37A1 (+71146)
chr21	43013131	43015224	2094	*	1.79	-1.76	2.57	-4.33	2.51e-05	0.00138	chr21:43013131-43015224	TMPRSS2 (-134186), RIPK4 (+173088)
chr2	134902763	134905258	2496	*	2.96	-0.16	3.71	-3.87	2.54e-05	0.00139	chr2:134902763-134905258	MGAT5 (+26258), TMEM163 (+572559)
chr8	99856242	99860197	3956	*	4.21	5.29	1.34	3.95	2.55e-05	0.0014	chr8:99856242-99860197	STK3 (+96579), KCNS2 (+418970)
chr11	100678214	100684171	5958	*	4.63	5.71	1.62	4.09	2.58e-05	0.00141	chr11:100678214-100684171	TMEM133 (-181618), ARHGAP42 (+122786)
chr2	26161456	26163396	1941	*	2.99	-0.31	3.76	-4.06	2.62e-05	0.00143	chr2:26161456-26163396	ASXL2 (-61041), KIF3C (+42940)
chr2	208083551	208098133	14583	*	4.97	6.02	2.39	3.63	2.65e-05	0.00144	chr2:208083551-208098133	CREB1 (-303774), KLF7 (-60173)
chr10	134160259	134163514	3256	*	1.98	-1.76	2.76	-4.52	2.68e-05	0.00145	chr10:134160259-134163514	PWWP2B (-48785), LRRC27 (+16183)
chr11	70381694	70386079	4386	*	2.13	-1.76	2.91	-4.68	2.71e-05	0.00146	chr11:70381694-70386079	CTTN (+139240), SHANK2 (+474485)
chr8	95946060	95951905	5846	*	4.14	1.32	4.88	-3.56	2.71e-05	0.00146	chr8:95946060-95951905	CCNE2 (-40077), TP53INP1 (+12656)
chr4	40403830	40409223	5394	*	6.28	3.43	7.02	-3.59	2.71e-05	0.00146	chr4:40403830-40409223	CHRNA9 (+69181), RBM47 (+110248)
chr2	216311589	216313802	2214	*	3.04	4.1	0.44	3.65	2.73e-05	0.00146	chr2:216311589-216313802	FN1 (-11801), MREG (+565650)
chr10	35251496	35254775	3280	*	1.78	-1.76	2.55	-4.32	2.73e-05	0.00146	chr10:35251496-35254775	PARD3 (-148887), CUL2 (+110080)
chr14	23734081	23739916	5836	*	2.36	-1.53	3.14	-4.67	2.73e-05	0.00146	chr14:23734081-23739916	HOMEZ (+18327), C14orf164 (+82474)
chr21	40972974	40974215	1242	*	1.37	-1.76	2.13	-3.89	2.74e-05	0.00146	chr21:40972974-40974215	IGSF5 (-143739), B3GALT5 (+45226)
chr8	94954814	94956999	2186	*	3.86	4.88	1.53	3.35	2.75e-05	0.00147	chr8:94954814-94956999	PDP1 (+26732), CDH17 (+264908)
chr7	39652796	39654850	2055	*	1.29	2.32	-1.06	3.38	2.79e-05	0.00148	chr7:39652796-39654850	RALA (-9259), YAE1D1 (+47848)
chr19	49392356	49395200	2845	*	3.69	0.12	4.47	-4.35	2.8e-05	0.00149	chr19:49392356-49395200	TULP2 (+8212), PPP1R15A (+18129)
chr7	128554248	128563799	9552	*	4.19	0.46	4.97	-4.51	2.83e-05	0.0015	chr7:128554248-128563799	IRF5 (-18970), ATP6V1F (+56066)
chr17	55461641	55470146	8506	*	4.09	0.55	4.86	-4.32	2.83e-05	0.0015	chr17:55461641-55470146	MSI2 (+131999), CCDC182 (+356779)
chr1	223820733	223832564	11832	*	5.69	2.27	6.46	-4.19	2.85e-05	0.0015	chr1:223820733-223832564	CAPN8 (+26699), C1orf65 (+259934)
chr6	20894908	20898822	3915	*	2.78	3.9	-0.62	4.51	2.86e-05	0.00151	chr6:20894908-20898822	SOX4 (-697107), CDKAL1 (+362177)
chr1	159082558	159084467	1910	*	3.32	4.42	0.12	4.31	2.87e-05	0.00151	chr1:159082558-159084467	CADM3 (-57886), AIM2 (-36822)
chr6	8130121	8133770	3650	*	3.07	-0.2	3.83	-4.03	2.89e-05	0.00152	chr6:8130121-8133770	EEF1E1 (-29135), SLC35B3 (+303770)
chr4	95405719	95413753	8035	*	5.03	6.06	2.64	3.41	2.9e-05	0.00152	chr4:95405719-95413753	BMPR1B (-563094), PDLIM5 (+33340)
chr5	34798658	34812078	13421	*	5.02	1.2	5.81	-4.61	2.91e-05	0.00152	chr5:34798658-34812078	TTC23L (-33901), RAI14 (+120709)
chr2	85178845	85193795	14951	*	6.38	7.34	4.45	2.9	2.92e-05	0.00152	chr2:85178845-85193795	KCMF1 (-11896), TMSB10 (+53571)
chr5	38843782	38849435	5654	*	7.7	8.56	6.23	2.33	2.95e-05	0.00154	chr5:38843782-38849435	OSMR (+508)
chr3	53117689	53121486	3798	*	3.48	0.1	4.25	-4.15	2.98e-05	0.00155	chr3:53117689-53121486	SFMBT1 (-39504), RFT1 (+44890)
chr9	21504068	21513131	9064	*	4.17	5.29	0.61	4.69	3e-05	0.00155	chr9:21504068-21513131	MTAP (-293942), IFNE (-26288)
chr9	118427187	118428669	1483	*	1.61	2.61	-0.52	3.13	3e-05	0.00155	chr9:118427187-118428669	PAPPA (-488155), DEC1 (+523831)
chr1	214572916	214582202	9287	*	5.25	6.28	2.78	3.51	3.01e-05	0.00155	chr1:214572916-214582202	SMYD2 (+122983), PTPN14 (+147007)
chr17	29768255	29771508	3254	*	1.92	-1.76	2.7	-4.46	3.04e-05	0.00156	chr17:29768255-29771508	RAB11FIP4 (+51240), COPRS (+416474)
chr6	20186188	20188109	1922	*	2.3	3.41	-0.94	4.35	3.04e-05	0.00156	chr6:20186188-20188109	MBOAT1 (+25481), ID4 (+349532)
chr12	12724176	12725827	1652	*	1.76	-1.76	2.54	-4.3	3.04e-05	0.00156	chr12:12724176-12725827	CREBL2 (-39824), DUSP16 (-9685)
chr17	42310339	42314794	4456	*	3.26	4.35	0.21	4.14	3.05e-05	0.00156	chr17:42310339-42314794	UBTF (-13573), SLC4A1 (+32942)
chr5	174144439	174164870	20432	*	7.74	5.8	8.4	-2.6	3.07e-05	0.00157	chr5:174144439-174164870	MSX2 (+3119), DRD1 (+716556)
chr17	59427445	59448794	21350	*	7.5	4.69	8.24	-3.55	3.11e-05	0.00158	chr17:59427445-59448794	TBX2 (-39137), BCAS3 (+682870)
chr7	27366241	27367398	1158	*	1.44	-1.76	2.2	-3.97	3.12e-05	0.00158	chr7:27366241-27367398	EVX1 (+84656), HIBADH (+335794)
chr2	208352406	208354983	2578	*	3.33	4.44	0.05	4.39	3.12e-05	0.00158	chr2:208352406-208354983	KLF7 (-323026), CREB1 (-40921)
chr2	102357248	102365067	7820	*	5.7	6.6	4.07	2.53	3.13e-05	0.00158	chr2:102357248-102365067	IL1R2 (-247148), MAP4K4 (+46615)
chr7	157046324	157048623	2300	*	2.19	-0.82	2.94	-3.76	3.16e-05	0.0016	chr7:157046324-157048623	DNAJB6 (-82186), UBE3C (+115867)
chr12	123306858	123308404	1547	*	2.42	-1.36	3.2	-4.56	3.19e-05	0.00161	chr12:123306858-123308404	HIP1R (-12342), CCDC62 (+48757)
chr12	96864154	96866966	2813	*	1.87	2.91	-0.64	3.54	3.21e-05	0.00162	chr12:96864154-96866966	CDK17 (-71222), C12orf55 (-17805)
chr16	11922627	11924956	2330	*	1.75	-1.76	2.52	-4.29	3.23e-05	0.00162	chr16:11922627-11924956	ZC3H7A (-47384), RSL1D1 (+21650)
chr3	48564493	48569591	5099	*	2.57	3.67	-0.66	4.33	3.25e-05	0.00163	chr3:48564493-48569591	SHISA5 (-25178), PFKFB4 (+27281)
chr11	131893932	131896379	2448	*	2.76	3.86	-0.51	4.38	3.28e-05	0.00164	chr11:131893932-131896379	NTM (+113800), OPCML (+918410)
chr2	47415723	47429223	13501	*	6.8	7.88	3.87	4.01	3.31e-05	0.00165	chr2:47415723-47429223	EPCAM (-173814), CALM2 (-18733)
chr4	177688593	177692336	3744	*	3.39	4.44	0.82	3.62	3.42e-05	0.0017	chr4:177688593-177692336	VEGFC (+23416), SPCS3 (+449350)
chr11	13280323	13285927	5605	*	5.81	6.85	3.3	3.54	3.46e-05	0.00172	chr11:13280323-13285927	ARNTL (-16220), TEAD1 (+516537)
chr8	118931372	118934590	3219	*	3.36	4.38	0.97	3.41	3.47e-05	0.00172	chr8:118931372-118934590	EXT1 (+191111), MED30 (+400029)
chr2	1708041	1710411	2371	*	2.12	3.18	-0.59	3.77	3.48e-05	0.00172	chr2:1708041-1710411	PXDN (+39052), TPO (+291993)
chr5	14474071	14477443	3373	*	3.88	4.98	0.8	4.18	3.48e-05	0.00172	chr5:14474071-14477443	FAM105B (-189100), TRIO (+331946)
chr1	8619750	8637475	17726	*	5.92	3.99	6.57	-2.58	3.48e-05	0.00172	chr1:8619750-8637475	RERE (+248911), SLC45A1 (+250727)
chr2	233156379	233167882	11504	*	4.59	0.84	5.37	-4.53	3.5e-05	0.00173	chr2:233156379-233167882	ALPP (-81113), DIS3L2 (+335838)
chr10	3402641	3418606	15966	*	4.47	0.19	5.26	-5.07	3.55e-05	0.00174	chr10:3402641-3418606	PITRM1 (-195621), KLF6 (+416843)
chr17	33421134	33423780	2647	*	2.78	3.85	0.03	3.82	3.61e-05	0.00177	chr17:33421134-33423780	RFFL (-6119), RAD51D (+24375)
chr3	185499506	185501219	1714	*	1.84	2.86	-0.51	3.38	3.62e-05	0.00177	chr3:185499506-185501219	IGF2BP2 (+42481), SENP2 (+196401)
chr18	34062061	34064017	1957	*	1.6	2.64	-0.81	3.45	3.63e-05	0.00177	chr18:34062061-34064017	KIAA1328 (-346041), FHOD3 (+185362)
chr6	19470094	19474513	4420	*	4.62	5.73	1.14	4.6	3.69e-05	0.0018	chr6:19470094-19474513	ID4 (-365313)
chr1	161671605	161672560	956	*	1.43	-1.76	2.18	-3.95	3.69e-05	0.0018	chr1:161671605-161672560	FCRLA (-4679)
chr3	125895100	125904161	9062	*	6.34	2.63	7.12	-4.49	3.72e-05	0.00181	chr3:125895100-125904161	ALDH1L1 (+398)
chr11	74767884	74775349	7466	*	4.34	0.15	5.14	-4.99	3.79e-05	0.00184	chr11:74767884-74775349	OR2AT4 (+29182), NEU3 (+72438)
chr1	152951729	152954042	2314	*	3.29	-0.33	4.06	-4.39	3.8e-05	0.00184	chr1:152951729-152954042	SPRR1A (-3671)
chr18	32981602	32983951	2350	*	1.73	-1.76	2.5	-4.26	3.83e-05	0.00185	chr18:32981602-32983951	ZNF396 (-25476), ENSG00000267140 (+95127)
chr16	70480078	70483532	3455	*	2.43	-1.09	3.21	-4.29	3.84e-05	0.00185	chr16:70480078-70483532	ST3GAL2 (-47264), FUK (-6519)
chr8	101608297	101610450	2154	*	1.59	-1.62	2.35	-3.97	3.86e-05	0.00186	chr8:101608297-101610450	ANKRD46 (-37404), SNX31 (+52519)
chr12	66211593	66214367	2775	*	3.3	4.36	0.68	3.68	3.87e-05	0.00186	chr12:66211593-66214367	HMGA2 (-4931)
chr18	60406065	60414684	8620	*	4.41	1.67	5.15	-3.47	3.9e-05	0.00187	chr18:60406065-60414684	PHLPP1 (+27692), BCL2 (+576986)
chr15	83944375	83946981	2607	*	1.75	2.82	-0.98	3.8	3.92e-05	0.00188	chr15:83944375-83946981	ENSG00000166503 (-68908), BNC1 (+7788)
chr15	45968583	45980348	11766	*	4.04	0.62	4.81	-4.18	3.97e-05	0.0019	chr15:45968583-45980348	SQRDL (+47528)
chr1	98378870	98380229	1360	*	2.38	3.43	-0.15	3.58	4.01e-05	0.00191	chr1:98378870-98380229	DPYD (+7029)
chr18	47823947	47830884	6938	*	4.26	0.25	5.05	-4.81	4.03e-05	0.00192	chr18:47823947-47830884	SKA1 (-73949), CXXC1 (-13410)
chr17	41636096	41642540	6445	*	2.54	-1.14	3.32	-4.46	4.04e-05	0.00192	chr17:41636096-41642540	ETV4 (-15518), MEOX1 (+100004)
chr3	193618506	193633151	14646	*	7.42	3.67	8.2	-4.53	4.06e-05	0.00193	chr3:193618506-193633151	HES1 (-228105), OPA1 (+314896)
chr16	81920827	81949008	28182	*	6.18	2.86	6.94	-4.09	4.07e-05	0.00193	chr16:81920827-81949008	SDR42E1 (+110175), PLCG2 (+122055)
chr3	69830941	69841437	10497	*	5.43	6.51	2.52	4	4.12e-05	0.00195	chr3:69830941-69841437	MITF (+47603)
chr5	150887579	150893776	6198	*	3.09	4.16	0.31	3.84	4.14e-05	0.00195	chr5:150887579-150893776	FAT2 (+57827), SLC36A1 (+63521)
chr19	42275503	42285571	10069	*	5.96	2.37	6.74	-4.37	4.19e-05	0.00197	chr19:42275503-42285571	CEACAM3 (-19832), CEACAM6 (+21208)
chr10	31128437	31132404	3968	*	3.62	0.33	4.39	-4.06	4.25e-05	0.00199	chr10:31128437-31132404	LYZL2 (-211730), ZNF438 (+190445)
chr6	18277239	18278075	837	*	3.4	4.51	0.05	4.46	4.25e-05	0.00199	chr6:18277239-18278075	RNF144B (-109924), DEK (-12603)
chr6	18245854	18247453	1600	*	1.48	2.49	-0.77	3.25	4.28e-05	0.002	chr6:18245854-18247453	DEK (+18400), KDM1B (+90971)
chr3	197043967	197045073	1107	*	3.37	4.38	1.08	3.3	4.29e-05	0.00201	chr3:197043967-197045073	DLG1 (-19073), BDH1 (+238338)
chr6	52189370	52204105	14736	*	5.57	2	6.35	-4.35	4.31e-05	0.00201	chr6:52189370-52204105	MCM3 (-47103), PAQR8 (-30188)
chr6	7330976	7333756	2781	*	2.48	3.56	-0.41	3.97	4.43e-05	0.00205	chr6:7330976-7333756	RIOK1 (-57363), SSR1 (-18926)
chr9	123995062	123998112	3051	*	3.86	4.85	1.75	3.1	4.43e-05	0.00205	chr9:123995062-123998112	GSN (-65484), RAB14 (-32440)
chr2	174010371	174031034	20664	*	6.47	7.53	3.73	3.8	4.43e-05	0.00205	chr2:174010371-174031034	CDCA7 (-198886), ENSG00000091436 (+80016)
chr17	63451914	63463233	11320	*	5.36	1.03	6.16	-5.13	4.44e-05	0.00206	chr17:63451914-63463233	AXIN2 (+100191), RGS9 (+323982)
chr3	53132318	53134422	2105	*	2.32	-0.98	3.09	-4.06	4.45e-05	0.00206	chr3:53132318-53134422	SFMBT1 (-53286), RFT1 (+31108)
chr16	1792584	1794735	2152	*	2.46	3.47	0.18	3.3	4.48e-05	0.00207	chr16:1792584-1794735	NME3 (+28071), MAPK8IP3 (+37476)
chr4	58017029	58018937	1909	*	1.87	2.93	-0.81	3.74	4.6e-05	0.00212	chr4:58017029-58018937	IGFBP7 (-41432)
chr1	160779406	160786446	7041	*	3.56	0.5	4.32	-3.82	4.61e-05	0.00212	chr1:160779406-160786446	LY9 (+16978), CD244 (+49624)
chr7	3201848	3209152	7305	*	3.08	-0.16	3.84	-4	4.63e-05	0.00213	chr7:3201848-3209152	SDK1 (-135580), CARD11 (-121921)
chr7	2466946	2469546	2601	*	1.6	-1.76	2.37	-4.13	4.65e-05	0.00213	chr7:2466946-2469546	LFNG (-91230), CHST12 (+25023)
chrX	23837432	23839038	1607	*	2.42	3.41	0.36	3.04	4.66e-05	0.00213	chrX:23837432-23839038	SAT1 (+36945), APOO (+87816)
chr4	153625414	153633884	8471	*	6.44	4.55	7.09	-2.54	4.68e-05	0.00214	chr4:153625414-153633884	TMEM154 (-28332), TIGD4 (+71267)
chr1	218569725	218573202	3478	*	3.95	5.05	0.8	4.25	4.7e-05	0.00214	chr1:218569725-218573202	LYPLAL1 (-775722), TGFB2 (+51887)
chr5	34463535	34471614	8080	*	5.47	1.67	6.26	-4.59	4.75e-05	0.00216	chr5:34463535-34471614	ENSG00000273294 (-342942), RAI14 (-217084)
chr4	22472180	22474976	2797	*	2.1	3.2	-1.06	4.26	4.78e-05	0.00217	chr4:22472180-22474976	KCNIP4 (-523156), GPR125 (+44099)
chr3	112040813	112043821	3009	*	2.83	-0.56	3.6	-4.16	4.81e-05	0.00218	chr3:112040813-112043821	SLC9C1 (-29212), CD200 (-9686)
chr4	8608102	8611814	3713	*	1.67	-1.76	2.44	-4.2	4.89e-05	0.00221	chr4:8608102-8611814	CPZ (+15571), HMX1 (+263585)
chr1	160777334	160778488	1155	*	1.29	-1.56	2.03	-3.58	4.9e-05	0.00221	chr1:160777334-160778488	LY9 (+11963), CD244 (+54639)
chr9	1487798	1493122	5325	*	5.2	1.35	5.99	-4.64	4.91e-05	0.00221	chr9:1487798-1493122	SMARCA2 (-531485), DMRT2 (+440106)
chr9	19443463	19446929	3467	*	1.63	-1.76	2.4	-4.16	4.99e-05	0.00225	chr9:19443463-19446929	ACER2 (+36139), SLC24A2 (+341730)
chr5	55613710	55621177	7468	*	5.94	7.02	3.04	3.98	5.01e-05	0.00225	chr5:55613710-55621177	MAP3K1 (-493957), IL6ST (-326623)
chr14	37931022	37943090	12069	*	4.02	0.34	4.8	-4.46	5.05e-05	0.00226	chr14:37931022-37943090	FOXA1 (+127183), MIPOL1 (+269901)
chr4	153498369	153500578	2210	*	1.35	-1.76	2.1	-3.87	5.05e-05	0.00226	chr4:153498369-153500578	FBXW7 (-42221), TMEM154 (+101843)
chr6	45614332	45628187	13856	*	6.36	7.4	3.92	3.47	5.12e-05	0.00229	chr6:45614332-45628187	SUPT3H (-275590), CLIC5 (+426872)
chr1	183004459	183007875	3417	*	1.84	2.86	-0.46	3.32	5.2e-05	0.00232	chr1:183004459-183007875	LAMC2 (-149256), LAMC1 (+13572)
chr11	134401448	134415680	14233	*	5.03	0.93	5.82	-4.9	5.2e-05	0.00232	chr11:134401448-134415680	B3GAT1 (-146317)
chr13	31390521	31396351	5831	*	3.77	4.86	0.76	4.1	5.34e-05	0.00237	chr13:31390521-31396351	MEDAG (-86892), ALOX5AP (+83791)
chr7	17733416	17738389	4974	*	4.76	5.84	1.9	3.93	5.37e-05	0.00238	chr7:17733416-17738389	SNX13 (+244214), AHR (+397657)
chr1	214729599	214732741	3143	*	3.93	4.95	1.66	3.29	5.38e-05	0.00238	chr1:214729599-214732741	CENPF (-45368), PTPN14 (-6604)
chr15	58530994	58535919	4926	*	2.81	-0.55	3.58	-4.12	5.49e-05	0.00243	chr15:58530994-58535919	LIPC (-169311), AQP9 (+103062)
chr8	118848784	118850208	1425	*	1.25	2.26	-1.06	3.33	5.54e-05	0.00244	chr8:118848784-118850208	EXT1 (+274596), MED30 (+316544)
chr2	9739859	9741454	1596	*	1.06	2.05	-1.06	3.12	5.56e-05	0.00245	chr2:9739859-9741454	ADAM17 (-44740), YWHAQ (+30088)
chr15	56308807	56316408	7602	*	4.42	5.54	0.89	4.65	5.66e-05	0.00249	chr15:56308807-56316408	NEDD4 (-103279), RFX7 (+222875)
chr8	81406237	81410169	3933	*	2.94	-0.23	3.7	-3.93	5.67e-05	0.00249	chr8:81406237-81410169	ZBTB10 (+10301), ZNF704 (+378813)
chr9	117874057	117884722	10666	*	7.2	8.26	4.6	3.66	5.69e-05	0.00249	chr9:117874057-117884722	TNFSF8 (-186693), TNC (+1146)
chr22	27852021	27854907	2887	*	4.71	5.8	1.79	4.01	5.75e-05	0.00251	chr22:27852021-27854907	MN1 (+344022), CRYBA4 (+835536)
chr8	94933419	94936861	3443	*	3	4.06	0.35	3.71	5.77e-05	0.00252	chr8:94933419-94936861	PDP1 (+5965), CDH17 (+285675)
chr5	1080701	1082006	1306	*	2.09	-1.26	2.86	-4.12	5.78e-05	0.00252	chr5:1080701-1082006	SLC12A7 (+30796), NKD2 (+72410)
chr7	2000590	2002169	1580	*	1.75	2.73	-0.3	3.03	5.79e-05	0.00252	chr7:2000590-2002169	MAD1L1 (+271498), ELFN1 (+273625)
chr12	132373459	132374535	1077	*	1.4	-1.76	2.16	-3.92	5.84e-05	0.00254	chr12:132373459-132374535	ULK1 (-5199), MMP17 (+61059)
chr1	30119792	30126140	6349	*	3.77	4.85	0.76	4.1	5.89e-05	0.00255	chr1:30119792-30126140	PTPRU (+559938)
chr20	49835896	49844619	8724	*	3.64	-0.1	4.42	-4.52	5.91e-05	0.00256	chr20:49835896-49844619	KCNG1 (-200592), NFATC2 (+319000)
chr3	185241848	185243981	2134	*	1.52	-1.76	2.28	-4.04	5.93e-05	0.00256	chr3:185241848-185243981	TMEM41A (-26070), LIPH (+27486)
chr1	234779996	234786464	6469	*	4.33	5.38	1.76	3.62	5.94e-05	0.00256	chr1:234779996-234786464	IRF2BP2 (-37959), TOMM20 (+509021)
chr3	42198993	42215307	16315	*	7.3	5.46	7.94	-2.48	5.98e-05	0.00258	chr3:42198993-42215307	TRAK1 (+74588), CCK (+100549)
chr5	135339391	135403249	63859	*	9.21	9.95	8.14	1.82	6.06e-05	0.00261	chr5:135339391-135403249	SMAD5 (-97216), TGFBI (+6736)
chr2	112440870	112447067	6198	*	4.64	1.08	5.42	-4.34	6.2e-05	0.00266	chr2:112440870-112447067	ANAPC1 (+198298), BCL2L11 (+565463)
chr19	10585521	10586572	1052	*	2.04	-0.89	2.79	-3.68	6.25e-05	0.00268	chr19:10585521-10586572	KEAP1 (+28370), PDE4A (+54716)
chr11	111223397	111251700	28304	*	7.43	4.73	8.16	-3.43	6.35e-05	0.00272	chr11:111223397-111251700	COLCA1 (-61779), POU2AF1 (+12868)
chr3	150501295	150505968	4674	*	3.99	5.07	1.04	4.03	6.36e-05	0.00272	chr3:150501295-150505968	SIAH2 (-22468), CLRN1 (+186863)
chr2	218909815	218915424	5610	*	2.73	3.82	-0.23	4.04	6.38e-05	0.00272	chr2:218909815-218915424	TNS1 (-103769), RUFY4 (-21358)
chr6	40173242	40176261	3020	*	1.29	-1.76	2.04	-3.81	6.47e-05	0.00275	chr6:40173242-40176261	MOCS1 (-279297), LRFN2 (+380452)
chr6	151396535	151399432	2898	*	1.87	2.93	-0.81	3.75	6.5e-05	0.00276	chr6:151396535-151399432	AKAP12 (-163150), MTHFD1L (+211299)
chr9	19425858	19432577	6720	*	3.35	0.45	4.09	-3.65	6.5e-05	0.00276	chr9:19425858-19432577	ACER2 (+20161), SLC24A2 (+357708)
chr3	141699382	141700291	910	*	1.81	-1.21	2.56	-3.77	6.51e-05	0.00276	chr3:141699382-141700291	ATP1B3 (+104381), TFDP2 (+168526)
chr1	246858128	246876884	18757	*	7.96	5.85	8.64	-2.79	6.53e-05	0.00276	chr1:246858128-246876884	SCCPDH (-19843), CNST (+137758)
chr6	14724905	14750596	25692	*	8.17	8.92	7.06	1.86	6.56e-05	0.00277	chr6:14724905-14750596	JARID2 (-508776), CD83 (+619879)
chr13	95851380	95893157	41778	*	6.23	2.48	7.01	-4.53	6.6e-05	0.00278	chr13:95851380-95893157	SOX21 (-507880), ABCC4 (+81414)
chr6	36942827	36946515	3689	*	1.83	-1.38	2.59	-3.96	6.65e-05	0.0028	chr6:36942827-36946515	MTCH1 (+9403), PI16 (+22462)
chr10	77034929	77037050	2122	*	3.65	0.33	4.41	-4.08	6.69e-05	0.00281	chr10:77034929-77037050	COMTD1 (-40221), ZNF503 (+125674)
chr7	27368211	27376416	8206	*	4.49	1.14	5.26	-4.12	6.84e-05	0.00287	chr7:27368211-27376416	EVX1 (+90150), HIBADH (+330300)
chr5	10264021	10268869	4849	*	3.98	5.04	1.32	3.71	6.85e-05	0.00287	chr5:10264021-10268869	CCT5 (+16412), CMBL (+41693)
chr12	47440871	47442591	1721	*	2.54	-0.89	3.31	-4.19	6.89e-05	0.00288	chr12:47440871-47442591	SLC38A4 (-221951), PCED1B (-31655)
chr1	184421361	184429194	7834	*	3.31	0.39	4.06	-3.67	6.9e-05	0.00288	chr1:184421361-184429194	C1orf21 (+69086), EDEM3 (+298769)
chr10	35249662	35250921	1260	*	1.43	-1.76	2.19	-3.95	6.93e-05	0.00289	chr10:35249662-35250921	PARD3 (-146043), CUL2 (+112924)
chr7	41257086	41259116	2031	*	1.9	2.96	-0.83	3.79	6.97e-05	0.0029	chr7:41257086-41259116	INHBA (+484605)
chr11	134378906	134382148	3243	*	1.34	-1.76	2.1	-3.86	7e-05	0.00291	chr11:134378906-134382148	B3GAT1 (-118280)
chr3	183674950	183695344	20395	*	6.82	4.18	7.55	-3.37	7.01e-05	0.00291	chr3:183674950-183695344	PARL (-82452), ABCC5 (+50656)
chr2	135704551	135722411	17861	*	4.13	0.7	4.9	-4.19	7.05e-05	0.00292	chr2:135704551-135722411	CCNT2 (+37086), MAP3K19 (+68767)
chr4	10159222	10190058	30837	*	7.48	3.86	8.26	-4.4	7.08e-05	0.00293	chr4:10159222-10190058	WDR1 (-56156), ZNF518B (+284344)
chr15	42402209	42406490	4282	*	3.03	-0.18	3.79	-3.97	7.14e-05	0.00294	chr15:42402209-42406490	PLA2G4D (-17598), PLA2G4F (+44484)
chr2	9866543	9867388	846	*	1.19	-1.76	1.94	-3.7	7.14e-05	0.00294	chr2:9866543-9867388	TAF1B (-116517), YWHAQ (-96221)
chr2	70714486	70718513	4028	*	4.08	1.13	4.83	-3.7	7.21e-05	0.00297	chr2:70714486-70718513	FAM136A (-187278), TGFA (+64647)
chr14	61738368	61741482	3115	*	3.67	0.42	4.44	-4.02	7.28e-05	0.00298	chr14:61738368-61741482	TRMT5 (-291849), TMEM30B (+8633)
chr6	45591782	45595557	3776	*	4.73	5.72	2.62	3.1	7.29e-05	0.00298	chr6:45591782-45595557	SUPT3H (-248000), CLIC5 (+454462)
chr11	134396561	134399852	3292	*	1.52	-1.76	2.29	-4.05	7.31e-05	0.00298	chr11:134396561-134399852	B3GAT1 (-135960)
chr8	119108481	119115761	7281	*	5.19	6.22	2.81	3.41	7.32e-05	0.00298	chr8:119108481-119115761	EXT1 (+11971), MED30 (+579169)
chr6	21155621	21160382	4762	*	3.72	4.83	0.36	4.48	7.33e-05	0.00298	chr6:21155621-21160382	SOX4 (-435970), CDKAL1 (+623314)
chr2	160032192	160033548	1357	*	1.38	-1.63	2.13	-3.76	7.33e-05	0.00298	chr2:160032192-160033548	WDSUB1 (+110233), TANC1 (+207687)
chr3	42527684	42551928	24245	*	7.6	5.59	8.26	-2.68	7.34e-05	0.00298	chr3:42527684-42551928	VIPR1 (-4309)
chr17	76683457	76684309	853	*	0.87	1.81	-0.94	2.75	7.35e-05	0.00299	chr17:76683457-76684309	DNAH17 (-110407), CYTH1 (+94493)
chr21	36455599	36461153	5555	*	5.19	6.24	2.65	3.59	7.38e-05	0.00299	chr21:36455599-36461153	RUNX1 (-36735), SETD4 (+974183)
chr14	65852667	65855418	2752	*	1.24	-1.76	1.99	-3.76	7.4e-05	0.00299	chr14:65852667-65855418	MAX (-284855), FUT8 (-23267)
chr6	20890424	20893679	3256	*	3.45	4.56	0.04	4.52	7.4e-05	0.00299	chr6:20890424-20893679	SOX4 (-701920), CDKAL1 (+357364)
chr8	94854005	94861873	7869	*	5.18	6.26	2.2	4.06	7.42e-05	0.00299	chr8:94854005-94861873	PDP1 (-71236), TMEM67 (+90854)
chr8	119041466	119051775	10310	*	5.94	7.02	3.01	4.01	7.44e-05	0.00299	chr8:119041466-119051775	EXT1 (+77471), MED30 (+513669)
chr2	75845867	75848854	2988	*	2.54	3.59	-0.05	3.64	7.44e-05	0.00299	chr2:75845867-75848854	EVA1A (-50513), MRPL19 (-26548)
chr1	183236081	183253538	17458	*	8.19	9.12	6.46	2.65	7.45e-05	0.00299	chr1:183236081-183253538	LAMC2 (+89387), NMNAT2 (+142927)
chr4	40447269	40453151	5883	*	4.73	1.79	5.48	-3.68	7.48e-05	0.003	chr4:40447269-40453151	RBM47 (+66565), CHRNA9 (+112864)
chr2	110386321	110406201	19881	*	6.99	5.45	7.59	-2.13	7.48e-05	0.003	chr2:110386321-110406201	RGPD5 (-155624), SEPT10 (-24478)
chr9	1523824	1528607	4784	*	2.82	-0.57	3.59	-4.15	7.55e-05	0.00301	chr9:1523824-1528607	SMARCA2 (-495729), DMRT2 (+475862)
chr10	123798872	123805178	6307	*	1.88	-1.53	2.65	-4.17	7.55e-05	0.00301	chr10:123798872-123805178	BTBD16 (-228796), TACC2 (+53316)
chr12	76225121	76230072	4952	*	2.58	3.62	0.09	3.54	7.56e-05	0.00301	chr12:76225121-76230072	KRR1 (-322196), PHLDA1 (+200115)
chr21	36674532	36678200	3669	*	3.24	4.23	1.14	3.09	7.57e-05	0.00301	chr21:36674532-36678200	RUNX1 (-254725), SETD4 (+756193)
chr1	167751812	167752588	777	*	1.32	2.3	-0.74	3.04	7.57e-05	0.00301	chr1:167751812-167752588	MPZL1 (+61013), ADCY10 (+131140)
chr20	4683170	4686526	3357	*	4.53	5.61	1.57	4.05	7.68e-05	0.00304	chr20:4683170-4686526	PRND (-17708), PRNP (+17966)
chr8	87002113	87004273	2161	*	1.54	2.59	-1.06	3.66	7.75e-05	0.00307	chr8:87002113-87004273	REXO1L1P (-427467), PSKH2 (+78733)
chr1	208280197	208285583	5387	*	4.54	5.62	1.69	3.92	7.83e-05	0.0031	chr1:208280197-208285583	CD34 (-198143), PLXNA2 (+134775)
chr1	27292862	27301555	8694	*	4.79	1.47	5.55	-4.08	7.9e-05	0.00311	chr1:27292862-27301555	TRNP1 (-22989), C1orf172 (-10312)
chr6	21071382	21074716	3335	*	3.26	4.37	0	4.36	7.91e-05	0.00311	chr6:21071382-21074716	SOX4 (-520923), CDKAL1 (+538361)
chr12	66316889	66323614	6726	*	3.46	4.44	1.36	3.08	7.91e-05	0.00311	chr12:66316889-66323614	HMGA2 (+102341), LLPH (+204296)
chr10	123772103	123774364	2262	*	1.2	-1.76	1.95	-3.72	7.92e-05	0.00311	chr10:123772103-123774364	BTBD16 (-257587), TACC2 (+24525)
chr2	96848693	96856800	8108	*	5.01	1.39	5.79	-4.4	7.93e-05	0.00311	chr2:96848693-96856800	DUSP2 (-41568), STARD7 (+21809)
chr8	94880792	94901376	20585	*	8.01	8.85	6.64	2.21	8e-05	0.00312	chr8:94880792-94901376	PDP1 (-38091), TMEM67 (+123999)
chr8	29242790	29250904	8115	*	4.32	1.55	5.06	-3.51	8e-05	0.00312	chr8:29242790-29250904	DUSP4 (-38662), TMEM66 (+693876)
chr21	37475717	37478658	2942	*	3.34	4.41	0.62	3.79	8e-05	0.00312	chr21:37475717-37478658	CBR3 (-30022), CBR1 (+34949)
chr14	102737370	102740046	2677	*	1.92	3.01	-1.06	4.07	8.01e-05	0.00312	chr14:102737370-102740046	MOK (+32829), WDR20 (+132457)
chr6	40178211	40179394	1184	*	1.67	-1.5	2.43	-3.93	8.02e-05	0.00312	chr6:40178211-40179394	MOCS1 (-283348), LRFN2 (+376401)
chr17	21166256	21167329	1074	*	1.28	2.31	-1.06	3.37	8.06e-05	0.00313	chr17:21166256-21167329	MAP2K3 (-21191), C17orf103 (-10215)
chr14	34433054	34436306	3253	*	1.54	-1.76	2.3	-4.07	8.12e-05	0.00315	chr14:34433054-34436306	EGLN3 (-14393), SPTSSA (+496882)
chr14	61604175	61608560	4386	*	3.48	4.55	0.7	3.85	8.18e-05	0.00317	chr14:61604175-61608560	TRMT5 (-158292), TMEM30B (+142190)
chr10	88695561	88741876	46316	*	10.25	9.02	10.79	-1.77	8.19e-05	0.00317	chr10:88695561-88741876	MMRN2 (-1099), SNCG (+306)
chr7	2032074	2038455	6382	*	3.17	-0.27	3.94	-4.21	8.21e-05	0.00317	chr7:2032074-2038455	MAD1L1 (+237613), ELFN1 (+307510)
chr5	149122378	149166101	43724	*	8.16	5.86	8.86	-3	8.23e-05	0.00318	chr5:149122378-149166101	PPARGC1B (+34366), PDE6A (+180116)
chr6	150503875	150508645	4771	*	2.91	-0.31	3.67	-3.98	8.25e-05	0.00318	chr6:150503875-150508645	IYD (-183768), PPP1R14C (+42048)
chr10	134411391	134414272	2882	*	1.67	-1.76	2.44	-4.21	8.28e-05	0.00318	chr10:134411391-134414272	INPP5A (+61508), NKX6-2 (+186724)
chr12	66332342	66336210	3869	*	3.24	4.26	0.92	3.34	8.49e-05	0.00326	chr12:66332342-66336210	HMGA2 (+116365), LLPH (+190272)
chr1	214635077	214637962	2886	*	2.3	3.37	-0.44	3.81	8.51e-05	0.00326	chr1:214635077-214637962	PTPN14 (+88046), SMYD2 (+181944)
chr21	36668994	36671097	2104	*	1.62	2.6	-0.46	3.06	8.58e-05	0.00329	chr21:36668994-36671097	RUNX1 (-248405), SETD4 (+762513)
chr8	128916623	128927830	11208	*	6.98	8.01	4.55	3.46	8.6e-05	0.00329	chr8:128916623-128927830	TMEM75 (+38364), MYC (+173897)
chr15	101283683	101284355	673	*	1.67	2.72	-0.98	3.71	8.68e-05	0.00331	chr15:101283683-101284355	ALDH1A3 (-135562), ASB7 (+141280)
chr3	161072090	161092793	20704	*	7.24	3.65	8.01	-4.37	8.72e-05	0.00332	chr3:161072090-161092793	SPTSSB (+8226), NMD3 (+143095)
chr4	88062133	88064274	2142	*	2.44	-0.14	3.16	-3.31	8.9e-05	0.00339	chr4:88062133-88064274	KLHL8 (+78556), AFF1 (+207050)
chr13	45773873	45776210	2338	*	2.08	3.05	0.09	2.97	9e-05	0.00342	chr13:45773873-45776210	KCTD4 (+133)
chr10	13787632	13790098	2467	*	2.65	3.66	0.42	3.24	9.01e-05	0.00342	chr10:13787632-13790098	PRPF18 (+159938), FRMD4A (+584018)
chr7	155102007	155106027	4021	*	2.77	-0.61	3.53	-4.14	9.07e-05	0.00344	chr7:155102007-155106027	EN2 (-146807), INSIG1 (+14531)
chr16	72935511	72952121	16611	*	4.35	0.42	5.14	-4.72	9.12e-05	0.00345	chr16:72935511-72952121	PMFBP1 (-737662), ZFHX3 (+138458)
chr13	113627445	113631442	3998	*	1.51	-1.76	2.27	-4.03	9.13e-05	0.00345	chr13:113627445-113631442	F7 (-130677), MCF2L (+5909)
chr18	21401432	21403704	2273	*	2.87	3.93	0.19	3.74	9.16e-05	0.00345	chr18:21401432-21403704	CABYR (-316374), LAMA3 (+133161)
chr11	9545617	9561764	16148	*	7.48	5.5	8.14	-2.63	9.18e-05	0.00345	chr11:9545617-9561764	WEE1 (-41537), ZNF143 (+71179)
chr2	216704109	216713554	9446	*	3.71	4.78	0.85	3.94	9.19e-05	0.00345	chr2:216704109-216713554	FN1 (-407937), MREG (+169514)
chr3	183040860	183047999	7140	*	4.24	5.27	1.85	3.42	9.2e-05	0.00345	chr3:183040860-183047999	B3GNT5 (+73398), MCF2L2 (+101633)
chr1	209515160	209516783	1624	*	1.9	2.92	-0.42	3.34	9.27e-05	0.00347	chr1:209515160-209516783	CAMK1G (-241090)
chr14	71582768	71587555	4788	*	4.88	5.89	2.64	3.25	9.27e-05	0.00347	chr14:71582768-71587555	SIPA1L1 (-410880), PCNX (+211040)
chr10	3717272	3727409	10138	*	4.56	1.11	5.33	-4.22	9.29e-05	0.00347	chr10:3717272-3727409	PITRM1 (-507338), KLF6 (+105126)
chr10	32223697	32242475	18779	*	7.51	6.13	8.07	-1.95	9.31e-05	0.00348	chr10:32223697-32242475	ARHGAP12 (-15351), KIF5B (+112273)
chr6	13347178	13351579	4402	*	3.29	4.38	0.24	4.14	9.34e-05	0.00348	chr6:13347178-13351579	TBC1D7 (-22235), GFOD1 (+138408)
chr2	12804473	12806563	2091	*	3.01	-0.07	3.76	-3.83	9.35e-05	0.00348	chr2:12804473-12806563	TRIB2 (-51497), LPIN1 (+987797)
chr8	53712469	53713721	1253	*	1.81	2.84	-0.62	3.46	9.41e-05	0.0035	chr8:53712469-53713721	NPBWR1 (-137896), RB1CC1 (-86103)
chr6	40066851	40071763	4913	*	3.13	0.01	3.89	-3.88	9.48e-05	0.00352	chr6:40066851-40071763	MOCS1 (-173852), LRFN2 (+485897)
chr8	94913761	94920448	6688	*	6.17	7.12	4.34	2.78	9.56e-05	0.00354	chr8:94913761-94920448	PDP1 (-12070), TMEM67 (+150020)
chr2	173998431	174004012	5582	*	3.73	4.76	1.36	3.4	9.65e-05	0.00357	chr2:173998431-174004012	CDCA7 (-218367), ENSG00000091436 (+60535)
chr6	137356608	137369552	12945	*	7.25	5.11	7.93	-2.82	9.66e-05	0.00357	chr6:137356608-137369552	IL20RA (+3021), SLC35D3 (+119678)
chr8	67471693	67474347	2655	*	4.37	5.33	2.43	2.9	9.86e-05	0.00364	chr8:67471693-67474347	MYBL1 (+52464), ADHFE1 (+128299)
chr14	38013303	38020016	6714	*	4.19	1.08	4.95	-3.87	9.91e-05	0.00365	chr14:38013303-38020016	FOXA1 (+47579), MIPOL1 (+349505)
chr14	75957830	75960618	2789	*	2.58	-0.05	3.31	-3.35	0.000101	0.0037	chr14:75957830-75960618	BATF (-29544), JDP2 (+60387)
chr1	158004450	158009843	5394	*	4.6	5.65	2	3.66	0.000101	0.0037	chr1:158004450-158009843	CD1D (-142590), KIRREL (+43747)
chrX	47366112	47369180	3069	*	1.47	2.5	-0.94	3.44	0.000101	0.0037	chrX:47366112-47369180	ARAF (-52870), ZNF41 (-25301)
chr4	40695566	40697552	1987	*	1.26	-1.76	2.01	-3.77	0.000102	0.00372	chr4:40695566-40697552	RBM47 (-179784), NSUN7 (-55355)
chr4	38752712	38755979	3268	*	4.66	5.66	2.5	3.16	0.000103	0.00377	chr4:38752712-38755979	TLR10 (+30233), KLF3 (+88529)
chr9	21705765	21713350	7586	*	5.14	6.25	1.88	4.37	0.000104	0.00378	chr9:21705765-21713350	IFNE (-227246), MTAP (-92984)
chr20	11092509	11094948	2440	*	1.96	3.05	-1.06	4.12	0.000105	0.00384	chr20:11092509-11094948	BTBD3 (-777747), JAG1 (-439035)
chr21	43999333	44001812	2480	*	1.49	-1.38	2.24	-3.61	0.000106	0.00385	chr21:43999333-44001812	PDE9A (-73292), SLC37A1 (+66549)
chr22	25559653	25565958	6306	*	2.81	3.88	-0.07	3.95	0.000107	0.00388	chr22:25559653-25565958	TMEM211 (-220144), CRYBB3 (-33011)
chr12	27716204	27719665	3462	*	2.95	3.84	1.34	2.5	0.000107	0.00388	chr12:27716204-27719665	REP15 (-131493), PPFIBP1 (+40796)
chr5	35851068	35864129	13062	*	7.47	8.28	6.19	2.1	0.000108	0.00392	chr5:35851068-35864129	IL7R (+648)
chr6	35118466	35121671	3206	*	1.66	2.73	-1.06	3.79	0.000109	0.00395	chr6:35118466-35121671	SCUBE3 (-62127), TCP11 (-10645)
chr20	11080844	11085420	4577	*	3.08	4.16	0.29	3.87	0.00011	0.00397	chr20:11080844-11085420	BTBD3 (-788344), JAG1 (-428438)
chr16	30137702	30139973	2272	*	1.37	-1.56	2.12	-3.67	0.00011	0.00398	chr16:30137702-30139973	MAPK3 (-4223)
chr6	1214665	1219343	4679	*	2.14	-1.09	2.9	-3.99	0.000111	0.00399	chr6:1214665-1219343	EXOC2 (-523893), FOXQ1 (-95671)
chr8	124590092	124596752	6661	*	4.56	5.6	2.08	3.53	0.000113	0.00406	chr8:124590092-124596752	FBXO32 (-39976), KLHL38 (+71768)
chr8	8957559	8963692	6134	*	4.55	1.76	5.28	-3.53	0.000113	0.00406	chr8:8957559-8963692	PPP1R3B (+47580), ERI1 (+100969)
chr5	14428641	14430146	1506	*	1.6	2.59	-0.48	3.06	0.000113	0.00407	chr5:14428641-14430146	FAM105B (-235463), TRIO (+285583)
chr15	78528980	78537613	8634	*	5.19	1.74	5.96	-4.22	0.000114	0.0041	chr15:78528980-78537613	DNAJA4 (-23131), ACSBG1 (-6248)
chr9	1509047	1519758	10712	*	7.44	2.91	8.24	-5.33	0.000115	0.0041	chr9:1509047-1519758	SMARCA2 (-507542), DMRT2 (+464049)
chr3	159593477	159596175	2699	*	1.94	2.93	-0.12	3.04	0.000116	0.00413	chr3:159593477-159596175	IL12A (-111711), SCHIP1 (+37176)
chr8	134874995	134876311	1317	*	0.75	-1.76	1.47	-3.23	0.000116	0.00413	chr8:134874995-134876311	ST3GAL1 (-291470), ZFAT (+849628)
chr6	21340129	21341497	1369	*	2.73	3.82	-0.22	4.04	0.000116	0.00413	chr6:21340129-21341497	SOX4 (-253159), CDKAL1 (+806125)
chr5	112522976	112527317	4342	*	2.74	3.75	0.51	3.24	0.000116	0.00414	chr5:112522976-112527317	DCP2 (+212714), TSSK1B (+245581)
chr6	30073736	30082318	8583	*	5.02	1.17	5.8	-4.63	0.000116	0.00414	chr6:30073736-30082318	RNF39 (-34363), TRIM31 (+2856)
chr2	24595642	24598136	2495	*	1.29	-1.76	2.05	-3.81	0.000117	0.00416	chr2:24595642-24598136	NCOA1 (-117912), ITSN2 (-13306)
chr1	44377634	44382537	4904	*	4.59	5.7	1.2	4.5	0.000117	0.00416	chr1:44377634-44382537	ARTN (-18906), ST3GAL3 (+206868)
chr1	161679800	161683022	3223	*	2.58	-0.77	3.34	-4.11	0.000118	0.00416	chr1:161679800-161683022	FCRLB (-9942), FCRLA (+4649)
chr7	99289919	99299446	9528	*	5.81	2.85	6.56	-3.7	0.000119	0.0042	chr7:99289919-99299446	CYP3A5 (-17064), CYP3A7 (+38036)
chr9	118451280	118458149	6870	*	5.3	6.28	3.27	3.01	0.000119	0.00421	chr9:118451280-118458149	PAPPA (-461368), DEC1 (+550618)
chr21	42856232	42884322	28091	*	7.94	3.62	8.74	-5.12	0.000119	0.00421	chr21:42856232-42884322	TMPRSS2 (+9715), MX1 (+77835)
chr14	51979279	51980856	1578	*	1.38	2.37	-0.76	3.13	0.000119	0.00421	chr14:51979279-51980856	FRMD6 (-138597), TMX1 (+273182)
chr17	46007017	46009771	2755	*	1	-1.76	1.73	-3.5	0.00012	0.00421	chr17:46007017-46009771	PNPO (-10543), SP2 (+34878)
chr16	23246036	23247706	1671	*	1.64	-1.53	2.4	-3.93	0.00012	0.00421	chr16:23246036-23247706	SCNN1B (-66720), SCNN1G (+52835)
chr15	63470472	63472160	1689	*	1.99	-1.06	2.74	-3.8	0.00012	0.00422	chr15:63470472-63472160	RPS27L (-21315), RAB8B (-10352)
chr14	55103299	55107324	4026	*	3.16	4.23	0.44	3.79	0.00012	0.00422	chr14:55103299-55107324	SAMD4A (+70677), GCH1 (+264258)
chr1	44286511	44290629	4119	*	4.85	5.9	2.3	3.6	0.000121	0.00425	chr1:44286511-44290629	ARTN (-110422), ST3GAL3 (+115352)
chr2	86201683	86203801	2119	*	1.6	-1.15	2.34	-3.49	0.000122	0.00426	chr2:86201683-86203801	ST3GAL5 (-86605), POLR1A (+130536)
chr8	67427622	67455206	27585	*	8.87	9.8	7.13	2.67	0.000124	0.00433	chr8:67427622-67455206	MYBL1 (+84070), ADHFE1 (+96693)
chr10	104898123	104903062	4940	*	3.33	0.06	4.09	-4.03	0.000124	0.00433	chr10:104898123-104903062	NT5C2 (+52463), CNNM2 (+222543)
chr22	39391605	39394070	2466	*	1.26	-1.56	2	-3.55	0.000125	0.00434	chr22:39391605-39394070	APOBEC3C (-17250), APOBEC3B (+14424)
chr17	60720384	60722538	2155	*	2.33	-0.98	3.09	-4.07	0.000126	0.00437	chr17:60720384-60722538	MRC2 (+16699), MARCH10 (+164234)
chr17	4368732	4372738	4007	*	2.91	-0.42	3.68	-4.1	0.000126	0.00437	chr17:4368732-4372738	SPNS2 (-31398), SPNS3 (+33752)
chr1	184401633	184403982	2350	*	1.73	-1.14	2.47	-3.61	0.000126	0.00438	chr1:184401633-184403982	C1orf21 (+46616), EDEM3 (+321239)
chr1	202809205	202815338	6134	*	3.19	-0.02	3.96	-3.98	0.00013	0.00449	chr1:202809205-202815338	KDM5B (-33674), RABIF (+45991)
chr6	12607927	12609171	1245	*	2.44	3.45	0.21	3.24	0.000132	0.00456	chr6:12607927-12609171	PHACTR1 (-109993), EDN1 (+317953)
chr1	98359326	98361353	2028	*	1.88	2.84	-0.04	2.88	0.000133	0.00457	chr1:98359326-98361353	DPYD (+26239)
chr1	183217135	183219515	2381	*	2.69	3.7	0.44	3.27	0.000134	0.00462	chr1:183217135-183219515	LAMC2 (+62902), NMNAT2 (+169412)
chr1	233761255	233764193	2939	*	2.76	3.82	0.09	3.74	0.000135	0.00463	chr1:233761255-233764193	SLC35F3 (-277955), KCNK1 (+12974)
chr6	20924800	20925527	728	*	2.68	3.76	-0.27	4.03	0.000136	0.00466	chr6:20924800-20925527	SOX4 (-668808), CDKAL1 (+390476)
chr20	45654720	45662434	7715	*	3.36	-0.24	4.14	-4.38	0.000136	0.00466	chr20:45654720-45662434	EYA2 (+135314), ZMYND8 (+326837)
chr4	140646753	140651115	4363	*	1.34	-1.56	2.08	-3.64	0.000136	0.00466	chr4:140646753-140651115	MGST2 (+62012), MAML3 (+426404)
chr9	3886539	3889794	3256	*	3.91	4.98	1.17	3.8	0.000137	0.00466	chr9:3886539-3889794	RFX3 (-362184), GLIS3 (+411749)
chr21	36271900	36274075	2176	*	2.25	3.28	-0.1	3.38	0.000137	0.00466	chr21:36271900-36274075	RUNX1 (+148653), CLIC6 (+231300)
chr15	83947456	83962996	15541	*	7.34	8.44	4.06	4.38	0.000137	0.00466	chr15:83947456-83962996	BNC1 (-1760)
chr5	1026815	1030323	3509	*	1.25	-1.76	2	-3.76	0.000137	0.00466	chr5:1026815-1030323	NKD2 (+19625), SLC12A7 (+83581)
chr18	21433945	21447472	13528	*	5.99	7.03	3.47	3.56	0.000137	0.00467	chr18:21433945-21447472	CABYR (-278233), LAMA3 (+171302)
chr14	24043135	24060403	17269	*	5.77	2.05	6.55	-4.5	0.000138	0.00469	chr14:24043135-24060403	JPH4 (-3775)
chr5	173265135	173271412	6278	*	2.76	-0.55	3.52	-4.08	0.000139	0.00473	chr5:173265135-173271412	BOD1 (-224611), CPEB4 (-47009)
chr3	123450231	123455540	5310	*	5.49	6.55	2.81	3.74	0.000141	0.00476	chr3:123450231-123455540	PTPLB (-148854), MYLK (+150263)
chr3	119887870	119902519	14650	*	6.53	7.58	4.01	3.56	0.000142	0.00481	chr3:119887870-119902519	GSK3B (-82682), GPR156 (+108746)
chr6	11759070	11781109	22040	*	8.67	9.36	7.75	1.61	0.000143	0.00483	chr6:11759070-11781109	ADTRP (+8946), TMEM170B (+231579)
chr3	69808814	69827811	18998	*	6.44	7.5	3.75	3.75	0.000144	0.00488	chr3:69808814-69827811	MITF (+29727)
chr8	124716460	124722209	5750	*	6.45	7.44	4.35	3.08	0.000145	0.00488	chr8:124716460-124722209	KLHL38 (-54145), ANXA13 (+30307)
chr18	34168818	34174152	5335	*	2.39	3.46	-0.33	3.79	0.000146	0.00493	chr18:34168818-34174152	KIAA1328 (-237595), FHOD3 (+293808)
chr2	237731013	237737510	6498	*	5.01	2.3	5.74	-3.45	0.000148	0.00499	chr2:237731013-237737510	COPS8 (-259693), ACKR3 (+255978)
chr21	36499614	36501714	2101	*	1.45	2.48	-0.98	3.46	0.000149	0.00502	chr21:36499614-36501714	RUNX1 (-79023), SETD4 (+931895)
chr7	54852724	54854372	1649	*	2.82	3.83	0.63	3.2	0.000151	0.00506	chr7:54852724-54854372	EGFR (-233246), SEC61G (-25881)
chr9	21516971	21518787	1817	*	1.52	2.54	-0.75	3.29	0.000151	0.00507	chr9:21516971-21518787	MTAP (-284663), IFNE (-35567)
chr22	46269992	46273579	3588	*	1.59	-1.44	2.34	-3.79	0.000152	0.0051	chr22:46269992-46273579	WNT7B (+101223), ATXN10 (+204107)
chr2	119935092	119941046	5955	*	2.91	3.99	-0.02	4.02	0.000153	0.0051	chr2:119935092-119941046	STEAP3 (-43338), C1QL2 (-21604)
chr1	94682606	94683646	1041	*	1.17	2.1	-0.57	2.67	0.000153	0.00512	chr1:94682606-94683646	ABCA4 (-96438), ARHGAP29 (+19995)
chr7	116268404	116274732	6329	*	5.55	6.52	3.55	2.98	0.000154	0.00514	chr7:116268404-116274732	MET (-40891), CAV1 (+106729)
chr22	20969028	20973764	4737	*	1.38	-1.76	2.14	-3.91	0.000155	0.00514	chr22:20969028-20973764	SERPIND1 (-156771), MED15 (+109499)
chr15	78581255	78587601	6347	*	4.56	2	5.28	-3.28	0.000155	0.00515	chr15:78581255-78587601	WDR61 (+7708), DNAJA4 (+28000)
chr20	23191509	23193653	2145	*	2.53	-0.61	3.28	-3.9	0.000157	0.0052	chr20:23191509-23193653	NXT1 (-138792), CD93 (-125604)
chr2	120002400	120023219	20820	*	6.25	7.33	3.38	3.95	0.000157	0.00521	chr2:120002400-120023219	DBI (-112019), STEAP3 (+31403)
chr5	1812647	1813747	1101	*	1.34	2.37	-1.06	3.43	0.000159	0.00525	chr5:1812647-1813747	NDUFS6 (+11683), IRX4 (+74135)
chr3	119828396	119835182	6787	*	4.89	5.93	2.41	3.52	0.000159	0.00526	chr3:119828396-119835182	GSK3B (-19276), GPR156 (+172152)
chr3	185244831	185280148	35318	*	8.73	7.33	9.3	-1.97	0.00016	0.00527	chr3:185244831-185280148	TMEM41A (-45645), LIPH (+7911)
chr12	66278868	66292316	13449	*	5.58	6.6	3.24	3.36	0.000161	0.00531	chr12:66278868-66292316	HMGA2 (+67681), LLPH (+238956)
chr5	106837609	106838808	1200	*	1.28	2.27	-0.83	3.1	0.000161	0.00532	chr5:106837609-106838808	EFNA5 (+168387)
chr1	115044074	115045452	1379	*	0.81	-1.48	1.5	-2.98	0.000162	0.00532	chr1:115044074-115045452	SYT6 (-349224), TRIM33 (+9018)
chr1	44295255	44307346	12092	*	6.89	7.67	5.71	1.97	0.000164	0.00537	chr1:44295255-44307346	ARTN (-97691), ST3GAL3 (+128083)
chr14	67963692	67965101	1410	*	0.94	-1.62	1.66	-3.27	0.000164	0.00537	chr14:67963692-67965101	PLEK2 (-85480), TMEM229B (+17624)
chr5	142701439	142704121	2683	*	2.72	3.7	0.71	3	0.000167	0.00547	chr5:142701439-142704121	NR3C1 (+80474), ARHGAP26 (+552831)
chr2	102495000	102498586	3587	*	2.19	3.18	0.08	3.1	0.000167	0.00547	chr2:102495000-102498586	IL1R2 (-111513), MAP4K4 (+182250)
chr3	190208898	190210852	1955	*	2.04	3.06	-0.35	3.41	0.000167	0.00547	chr3:190208898-190210852	TMEM207 (-42210), IL1RAP (-22016)
chr10	79253008	79278623	25616	*	7.25	8.33	4.28	4.05	0.000169	0.00552	chr10:79253008-79278623	KCNMA1 (+131584)
chr1	224715754	224717745	1992	*	2.67	3.62	0.8	2.82	0.000169	0.00552	chr1:224715754-224717745	WDR26 (-94749), CNIH3 (-87245)
chr2	101789512	101810003	20492	*	6.89	5.12	7.52	-2.4	0.00017	0.00553	chr2:101789512-101810003	CNOT11 (-69506), TBC1D8 (-32043)
chr20	4386884	4388481	1598	*	2.13	3.16	-0.21	3.36	0.000171	0.00556	chr20:4386884-4388481	PRNP (-279199), ADRA1D (-157962)
chr2	153307528	153315690	8163	*	4.44	5.48	1.98	3.5	0.000172	0.00557	chr2:153307528-153315690	ARL6IP6 (-262819), FMNL2 (+119858)
chr3	150082898	150084323	1426	*	2.34	3.32	0.29	3.03	0.000174	0.00563	chr3:150082898-150084323	PFN2 (-394715), TSC22D2 (-42511)
chr4	15638694	15640633	1940	*	0.96	-1.33	1.66	-2.99	0.000175	0.00566	chr4:15638694-15640633	FBXL5 (+17371), CC2D2A (+168175)
chr8	102394776	102409595	14820	*	6.85	4.18	7.58	-3.4	0.000176	0.00569	chr8:102394776-102409595	ZNF706 (-184671), GRHL2 (-102474)
chr19	40907170	40907847	678	*	1.09	-1.62	1.82	-3.43	0.000176	0.00569	chr19:40907170-40907847	HIPK4 (-11415), PRX (+11764)
chr20	10779494	10781114	1621	*	1.31	2.31	-0.88	3.2	0.000178	0.00573	chr20:10779494-10781114	JAG1 (-125610)
chr22	38722353	38725224	2872	*	4.31	5.31	2.12	3.19	0.000179	0.00577	chr22:38722353-38725224	CSNK1E (-10376), KCNJ4 (+127416)
chr8	124160574	124163032	2459	*	4.26	5.27	2.05	3.22	0.000179	0.00577	chr8:124160574-124163032	FAM83A (-29484), TBC1D31 (+76883)
chr9	111395636	111400132	4497	*	4.45	5.51	1.74	3.77	0.00018	0.00577	chr9:111395636-111400132	ACTL7B (+221355)
chr20	34053544	34057702	4159	*	5.3	2.47	6.04	-3.57	0.00018	0.00577	chr20:34053544-34057702	CEP250 (+12473), C20orf173 (+61858)
chr2	9805247	9808653	3407	*	1.55	2.6	-1.06	3.66	0.000182	0.00582	chr2:9805247-9808653	TAF1B (-176533), YWHAQ (-36205)
chr11	102467648	102476844	9197	*	6.89	7.78	5.32	2.47	0.000183	0.00586	chr11:102467648-102476844	MMP7 (-70762), MMP20 (+23817)
chr20	36805442	36817679	12238	*	6.14	7.19	3.52	3.67	0.000185	0.00592	chr20:36805442-36817679	BPI (-120964), TGM2 (-17787)
chr2	114113535	114117361	3827	*	2.86	3.91	0.27	3.64	0.000186	0.00594	chr2:114113535-114117361	CBWD2 (-79820), PAX8 (-78921)
chr12	95617243	95620001	2759	*	2.47	3.39	0.76	2.63	0.000186	0.00594	chr12:95617243-95620001	METAP2 (-249105), VEZT (+7100)
chr2	36552519	36563143	10625	*	6.39	3.35	7.14	-3.79	0.000187	0.00595	chr2:36552519-36563143	CRIM1 (-25238)
chr2	216238684	216240236	1553	*	1.54	2.48	-0.28	2.76	0.000187	0.00595	chr2:216238684-216240236	FN1 (+61435), ATIC (+62920)
chr5	159682964	159702726	19763	*	7.59	4.32	8.35	-4.03	0.000188	0.00597	chr5:159682964-159702726	CCNJL (+46762), FABP6 (+78471)
chr1	169705812	169724885	19074	*	5.65	2.34	6.42	-4.07	0.000189	0.00599	chr1:169705812-169724885	SELE (-12146), METTL18 (+48758)
chr7	17124124	17129712	5589	*	2.82	0.17	3.55	-3.38	0.00019	0.00602	chr7:17124124-17129712	AHR (-211328), AGR3 (-205307)
chr17	65494054	65500674	6621	*	2.32	3.37	-0.23	3.6	0.000191	0.00606	chr17:65494054-65500674	NOL11 (-216585), PITPNC1 (+123093)
chr3	24516922	24519733	2812	*	2.56	3.57	0.33	3.24	0.000193	0.0061	chr3:24516922-24519733	THRB (+17938), NR1D2 (+531577)
chr8	48495072	48498408	3337	*	2.66	-0.41	3.41	-3.82	0.000194	0.00612	chr8:48495072-48498408	CEBPD (+154908), SPIDR (+323573)
chr9	22168767	22172709	3943	*	3.25	4.25	1.12	3.12	0.000197	0.00621	chr9:22168767-22172709	DMRTA1 (-276102), CDKN2B (-161376)
chr12	11775082	11777198	2117	*	4.68	2.2	5.39	-3.2	0.000197	0.00621	chr12:11775082-11777198	PRB2 (-227641), ETV6 (-26648)
chr12	14905438	14906239	802	*	1.16	-1.76	1.91	-3.67	0.000198	0.00623	chr12:14905438-14906239	GUCY2C (-56320), HIST4H4 (+18226)
chr1	95308120	95309600	1481	*	1.23	-1.76	1.98	-3.75	0.000198	0.00623	chr1:95308120-95309600	SLC44A3 (+22954), CNN3 (+83974)
chr1	40301894	40321191	19298	*	7.39	5.73	8.01	-2.28	0.000199	0.00626	chr1:40301894-40321191	BMP8B (-57010), TRIT1 (+37635)
chr10	61612006	61617266	5261	*	4.46	1.78	5.19	-3.41	0.0002	0.00626	chr10:61612006-61617266	SLC16A9 (-144799), CCDC6 (+51778)
chr15	90376574	90396482	19909	*	7.66	8.43	6.51	1.91	0.0002	0.00626	chr15:90376574-90396482	ANPEP (-28434), AP3S2 (+51046)
chr1	233802564	233811967	9404	*	4.19	5.22	1.85	3.36	0.000201	0.00629	chr1:233802564-233811967	SLC35F3 (-233413), KCNK1 (+57516)
chr8	101605797	101607796	2000	*	1.2	-1.76	1.94	-3.71	0.000201	0.00629	chr8:101605797-101607796	ANKRD46 (-34827), SNX31 (+55096)
chr20	4896871	4898651	1781	*	2.42	-0.1	3.14	-3.24	0.000202	0.00629	chr20:4896871-4898651	RASSF2 (-93470), SLC23A2 (+93178)
chr17	37341851	37344491	2641	*	1.18	-1.59	1.92	-3.5	0.000202	0.00631	chr17:37341851-37344491	ARL5C (-19853), CACNB1 (+10785)
chr1	183172008	183173205	1198	*	1.4	2.36	-0.48	2.84	0.000204	0.00636	chr1:183172008-183173205	LAMC2 (+17184), NMNAT2 (+215130)
chr1	218517682	218525571	7890	*	7.37	8.35	5.29	3.06	0.000205	0.00637	chr1:218517682-218525571	LYPLAL1 (-825559), TGFB2 (+2050)
chr16	23311807	23318089	6283	*	5.42	2.08	6.19	-4.11	0.000205	0.00637	chr16:23311807-23318089	SCNN1B (+1357), COG7 (+149553)
chr6	52124109	52142023	17915	*	4.4	0.62	5.18	-4.56	0.000207	0.00642	chr6:52124109-52142023	IL17F (-23731), MCM3 (+16569)
chr20	49846002	49848391	2390	*	1.32	-1.76	2.07	-3.83	0.000207	0.00642	chr20:49846002-49848391	KCNG1 (-207531), NFATC2 (+312061)
chr4	169448060	169450727	2668	*	1.91	2.94	-0.48	3.41	0.000213	0.00659	chr4:169448060-169450727	PALLD (+31139), CBR4 (+482015)
chr17	59271320	59283775	12456	*	5.5	2.56	6.25	-3.69	0.000214	0.0066	chr17:59271320-59283775	TBX2 (-199709), BCAS3 (+522298)
chr5	95385213	95387063	1851	*	2.73	3.72	0.64	3.08	0.000214	0.00662	chr5:95385213-95387063	ELL2 (-88363), PCSK1 (+382846)
chr4	141536290	141539615	3326	*	2.65	-0.08	3.38	-3.46	0.000215	0.00663	chr4:141536290-141539615	UCP1 (-47994), TBC1D9 (+139321)
chr11	67903696	67906445	2750	*	1.93	-0.73	2.65	-3.38	0.000216	0.00664	chr11:67903696-67906445	CHKA (-16400), SUV420H1 (+75811)
chr20	23299789	23302267	2479	*	1.1	-1.76	1.84	-3.6	0.000216	0.00664	chr20:23299789-23302267	CD93 (-234051), NXT1 (-30345)
chr6	40355009	40356173	1165	*	0.83	-1.76	1.55	-3.31	0.000217	0.00664	chr6:40355009-40356173	MOCS1 (-460136), LRFN2 (+199613)
chr3	161118548	161119604	1057	*	1.1	-1.29	1.81	-3.1	0.000217	0.00664	chr3:161118548-161119604	OTOL1 (-95520), SPTSSB (-28408)
chr15	42410636	42412023	1388	*	1.69	-1.04	2.42	-3.46	0.000217	0.00664	chr15:42410636-42412023	PLA2G4D (-24578), PLA2G4F (+37504)
chr17	29773259	29790355	17097	*	6.54	3.68	7.28	-3.6	0.000218	0.00668	chr17:29773259-29790355	RAB11FIP4 (+63165), COPRS (+404549)
chr21	36540473	36541792	1320	*	1.35	2.35	-0.82	3.17	0.00022	0.00671	chr21:36540473-36541792	RUNX1 (-119492), SETD4 (+891426)
chr1	23508890	23530335	21446	*	7.6	8.43	6.27	2.16	0.000223	0.00679	chr1:23508890-23530335	LUZP1 (-15312), HTR1D (+1609)
chr3	50219357	50224382	5026	*	4.08	0.87	4.84	-3.97	0.000223	0.0068	chr3:50219357-50224382	GNAT1 (-7175), SEMA3F (+29308)
chr13	110765016	110769341	4326	*	2.97	4.04	0.2	3.85	0.000224	0.0068	chr13:110765016-110769341	IRS2 (-328264), COL4A1 (+192317)
chr3	32364226	32366261	2036	*	2.16	-0.46	2.88	-3.34	0.000224	0.0068	chr3:32364226-32366261	CMTM7 (-67919), CMTM8 (+85073)
chr5	14748461	14751041	2581	*	2.05	3.1	-0.51	3.61	0.000224	0.0068	chr5:14748461-14751041	FAM105B (+84894), ANKH (+122136)
chr3	197167027	197174634	7608	*	2.87	-0.55	3.64	-4.2	0.000226	0.00686	chr3:197167027-197174634	DLG1 (-145384), BDH1 (+112027)
chr3	49546231	49554267	8037	*	4.98	2.18	5.72	-3.54	0.000227	0.00686	chr3:49546231-49554267	BSN (-41673), DAG1 (+42684)
chr7	41194907	41196286	1380	*	1.52	2.53	-0.67	3.2	0.000227	0.00686	chr7:41194907-41196286	INHBA (+547109)
chr20	34154309	34168466	14158	*	7.44	4.08	8.21	-4.13	0.000228	0.00689	chr20:34154309-34168466	SPAG4 (-42426), ERGIC3 (+31601)
chr3	45158431	45189087	30657	*	8.68	9.35	7.8	1.54	0.000229	0.00691	chr3:45158431-45189087	CDCP1 (+14155), CLEC3B (+106084)
chr5	38865648	38875645	9998	*	5.66	6.65	3.56	3.09	0.00023	0.00694	chr5:38865648-38875645	OSMR (+24546), RICTOR (+203863)
chr13	114757993	114760142	2150	*	1.26	-1.76	2.01	-3.77	0.000232	0.00699	chr13:114757993-114760142	GAS6 (-192028), RASA3 (+139018)
chr14	103614509	103615331	823	*	0.81	-1.76	1.53	-3.29	0.000234	0.00705	chr14:103614509-103615331	EIF5 (-185419), TNFAIP2 (+25122)
chr1	228840236	228841821	1586	*	1.07	-1.76	1.81	-3.58	0.000237	0.00711	chr1:228840236-228841821	RHOU (-29795), RNF187 (+166267)
chr5	142544357	142545313	957	*	0.66	1.59	-1.06	2.65	0.000238	0.00715	chr5:142544357-142545313	NR3C1 (+238419), ARHGAP26 (+394886)
chr6	16736411	16772383	35973	*	9.64	10.27	8.84	1.43	0.000241	0.00723	chr6:16736411-16772383	ATXN1 (+7290), GMPR (+515586)
chr10	11697720	11708806	11087	*	5.35	2.24	6.11	-3.87	0.000242	0.00723	chr10:11697720-11708806	USP6NL (-128989), ECHDC3 (-81102)
chr1	204025633	204029503	3871	*	4.52	5.53	2.25	3.28	0.000246	0.00736	chr1:204025633-204029503	SOX13 (-15164), SNRPE (+196825)
chr2	102367161	102387034	19874	*	6.73	7.55	5.41	2.14	0.000247	0.00737	chr2:102367161-102387034	IL1R2 (-231208), MAP4K4 (+62555)
chr3	149312859	149315838	2980	*	2.93	3.95	0.62	3.33	0.000247	0.00737	chr3:149312859-149315838	WWTR1 (+106711), TM4SF4 (+122588)
chr1	159053468	159063962	10495	*	6.37	7.39	4.02	3.37	0.000248	0.00737	chr1:159053468-159063962	CADM3 (-82684), AIM2 (-12024)
chr1	218533695	218538900	5206	*	3.4	4.42	1.13	3.29	0.000248	0.00737	chr1:218533695-218538900	LYPLAL1 (-810888), TGFB2 (+16721)
chr22	27878625	27881158	2534	*	1.55	2.6	-1.06	3.66	0.000248	0.00737	chr22:27878625-27881158	MN1 (+317594), CRYBA4 (+861964)
chr1	228994222	229012582	18361	*	5.94	2.57	6.71	-4.14	0.000251	0.00746	chr1:228994222-229012582	TMEM78 (-381981), RHOU (+132578)
chr14	89802521	89809611	7091	*	5.86	3.8	6.53	-2.72	0.000252	0.00747	chr14:89802521-89809611	FOXN3 (+279408), TTC8 (+515060)
chr7	24791815	24798080	6266	*	7.07	7.87	5.82	2.05	0.000255	0.00754	chr7:24791815-24798080	DFNA5 (+2784), MPP6 (+181983)
chr12	49193191	49195283	2093	*	2.55	-0.17	3.28	-3.45	0.000255	0.00754	chr12:49193191-49195283	CACNB3 (-18277), ADCY6 (-16325)
chr8	134872075	134873559	1485	*	0.64	-1.76	1.34	-3.1	0.000255	0.00754	chr8:134872075-134873559	ST3GAL1 (-288634), ZFAT (+852464)
chr11	78533999	78535377	1379	*	1.07	-1.76	1.81	-3.58	0.000256	0.00756	chr11:78533999-78535377	NARS2 (-248779), TENM4 (+617007)
chr20	20643690	20650308	6619	*	3.47	1.25	4.16	-2.9	0.000256	0.00756	chr20:20643690-20650308	RALGAPA2 (+46132), INSM1 (+298234)
chr5	38824093	38824797	705	*	1.37	2.4	-1.06	3.46	0.000258	0.00761	chr5:38824093-38824797	LIFR (-228939), OSMR (-21656)
chr10	79145839	79156715	10877	*	5.77	6.83	3.13	3.7	0.00026	0.00764	chr10:79145839-79156715	KCNMA1 (+246123)
chr6	21995787	22002070	6284	*	5.28	6.33	2.69	3.64	0.00026	0.00764	chr6:21995787-22002070	PRL (+298801), SOX4 (+404957)
chr17	26591173	26628085	36913	*	6.7	2.08	7.5	-5.43	0.000261	0.00765	chr17:26591173-26628085	TMEM97 (-36492), NLK (+240447)
chr9	71782295	71809717	27423	*	8	8.69	7.07	1.62	0.000261	0.00765	chr9:71782295-71809717	TJP2 (-24072), FXN (+145831)
chr8	56872395	56877165	4771	*	2.93	3.96	0.57	3.39	0.000261	0.00765	chr8:56872395-56877165	LYN (+82408), RPS20 (+112288)
chr15	75259368	75261484	2117	*	1.36	-1.76	2.12	-3.88	0.000262	0.00767	chr15:75259368-75261484	SCAMP5 (-27513), RPP25 (-10621)
chr11	132003543	132005530	1988	*	1.61	2.67	-1.06	3.73	0.000263	0.00769	chr11:132003543-132005530	NTM (+223181), OPCML (+809029)
chr12	107681309	107682343	1035	*	0.84	1.79	-1.06	2.86	0.000264	0.00769	chr12:107681309-107682343	CRY1 (-194219), BTBD11 (-30364)
chr4	185405152	185412604	7453	*	3.99	0.94	4.75	-3.81	0.000265	0.00771	chr4:185405152-185412604	IRF2 (-13144), CASP3 (+161751)
chr5	35918246	35921313	3068	*	3.09	4.15	0.46	3.69	0.000268	0.0078	chr5:35918246-35921313	CAPSL (+19101), IL7R (+62829)
chr15	42269070	42287858	18789	*	5.76	2.3	6.53	-4.23	0.000268	0.00781	chr15:42269070-42287858	EHD4 (-13688), PLA2G4E (+64924)
chr8	118892776	118897075	4300	*	3.95	4.96	1.69	3.27	0.000271	0.00787	chr8:118892776-118897075	EXT1 (+229166), MED30 (+361974)
chr14	37865651	37902584	36934	*	6.03	3.25	6.76	-3.52	0.000272	0.00789	chr14:37865651-37902584	FOXA1 (+180121), MIPOL1 (+216963)
chr10	92537740	92540566	2827	*	1.68	2.69	-0.64	3.33	0.000272	0.00789	chr10:92537740-92540566	HTR7 (+78302)
chr20	11064582	11066165	1584	*	1.37	2.4	-1.06	3.47	0.000273	0.00789	chr20:11064582-11066165	BTBD3 (-806102), JAG1 (-410680)
chrX	122903675	122908155	4481	*	2.5	-0.59	3.25	-3.84	0.000276	0.00797	chrX:122903675-122908155	XIAP (-87962), THOC2 (-39011)
chr1	116882459	116884788	2330	*	2.77	3.77	0.57	3.2	0.000276	0.00798	chr1:116882459-116884788	ATP1A1 (-32865), MAB21L3 (+229248)
chr3	185429025	185431375	2351	*	1.06	2.05	-1.06	3.12	0.000279	0.00806	chr3:185429025-185431375	IGF2BP2 (+112644), SENP2 (+126238)
chr17	69521737	69528255	6519	*	4.43	5.51	1.53	3.98	0.000281	0.0081	chr17:69521737-69528255	SOX9 (-592165)
chr19	9754493	9757121	2629	*	1.44	-1.1	2.15	-3.26	0.000282	0.0081	chr19:9754493-9757121	ZNF561 (-23732), ZNF562 (+29969)
chr6	43983578	43985002	1425	*	0.95	1.9	-0.91	2.81	0.000282	0.0081	chr6:43983578-43985002	TMEM63B (-110361), VEGFA (+245846)
chr8	86990607	86993593	2987	*	2.89	3.92	0.47	3.45	0.000282	0.0081	chr8:86990607-86993593	REXO1L1P (-416374), PSKH2 (+89826)
chr9	22146366	22150284	3919	*	4.51	5.55	1.99	3.56	0.000283	0.0081	chr9:22146366-22150284	DMRTA1 (-298515), CDKN2B (-138963)
chr6	134762934	134764728	1795	*	1.51	2.5	-0.56	3.05	0.000283	0.0081	chr6:134762934-134764728	SGK1 (-124635), ALDH8A1 (+507429)
chr1	207158677	207161729	3053	*	2.06	-0.84	2.81	-3.65	0.000285	0.00816	chr1:207158677-207161729	FCAMR (-16258), C1orf116 (+45889)
chr3	149341650	149346090	4441	*	3.55	4.62	0.81	3.81	0.000287	0.00821	chr3:149341650-149346090	WWTR1 (+77190), TM4SF4 (+152109)
chr9	21530860	21533864	3005	*	1.44	2.44	-0.76	3.21	0.000289	0.00825	chr9:21530860-21533864	MTAP (-270180), IFNE (-50050)
chr20	48565765	48568449	2685	*	2.61	3.62	0.39	3.23	0.00029	0.00827	chr20:48565765-48568449	SNAI1 (-32429), RNF114 (+14159)
chr7	121154096	121157906	3811	*	3.65	4.66	1.42	3.24	0.000291	0.00829	chr7:121154096-121157906	PTPRZ1 (-357142), FAM3C (-119613)
chr10	35255288	35270428	15141	*	5.73	2.88	6.47	-3.59	0.000291	0.00829	chr10:35255288-35270428	PARD3 (-158609), CUL2 (+100358)
chr17	45339583	45348402	8820	*	4.55	5.62	1.78	3.84	0.000291	0.00829	chr17:45339583-45348402	NPEPPS (-264437), ITGB3 (+12781)
chr16	57431991	57433662	1672	*	0.84	-1.76	1.57	-3.33	0.000292	0.0083	chr16:57431991-57433662	CCL17 (-5852), CX3CL1 (+26457)
chr6	150550838	150552727	1890	*	2.12	3.09	0.09	3	0.000293	0.0083	chr6:150550838-150552727	IYD (-138245), PPP1R14C (+87571)
chr9	21769730	21772877	3148	*	3.12	4.16	0.66	3.5	0.000294	0.00833	chr9:21769730-21772877	IFNE (-288992), MTAP (-31238)
chr3	9244070	9246717	2648	*	1.86	-1.06	2.6	-3.66	0.000294	0.00833	chr3:9244070-9246717	RAD18 (-240208), SRGAP3 (+45669)
chr1	110489417	110491758	2342	*	3.25	0.5	3.98	-3.48	0.000295	0.00833	chr1:110489417-110491758	AHCYL1 (-36720), CSF1 (+37333)
chr1	209521266	209523715	2450	*	1.94	2.96	-0.39	3.35	0.000295	0.00833	chr1:209521266-209523715	CAMK1G (-234571)
chr2	206529183	206531312	2130	*	1.56	-1.06	2.28	-3.34	0.000295	0.00833	chr2:206529183-206531312	NRP2 (-16976)
chr1	100528909	100532325	3417	*	3.41	4.47	0.81	3.66	0.000298	0.00839	chr1:100528909-100532325	HIAT1 (+26964), SASS6 (+67894)
chr1	15565803	15567413	1611	*	0.99	-1.76	1.73	-3.49	0.000298	0.00839	chr1:15565803-15567413	EFHD2 (-169783), TMEM51 (+87580)
chr4	2872439	2879704	7266	*	5.55	2.61	6.3	-3.68	0.000298	0.00839	chr4:2872439-2879704	ADD1 (+30488), MFSD10 (+60113)
chr2	235147881	235171699	23819	*	8.62	9.4	7.42	1.98	0.000299	0.00839	chr2:235147881-235171699	SPP2 (+200447), ARL4C (+245907)
chr1	229289141	229310477	21337	*	6.8	3.74	7.55	-3.81	0.000299	0.00839	chr1:229289141-229310477	TMEM78 (-85574), RHOU (+428985)
chr6	116739180	116740979	1800	*	2.55	3.51	0.64	2.87	0.0003	0.0084	chr6:116739180-116740979	FAM26F (-42476), DSE (+48559)
chr1	42305010	42311779	6770	*	4.16	5.2	1.62	3.58	0.000301	0.00841	chr1:42305010-42311779	EDN2 (-358053), HIVEP3 (+75774)
chr3	183218234	183223130	4897	*	2.62	-0.26	3.36	-3.62	0.000301	0.00841	chr3:183218234-183223130	MCF2L2 (-74619), KLHL6 (+52795)
chr16	23265641	23281399	15759	*	6.46	3.37	7.21	-3.85	0.000302	0.00844	chr16:23265641-23281399	SCNN1B (-40071), SCNN1G (+79484)
chr2	85718016	85718758	743	*	1.79	-0.77	2.51	-3.28	0.000305	0.00849	chr2:85718016-85718758	MAT2A (-47901), SH2D6 (+56469)
chr11	100616829	100617872	1044	*	1.45	2.49	-1.06	3.55	0.000305	0.00849	chr11:100616829-100617872	TMEM133 (-245460), ARHGAP42 (+58944)
chr1	183212066	183215631	3566	*	2.07	3.01	0.28	2.73	0.000305	0.00849	chr1:183212066-183215631	LAMC2 (+58426), NMNAT2 (+173888)
chr18	20896112	20898858	2747	*	2.12	3.16	-0.3	3.46	0.000305	0.00849	chr18:20896112-20898858	TMEM241 (+120384), CABLES1 (+181758)
chr4	140939852	140943004	3153	*	3.47	1.23	4.16	-2.94	0.000307	0.00852	chr4:140939852-140943004	MAML3 (+133910), MGST2 (+354506)
chr10	79109207	79122162	12956	*	5.18	6.25	2.34	3.91	0.000307	0.00852	chr10:79109207-79122162	KCNMA1 (+281715)
chr2	27902537	27912940	10404	*	6.46	7.21	5.38	1.82	0.000307	0.00852	chr2:27902537-27912940	MRPL33 (-86845), SUPT7L (-21063)
chr2	75840614	75842687	2074	*	1.93	2.89	-0.01	2.89	0.00031	0.00857	chr2:75840614-75842687	EVA1A (-44803), MRPL19 (-32258)
chr8	67049183	67049933	751	*	1.68	2.68	-0.49	3.17	0.00031	0.00857	chr8:67049183-67049933	TRIM55 (+10427), CRH (+41402)
chr17	55427753	55460623	32871	*	8.55	6.01	9.26	-3.25	0.00031	0.00857	chr17:55427753-55460623	MSI2 (+110293), CCDC182 (+378485)
chr11	69292447	69296452	4006	*	4.58	1.36	5.35	-3.98	0.000311	0.00859	chr11:69292447-69296452	CCND1 (-161405), TPCN2 (+478085)
chr2	216232489	216234251	1763	*	1.1	2.01	-0.56	2.57	0.000313	0.00863	chr2:216232489-216234251	ATIC (+56830), FN1 (+67525)
chr22	37919630	37924791	5162	*	5.68	6.68	3.55	3.13	0.000313	0.00863	chr22:37919630-37924791	CDC42EP1 (-34243), CARD10 (-6662)
chr18	43402824	43423893	21070	*	8.23	6.85	8.8	-1.95	0.000315	0.00866	chr18:43402824-43423893	SIGLEC15 (+7882), EPG5 (+133881)
chr2	103087944	103098594	10651	*	4.3	1.38	5.05	-3.67	0.000316	0.00868	chr2:103087944-103098594	SLC9A2 (-142897), SLC9A4 (+3507)
chr11	72244984	72249496	4513	*	3.71	0.47	4.47	-4	0.000316	0.00869	chr11:72244984-72249496	CLPB (-101548), PDE2A (+138257)
chr4	187543428	187545468	2041	*	2.63	3.65	0.27	3.38	0.000318	0.00872	chr4:187543428-187545468	MTNR1A (-67727), FAT1 (+100561)
chr3	169037199	169059588	22390	*	7.64	4.75	8.39	-3.64	0.000319	0.00873	chr3:169037199-169059588	MECOM (-184301), ACTRT3 (+439289)
chr20	61304826	61307701	2876	*	3.07	4.15	0.25	3.9	0.00032	0.00876	chr20:61304826-61307701	NTSR1 (-33925), SLCO4A1 (+32467)
chr2	102512572	102519216	6645	*	3.54	4.61	0.79	3.82	0.000321	0.00876	chr2:102512572-102519216	IL1R2 (-92412), MAP4K4 (+201351)
chr1	204268232	204268855	624	*	1.12	2.06	-0.67	2.73	0.000321	0.00876	chr1:204268232-204268855	GOLT1A (-85324), PPP1R15B (+112375)
chr8	29342376	29344509	2134	*	1.41	-1.15	2.13	-3.28	0.000323	0.0088	chr8:29342376-29344509	DUSP4 (-135258), TMEM66 (+597280)
chr1	9315538	9317921	2384	*	0.88	-1.76	1.61	-3.37	0.000323	0.0088	chr1:9315538-9317921	SPSB1 (-36209), H6PD (+21896)
chr2	153341042	153365644	24603	*	6.58	7.35	5.43	1.92	0.000324	0.00881	chr2:153341042-153365644	ARL6IP6 (-221085), FMNL2 (+161592)
chr17	62819348	62822090	2743	*	0.87	-1.76	1.59	-3.36	0.000324	0.00882	chr17:62819348-62822090	SMURF2 (-162533), LRRC37A3 (+94184)
chr1	44386168	44391881	5714	*	3.72	4.77	1.13	3.64	0.000326	0.00884	chr1:44386168-44391881	ARTN (-9967), ST3GAL3 (+215807)
chr7	90221031	90231624	10594	*	8.5	9.38	7	2.37	0.000328	0.0089	chr7:90221031-90231624	CDK14 (-112384), CLDN12 (+193616)
chr16	9160062	9176399	16338	*	6.4	7.4	4.22	3.19	0.000328	0.0089	chr16:9160062-9176399	USP7 (-110890), C16orf72 (-17274)
chr17	69489706	69491257	1552	*	2.19	3.24	-0.36	3.6	0.00033	0.00892	chr17:69489706-69491257	SOX9 (-626679)
chr3	139016665	139023352	6688	*	5.98	7.03	3.41	3.62	0.00033	0.00892	chr3:139016665-139023352	COPB2 (+88565), MRPS22 (+295361)
chr4	77554298	77565174	10877	*	5.04	6.13	2.1	4.03	0.000332	0.00897	chr4:77554298-77565174	SEPT11 (-311120), SHROOM3 (+203483)
chr12	66086000	66093575	7576	*	4.75	5.78	2.35	3.42	0.000332	0.00897	chr12:66086000-66093575	HMGA2 (-128123), MSRB3 (+417365)
chr6	11684886	11689269	4384	*	5.4	6.44	2.91	3.53	0.000336	0.00905	chr6:11684886-11689269	ADTRP (+91958), TMEM170B (+148567)
chr18	42272499	42275619	3121	*	2.58	3.57	0.46	3.11	0.000337	0.00907	chr18:42272499-42275619	SLC14A2 (-920707), SETBP1 (+13196)
chr7	73491800	73494682	2883	*	3.59	4.54	1.72	2.82	0.000338	0.00908	chr7:73491800-73494682	LIMK1 (-5029), ELN (+51122)
chr17	64964251	64966365	2115	*	1.29	-1.48	2.03	-3.51	0.000338	0.00908	chr17:64964251-64966365	CACNG1 (-75398), CACNG4 (+4282)
chr7	55611778	55630676	18899	*	8.57	9.48	6.91	2.56	0.000339	0.00909	chr7:55611778-55630676	VOPP1 (+18991), LANCL2 (+188086)
chrX	129293675	129295823	2149	*	1.78	-1.14	2.52	-3.66	0.00034	0.00912	chrX:129293675-129295823	ELF4 (-50279), AIFM1 (+5112)
chr12	26468602	26474346	5745	*	5.98	6.82	4.63	2.19	0.000341	0.00914	chr12:26468602-26474346	SSPN (+123045), ITPR2 (+514657)
chr2	161017059	161027396	10338	*	5.62	3.5	6.3	-2.81	0.000343	0.00917	chr2:161017059-161027396	PLA2R1 (-103107), ITGB6 (+34584)
chr4	11589395	11590163	769	*	0.99	-1.53	1.7	-3.23	0.000344	0.00919	chr4:11589395-11590163	HS3ST1 (-158390)
chr8	131097826	131099820	1995	*	1.44	-1.28	2.17	-3.45	0.000345	0.00922	chr8:131097826-131099820	FAM49B (-146745), ASAP1 (+315394)
chr22	30166949	30225657	58709	*	9.67	8.67	10.15	-1.48	0.000346	0.00922	chr22:30166949-30225657	UQCR10 (+32945), ASCC2 (+37962)
chr4	177696006	177717195	21190	*	7.86	8.6	6.81	1.79	0.000346	0.00922	chr4:177696006-177717195	VEGFC (+7280), SPCS3 (+465486)
chr6	137586417	137588745	2329	*	3.28	1.18	3.95	-2.77	0.000347	0.00925	chr6:137586417-137588745	IFNGR1 (-46995), OLIG3 (+227950)
chr2	237819598	237829919	10322	*	3.8	0.65	4.56	-3.91	0.000349	0.00928	chr2:237819598-237829919	COPS8 (-169196), ACKR3 (+346475)
chr1	90291325	90294606	3282	*	3.19	4.24	0.64	3.6	0.00035	0.00929	chr1:90291325-90294606	ZNF326 (-167708), LRRC8D (+6375)
chr11	66971633	66974143	2511	*	0.99	-1.76	1.72	-3.48	0.000351	0.0093	chr11:66971633-66974143	ADRBK1 (-60993), KDM2A (+85730)
chr1	94673411	94676693	3283	*	2.18	3.17	0.07	3.1	0.000352	0.00933	chr1:94673411-94676693	ABCA4 (-88364), ARHGAP29 (+28069)
chr6	21295692	21296966	1275	*	2.29	3.34	-0.32	3.66	0.000352	0.00933	chr6:21295692-21296966	SOX4 (-297643), CDKAL1 (+761641)
chr6	134773672	134776458	2787	*	3.33	4.34	1.08	3.26	0.000362	0.00957	chr6:134773672-134776458	SGK1 (-135869), ALDH8A1 (+496195)
chr14	70456335	70488013	31679	*	5.02	6.09	2.26	3.83	0.000362	0.00957	chr14:70456335-70488013	SMOC1 (+126041), SLC8A3 (+183613)
chr9	21535020	21536376	1357	*	0.84	1.8	-1.06	2.87	0.000362	0.00957	chr9:21535020-21536376	MTAP (-266844), IFNE (-53386)
chr18	47121346	47125096	3751	*	3.93	4.97	1.47	3.5	0.000364	0.00959	chr18:47121346-47125096	LIPG (+34820), ACAA2 (+217109)
chr19	42286423	42291016	4594	*	3.9	0.85	4.66	-3.81	0.000366	0.00965	chr19:42286423-42291016	CEACAM3 (-11649), CEACAM6 (+29391)
chrX	45555994	45558905	2912	*	2.03	2.99	0.12	2.88	0.00037	0.00975	chrX:45555994-45558905	KRBOX4 (-748842), CXorf36 (-497304)
chr18	60478310	60483711	5402	*	3.16	0.88	3.86	-2.98	0.000372	0.00977	chr18:60478310-60483711	PHLPP1 (+98328), BCL2 (+506350)
chr8	141500623	141503740	3118	*	1.93	2.98	-0.73	3.71	0.000374	0.00982	chr8:141500623-141503740	TRAPPC9 (-33504), CHRAC1 (-19215)
chr2	20439700	20449101	9402	*	4.16	1.01	4.92	-3.91	0.000375	0.00984	chr2:20439700-20449101	SDC1 (-19207), PUM2 (+82743)
chr7	41181977	41183933	1957	*	2.97	4	0.56	3.43	0.000375	0.00984	chr7:41181977-41183933	INHBA (+559751)
chr7	92364362	92365958	1597	*	1.61	2.48	0.11	2.37	0.000377	0.00987	chr7:92364362-92365958	FAM133B (-145452), CDK6 (+98071)
chr18	33067955	33097560	29606	*	8.68	7.46	9.21	-1.74	0.000379	0.00992	chr18:33067955-33097560	ENSG00000267140 (-4854), INO80C (-4851)
chr5	90685731	90686772	1042	*	0.46	-1.76	1.14	-2.91	0.00038	0.00992	chr5:90685731-90686772	ARRDC3 (-7076)
chr12	50956433	50960173	3741	*	2.95	3.93	0.92	3	0.000383	0.00999	chr12:50956433-50960173	ATF1 (-199772), DIP2B (+59413)
chr8	67003218	67005664	2447	*	3.52	4.55	1.15	3.4	0.000384	0.01	chr8:67003218-67005664	TRIM55 (-34690), DNAJC5B (+70646)
chr2	101393464	101404418	10955	*	5.64	6.64	3.49	3.15	0.000385	0.01	chr2:101393464-101404418	NPAS2 (-37673), PDCL3 (+219789)
chr11	124615357	124625046	9690	*	7.27	5.36	7.93	-2.57	0.000386	0.01	chr11:124615357-124625046	VSIG2 (+1932), NRGN (+10460)
chr16	23202710	23203145	436	*	0.63	-1.76	1.33	-3.1	0.000387	0.01	chr16:23202710-23203145	SCNN1B (-110663), SCNN1G (+8892)
chr9	117888776	117890416	1641	*	2.65	3.59	0.8	2.8	0.000388	0.0101	chr9:117888776-117890416	DEC1 (-14501), TNC (-9060)
chr1	92314716	92319564	4849	*	3.94	1.43	4.66	-3.23	0.000389	0.0101	chr1:92314716-92319564	TGFBR3 (+34647), CDC7 (+350475)
chr1	233823629	233827476	3848	*	3	4.07	0.19	3.88	0.000389	0.0101	chr1:233823629-233827476	SLC35F3 (-215126), KCNK1 (+75803)
chr10	114070867	114077424	6558	*	2.89	-0.33	3.65	-3.98	0.000391	0.0101	chr10:114070867-114077424	ACSL5 (-61810), TECTB (+30653)
chr1	209841080	209842329	1250	*	1.19	2.1	-0.5	2.6	0.000392	0.0101	chr1:209841080-209842329	LAMB3 (-17026), G0S2 (-7060)
chr18	33006883	33051073	44191	*	9.24	7.51	9.87	-2.36	0.000393	0.0102	chr18:33006883-33051073	ZNF396 (-71677), ENSG00000267140 (+48926)
chr10	102200524	102203498	2975	*	2.57	-0.16	3.31	-3.47	0.000393	0.0102	chr10:102200524-102203498	WNT8B (-20787), SCD (+95130)
chr5	173914523	173924040	9518	*	4.27	0.99	5.04	-4.05	0.000395	0.0102	chr5:173914523-173924040	MSX2 (-232254), ENSG00000170091 (+446675)
chr12	110351580	110354883	3304	*	2.24	-0.67	2.98	-3.66	0.000395	0.0102	chr12:110351580-110354883	TCHP (+14909), GIT2 (+80797)
chr6	1123724	1125812	2089	*	1.71	-0.68	2.42	-3.09	0.000395	0.0102	chr6:1123724-1125812	EXOC2 (-431657), FOXQ1 (-187907)
chr8	144391547	144393857	2311	*	3.11	0.55	3.83	-3.28	0.000398	0.0102	chr8:144391547-144393857	ZNF696 (+19143), TOP1MT (+24364)
chr9	27517036	27521521	4486	*	4.22	5.25	1.79	3.46	0.000398	0.0102	chr9:27517036-27521521	EQTN (-222142), IFNK (-5033)
chr19	670307	671235	929	*	1.42	-1.3	2.15	-3.44	0.000399	0.0102	chr19:670307-671235	RNF126 (-7494), FSTL3 (-5621)
chr9	36131393	36134227	2835	*	1.78	2.81	-0.57	3.38	0.000399	0.0102	chr9:36131393-36134227	GLIPR2 (-3932)
chr17	77838131	77846261	8131	*	3.82	0.8	4.57	-3.77	0.000404	0.0103	chr17:77838131-77846261	CBX4 (-28968), TBC1D16 (+167451)
chr5	36401918	36408150	6233	*	4.9	5.95	2.35	3.59	0.000404	0.0103	chr5:36401918-36408150	SLC1A3 (-201423), RANBP3L (-103032)
chr6	20642770	20646290	3521	*	2.77	3.82	0.25	3.57	0.000406	0.0104	chr6:20642770-20646290	SOX4 (-949442), CDKAL1 (+109842)
chr4	22476017	22477888	1872	*	2.08	3.06	0.08	2.98	0.000412	0.0105	chr4:22476017-22477888	KCNIP4 (-526531), GPR125 (+40724)
chr1	15442969	15444631	1663	*	1.18	-1.3	1.9	-3.2	0.000413	0.0105	chr1:15442969-15444631	TMEM51 (-35228), KAZN (+518600)
chr10	79578930	79581099	2170	*	1.68	2.66	-0.41	3.07	0.000414	0.0105	chr10:79578930-79581099	KCNMA1 (-182615), DLG5 (+106269)
chr2	102347181	102356512	9332	*	5.08	6.09	2.82	3.27	0.000414	0.0105	chr2:102347181-102356512	IL1R2 (-256459), MAP4K4 (+37304)
chr7	92458274	92467777	9504	*	8.73	9.37	7.91	1.46	0.000415	0.0105	chr7:92458274-92467777	CDK6 (+205)
chr3	146270594	146273433	2840	*	1.6	2.58	-0.4	2.97	0.000417	0.0106	chr3:146270594-146273433	PLSCR1 (-9363), PLSCR5 (+51989)
chr1	19316073	19316923	851	*	0.51	-1.76	1.21	-2.97	0.00042	0.0106	chr1:19316073-19316923	IFFO2 (-33318), UBR4 (+220272)
chr8	94868372	94872025	3654	*	3.37	4.33	1.46	2.87	0.000421	0.0107	chr8:94868372-94872025	PDP1 (-58976), TMEM67 (+103114)
chr2	216655270	216664700	9431	*	4.78	5.73	2.88	2.85	0.000425	0.0108	chr2:216655270-216664700	FN1 (-359090), MREG (+218361)
chr13	99066242	99070276	4035	*	4.16	1.1	4.92	-3.81	0.000426	0.0108	chr13:99066242-99070276	RNF113B (-238740), STK24 (+105993)
chr17	28148191	28179212	31022	*	6.71	3.05	7.49	-4.44	0.000428	0.0108	chr17:28148191-28179212	CORO6 (-213785), SSH2 (+93468)
chr5	66405623	66412337	6715	*	4.4	1.8	5.12	-3.32	0.000429	0.0108	chr5:66405623-66412337	CD180 (+83647), MAST4 (+516791)
chr8	42764020	42765125	1106	*	1.72	-0.88	2.45	-3.32	0.00043	0.0109	chr8:42764020-42765125	FNTA (-146723), HOOK3 (+12498)
chr3	42156233	42182433	26201	*	7.98	6.6	8.54	-1.95	0.000431	0.0109	chr3:42156233-42182433	TRAK1 (+36771), CCK (+138366)
chr2	86207777	86208816	1040	*	0.85	-1.56	1.56	-3.12	0.000433	0.0109	chr2:86207777-86208816	ST3GAL5 (-92160), POLR1A (+124981)
chr6	45658654	45659546	893	*	1.53	2.54	-0.72	3.26	0.000435	0.0109	chr6:45658654-45659546	SUPT3H (-313430), CLIC5 (+389032)
chr1	35235097	35238437	3341	*	2.8	3.82	0.48	3.34	0.000435	0.0109	chr1:35235097-35238437	GJB3 (-10023), GJB4 (+11425)
chr1	116633873	116637631	3759	*	4.93	1.9	5.68	-3.78	0.000436	0.0109	chr1:116633873-116637631	MAB21L3 (-18624), SLC22A15 (+116633)
chr7	22636253	22638798	2546	*	2.18	3.16	0.17	2.99	0.000436	0.0109	chr7:22636253-22638798	IL6 (-127977), STEAP1B (-97409)
chr2	20559188	20562139	2952	*	1.34	2.35	-0.94	3.29	0.000439	0.011	chr2:20559188-20562139	RHOB (-86171), PUM2 (-33520)
chr1	116898518	116903286	4769	*	4.29	5.22	2.53	2.69	0.000439	0.011	chr1:116898518-116903286	ATP1A1 (-15587), MAB21L3 (+246526)
chr10	114119267	114185065	65799	*	9.5	7.85	10.11	-2.26	0.000444	0.0111	chr10:114119267-114185065	ACSL5 (+16210), ZDHHC6 (+54506)
chr22	44968543	44971528	2986	*	3.03	4.06	0.64	3.42	0.000446	0.0111	chr22:44968543-44971528	KIAA1644 (-261305), PRR5 (-102929)
chr16	75312864	75314916	2053	*	3.22	4.23	0.94	3.29	0.000448	0.0112	chr16:75312864-75314916	BCAR1 (-13985), CFDP1 (+153493)
chr9	128255245	128259256	4012	*	3.88	4.93	1.36	3.57	0.000448	0.0112	chr9:128255245-128259256	MAPKAP1 (+212262), GAPVD1 (+233140)
chr22	19802291	19803736	1446	*	1.7	-0.86	2.42	-3.28	0.000449	0.0112	chr22:19802291-19803736	C22orf29 (+39395), TBX1 (+58788)
chr4	41443643	41447477	3835	*	2.96	-0.04	3.7	-3.74	0.000451	0.0112	chr4:41443643-41447477	LIMCH1 (+82756), PHOX2B (+305427)
chr18	9726195	9745825	19631	*	7.26	8.03	6.1	1.93	0.000452	0.0112	chr18:9726195-9745825	TXNDC2 (-149963), RAB31 (+27848)
chr21	18806661	18828521	21861	*	7.06	5.27	7.69	-2.42	0.000456	0.0113	chr21:18806661-18828521	CXADR (-67109)
chr2	85145037	85156955	11919	*	7.41	8.23	6.09	2.14	0.000457	0.0113	chr2:85145037-85156955	KCMF1 (-47220), TMSB10 (+18247)
chr20	11119988	11126507	6520	*	4.62	5.64	2.29	3.35	0.000459	0.0114	chr20:11119988-11126507	BTBD3 (-748228), JAG1 (-468554)
chr18	71891426	71905791	14366	*	6.09	3	6.85	-3.85	0.00046	0.0114	chr18:71891426-71905791	CYB5A (+60642), TIMM21 (+82863)
chr1	94068716	94099138	30423	*	8.3	9.14	6.92	2.21	0.000461	0.0114	chr1:94068716-94099138	FNBP1L (+170239), BCAR3 (+228779)
chr8	134860997	134866819	5823	*	4.37	1.34	5.12	-3.78	0.000463	0.0114	chr8:134860997-134866819	ST3GAL1 (-279725), ZFAT (+861373)
chr7	121142903	121145930	3028	*	3.95	4.95	1.82	3.12	0.000466	0.0115	chr7:121142903-121145930	PTPRZ1 (-368726), FAM3C (-108029)
chr10	73692845	73693964	1120	*	2.17	-0.54	2.9	-3.45	0.000466	0.0115	chr10:73692845-73693964	PSAP (-82279), CHST3 (-30718)
chr5	173122750	173126366	3617	*	1.71	-0.94	2.44	-3.38	0.000469	0.0115	chr5:173122750-173126366	CPEB4 (-190725), BOD1 (-80895)
chr19	42936958	42960925	23968	*	8.05	6.04	8.71	-2.68	0.000469	0.0115	chr19:42936958-42960925	CXCL17 (-1742)
chr1	167731779	167733357	1579	*	2.04	3.02	0.05	2.96	0.000469	0.0115	chr1:167731779-167733357	MPZL1 (+41381), ADCY10 (+150772)
chr12	63142358	63148400	6043	*	3.91	1.13	4.64	-3.51	0.00047	0.0115	chr12:63142358-63148400	PPM1H (+183438), MON2 (+284782)
chr20	47454622	47460499	5878	*	2.51	3.52	0.29	3.23	0.000474	0.0116	chr20:47454622-47460499	ARFGEF2 (-80866), PREX1 (-13141)
chr6	21162221	21167176	4956	*	5.07	6.11	2.55	3.56	0.000476	0.0117	chr6:21162221-21167176	SOX4 (-429273), CDKAL1 (+630011)
chr14	65401207	65415355	14149	*	7.44	4.58	8.18	-3.6	0.000476	0.0117	chr14:65401207-65415355	GPX2 (+1250), CHURC1-FNTB (+27070)
chr12	50946796	50948108	1313	*	1.49	2.46	-0.51	2.97	0.000477	0.0117	chr12:50946796-50948108	ATF1 (-210623), DIP2B (+48562)
chr3	185411820	185413045	1226	*	1.52	2.51	-0.57	3.08	0.000479	0.0117	chr3:185411820-185413045	SENP2 (+108471), IGF2BP2 (+130411)
chr2	20580603	20587210	6608	*	5.18	2.61	5.9	-3.29	0.000479	0.0117	chr2:20580603-20587210	RHOB (-62928), PUM2 (-56763)
chr8	95610236	95617835	7600	*	5.21	2.26	5.95	-3.7	0.00048	0.0117	chr8:95610236-95617835	KIAA1429 (-48285), ESRP1 (-39321)
chr3	190292169	190294331	2163	*	1.88	2.83	0.03	2.8	0.00048	0.0117	chr3:190292169-190294331	IL1RAP (+61359), GMNC (+287154)
chr17	44279165	44280530	1366	*	1.28	-1.23	2	-3.22	0.000481	0.0117	chr17:44279165-44280530	LRRC37A (-92649), KANSL1 (-9682)
chr8	134869323	134871860	2538	*	3.05	0.85	3.74	-2.89	0.000482	0.0117	chr8:134869323-134871860	ST3GAL1 (-286409), ZFAT (+854689)
chr11	57165761	57167840	2080	*	1.77	2.78	-0.46	3.24	0.000482	0.0117	chr11:57165761-57167840	PRG2 (-8671), ENSG00000254979 (+10785)
chr2	27923779	27955985	32207	*	8.78	9.43	7.95	1.48	0.000482	0.0117	chr2:27923779-27955985	MRPL33 (-54702), SUPT7L (-53206)
chr16	74802372	74809795	7424	*	5.52	2.61	6.26	-3.65	0.000484	0.0117	chr16:74802372-74809795	MLKL (-71272), FA2H (+2639)
chr3	11747874	11750466	2593	*	1.88	-0.98	2.62	-3.6	0.000484	0.0117	chr3:11747874-11750466	VGLL4 (-63772), TAMM41 (+139223)
chr13	99071173	99073385	2213	*	1	-1.76	1.74	-3.5	0.000486	0.0118	chr13:99071173-99073385	RNF113B (-242760), STK24 (+101973)
chr22	31715243	31721842	6600	*	3.03	0.13	3.77	-3.64	0.000487	0.0118	chr22:31715243-31721842	PIK3IP1 (-30029), PATZ1 (+23675)
chr20	337035	338495	1461	*	1.53	-1.06	2.25	-3.31	0.000489	0.0118	chr20:337035-338495	TRIB3 (-23496), NRSN2 (+10097)
chr4	37965017	37966373	1357	*	1	-1.43	1.71	-3.14	0.00049	0.0118	chr4:37965017-37966373	KLF3 (-700122), PTTG2 (+3639)
chr13	110754460	110763445	8986	*	4.15	5.22	1.38	3.84	0.00049	0.0118	chr13:110754460-110763445	IRS2 (-320038), COL4A1 (+200543)
chr11	134353008	134357941	4934	*	0.99	-1.76	1.72	-3.48	0.000493	0.0119	chr11:134353008-134357941	B3GAT1 (-93228)
chr13	43574971	43583223	8253	*	5.78	6.83	3.12	3.72	0.000493	0.0119	chr13:43574971-43583223	DNAJC15 (-18242), TNFSF11 (+430808)
chr7	26383760	26390489	6730	*	4.38	5.43	1.82	3.61	0.000497	0.012	chr7:26383760-26390489	SNX10 (+55582), SKAP2 (+517237)
chr16	9126690	9127900	1211	*	1.57	2.56	-0.54	3.11	0.000498	0.012	chr16:9126690-9127900	USP7 (-69954), C16orf72 (-58210)
chr9	5866972	5877785	10814	*	5.46	2.59	6.2	-3.6	0.0005	0.012	chr9:5866972-5877785	ERMP1 (-39262), MLANA (-18423)
chr11	71210162	71215893	5732	*	2.56	-0.4	3.3	-3.7	0.000501	0.012	chr11:71210162-71215893	KRTAP5-7 (-25285), NADSYN1 (+48873)
chr7	99273527	99278770	5244	*	4.98	2.39	5.7	-3.31	0.000501	0.012	chr7:99273527-99278770	CYP3A5 (+1470), ZSCAN25 (+61578)
chr7	92319970	92323100	3131	*	2.77	3.69	1.03	2.66	0.000505	0.0121	chr7:92319970-92323100	FAM133B (-101827), CDK6 (+141696)
chr7	24995087	24996224	1138	*	1.33	2.29	-0.61	2.9	0.000506	0.0121	chr7:24995087-24996224	DFNA5 (-197924), OSBPL3 (+24151)
chr3	111662893	111664461	1569	*	1.77	2.72	-0.11	2.83	0.000506	0.0121	chr3:111662893-111664461	ABHD10 (-34205), PHLDB2 (+85650)
chr6	21175189	21176887	1699	*	2.81	3.88	0.05	3.83	0.000507	0.0121	chr6:21175189-21176887	SOX4 (-417934), CDKAL1 (+641350)
chr1	30062790	30066841	4052	*	3.05	4.13	0.24	3.89	0.000508	0.0121	chr1:30062790-30066841	PTPRU (+501788)
chr22	19902425	19909383	6959	*	2.8	-0.26	3.55	-3.81	0.000509	0.0121	chr22:19902425-19909383	GNB1L (-63442), COMT (-23226)
chr12	115084266	115085753	1488	*	0.88	-1.76	1.6	-3.37	0.000511	0.0122	chr12:115084266-115085753	TBX5 (-238763), TBX3 (+36385)
chr7	3250246	3259003	8758	*	6.13	3.51	6.86	-3.34	0.000511	0.0122	chr7:3250246-3259003	CARD11 (-171046), SDK1 (-86455)
chr2	71262351	71264326	1976	*	1.39	-1.1	2.1	-3.21	0.000513	0.0122	chr2:71262351-71264326	ENSG00000258881 (-40873), NAGK (-32092)
chr1	204299254	204303832	4579	*	4.66	2	5.38	-3.39	0.000515	0.0122	chr1:204299254-204303832	GOLT1A (-118323), PPP1R15B (+79376)
chr2	55175371	55185263	9893	*	5.46	2.95	6.17	-3.23	0.000516	0.0122	chr2:55175371-55185263	RTN4 (+97363), EML6 (+228638)
chr3	10196477	10198735	2259	*	1.94	-0.85	2.67	-3.53	0.000516	0.0122	chr3:10196477-10198735	IRAK2 (-8943), VHL (+14914)
chr1	95062607	95079213	16607	*	6.72	7.66	4.92	2.74	0.000517	0.0122	chr1:95062607-95079213	SLC44A3 (-214996), F3 (-63554)
chr22	28120648	28124887	4240	*	4.6	5.63	2.24	3.39	0.000517	0.0122	chr22:28120648-28124887	MN1 (+74718)
chr1	20118716	20120946	2231	*	1.53	-0.96	2.24	-3.2	0.000518	0.0122	chr1:20118716-20120946	TMCO4 (+6579), HTR6 (+128051)
chr7	92366920	92374882	7963	*	4.39	5.43	1.93	3.5	0.00052	0.0123	chr7:92366920-92374882	FAM133B (-151193), CDK6 (+92330)
chr7	41185138	41189944	4807	*	5.52	6.56	3.03	3.53	0.00052	0.0123	chr7:41185138-41189944	INHBA (+555165)
chr2	46587918	46626110	38193	*	7.74	6.05	8.36	-2.31	0.00052	0.0123	chr2:46587918-46626110	TMEM247 (-99711), EPAS1 (+82473)
chr12	33041979	33043100	1122	*	1.55	2.56	-0.74	3.31	0.000521	0.0123	chr12:33041979-33043100	YARS2 (-133704), PKP2 (+7150)
chr4	153639159	153644933	5775	*	4.99	2.32	5.72	-3.4	0.000522	0.0123	chr4:153639159-153644933	TMEM154 (-40729), TIGD4 (+58870)
chr10	30078646	30081277	2632	*	2.83	0.89	3.49	-2.6	0.000525	0.0123	chr10:30078646-30081277	SVIL (-55232), KIAA1462 (+268491)
chr3	64106503	64108624	2122	*	1.59	-1.03	2.32	-3.35	0.000525	0.0123	chr3:64106503-64108624	PSMD6 (-98328), PRICKLE2 (+103567)
chr3	119870534	119873664	3131	*	4.68	5.65	2.69	2.96	0.000525	0.0123	chr3:119870534-119873664	GSK3B (-59586), GPR156 (+131842)
chr10	125126	140751	15626	*	6.47	3.61	7.21	-3.6	0.000526	0.0123	chr10:125126-140751	ZMYND11 (-47485), TUBB8 (-37698)
chr19	49356460	49357929	1470	*	1.56	-0.95	2.27	-3.23	0.000527	0.0123	chr19:49356460-49357929	HSD17B14 (-17260), PLEKHA4 (+14694)
chr12	66339923	66357000	17078	*	5.65	6.64	3.58	3.06	0.000528	0.0123	chr12:66339923-66357000	HMGA2 (+130551), LLPH (+176086)
chr3	170441734	170450771	9038	*	6.45	7.42	4.47	2.96	0.000532	0.0124	chr3:170441734-170450771	SLC7A14 (-142390), RPL22L1 (+142019)
chr20	22388579	22395482	6904	*	4.35	5.43	1.47	3.96	0.000532	0.0124	chr20:22388579-22395482	FOXA2 (+173070), PAX1 (+705734)
chr5	17103816	17106596	2781	*	2.15	3.2	-0.46	3.66	0.000534	0.0125	chr5:17103816-17106596	MYO10 (-168834), BASP1 (-112463)
chr2	95733872	95735699	1828	*	0.88	-1.76	1.6	-3.37	0.000535	0.0125	chr2:95733872-95735699	MAL (+43357), MRPS5 (+52959)
chr5	16929914	16939471	9558	*	7.96	8.63	7.05	1.58	0.000535	0.0125	chr5:16929914-16939471	FAM134B (-317526), MYO10 (+1679)
chr18	3035046	3049210	14165	*	7.16	5.75	7.73	-1.99	0.000536	0.0125	chr18:3035046-3049210	LPIN2 (-30183), MYOM1 (+177978)
chr5	38853345	38858003	4659	*	4.13	5.1	2.18	2.92	0.000537	0.0125	chr5:38853345-38858003	OSMR (+9573), RICTOR (+218836)
chr16	23204820	23207380	2561	*	1.97	-0.51	2.68	-3.19	0.000537	0.0125	chr16:23204820-23207380	SCNN1B (-107491), SCNN1G (+12064)
chr11	33634897	33639304	4408	*	2.6	3.61	0.33	3.29	0.000539	0.0125	chr11:33634897-33639304	KIAA1549L (+73280), C11orf91 (+85246)
chr11	111153242	111158858	5617	*	5.09	2.21	5.83	-3.62	0.00054	0.0125	chr11:111153242-111158858	ARHGAP20 (-572599), COLCA2 (-13926)
chr9	624627	640831	16205	*	4.76	2.08	5.49	-3.41	0.000541	0.0125	chr9:624627-640831	DMRT1 (-208961), KANK1 (+162438)
chr8	101354989	101360178	5190	*	3.97	1.55	4.67	-3.12	0.000547	0.0126	chr8:101354989-101360178	RNF19A (-42097), ANKRD46 (+214386)
chr9	16352444	16353238	795	*	1.39	2.3	-0.3	2.6	0.000548	0.0127	chr9:16352444-16353238	PSIP1 (-841824), BNC2 (+517863)
chr10	62526407	62529461	3055	*	3.27	0.8	3.98	-3.18	0.000549	0.0127	chr10:62526407-62529461	ANK3 (-378446), CDK1 (-10278)
chr2	110383658	110385520	1863	*	1.42	-1.3	2.15	-3.46	0.000552	0.0127	chr2:110383658-110385520	RGPD5 (-167296), SEPT10 (-12806)
chr18	45954896	45957971	3076	*	0.61	-1.76	1.31	-3.08	0.000558	0.0129	chr18:45954896-45957971	ZBTB7C (-264497), CTIF (-109095)
chr22	37199650	37201068	1419	*	0.7	-1.76	1.41	-3.18	0.000568	0.0131	chr22:37199650-37201068	IFT27 (-28187), PVALB (+15164)
chr6	28925467	28930077	4611	*	3.61	0.36	4.37	-4.01	0.000569	0.0131	chr6:28925467-28930077	TRIM27 (-36006), ZNF311 (+45265)
chr8	101830346	101848445	18100	*	7.3	4.12	8.06	-3.94	0.00057	0.0131	chr8:101830346-101848445	PABPC1 (-104456), YWHAZ (+125815)
chr5	56986585	56996713	10129	*	6.77	7.74	4.81	2.93	0.000571	0.0131	chr5:56986585-56996713	ACTBL2 (-213013), PLK2 (+764438)
chr16	23256521	23258715	2195	*	0.93	-1.76	1.66	-3.43	0.000571	0.0131	chr16:23256521-23258715	SCNN1B (-55973), SCNN1G (+63582)
chr1	47295625	47297810	2186	*	0.89	-1.36	1.58	-2.94	0.000574	0.0132	chr1:47295625-47297810	CYP4B1 (+32000), CYP4A11 (+110419)
chr17	46549287	46551077	1791	*	3.85	4.83	1.8	3.03	0.000574	0.0132	chr17:46549287-46551077	SKAP1 (-42630), HOXB1 (+58177)
chr7	77053794	77061986	8193	*	6.09	7.09	3.91	3.18	0.000575	0.0132	chr7:77053794-77061986	PTPN12 (-108702), GSAP (-12173)
chr16	23325306	23327088	1783	*	1.08	-1.36	1.79	-3.14	0.000576	0.0132	chr16:23325306-23327088	SCNN1B (+12606), COG7 (+138304)
chr5	112566465	112570377	3913	*	3.51	4.46	1.61	2.85	0.000578	0.0132	chr5:112566465-112570377	TSSK1B (+202307), DCP2 (+255988)
chr17	63463427	63470156	6730	*	2.64	-0.16	3.37	-3.53	0.000578	0.0132	chr17:63463427-63470156	AXIN2 (+90973), RGS9 (+333200)
chr2	237873054	237910503	37450	*	8.03	5.97	8.7	-2.73	0.000581	0.0132	chr2:237873054-237910503	COPS8 (-102176), ACKR3 (+413495)
chr10	79164917	79167880	2964	*	3.44	4.42	1.42	3	0.000581	0.0132	chr10:79164917-79167880	KCNMA1 (+231001)
chr16	82660111	82675530	15420	*	7.44	8.54	4.28	4.25	0.000582	0.0132	chr16:82660111-82675530	CDH13 (+7251)
chr4	169470656	169473731	3076	*	3.35	4.32	1.35	2.97	0.000583	0.0133	chr4:169470656-169473731	PALLD (+53939), CBR4 (+459215)
chr1	228826435	228833983	7549	*	3.57	0.54	4.32	-3.78	0.000584	0.0133	chr1:228826435-228833983	RHOU (-40615), RNF187 (+155447)
chr11	8764352	8768112	3761	*	2.52	3.5	0.46	3.05	0.000584	0.0133	chr11:8764352-8768112	RPL27A (+62274), ST5 (+166266)
chr19	7440398	7441964	1567	*	3.33	4.33	1.19	3.14	0.000589	0.0133	chr19:7440398-7441964	ARHGEF18 (-63393), ENSG00000263264 (+27333)
chr5	73527002	73531884	4883	*	5.01	5.91	3.38	2.52	0.00059	0.0134	chr5:73527002-73531884	ENC1 (+407806), ARHGEF28 (+607460)
chr8	101625053	101640077	15025	*	4.81	1.33	5.59	-4.26	0.000591	0.0134	chr8:101625053-101640077	ANKRD46 (-60595), SNX31 (+29328)
chr16	48543932	48547176	3245	*	4.24	5.3	1.57	3.73	0.000593	0.0134	chr16:48543932-48547176	SIAH1 (-145742), N4BP1 (+98566)
chr14	103044697	103047638	2942	*	4.56	5.52	2.69	2.83	0.000595	0.0134	chr14:103044697-103047638	ANKRD9 (-70040), RCOR1 (-12830)
chr8	32198332	32203062	4731	*	3.05	4.05	0.86	3.19	0.000599	0.0135	chr8:32198332-32203062	NRG1 (-205031)
chr10	112523943	112525661	1719	*	1.02	1.95	-0.73	2.68	0.000607	0.0137	chr10:112523943-112525661	PDCD4 (-106763), RBM20 (+120647)
chr6	42323504	42327370	3867	*	3.23	4.23	1.02	3.21	0.000609	0.0137	chr6:42323504-42327370	MRPS10 (-139834), TRERF1 (+94346)
chr6	40028285	40031182	2898	*	2.74	0.01	3.47	-3.46	0.00061	0.0137	chr6:40028285-40031182	MOCS1 (-134279), LRFN2 (+525470)
chr1	157959267	158003977	44711	*	9.21	10.15	7.38	2.77	0.000612	0.0138	chr1:157959267-158003977	CD1D (-168115), KIRREL (+18222)
chr14	35306426	35308560	2135	*	0.99	1.92	-0.73	2.64	0.000613	0.0138	chr14:35306426-35308560	CFL2 (-124459), BAZ1A (+37360)
chr1	200287998	200289936	1939	*	1.74	2.72	-0.24	2.95	0.000614	0.0138	chr1:200287998-200289936	ZNF281 (+90217), NR5A2 (+292237)
chr2	153422666	153424404	1739	*	2.05	2.95	0.45	2.5	0.000623	0.014	chr2:153422666-153424404	ARL6IP6 (-150893), FMNL2 (+231784)
chr1	108086762	108087815	1054	*	1.2	2.2	-0.96	3.15	0.000624	0.014	chr1:108086762-108087815	NTNG1 (+403847), VAV3 (+420477)
chr15	71442098	71447718	5621	*	2.3	3.26	0.41	2.85	0.000624	0.014	chr15:71442098-71447718	SENP8 (-964284), THSD4 (+55617)
chr8	87009507	87018887	9381	*	6.17	7.19	3.85	3.34	0.000625	0.014	chr8:87009507-87018887	REXO1L1P (-438471), PSKH2 (+67729)
chr2	153292975	153306115	13141	*	5.91	6.9	3.81	3.09	0.000628	0.014	chr2:153292975-153306115	ARL6IP6 (-274883), FMNL2 (+107794)
chr4	58014086	58015772	1687	*	1.82	2.67	0.39	2.28	0.000629	0.014	chr4:58014086-58015772	IGFBP7 (-38378)
chr2	95900130	95901919	1790	*	1.07	2.05	-0.96	3.01	0.000631	0.0141	chr2:95900130-95901919	PROM2 (-39176), ZNF2 (+69842)
chr22	37201896	37216891	14996	*	5.95	2.44	6.72	-4.29	0.000631	0.0141	chr22:37201896-37216891	IFT27 (-37222), PVALB (+6129)
chr7	134103756	134108533	4778	*	2.73	0.32	3.43	-3.11	0.000635	0.0142	chr7:134103756-134108533	SLC35B4 (-104342), AKR1B1 (+37749)
chr7	41135098	41159217	24120	*	7.96	9.01	5.45	3.55	0.000639	0.0142	chr7:41135098-41159217	INHBA (+595548), SUGCT (+972583)
chr1	32360827	32365928	5102	*	4.37	1.71	5.09	-3.38	0.00064	0.0142	chr1:32360827-32365928	SPOCD1 (-81726), PTP4A2 (+40610)
chr16	75117579	75118794	1216	*	0.94	-1.24	1.63	-2.87	0.000643	0.0143	chr16:75117579-75118794	LDHD (+32478), ZNRF1 (+85259)
chr3	5680554	5681953	1400	*	0.51	-1.76	1.2	-2.97	0.000653	0.0145	chr3:5680554-5681953	EDEM1 (+451896)
chr10	63937362	63939747	2386	*	2.65	0.31	3.35	-3.04	0.000653	0.0145	chr10:63937362-63939747	RTKN2 (+89911), ARID5B (+277496)
chr16	4919074	4920846	1773	*	1.72	-0.64	2.42	-3.06	0.000654	0.0145	chr16:4919074-4920846	UBN1 (+17744), PPL (+67176)
chr6	53114687	53116844	2158	*	2.14	3.05	0.53	2.52	0.000664	0.0147	chr6:53114687-53116844	GCM1 (-102139), ELOVL5 (+97982)
chr5	14402761	14411907	9147	*	5.28	6.32	2.73	3.6	0.000664	0.0147	chr5:14402761-14411907	FAM105B (-257523), TRIO (+263523)
chr1	209906321	209907766	1446	*	1.29	2.2	-0.33	2.53	0.000666	0.0147	chr1:209906321-209907766	TRAF3IP3 (-24799), HSD11B1 (+47534)
chr17	62683704	62686025	2322	*	2.32	3.3	0.29	3.01	0.000669	0.0148	chr17:62683704-62686025	SMURF2 (-26679), LRRC37A3 (+230038)
chr13	106794542	106811136	16595	*	6.99	7.95	5.05	2.91	0.00067	0.0148	chr13:106794542-106811136	EFNB2 (+384623), DAOA (+684247)
chr6	17714548	17716909	2362	*	4.45	5.36	2.81	2.55	0.000675	0.0149	chr6:17714548-17716909	NUP153 (-9111), KIF13A (+272071)
chr10	3953404	3956199	2796	*	3.88	1.74	4.56	-2.81	0.000675	0.0149	chr10:3953404-3956199	AKR1E2 (-913644), KLF6 (-127335)
chr21	40417552	40427107	9556	*	5.12	6.16	2.67	3.49	0.000676	0.0149	chr21:40417552-40427107	PSMG1 (+133447), ETS2 (+245099)
chr19	2995194	2996607	1414	*	0.67	-1.76	1.38	-3.14	0.000678	0.0149	chr19:2995194-2996607	TLE6 (+18457), TLE2 (+33264)
chr6	1246337	1247398	1062	*	1.31	-1.18	2.02	-3.2	0.000679	0.0149	chr6:1246337-1247398	EXOC2 (-553757), FOXQ1 (-65807)
chr9	5458059	5460965	2907	*	2.9	3.86	0.98	2.88	0.000681	0.0149	chr9:5458059-5460965	PDCD1LG2 (-51058), CD274 (+8987)
chr9	139024607	139025851	1245	*	2.37	-0.15	3.09	-3.24	0.000682	0.0149	chr9:139024607-139025851	C9orf69 (-14520), LHX3 (+69775)
chr9	75715036	75715887	852	*	1.8	2.7	0.19	2.51	0.000682	0.0149	chr9:75715036-75715887	ALDH1A1 (-147491), ANXA1 (-57108)
chr9	19267496	19270090	2595	*	1.72	-0.91	2.45	-3.35	0.000683	0.015	chr9:19267496-19270090	DENND4C (+38360), RPS6 (+111459)
chr15	57877700	57894183	16484	*	6.82	5.43	7.39	-1.96	0.000684	0.015	chr15:57877700-57894183	POLR2M (-112885), MYZAP (+1803)
chr8	129115627	129123804	8178	*	4.97	5.97	2.8	3.18	0.000684	0.015	chr8:129115627-129123804	TMEM75 (-159125)
chr16	81447346	81448917	1572	*	0.68	-1.76	1.39	-3.16	0.000686	0.015	chr16:81447346-81448917	CMIP (-30643), GAN (+99575)
chr15	66969858	66972780	2923	*	2.06	-0.48	2.78	-3.25	0.000692	0.0151	chr15:66969858-66972780	LCTL (-113484), SMAD6 (-23247)
chr5	38851098	38851776	679	*	0.77	1.68	-0.87	2.54	0.000693	0.0151	chr5:38851098-38851776	OSMR (+5336), RICTOR (+223073)
chr7	55631312	55643472	12161	*	9.1	9.86	7.99	1.88	0.000696	0.0152	chr7:55631312-55643472	VOPP1 (+2826), LANCL2 (+204251)
chr20	39685217	39688631	3415	*	2.95	3.88	1.2	2.67	0.000697	0.0152	chr20:39685217-39688631	PLCG1 (-78953), TOP1 (+29466)
chr10	3425679	3530796	105118	*	10.15	8.69	10.73	-2.03	0.000698	0.0152	chr10:3425679-3530796	PITRM1 (-263235), KLF6 (+349229)
chr16	23353030	23355041	2012	*	1.02	-1.76	1.76	-3.52	0.000705	0.0153	chr16:23353030-23355041	SCNN1B (+40445), COG7 (+110465)
chr1	226950795	226953326	2532	*	2.76	3.74	0.75	2.99	0.000707	0.0154	chr1:226950795-226953326	PSEN2 (-106203), ITPKB (-25197)
chr5	14780296	14781416	1121	*	1.12	2.08	-0.81	2.89	0.000709	0.0154	chr5:14780296-14781416	ANKH (+91031), FAM105B (+115999)
chr1	214665165	214671697	6533	*	4.12	5.12	1.92	3.2	0.000712	0.0154	chr1:214665165-214671697	PTPN14 (+56135), SMYD2 (+213855)
chr20	34648303	34727713	79411	*	10.15	9.19	10.61	-1.42	0.000717	0.0155	chr20:34648303-34727713	EPB41L1 (-54664), CNBD2 (+131479)
chr3	45033196	45038121	4926	*	3.97	4.97	1.82	3.15	0.000719	0.0155	chr3:45033196-45038121	CLEC3B (-32016), EXOSC7 (+17937)
chr6	21084990	21088444	3455	*	3.94	5.01	1.1	3.91	0.00072	0.0156	chr6:21084990-21088444	SOX4 (-507255), CDKAL1 (+552029)
chr6	21064239	21065792	1554	*	3.74	4.78	1.29	3.49	0.00072	0.0156	chr6:21064239-21065792	SOX4 (-528956), CDKAL1 (+530328)
chr10	102172422	102174428	2007	*	1.15	-1.4	1.87	-3.26	0.000729	0.0157	chr10:102172422-102174428	WNT8B (-49373), SCD (+66544)
chr1	214736783	214737883	1101	*	0.66	1.58	-1.06	2.65	0.000731	0.0158	chr1:214736783-214737883	CENPF (-39205), PTPN14 (-12767)
chr7	106405964	106422931	16968	*	7.58	8.39	6.3	2.09	0.000731	0.0158	chr7:106405964-106422931	CCDC71L (-113006), PIK3CG (-91476)
chr7	43705339	43705780	442	*	0.51	1.37	-0.98	2.35	0.000734	0.0158	chr7:43705339-43705780	BLVRA (-92726), COA1 (-15665)
chr18	47179319	47183790	4472	*	3.97	4.99	1.72	3.27	0.000736	0.0158	chr18:47179319-47183790	LIPG (+93154), ACAA2 (+158775)
chr1	59601839	59623681	21843	*	8.25	8.97	7.23	1.74	0.000737	0.0158	chr1:59601839-59623681	JUN (-362975), FGGY (-149893)
chr7	98858932	98876334	17403	*	7.11	8.03	5.41	2.62	0.000739	0.0159	chr7:98858932-98876334	KPNA7 (-62504), ARPC1A (-55900)
chr1	93782782	93783325	544	*	0.8	1.74	-0.96	2.69	0.00074	0.0159	chr1:93782782-93783325	TMED5 (-136769), DR1 (-28391)
chr1	55329961	55333857	3897	*	4.33	1.32	5.08	-3.76	0.000743	0.0159	chr1:55329961-55333857	DHCR24 (+20982), C1orf177 (+60134)
chr7	92313790	92315052	1263	*	0.58	1.49	-1.06	2.55	0.00075	0.0161	chr7:92313790-92315052	FAM133B (-94713), CDK6 (+148810)
chr11	122045346	122053736	8391	*	5.72	6.71	3.58	3.13	0.000756	0.0162	chr11:122045346-122053736	UBASH3B (-476842), BLID (-62618)
chr19	776527	777198	672	*	0.92	1.87	-0.96	2.83	0.000757	0.0162	chr19:776527-777198	PTBP1 (-20212), MISP (+25737)
chr3	24512705	24516004	3300	*	2.96	3.96	0.84	3.12	0.000758	0.0162	chr3:24512705-24516004	THRB (+21911), NR1D2 (+527604)
chr21	42721094	42724469	3376	*	2.44	-0.26	3.17	-3.42	0.00076	0.0162	chr21:42721094-42724469	MX2 (-11088), FAM3B (+34121)
chr8	126388414	126393892	5479	*	4.82	5.82	2.63	3.19	0.000761	0.0162	chr8:126388414-126393892	TRIB1 (-51410), NSMCE2 (+287058)
chr8	119088146	119094408	6263	*	5.04	5.95	3.38	2.57	0.000761	0.0162	chr8:119088146-119094408	EXT1 (+32815), MED30 (+558325)
chr18	3638864	3640972	2109	*	2.36	0.23	3.04	-2.81	0.000767	0.0163	chr18:3638864-3640972	TGIF1 (+188243), DLGAP1 (+815417)
chr2	65201871	65203034	1164	*	2.05	3.01	0.13	2.88	0.000768	0.0163	chr2:65201871-65203034	SERTAD2 (-321406), SLC1A4 (-14082)
chr12	50934714	50938082	3369	*	4.11	5	2.57	2.43	0.00077	0.0164	chr12:50934714-50938082	ATF1 (-221677), DIP2B (+37508)
chr14	93188581	93200120	11540	*	6.96	5.77	7.49	-1.72	0.000771	0.0164	chr14:93188581-93200120	LGMN (+20673), RIN3 (+214233)
chr1	2377287	2386149	8863	*	5.37	6.42	2.82	3.61	0.000772	0.0164	chr1:2377287-2386149	PEX10 (-37749), PLCH2 (-17180)
chr6	150511964	150514128	2165	*	2.12	3.12	-0.07	3.19	0.000772	0.0164	chr6:150511964-150514128	IYD (-176982), PPP1R14C (+48834)
chr7	27378300	27382307	4008	*	2.15	-0.5	2.88	-3.38	0.000774	0.0164	chr7:27378300-27382307	EVX1 (+98140), HIBADH (+322310)
chr15	101764079	101766939	2861	*	1.17	2.09	-0.54	2.63	0.000776	0.0164	chr15:101764079-101766939	CHSY1 (+26628), LRRK1 (+306089)
chr2	39654009	39655802	1794	*	1.06	-1.76	1.8	-3.56	0.000778	0.0165	chr2:39654009-39655802	CDKL4 (-198233), MAP4K3 (+9547)
chr11	66668911	66675743	6833	*	4.71	5.76	2.13	3.63	0.000779	0.0165	chr11:66668911-66675743	LRFN4 (+47354), PC (+53520)
chr2	16780985	16781593	609	*	1.9	-0.88	2.64	-3.51	0.00078	0.0165	chr2:16780985-16781593	FAM49A (+65813), MYCN (+700603)
chr8	80660572	80661748	1177	*	0.77	-1.32	1.45	-2.77	0.000781	0.0165	chr8:80660572-80661748	HEY1 (+18932), STMN2 (+137773)
chr18	45674886	45676370	1485	*	0.45	-1.76	1.13	-2.9	0.00079	0.0167	chr18:45674886-45676370	SMAD2 (-218116), ZBTB7C (+16309)
chr3	118889526	118930911	41386	*	8.55	5.97	9.27	-3.3	0.000791	0.0167	chr3:118889526-118930911	UPK1B (+17854), B4GALT4 (+49267)
chr9	3855585	3859750	4166	*	3.72	4.71	1.6	3.1	0.000793	0.0167	chr9:3855585-3859750	RFX3 (-331685), GLIS3 (+442248)
chr12	107808469	107811152	2684	*	2.7	3.73	0.25	3.48	0.000794	0.0167	chr12:107808469-107811152	PWP1 (-269698), BTBD11 (+97621)
chr17	36689764	36693462	3699	*	1.66	-0.86	2.37	-3.23	0.000798	0.0167	chr17:36689764-36693462	SRCIN1 (+70570), ARHGAP23 (+106951)
chr4	2902610	2903575	966	*	1.52	-0.65	2.2	-2.85	0.000798	0.0167	chr4:2902610-2903575	MFSD10 (+33092), ADD1 (+57509)
chr1	202757861	202761544	3684	*	3.3	0.83	4.01	-3.18	0.000803	0.0168	chr1:202757861-202761544	SYT2 (-147122), KDM5B (+18895)
chr5	39660940	39662777	1838	*	2.59	3.56	0.6	2.96	0.000806	0.0169	chr5:39660940-39662777	DAB2 (-236587)
chr6	40000695	40002368	1674	*	0.42	-1.53	1.07	-2.6	0.000807	0.0169	chr6:40000695-40002368	MOCS1 (-106077), LRFN2 (+553672)
chr20	52706835	52708995	2161	*	0.87	-1.56	1.58	-3.14	0.000815	0.017	chr20:52706835-52708995	BCAS1 (-20782), CYP24A1 (+82597)
chr20	46408893	46432489	23597	*	8.07	8.97	6.44	2.53	0.000817	0.0171	chr20:46408893-46432489	SULF2 (-5361)
chr4	89547437	89552451	5015	*	2.35	3.37	0	3.37	0.000819	0.0171	chr4:89547437-89552451	HERC3 (+36370), NAP1L5 (+69442)
chr6	150473554	150476678	3125	*	2.82	3.82	0.63	3.2	0.000823	0.0172	chr6:150473554-150476678	IYD (-214912), PPP1R14C (+10904)
chr10	46990309	47010249	19941	*	7.51	4.5	8.26	-3.76	0.000826	0.0172	chr10:46990309-47010249	NPY4R (-83255), GPRIN2 (+2353)
chr2	60705070	60715591	10522	*	4.95	5.95	2.8	3.15	0.000826	0.0172	chr2:60705070-60715591	BCL11A (+70302)
chr7	77207218	77207808	591	*	0.4	1.27	-1.06	2.33	0.000827	0.0172	chr7:77207218-77207808	RSBN1L (-118247), PTPN12 (+40921)
chr7	116134497	116156267	21771	*	8.74	9.36	7.95	1.41	0.000828	0.0172	chr7:116134497-116156267	CAV1 (-19457), CAV2 (+5938)
chr10	22965133	22967397	2265	*	1.78	2.68	0.12	2.57	0.00083	0.0172	chr10:22965133-22967397	PIP4K2A (+37219), SPAG6 (+331866)
chr6	14682142	14683614	1473	*	1.67	2.57	0.01	2.56	0.000831	0.0173	chr6:14682142-14683614	JARID2 (-563649), CD83 (+565006)
chr20	4057502	4058196	695	*	1.5	2.37	0.01	2.36	0.000832	0.0173	chr20:4057502-4058196	RNF24 (-102815), SMOX (-71577)
chr12	110491300	110494146	2847	*	3.22	4.22	1.04	3.17	0.000835	0.0173	chr12:110491300-110494146	IFT81 (-69459), ANKRD13A (+55395)
chr15	39653868	39657542	3675	*	3.05	4.02	1.07	2.94	0.000836	0.0173	chr15:39653868-39657542	RASGRP1 (-798698), THBS1 (-217589)
chr11	94537476	94539831	2356	*	1.77	2.72	-0.1	2.82	0.000837	0.0173	chr11:94537476-94539831	KDM4D (-168191), AMOTL1 (+37117)
chr10	123788421	123795417	6997	*	2.8	-0.16	3.55	-3.71	0.000838	0.0173	chr10:123788421-123795417	BTBD16 (-238902), TACC2 (+43210)
chr13	31413337	31415265	1929	*	2.11	3.08	0.09	3	0.000842	0.0174	chr13:31413337-31415265	MEDAG (-66027), ALOX5AP (+104656)
chr3	134103707	134104278	572	*	0.35	-1.76	1.02	-2.79	0.000844	0.0174	chr3:134103707-134104278	AMOTL2 (-10557), ANAPC13 (+100872)
chr9	118402729	118407002	4274	*	4.29	5.28	2.17	3.11	0.00085	0.0175	chr9:118402729-118407002	PAPPA (-511217), DEC1 (+500769)
chr16	23234238	23236078	1841	*	0.62	-1.62	1.31	-2.93	0.000852	0.0176	chr16:23234238-23236078	SCNN1B (-78433), SCNN1G (+41122)
chr2	85475295	85477382	2088	*	4.14	5.15	1.93	3.22	0.000853	0.0176	chr2:85475295-85477382	TGOLN2 (+78808), TCF7L1 (+115806)
chr1	59176500	59176739	240	*	0.66	1.56	-0.96	2.51	0.000857	0.0176	chr1:59176500-59176739	MYSM1 (-10856), JUN (+73165)
chr2	231563852	231566627	2776	*	2.8	3.73	1.02	2.71	0.00086	0.0177	chr2:231563852-231566627	CAB39 (-12320), SP100 (+284259)
chr3	62552793	62554979	2187	*	1.36	2.36	-0.85	3.21	0.000861	0.0177	chr3:62552793-62554979	FEZF2 (-194696), CADPS (+307168)
chr1	241751341	241758034	6694	*	5.82	6.73	4.17	2.56	0.000862	0.0177	chr1:241751341-241758034	CHML (+44544), KMO (+59254)
chr14	103680037	103681388	1352	*	0.64	-1.76	1.34	-3.11	0.000864	0.0177	chr14:103680037-103681388	EIF5 (-119626), TNFAIP2 (+90915)
chr6	21149301	21154436	5136	*	3.92	4.98	1.26	3.72	0.000871	0.0179	chr6:21149301-21154436	SOX4 (-442103), CDKAL1 (+617181)
chr17	74310710	74312981	2272	*	3.82	1.56	4.51	-2.95	0.000874	0.0179	chr17:74310710-74312981	RNF157 (-75392), PRPSAP1 (+38384)
chr1	164521445	164522842	1398	*	2.03	-0.24	2.73	-2.97	0.000874	0.0179	chr1:164521445-164522842	PBX1 (-6728)
chr21	36559676	36607800	48125	*	8.75	9.55	7.5	2.05	0.000875	0.0179	chr21:36559676-36607800	RUNX1 (-162097), SETD4 (+848821)
chr4	56205414	56208486	3073	*	0.95	-1.08	1.62	-2.7	0.000876	0.0179	chr4:56205414-56208486	KDR (-215194), SRD5A3 (-5326)
chr10	72572405	72649178	76774	*	9.79	8.88	10.24	-1.36	0.000879	0.0179	chr10:72572405-72649178	SGPL1 (+35066), PCBD1 (+37749)
chr6	21391805	21404557	12753	*	6.63	7.68	4.07	3.61	0.000879	0.0179	chr6:21391805-21404557	SOX4 (-195791), CDKAL1 (+863493)
chr11	67848347	67851345	2999	*	2.02	-0.51	2.74	-3.25	0.00088	0.0179	chr11:67848347-67851345	CHKA (+38825), TCIRG1 (+43363)
chr20	25385486	25386271	786	*	1.08	-1.56	1.8	-3.36	0.00088	0.0179	chr20:25385486-25386271	GINS1 (-2484)
chr1	95170990	95206361	35372	*	7.92	8.91	5.77	3.15	0.000883	0.018	chr1:95170990-95206361	F3 (-181320), SLC44A3 (-97230)
chr1	157091711	157098382	6672	*	3.6	0.73	4.34	-3.61	0.000887	0.018	chr1:157091711-157098382	ETV3L (-25447), ETV3 (+13112)
chr1	208426092	208429792	3701	*	2.3	3.31	0.03	3.28	0.000897	0.0182	chr1:208426092-208429792	PLXNA2 (-10277)
chr10	105868951	105872514	3564	*	3.68	4.6	1.98	2.62	0.000911	0.0185	chr10:105868951-105872514	COL17A1 (-24973), SFR1 (-11190)
chr22	46831976	46834227	2252	*	1.92	2.9	-0.12	3.02	0.000911	0.0185	chr22:46831976-46834227	CELSR1 (+99965), TRMU (+101780)
chr1	214587966	214605275	17310	*	6.19	7.16	4.2	2.96	0.000912	0.0185	chr1:214587966-214605275	PTPN14 (+127945), SMYD2 (+142045)
chr2	46471940	46475949	4010	*	3.15	0.59	3.87	-3.27	0.000913	0.0185	chr2:46471940-46475949	EPAS1 (-50596), PRKCE (+595032)
chr2	20858774	20870990	12217	*	6.8	4.02	7.53	-3.51	0.000913	0.0185	chr2:20858774-20870990	GDF7 (-1542)
chr8	37647918	37648520	603	*	0.22	-1.76	0.88	-2.64	0.000923	0.0187	chr8:37647918-37648520	GPR124 (-6555), PROSC (+28108)
chr2	86026055	86027798	1744	*	0.32	-1.76	0.99	-2.76	0.000929	0.0188	chr2:86026055-86027798	ATOH8 (+45910), ST3GAL5 (+89210)
chr9	3862052	3865492	3441	*	4.62	5.59	2.6	2.99	0.000933	0.0188	chr9:3862052-3865492	RFX3 (-337789), GLIS3 (+436144)
chr2	131576411	131596156	19746	*	7.25	8.1	5.81	2.29	0.000935	0.0189	chr2:131576411-131596156	ARHGEF4 (-87940), AMER3 (+72420)
chr14	51938576	51942249	3674	*	4.2	5.19	2.12	3.07	0.000939	0.0189	chr14:51938576-51942249	FRMD6 (-178252), TMX1 (+233527)
chr3	42880617	42883702	3086	*	2.18	-0.08	2.87	-2.94	0.000942	0.019	chr3:42880617-42883702	ACKR2 (+31192), CYP8B1 (+35473)
chr11	67844139	67846621	2483	*	2.9	0.55	3.6	-3.05	0.000942	0.019	chr11:67844139-67846621	TCIRG1 (+38897), CHKA (+43291)
chr15	67028740	67030316	1577	*	0.91	-1.3	1.59	-2.9	0.000943	0.019	chr15:67028740-67030316	SMAD3 (-328655), SMAD6 (+34962)
chr11	12299093	12313018	13926	*	7.75	8.41	6.87	1.54	0.000948	0.0191	chr11:12299093-12313018	MICALCL (-2391)
chr22	46873549	46877558	4010	*	1.3	2.27	-0.66	2.93	0.000951	0.0191	chr22:46873549-46877558	CELSR1 (+57513), TRMU (+144232)
chr8	119935371	119938894	3524	*	2.94	3.95	0.74	3.21	0.000952	0.0191	chr8:119935371-119938894	EXT1 (-813041), TNFRSF11B (+27306)
chr6	13743101	13744428	1328	*	1	-1.4	1.71	-3.11	0.000953	0.0191	chr6:13743101-13744428	RANBP9 (-31969), MCUR1 (+71035)
chr20	43565416	43569371	3956	*	3.78	0.88	4.53	-3.64	0.000953	0.0191	chr20:43565416-43569371	TOMM34 (+21733), PABPC1L (+28691)
chr6	41484396	41492017	7622	*	3.67	0.59	4.43	-3.84	0.000955	0.0191	chr6:41484396-41492017	FOXP4 (-25957), NCR2 (+184680)
chr3	52584457	52591090	6634	*	3.69	1.36	4.39	-3.03	0.000957	0.0191	chr3:52584457-52591090	SMIM4 (+17153), PBRM1 (+132078)
chr10	105014115	105014770	656	*	0.85	1.77	-0.85	2.62	0.000959	0.0192	chr10:105014115-105014770	INA (-22477), RPEL1 (+8799)
chr2	46144954	46152864	7911	*	5.97	3.72	6.67	-2.95	0.000962	0.0192	chr2:46144954-46152864	EPAS1 (-375632), PRKCE (+269996)
chr9	3939660	3940764	1105	*	1.3	2.3	-0.83	3.13	0.000964	0.0192	chr9:3939660-3940764	RFX3 (-414229), GLIS3 (+359704)
chr17	60930527	60949048	18522	*	7.53	5.9	8.14	-2.24	0.00097	0.0193	chr17:60930527-60949048	TANC2 (-147129), MARCH10 (-54093)
chr4	11652051	11653245	1195	*	2.09	-0.36	2.8	-3.16	0.00097	0.0193	chr4:11652051-11653245	HS3ST1 (-221259)
chr8	103737397	103789709	52313	*	8.93	9.7	7.79	1.91	0.000979	0.0195	chr8:103737397-103789709	KLF10 (-95423), AZIN1 (+113412)
chr20	57479285	57480449	1165	*	0.27	1.1	-1.06	2.16	0.000981	0.0195	chr20:57479285-57480449	NELFCD (-76396), GNAS (+52098)
chr6	30557654	30561115	3462	*	6	4.25	6.63	-2.39	0.000983	0.0195	chr6:30557654-30561115	ABCF1 (+20232), PPP1R10 (+25636)
chr16	81294519	81295955	1437	*	0.91	-1.1	1.57	-2.68	0.000983	0.0195	chr16:81294519-81295955	GAN (-53320), BCMO1 (+23184)
chr6	53128650	53129669	1020	*	1.4	2.3	-0.18	2.48	0.000984	0.0195	chr6:53128650-53129669	GCM1 (-115533), ELOVL5 (+84588)
chr7	17058809	17088199	29391	*	7.97	6.51	8.56	-2.05	0.000986	0.0195	chr7:17058809-17088199	AHR (-264742), AGR3 (-151893)
chr17	59421328	59426839	5512	*	2.65	-0.13	3.38	-3.52	0.000988	0.0196	chr17:59421328-59426839	TBX2 (-53173), BCAS3 (+668834)
chr2	26283273	26284140	868	*	0.83	-1.4	1.52	-2.92	0.000989	0.0196	chr2:26283273-26284140	GAREML (-112253), RAB10 (+26728)
chr1	94497155	94498952	1798	*	1.34	-0.74	2.01	-2.75	0.00099	0.0196	chr1:94497155-94498952	GCLM (-123088), ABCA4 (+88634)
chr18	43289776	43295725	5950	*	3.02	0.25	3.75	-3.51	0.001	0.0198	chr18:43289776-43295725	SLC14A1 (-13939), SLC14A2 (+97985)
chr8	142018766	142019742	977	*	0.99	1.97	-1.06	3.03	0.00101	0.0199	chr8:142018766-142019742	DENND3 (-119466), PTK2 (-7997)
chr6	88460784	88462692	1909	*	1.68	2.72	-0.72	3.44	0.00101	0.0199	chr6:88460784-88462692	SPACA1 (-295769), AKIRIN2 (-49811)
chr18	29973985	29976430	2446	*	2.68	0.14	3.39	-3.26	0.00101	0.0199	chr18:29973985-29976430	GAREM (+75187), MEP1B (+205221)
chr22	28112218	28117863	5646	*	5.5	6.51	3.26	3.25	0.00102	0.02	chr22:28112218-28117863	MN1 (+82445)
chr19	18555723	18556934	1212	*	2.16	0.13	2.82	-2.69	0.00102	0.02	chr19:18555723-18556934	ISYNA1 (-7218), ELL (+76608)
chr3	189578023	189582456	4434	*	4.74	5.73	2.64	3.09	0.00102	0.02	chr3:189578023-189582456	TP63 (+231024), LEPREL1 (+258478)
chr3	32406038	32409760	3723	*	3.27	0.31	4.02	-3.7	0.00102	0.02	chr3:32406038-32409760	CMTM7 (-25264), CMTM8 (+127728)
chr20	20823075	20825203	2129	*	0.51	-1.76	1.2	-2.96	0.00102	0.02	chr20:20823075-20825203	XRN2 (-459803), RALGAPA2 (-131008)
chr17	69910881	69911863	983	*	1.34	2.29	-0.55	2.85	0.00102	0.02	chr17:69910881-69911863	SOX9 (-205789)
chr11	117998620	118003332	4713	*	0.54	-1.59	1.22	-2.82	0.00102	0.02	chr11:117998620-118003332	SCN4B (+22559), TMPRSS4 (+53172)
chr8	38748211	38751041	2831	*	3.78	4.73	1.92	2.82	0.00102	0.0201	chr8:38748211-38751041	PLEKHA2 (-9127), TACC1 (+104904)
chr3	112402980	112409865	6886	*	5.08	6.11	2.66	3.45	0.00103	0.0202	chr3:112402980-112409865	CCDC80 (-46307), CD200R1L (+158374)
chr13	73717357	73719235	1879	*	0.85	-1.32	1.53	-2.85	0.00103	0.0202	chr13:73717357-73719235	KLF5 (+85366), KLF12 (+850890)
chr5	131420772	131441246	20475	*	7.38	8.16	6.22	1.94	0.00104	0.0202	chr5:131420772-131441246	CSF2 (+21526), P4HA2 (+132499)
chr6	21138413	21139676	1264	*	2.47	3.49	0.15	3.34	0.00104	0.0203	chr6:21138413-21139676	SOX4 (-454927), CDKAL1 (+604357)
chr1	185296263	185299516	3254	*	2.62	3.6	0.54	3.06	0.00104	0.0203	chr1:185296263-185299516	HMCN1 (-405793), IVNS1ABP (-11429)
chr2	37785640	37801865	16226	*	5.93	6.88	4.07	2.81	0.00104	0.0203	chr2:37785640-37801865	CDC42EP3 (+105581), QPCT (+222036)
chr7	43731306	43737318	6013	*	4.05	4.98	2.29	2.69	0.00105	0.0204	chr7:43731306-43737318	BLVRA (-63974), COA1 (-44417)
chr10	97312471	97313023	553	*	1.41	2.3	-0.16	2.47	0.00105	0.0204	chr10:97312471-97313023	PDLIM1 (-261966), SORBS1 (+8388)
chr1	167709139	167711164	2026	*	1.95	2.92	-0.06	2.99	0.00105	0.0204	chr1:167709139-167711164	MPZL1 (+18965), ADCY10 (+173188)
chr5	16909991	16910863	873	*	1.52	2.46	-0.25	2.71	0.00105	0.0204	chr5:16909991-16910863	FAM134B (-293260), MYO10 (+25945)
chr1	95470619	95475691	5073	*	5.12	3.01	5.8	-2.79	0.00105	0.0204	chr1:95470619-95475691	CNN3 (-80321), ALG14 (+65346)
chr1	84717250	84749584	32335	*	7.49	5.23	8.18	-2.94	0.00105	0.0204	chr1:84717250-84749584	DNASE2B (-130798), PRKACB (+123463)
chr6	20802892	20806663	3772	*	3.85	4.91	1.13	3.78	0.00105	0.0204	chr6:20802892-20806663	SOX4 (-789194), CDKAL1 (+270090)
chr14	70344569	70350097	5529	*	2.01	3.05	-0.49	3.54	0.00106	0.0205	chr14:70344569-70350097	SMOC1 (+1200), SLC8A3 (+308454)
chr14	64136812	64147351	10540	*	6.14	3.22	6.89	-3.66	0.00106	0.0206	chr14:64136812-64147351	PPP2R5E (-131990), SGPP1 (+52675)
chr11	117941576	117971849	30274	*	7.74	5.83	8.39	-2.56	0.00106	0.0206	chr11:117941576-117971849	TMPRSS4 (+8909), SCN4B (+66822)
chr9	21497821	21499284	1464	*	0.69	1.62	-1.06	2.68	0.00107	0.0206	chr9:21497821-21499284	MTAP (-303989), IFNE (-16241)
chr3	151010695	151012963	2269	*	1.92	2.9	-0.15	3.06	0.00107	0.0206	chr3:151010695-151012963	P2RY14 (-15574), GPR87 (+22911)
chr8	125755237	125755980	744	*	0.89	1.71	-0.43	2.15	0.00107	0.0206	chr8:125755237-125755980	ZNF572 (-229931), MTSS1 (-14939)
chr11	102863702	102869087	5386	*	5.31	6.26	3.45	2.81	0.00108	0.0208	chr11:102863702-102869087	MMP13 (-39932), DCUN1D5 (+96549)
chr21	36506176	36524567	18392	*	7.8	8.75	5.93	2.82	0.00108	0.0208	chr21:36506176-36524567	RUNX1 (-93731), SETD4 (+917187)
chr21	36404358	36426870	22513	*	8.57	9.22	7.71	1.51	0.00108	0.0208	chr21:36404358-36426870	RUNX1 (+6027), CLIC6 (+373926)
chr6	40409471	40413175	3705	*	1.65	-0.82	2.37	-3.18	0.00108	0.0209	chr6:40409471-40413175	MOCS1 (-515868), LRFN2 (+143881)
chr1	236650052	236656679	6628	*	4.63	2.04	5.35	-3.31	0.00109	0.0209	chr1:236650052-236656679	LGALS8 (-28207), EDARADD (+95788)
chr1	204502386	204503723	1338	*	0.74	-1.4	1.41	-2.81	0.00109	0.0209	chr1:204502386-204503723	MDM4 (+17544), LRRN2 (+88278)
chr3	169792687	169799476	6790	*	3.43	0.93	4.15	-3.22	0.0011	0.021	chr3:169792687-169799476	GPR160 (+40365), PHC3 (+103453)
chr6	21904823	21909939	5117	*	4.6	5.68	1.65	4.03	0.0011	0.0211	chr6:21904823-21909939	SOX4 (+313409), PRL (+390349)
chr9	119592090	119593513	1424	*	1.1	-1.42	1.81	-3.23	0.0011	0.0211	chr9:119592090-119593513	TRIM32 (+143221), ASTN2 (+584546)
chr12	6349113	6352100	2988	*	2.65	0.3	3.35	-3.06	0.00111	0.0212	chr12:6349113-6352100	PLEKHG6 (-69492), CD9 (+41726)
chr9	4085769	4087857	2089	*	2.25	3.12	0.76	2.36	0.00111	0.0213	chr9:4085769-4087857	RFX3 (-560830), GLIS3 (+213103)
chr6	86157402	86180591	23190	*	7.6	8.44	6.25	2.19	0.00111	0.0213	chr6:86157402-86180591	NT5E (+9188), SNX14 (+134616)
chr13	110774820	110785495	10676	*	6.11	7.07	4.18	2.89	0.00112	0.0214	chr13:110774820-110785495	IRS2 (-341243), COL4A1 (+179338)
chr8	80719663	80721526	1864	*	1.33	-1.14	2.04	-3.17	0.00112	0.0214	chr8:80719663-80721526	HEY1 (-40503), MRPS28 (+221911)
chr2	60692749	60693952	1204	*	1.61	2.57	-0.35	2.93	0.00112	0.0214	chr2:60692749-60693952	BCL11A (+87282)
chr5	16852898	16854681	1784	*	1.09	2.02	-0.68	2.71	0.00112	0.0214	chr5:16852898-16854681	FAM134B (-236623), MYO10 (+82582)
chr19	2584209	2594774	10566	*	4.55	1.6	5.29	-3.7	0.00112	0.0214	chr19:2584209-2594774	GNG7 (+113215), GADD45B (+113367)
chr22	37649116	37658009	8894	*	5.05	5.91	3.59	2.32	0.00112	0.0214	chr22:37649116-37658009	CYTH4 (-24861), RAC2 (-13253)
chr13	48996969	48999698	2730	*	1.37	-0.88	2.06	-2.94	0.00113	0.0215	chr13:48996969-48999698	LPAR6 (+20506), RB1 (+120423)
chr8	119932942	119934226	1285	*	1.55	2.46	-0.14	2.6	0.00113	0.0216	chr8:119932942-119934226	EXT1 (-809492), TNFRSF11B (+30855)
chr9	137549518	137563974	14457	*	7.12	8.19	4.36	3.83	0.00114	0.0216	chr9:137549518-137563974	FCN2 (-215912), COL5A1 (+23126)
chr3	190301292	190307494	6203	*	5.61	6.54	3.81	2.74	0.00114	0.0216	chr3:190301292-190307494	IL1RAP (+72502), GMNC (+276011)
chr1	66756177	66762997	6821	*	4.92	5.84	3.23	2.6	0.00114	0.0216	chr1:66756177-66762997	SGIP1 (-240378), PDE4B (+501390)
chr6	138703678	138712668	8991	*	3.1	0.17	3.84	-3.66	0.00114	0.0216	chr6:138703678-138712668	PBOV1 (-168546), HEBP2 (-17183)
chr6	1248832	1270419	21588	*	6.93	4.75	7.61	-2.85	0.00114	0.0216	chr6:1248832-1270419	EXOC2 (-566515), FOXQ1 (-53049)
chr10	8075602	8123184	47583	*	10.57	9.56	11.05	-1.49	0.00114	0.0216	chr10:8075602-8123184	GATA3 (+2737)
chr17	7931863	7933747	1885	*	1.59	2.53	-0.23	2.77	0.00114	0.0216	chr17:7931863-7933747	ALOX15B (-9530), GUCY2D (+26893)
chr14	73104609	73105349	741	*	0.87	1.77	-0.75	2.52	0.00114	0.0216	chr14:73104609-73105349	DPF3 (+255830), RGS6 (+705823)
chr2	237643543	237645273	1731	*	2.86	0.37	3.57	-3.2	0.00115	0.0217	chr2:237643543-237645273	COPS8 (-349547), ACKR3 (+166124)
chr2	110377950	110380609	2660	*	1.66	-0.95	2.39	-3.33	0.00115	0.0218	chr2:110377950-110380609	RGPD5 (-172605), SEPT10 (-7497)
chr6	21132975	21133851	877	*	2.22	3.23	0	3.23	0.00115	0.0218	chr6:21132975-21133851	SOX4 (-460559), CDKAL1 (+598725)
chr1	225978646	225980971	2326	*	2.69	0.3	3.39	-3.09	0.00115	0.0218	chr1:225978646-225980971	EPHX1 (-33246), SRP9 (+14278)
chr2	172958977	172969205	10229	*	7.47	8.37	5.87	2.5	0.00116	0.0218	chr2:172958977-172969205	DLX2 (+3537), DLX1 (+14137)
chr13	41510677	41512227	1551	*	0.44	-1.76	1.12	-2.89	0.00116	0.0218	chr13:41510677-41512227	ELF1 (+81998), SLC25A15 (+147819)
chr14	51970811	51977867	7057	*	4.17	5.16	2.08	3.08	0.00116	0.0219	chr14:51970811-51977867	FRMD6 (-144326), TMX1 (+267453)
chr20	52679533	52695777	16245	*	7.51	5.43	8.18	-2.75	0.00116	0.0219	chr20:52679533-52695777	BCAS1 (-522)
chr11	16987003	16992039	5037	*	3.23	0.66	3.95	-3.29	0.00117	0.0219	chr11:16987003-16992039	PLEKHA7 (+46438), C11orf58 (+229573)
chr15	78621620	78622166	547	*	0.82	-1.3	1.5	-2.8	0.00117	0.022	chr15:78621620-78622166	WDR61 (-29757), CRABP1 (-10773)
chr1	98363674	98375665	11992	*	5.66	6.64	3.62	3.02	0.00117	0.022	chr1:98363674-98375665	DPYD (+16909)
chr9	117865692	117872980	7289	*	5.14	6.14	2.95	3.2	0.00117	0.022	chr9:117865692-117872980	TNFSF8 (-176639), TNC (+11200)
chr12	107737593	107739416	1824	*	2.45	3.42	0.47	2.94	0.00117	0.022	chr12:107737593-107739416	PWP1 (-341004), BTBD11 (+26315)
chr1	243484954	243488159	3206	*	2.42	3.28	0.95	2.33	0.00118	0.022	chr1:243484954-243488159	SDCCAG8 (+67199), AKT3 (+526873)
chr1	241765335	241780626	15292	*	7.38	8.13	6.31	1.82	0.00119	0.0222	chr1:241765335-241780626	CHML (+26251), KMO (+77547)
chr8	129137729	129143491	5763	*	5.72	6.68	3.86	2.82	0.00119	0.0223	chr8:129137729-129143491	TMEM75 (-180019)
chr3	177297503	177299642	2140	*	1.46	-0.58	2.13	-2.7	0.0012	0.0223	chr3:177297503-177299642	KCNMB2 (-977915), TBL1XR1 (-384307)
chr3	46086683	46097668	10986	*	4.93	2.1	5.67	-3.57	0.0012	0.0223	chr3:46086683-46097668	XCR1 (-22942), CCR1 (+157711)
chr9	601565	604559	2995	*	1.95	-0.63	2.66	-3.29	0.0012	0.0224	chr9:601565-604559	DMRT1 (-238628), KANK1 (+132771)
chr2	234409503	234411345	1843	*	2.41	3.3	0.88	2.42	0.0012	0.0224	chr2:234409503-234411345	USP40 (+63812), DGKD (+147271)
chr6	106646800	106648073	1274	*	1.32	2.21	-0.24	2.45	0.0012	0.0224	chr6:106646800-106648073	PRDM1 (+113242), ATG5 (+126229)
chr4	157850735	157857904	7170	*	5.34	6.33	3.21	3.12	0.0012	0.0224	chr4:157850735-157857904	CTSO (-979251), PDGFC (+38226)
chr10	29998748	30004857	6110	*	3.96	4.92	2.03	2.89	0.0012	0.0224	chr10:29998748-30004857	SVIL (+22927), LYZL1 (+423813)
chr13	32513799	32515466	1668	*	0.91	-1.09	1.57	-2.66	0.0012	0.0224	chr13:32513799-32515466	FRY (-90804), RXFP2 (+200954)
chr5	147189025	147190469	1445	*	1.47	-0.52	2.14	-2.66	0.00121	0.0224	chr5:147189025-147190469	JAKMIP2 (-27409), SPINK1 (+21602)
chr6	19393912	19397418	3507	*	2.35	3.38	-0.1	3.48	0.00121	0.0224	chr6:19393912-19397418	ID4 (-441952)
chr15	57808470	57809354	885	*	0.46	-1.56	1.12	-2.68	0.00121	0.0225	chr15:57808470-57809354	GCOM1 (-75194), CGNL1 (+140209)
chr19	50700601	50721144	20544	*	7.92	6.06	8.57	-2.51	0.00122	0.0225	chr19:50700601-50721144	MYH14 (+3971), KCNC3 (+121761)
chr7	380966	384424	3459	*	3.09	0.31	3.82	-3.51	0.00122	0.0225	chr7:380966-384424	PDGFA (+176336), FAM20C (+189726)
chr4	15012872	15013836	965	*	0.59	-1.76	1.29	-3.05	0.00122	0.0225	chr4:15012872-15013836	C1QTNF7 (-328206), CPEB2 (+9056)
chr8	86985557	86988632	3076	*	3.63	4.65	1.29	3.37	0.00123	0.0227	chr8:86985557-86988632	REXO1L1P (-411369), PSKH2 (+94831)
chr1	59217463	59224922	7460	*	6.28	7.19	4.64	2.55	0.00123	0.0227	chr1:59217463-59224922	MYSM1 (-55429), JUN (+28592)
chr10	33583794	33586583	2790	*	1.93	2.86	0.14	2.72	0.00123	0.0227	chr10:33583794-33586583	ITGB1 (-338367), NRP1 (+40001)
chr5	95388421	95390667	2247	*	2.1	3.05	0.21	2.84	0.00124	0.0228	chr5:95388421-95390667	ELL2 (-91769), PCSK1 (+379440)
chr17	69497621	69498788	1168	*	1.51	2.5	-0.58	3.08	0.00124	0.0228	chr17:69497621-69498788	SOX9 (-618956)
chr11	95916411	95924295	7885	*	5	5.97	2.98	2.99	0.00124	0.0228	chr11:95916411-95924295	MTMR2 (-262894), MAML2 (+155991)
chr3	123456397	123461090	4694	*	5.14	6.17	2.79	3.38	0.00124	0.0228	chr3:123456397-123461090	PTPLB (-154712), MYLK (+144405)
chr5	90571683	90612661	40979	*	8.64	9.18	8.01	1.17	0.00124	0.0228	chr5:90571683-90612661	ARRDC3 (+87004), GPR98 (+737555)
chr18	34079658	34081646	1989	*	0.52	1.42	-1.06	2.48	0.00124	0.0228	chr18:34079658-34081646	KIAA1328 (-328428), FHOD3 (+202975)
chr8	119095162	119096430	1269	*	0.66	1.59	-1.06	2.65	0.00125	0.0229	chr8:119095162-119096430	EXT1 (+28296), MED30 (+562844)
chr7	92414381	92415633	1253	*	1.83	2.72	0.28	2.44	0.00125	0.0229	chr7:92414381-92415633	FAM133B (-195299), CDK6 (+48224)
chr7	20365630	20407833	42204	*	9.23	9.87	8.39	1.48	0.00125	0.0229	chr7:20365630-20407833	ABCB5 (-268098), ITGB8 (+15986)
chr17	76697815	76709056	11242	*	6.28	7.25	4.31	2.94	0.00125	0.0229	chr17:76697815-76709056	DNAH17 (-129960), CYTH1 (+74940)
chr2	153424696	153432440	7745	*	4.32	5.27	2.45	2.82	0.00125	0.0229	chr2:153424696-153432440	ARL6IP6 (-145860), FMNL2 (+236817)
chr2	37933591	37940833	7243	*	5.69	6.65	3.75	2.9	0.00126	0.023	chr2:37933591-37940833	RMDN2 (-240394), CDC42EP3 (-37878)
chr1	232800303	232803805	3503	*	1.43	-0.98	2.14	-3.12	0.00126	0.0231	chr1:232800303-232803805	MAP10 (-138589), SIPA1L2 (-104750)
chr1	218610099	218610919	821	*	0.82	1.72	-0.83	2.56	0.00126	0.0231	chr1:218610099-218610919	LYPLAL1 (-736677), TGFB2 (+90932)
chr8	39929262	39931584	2323	*	1.19	-1.22	1.89	-3.11	0.00126	0.0231	chr8:39929262-39931584	C8orf4 (-80566), IDO2 (+137949)
chr5	142465572	142467921	2350	*	3.58	4.56	1.53	3.03	0.00127	0.0231	chr5:142465572-142467921	NR3C1 (+316507), ARHGAP26 (+316798)
chr7	98619504	98622925	3422	*	2.83	0.49	3.53	-3.04	0.00127	0.0231	chr7:98619504-98622925	SMURF1 (+120508), TRRAP (+145102)
chr5	142409579	142415968	6390	*	4.06	5.05	2	3.05	0.00127	0.0231	chr5:142409579-142415968	ARHGAP26 (+262825), NR3C1 (+370480)
chr13	45752753	45753727	975	*	1.75	2.64	0.17	2.47	0.00127	0.0232	chr13:45752753-45753727	KCTD4 (+21935), GTF2F2 (+58590)
chr4	157860065	157884937	24873	*	6.84	7.75	5.23	2.52	0.00127	0.0232	chr4:157860065-157884937	CTSO (-997432), PDGFC (+20045)
chr19	53424006	53451679	27674	*	8.75	7.17	9.36	-2.18	0.00128	0.0232	chr19:53424006-53451679	ZNF320 (-37030), ZNF816 (+28271)
chr3	170451584	170453045	1462	*	2.15	3.14	0.08	3.06	0.00128	0.0232	chr3:170451584-170453045	SLC7A14 (-148452), RPL22L1 (+135957)
chr8	102583042	102605311	22270	*	6.94	4.96	7.6	-2.64	0.00128	0.0233	chr8:102583042-102605311	GRHL2 (+89517), NCALD (+542958)
chr6	20817648	20818458	811	*	2.26	3.25	0.2	3.05	0.00128	0.0233	chr6:20817648-20818458	SOX4 (-775919), CDKAL1 (+283365)
chr5	151085307	151089372	4066	*	3.36	4.35	1.28	3.07	0.00128	0.0233	chr5:151085307-151089372	G3BP1 (-64131), SPARC (-20614)
chr6	157089090	157090213	1124	*	0.62	-1.59	1.3	-2.89	0.00128	0.0233	chr6:157089090-157090213	ARID1B (-9411)
chr10	43864792	43880947	16156	*	6.27	3.48	7.01	-3.53	0.00129	0.0233	chr10:43864792-43880947	FXYD4 (+5780), HNRNPF (+19409)
chr2	151350986	151353520	2535	*	3.7	4.61	2.08	2.53	0.00129	0.0233	chr2:151350986-151353520	RND3 (-8072), RBM43 (+766140)
chr3	125843934	125855044	11111	*	5.24	2.67	5.96	-3.29	0.00129	0.0233	chr3:125843934-125855044	SLC41A3 (-46342), ALDH1L1 (+50540)
chr1	167762494	167769866	7373	*	5.6	6.54	3.77	2.77	0.00129	0.0233	chr1:167762494-167769866	MPZL1 (+74993), ADCY10 (+117160)
chr10	79298008	79299561	1554	*	2.25	3.21	0.36	2.85	0.00129	0.0233	chr10:79298008-79299561	KCNMA1 (+98615)
chrX	122908658	122919588	10931	*	5.18	2.7	5.89	-3.19	0.00129	0.0233	chrX:122908658-122919588	XIAP (-79754), THOC2 (-47219)
chr3	11208168	11212424	4257	*	4.5	5.5	2.34	3.16	0.00129	0.0233	chr3:11208168-11212424	HRH1 (-84089), SLC6A1 (+175886)
chr21	44240040	44241727	1688	*	1.21	-1.18	1.92	-3.09	0.0013	0.0234	chr21:44240040-44241727	WDR4 (+58781), PDE9A (+167019)
chr3	139024629	139033877	9249	*	6.53	7.54	4.23	3.31	0.00131	0.0236	chr3:139024629-139033877	COPB2 (+79321), MRPS22 (+304605)
chr11	47297664	47300717	3054	*	3.32	1.15	4.01	-2.86	0.00131	0.0236	chr11:47297664-47300717	MADD (+7966), MYBPC3 (+75062)
chr1	172309242	172316322	7081	*	5.8	6.72	4.07	2.64	0.00131	0.0236	chr1:172309242-172316322	C1orf105 (-77046), DNM3 (+502161)
chr11	68172444	68174936	2493	*	0.44	-1.76	1.13	-2.89	0.00131	0.0236	chr11:68172444-68174936	PPP6R3 (-54548), LRP5 (+93613)
chr4	141622295	141625838	3544	*	2.46	0.42	3.13	-2.71	0.00132	0.0236	chr4:141622295-141625838	UCP1 (-134108), TBC1D9 (+53207)
chr6	20851397	20851784	388	*	1.44	2.42	-0.63	3.06	0.00132	0.0237	chr6:20851397-20851784	SOX4 (-742381), CDKAL1 (+316903)
chr14	21165098	21233037	67940	*	8.23	5.85	8.94	-3.09	0.00133	0.0238	chr14:21165098-21233037	EDDM3A (-14983), ANG (+46732)
chr15	36698214	36702163	3950	*	4.62	5.68	1.95	3.73	0.00133	0.0238	chr15:36698214-36702163	DPH6 (-861820), MEIS2 (+691897)
chr3	112411358	112415579	4222	*	2.66	3.67	0.4	3.27	0.00133	0.0238	chr3:112411358-112415579	CCDC80 (-53353), CD200R1L (+151328)
chr9	118374264	118381863	7600	*	6.36	7.37	4.1	3.27	0.00133	0.0238	chr9:118374264-118381863	PAPPA (-538019), DEC1 (+473967)
chr12	46742763	46743948	1186	*	2.17	0.03	2.84	-2.81	0.00133	0.0238	chr12:46742763-46743948	SLC38A1 (-80561), SLC38A2 (+23294)
chr8	126419191	126426694	7504	*	6.06	7.03	4.12	2.91	0.00134	0.0239	chr8:126419191-126426694	TRIB1 (-19620), NSMCE2 (+318848)
chr9	21674235	21691359	17125	*	7.07	8.14	4.25	3.89	0.00134	0.0239	chr9:21674235-21691359	IFNE (-200485), MTAP (-119745)
chr5	154224173	154225314	1142	*	2.29	-0.06	2.99	-3.05	0.00135	0.024	chr5:154224173-154225314	FAXDC2 (+5722), LARP1 (+132282)
chr13	31416360	31425968	9609	*	5.38	6.4	3.02	3.38	0.00135	0.0241	chr13:31416360-31425968	MEDAG (-59164), ALOX5AP (+111519)
chr19	11120814	11136866	16053	*	5.99	3.16	6.73	-3.57	0.00135	0.0241	chr19:11120814-11136866	LDLR (-71198), SMARCA4 (+57163)
chr3	150429808	150430665	858	*	0.59	-1.76	1.29	-3.06	0.00135	0.0241	chr3:150429808-150430665	SIAH2 (+50927), ENSG00000198843 (+109162)
chr2	192474740	192478702	3963	*	3.79	4.73	2	2.73	0.00136	0.0242	chr2:192474740-192478702	NABP1 (-66537), MYO1B (+366606)
chr1	183176354	183180121	3768	*	4.1	5.1	1.96	3.14	0.00137	0.0243	chr1:183176354-183180121	LAMC2 (+22815), NMNAT2 (+209499)
chr6	137005618	137007577	1960	*	2.27	3.2	0.53	2.66	0.00137	0.0243	chr6:137005618-137007577	MAP7 (-158988), MAP3K5 (+107058)
chr5	9429431	9430659	1229	*	0.74	-1.76	1.45	-3.21	0.00137	0.0244	chr5:9429431-9430659	SEMA5A (+116142)
chr12	118582571	118592658	10088	*	2.98	0.24	3.71	-3.47	0.00139	0.0246	chr12:118582571-118592658	PEBP1 (+13952), TAOK3 (+223135)
chr17	59503111	59504352	1242	*	1.92	2.89	-0.03	2.92	0.00139	0.0246	chr17:59503111-59504352	TBX4 (-30075), C17orf82 (+14620)
chr11	134448194	134453894	5701	*	3.2	0.69	3.92	-3.23	0.00139	0.0246	chr11:134448194-134453894	B3GAT1 (-188797)
chr1	41460869	41465644	4776	*	3.03	0.34	3.76	-3.42	0.0014	0.0247	chr1:41460869-41465644	CTPS1 (+18250), SLFNL1 (+25652)
chr1	236616219	236623289	7071	*	5.43	3.05	6.14	-3.09	0.0014	0.0248	chr1:236616219-236623289	LGALS8 (-61819), EDARADD (+62176)
chr4	177665904	177667316	1413	*	0.96	1.84	-0.58	2.42	0.0014	0.0248	chr4:177665904-177667316	VEGFC (+47271), SPCS3 (+425495)
chr5	149280716	149282051	1336	*	1.06	-0.92	1.73	-2.65	0.0014	0.0248	chr5:149280716-149282051	PDE6A (+42972), PPARGC1B (+171510)
chr1	229239827	229263933	24107	*	5.66	2.75	6.4	-3.65	0.0014	0.0248	chr1:229239827-229263933	TMEM78 (-133503), RHOU (+381056)
chr20	4034111	4035109	999	*	0.84	1.79	-1.06	2.86	0.0014	0.0248	chr20:4034111-4035109	SMOX (-94816), RNF24 (-79576)
chr1	228862724	228864144	1421	*	0.87	-1.19	1.54	-2.73	0.00141	0.0248	chr1:228862724-228864144	RHOU (-7390), RNF187 (+188672)
chr8	129161804	129167115	5312	*	3.98	4.96	1.95	3.01	0.00141	0.0249	chr8:129161804-129167115	TMEM75 (-203869)
chr1	243457338	243460169	2832	*	2.15	3.11	0.23	2.88	0.00142	0.0249	chr1:243457338-243460169	SDCCAG8 (+39396), AKT3 (+554676)
chr17	10686500	10720137	33638	*	7.75	4.56	8.51	-3.95	0.00142	0.025	chr17:10686500-10720137	TMEM220 (-69686), PIRT (+38443)
chr20	49491826	49493564	1739	*	0.87	-1.43	1.57	-2.99	0.00142	0.025	chr20:49491826-49493564	ADNP (+55055), BCAS4 (+81264)
chr16	68689005	68715029	26025	*	7.59	8.55	5.7	2.85	0.00143	0.025	chr16:68689005-68715029	CDH1 (-69111), CDH3 (+23278)
chr1	214657519	214658844	1326	*	1.19	2.12	-0.59	2.72	0.00143	0.0251	chr1:214657519-214658844	PTPN14 (+66384), SMYD2 (+203606)
chr11	71176609	71178905	2297	*	0.63	-1.76	1.33	-3.1	0.00144	0.0252	chr11:71176609-71178905	KRTAP5-7 (-60556), NADSYN1 (+13602)
chr1	209507848	209508785	938	*	0.58	1.48	-1.06	2.55	0.00144	0.0252	chr1:209507848-209508785	CAMK1G (-248745)
chr6	35114061	35117026	2966	*	3.32	4.19	1.82	2.37	0.00144	0.0253	chr6:35114061-35117026	SCUBE3 (-66652), TCP11 (-6120)
chr7	17728327	17730948	2622	*	4.14	5.14	1.95	3.19	0.00145	0.0254	chr7:17728327-17730948	SNX13 (+250479), AHR (+391392)
chr11	35355633	35362841	7209	*	5.2	6.04	3.85	2.18	0.00146	0.0255	chr11:35355633-35362841	SLC1A2 (+81559), CD44 (+198509)
chr15	93171777	93173802	2026	*	0.92	-1.36	1.61	-2.97	0.00146	0.0255	chr15:93171777-93173802	FAM174B (+26398), ST8SIA2 (+235732)
chr5	14140977	14194761	53785	*	10.24	10.87	9.45	1.41	0.00146	0.0255	chr5:14140977-14194761	FAM105B (-496988), TRIO (+24058)
chr4	5732310	5734768	2459	*	0.64	1.56	-1.06	2.62	0.00146	0.0255	chr4:5732310-5734768	EVC (+20615), CRMP1 (+161246)
chr17	39906407	39912426	6020	*	2.72	0.25	3.43	-3.18	0.00146	0.0255	chr17:39906407-39912426	HAP1 (-18521), JUP (+33533)
chr6	13367605	13374175	6571	*	3.9	4.92	1.55	3.38	0.00147	0.0256	chr6:13367605-13374175	TBC1D7 (-43746), GFOD1 (+116897)
chr14	64128737	64134635	5899	*	5.24	2.18	5.99	-3.81	0.00147	0.0256	chr14:64128737-64134635	PPP2R5E (-121594), SGPP1 (+63071)
chr1	94150524	94176371	25848	*	9.31	10.06	8.21	1.84	0.00147	0.0256	chr1:94150524-94176371	BCAR3 (+149258), FNBP1L (+249760)
chr3	62585844	62597713	11870	*	5.17	6.21	2.69	3.52	0.00148	0.0257	chr3:62585844-62597713	FEZF2 (-232589), CADPS (+269275)
chr3	185537773	185544305	6533	*	8.26	8.91	7.42	1.49	0.00148	0.0257	chr3:185537773-185544305	IGF2BP2 (+1805), SENP2 (+237077)
chr8	94909249	94911462	2214	*	2.99	3.94	1.09	2.85	0.00148	0.0257	chr8:94909249-94911462	PDP1 (-18819), TMEM67 (+143271)
chr11	79141469	79144350	2882	*	1.88	2.86	-0.12	2.97	0.00148	0.0257	chr11:79141469-79144350	NARS2 (-857001), TENM4 (+8785)
chr3	11245197	11273375	28179	*	8.6	9.33	7.57	1.75	0.00148	0.0257	chr3:11245197-11273375	HRH1 (-35099), SLC6A1 (+224876)
chr8	23256341	23258888	2548	*	1.06	1.97	-0.57	2.54	0.00148	0.0257	chr8:23256341-23258888	LOXL2 (+4138), R3HCC1 (+112194)
chr11	3084367	3085846	1480	*	1.47	2.46	-0.57	3.03	0.00148	0.0257	chr11:3084367-3085846	CARS (-6440), OSBPL5 (+101477)
chr2	26913453	26921894	8442	*	4.83	5.9	2.05	3.85	0.00148	0.0257	chr2:26913453-26921894	SLC35F6 (-69482), KCNK3 (+2055)
chr20	11110832	11114613	3782	*	3.07	4.07	0.88	3.2	0.00148	0.0257	chr20:11110832-11114613	BTBD3 (-758753), JAG1 (-458029)
chr13	95903233	95905218	1986	*	0.79	1.64	-0.61	2.26	0.00149	0.0257	chr13:95903233-95905218	SOX21 (-539837), ABCC4 (+49457)
chr9	97601432	97603713	2282	*	2.21	3.13	0.48	2.65	0.00149	0.0258	chr9:97601432-97603713	C9orf3 (+80507), FANCC (+477411)
chr8	128848900	128893351	44452	*	8.89	9.49	8.14	1.35	0.00152	0.0262	chr8:128848900-128893351	TMEM75 (+89465), MYC (+122796)
chr10	102147749	102154484	6736	*	3.79	0.57	4.55	-3.99	0.00153	0.0263	chr10:102147749-102154484	WNT8B (-71681), SCD (+44236)
chr2	101751988	101752921	934	*	1.58	-0.84	2.29	-3.13	0.00153	0.0264	chr2:101751988-101752921	TBC1D8 (+15260), RPL31 (+133710)
chr21	43994711	43996304	1594	*	0.45	-1.76	1.14	-2.9	0.00153	0.0264	chr21:43994711-43996304	PDE9A (-78357), SLC37A1 (+61484)
chr10	63887270	63888888	1619	*	2.51	0.33	3.2	-2.87	0.00154	0.0265	chr10:63887270-63888888	RTKN2 (+140387), ARID5B (+227020)
chr11	35309700	35315340	5641	*	3.6	4.55	1.74	2.81	0.00154	0.0266	chr11:35309700-35315340	SLC1A2 (+128276), CD44 (+151792)
chr4	1905957	1913218	7262	*	5.54	3.11	6.24	-3.13	0.00155	0.0266	chr4:1905957-1913218	WHSC1 (+15016), NELFA (+102249)
chr6	20954652	20958921	4270	*	3.81	4.86	1.23	3.63	0.00155	0.0266	chr6:20954652-20958921	SOX4 (-637185), CDKAL1 (+422099)
chr20	33131438	33142417	10980	*	4.59	1.52	5.34	-3.81	0.00155	0.0267	chr20:33131438-33142417	MAP1LC3A (+2270), PIGU (+127961)
chr20	4874279	4888052	13774	*	6.61	4.41	7.29	-2.88	0.00155	0.0267	chr20:4874279-4888052	RASSF2 (-76875), SLC23A2 (+109773)
chr11	129662274	129663531	1258	*	0.19	-1.64	0.83	-2.47	0.00156	0.0267	chr11:129662274-129663531	TMEM45B (-22811), BARX2 (+417068)
chr10	97128804	97130960	2157	*	0.35	-1.76	1.03	-2.79	0.00156	0.0267	chr10:97128804-97130960	PDLIM1 (-79101), SORBS1 (+191253)
chr7	47605267	47606292	1026	*	1.67	2.58	-0.01	2.59	0.00156	0.0267	chr7:47605267-47606292	C7orf69 (-229109), TNS3 (-26581)
chr12	119593392	119596575	3184	*	1.55	-0.83	2.25	-3.09	0.00156	0.0267	chr12:119593392-119596575	HSPB8 (-21463), SRRM4 (+175684)
chr12	115006031	115008678	2648	*	0.68	-1.76	1.39	-3.16	0.00156	0.0267	chr12:115006031-115008678	TBX5 (-161108), TBX3 (+114040)
chr7	3220351	3223678	3328	*	2.4	-0.3	3.13	-3.43	0.00157	0.0269	chr7:3220351-3223678	CARD11 (-138436), SDK1 (-119065)
chr11	86266995	86271536	4542	*	3.81	4.76	1.94	2.83	0.00158	0.0269	chr11:86266995-86271536	ME3 (+114412), CCDC81 (+183332)
chr14	71879697	71885309	5613	*	2.69	3.69	0.52	3.16	0.00158	0.0269	chr14:71879697-71885309	SIPA1L1 (-113539), PCNX (+508381)
chr17	36381765	36392720	10956	*	7.09	5.88	7.61	-1.74	0.00158	0.0269	chr17:36381765-36392720	MRPL45 (-65746), TBC1D3 (-29077)
chr3	45965204	45965912	709	*	0.93	1.86	-0.85	2.71	0.00159	0.027	chr3:45965204-45965912	CXCR6 (-20953), CCR9 (+37562)
chr8	128908096	128914646	6551	*	5.49	6.39	3.88	2.51	0.00159	0.0271	chr8:128908096-128914646	TMEM75 (+49220), MYC (+163041)
chr12	94270642	94299114	28473	*	6.54	3.27	7.3	-4.04	0.00159	0.0271	chr12:94270642-94299114	PLXNC1 (-257621), CRADD (+213385)
chr9	95536281	95538865	2585	*	2.56	3.56	0.35	3.22	0.0016	0.0272	chr9:95536281-95538865	BICD2 (-10479), ZNF484 (+102645)
chr20	32423311	32436173	12863	*	6.65	4.34	7.35	-3.01	0.0016	0.0272	chr20:32423311-32436173	RALY (-151786), CHMP4B (+30632)
chr1	30192169	30193393	1225	*	0.96	1.9	-0.81	2.71	0.0016	0.0272	chr1:30192169-30193393	PTPRU (+629753)
chr2	85955907	85989074	33168	*	7.93	6.37	8.53	-2.16	0.0016	0.0272	chr2:85955907-85989074	ATOH8 (-8526), GNLY (+51077)
chr1	21558923	21574427	15505	*	4.41	5.45	1.93	3.52	0.00161	0.0273	chr1:21558923-21574427	EIF4G3 (-63332), ECE1 (+50307)
chr5	56167721	56168780	1060	*	1.2	2.12	-0.48	2.6	0.00161	0.0273	chr5:56167721-56168780	SETD9 (-36836), MAP3K1 (+56850)
chr1	115752226	115754050	1825	*	2.32	3.29	0.32	2.97	0.00161	0.0273	chr1:115752226-115754050	TSPAN2 (-121053), NGF (+127719)
chr11	102770218	102772029	1812	*	3.28	4.32	0.8	3.52	0.00162	0.0274	chr11:102770218-102772029	MMP3 (-56590), MMP13 (+55339)
chr9	36290757	36299538	8782	*	6.34	3.72	7.06	-3.34	0.00162	0.0274	chr9:36290757-36299538	GNE (-18095), RNF38 (+105065)
chr1	47287956	47290637	2682	*	1.22	-0.89	1.9	-2.79	0.00162	0.0274	chr1:47287956-47290637	CYP4B1 (+24579), CYP4A11 (+117840)
chr5	39155746	39161290	5545	*	4.02	5	1.95	3.06	0.00162	0.0275	chr5:39155746-39161290	RICTOR (-84008), FYB (+112241)
chr3	187513061	187514520	1460	*	1.08	-0.93	1.74	-2.68	0.00163	0.0275	chr3:187513061-187514520	LPP (-416930), BCL6 (-50276)
chr7	92358661	92363879	5219	*	4.65	5.46	3.36	2.1	0.00163	0.0275	chr7:92358661-92363879	FAM133B (-141562), CDK6 (+101961)
chr2	119961447	119963294	1848	*	0.6	1.51	-1.06	2.57	0.00164	0.0276	chr2:119961447-119963294	C1QL2 (-45906), STEAP3 (-19036)
chr1	160973099	160976775	3677	*	2.52	0.28	3.21	-2.93	0.00164	0.0276	chr1:160973099-160976775	ITLN2 (-50348), F11R (+16201)
chr1	185313733	185316175	2443	*	2.45	3.38	0.7	2.68	0.00164	0.0276	chr1:185313733-185316175	HMCN1 (-388729), IVNS1ABP (-28493)
chr10	114743385	114754039	10655	*	4.86	5.88	2.58	3.3	0.00164	0.0276	chr10:114743385-114754039	HABP2 (-564073), TCF7L2 (+38703)
chr8	101329657	101331217	1561	*	0.8	-1.22	1.46	-2.68	0.00164	0.0276	chr8:101329657-101331217	RNF19A (-14950), ANKRD46 (+241533)
chr14	51984446	51991445	7000	*	4.15	5.15	1.98	3.17	0.00165	0.0277	chr14:51984446-51991445	FRMD6 (-130719), TMX1 (+281060)
chr7	17706970	17723210	16241	*	7.18	8.09	5.48	2.62	0.00165	0.0277	chr7:17706970-17723210	SNX13 (+265027), AHR (+376844)
chr6	134726584	134728424	1841	*	1.96	2.95	-0.11	3.06	0.00165	0.0277	chr6:134726584-134728424	SGK1 (-88308), ALDH8A1 (+543756)
chr17	38524386	38532557	8172	*	5.75	3.32	6.46	-3.14	0.00166	0.0279	chr17:38524386-38532557	GJD3 (-8405), TOP2A (+45730)
chr2	95645708	95653696	7989	*	3.77	0.83	4.52	-3.69	0.00167	0.028	chr2:95645708-95653696	MAL (-41727), TEKT4 (+112514)
chr6	130068457	130075049	6593	*	6.08	6.84	4.95	1.89	0.00167	0.028	chr6:130068457-130075049	ARHGAP18 (-40383), TMEM244 (+110939)
chr6	40158768	40161353	2586	*	0.75	-1.56	1.44	-3	0.00167	0.028	chr6:40158768-40161353	MOCS1 (-264606), LRFN2 (+395143)
chr5	140886193	140909652	23460	*	8.52	9.16	7.71	1.45	0.00167	0.028	chr5:140886193-140909652	PCDHGC5 (+29115), DIAPH1 (+100699)
chr6	12265318	12267874	2557	*	4.2	5.14	2.39	2.75	0.00168	0.0282	chr6:12265318-12267874	EDN1 (-24000), HIVEP1 (+254025)
chr18	21413758	21420278	6521	*	4.78	5.81	2.44	3.37	0.00169	0.0282	chr18:21413758-21420278	CABYR (-301924), LAMA3 (+147611)
chr9	107591549	107595024	3476	*	3	3.92	1.28	2.64	0.00169	0.0282	chr9:107591549-107595024	NIPSNAP3B (+66836), ABCA1 (+97231)
chr21	44387501	44390101	2601	*	1.99	-0.4	2.69	-3.09	0.00169	0.0282	chr21:44387501-44390101	PKNOX1 (-5819), NDUFV3 (+75426)
chr10	92034655	92035554	900	*	1.6	2.57	-0.39	2.96	0.00169	0.0282	chr10:92034655-92035554	KIF20B (+573738), HTR7 (+582350)
chr8	103929448	103934732	5285	*	5.45	3.32	6.13	-2.8	0.0017	0.0282	chr8:103929448-103934732	ATP6V1C1 (-101201), AZIN1 (-55125)
chr3	128099824	128105322	5499	*	5.48	2.89	6.2	-3.31	0.0017	0.0282	chr3:128099824-128105322	DNAJB8 (+83238), EEFSEC (+230276)
chr20	4855957	4857617	1661	*	1.12	-1.01	1.79	-2.8	0.0017	0.0282	chr20:4855957-4857617	RASSF2 (-52496), SLC23A2 (+134152)
chr3	24520948	24523954	3007	*	2.95	3.92	0.94	2.98	0.0017	0.0282	chr3:24520948-24523954	THRB (+13815), NR1D2 (+535700)
chr11	111160933	111162772	1840	*	0.96	-1.24	1.65	-2.89	0.0017	0.0282	chr11:111160933-111162772	ARHGAP20 (-578402), COLCA2 (-8123)
chr6	20927468	20934663	7196	*	4.78	5.84	2.06	3.78	0.0017	0.0282	chr6:20927468-20934663	SOX4 (-662906), CDKAL1 (+396378)
chr1	39632228	39635064	2837	*	3.13	4.02	1.56	2.46	0.0017	0.0282	chr1:39632228-39635064	BMP8A (-323672), MACF1 (+84612)
chr1	95298627	95300344	1718	*	0.33	-1.76	1.01	-2.77	0.0017	0.0282	chr1:95298627-95300344	SLC44A3 (+13580), CNN3 (+93348)
chr11	33641535	33644454	2920	*	1.81	2.75	0.04	2.7	0.0017	0.0282	chr11:33641535-33644454	KIAA1549L (+79174), C11orf91 (+79352)
chr22	37222567	37241379	18813	*	5.62	2.54	6.38	-3.84	0.0017	0.0282	chr22:37222567-37241379	NCF4 (-25057), PVALB (-16450)
chr2	192529154	192533358	4205	*	3.84	4.73	2.26	2.46	0.00171	0.0282	chr2:192529154-192533358	NABP1 (-12002), MYO1B (+421141)
chr2	96006712	96009874	3163	*	1.11	2.07	-0.83	2.9	0.00171	0.0282	chr2:96006712-96009874	FAHD2A (-60181), KCNIP3 (+45241)
chr2	37910002	37912305	2304	*	2.87	3.76	1.31	2.44	0.00171	0.0282	chr2:37910002-37912305	RMDN2 (-266452), CDC42EP3 (-11820)
chr5	16910971	16920640	9670	*	6.05	7.04	3.99	3.05	0.00171	0.0283	chr5:16910971-16920640	FAM134B (-298639), MYO10 (+20566)
chr11	102352938	102353950	1013	*	0.44	-1.38	1.08	-2.46	0.00171	0.0283	chr11:102352938-102353950	TMEM123 (-29669), MMP7 (+48040)
chr13	52202693	52208268	5576	*	3.82	4.81	1.68	3.13	0.00171	0.0283	chr13:52202693-52208268	WDFY2 (+46837), DHRS12 (+172778)
chr3	190258806	190262510	3705	*	2.76	3.72	0.82	2.9	0.00171	0.0283	chr3:190258806-190262510	IL1RAP (+28767), GMNC (+319746)
chr1	200302036	200308935	6900	*	5.46	6.38	3.75	2.63	0.00172	0.0284	chr1:200302036-200308935	ZNF281 (+73698), NR5A2 (+308756)
chr5	10590385	10592583	2199	*	2.66	3.6	0.86	2.74	0.00172	0.0284	chr5:10590385-10592583	ROPN1L (+149848), DAP (+169900)
chr1	184542110	184546812	4703	*	2	-0.42	2.71	-3.13	0.00173	0.0284	chr1:184542110-184546812	EDEM3 (+179586), C1orf21 (+188269)
chr9	93753084	93756801	3718	*	3.74	4.66	2.07	2.59	0.00173	0.0284	chr9:93753084-93756801	SYK (+190874), AUH (+369252)
chr17	41504301	41507494	3194	*	2.22	3.21	0.15	3.06	0.00173	0.0284	chr17:41504301-41507494	DHX8 (-55436), ARL4D (+29571)
chr7	131203579	131210839	7261	*	4.48	5.41	2.74	2.67	0.00173	0.0284	chr7:131203579-131210839	PODXL (+34157), MKLN1 (+194590)
chr9	101889265	101893322	4058	*	2.89	3.82	1.11	2.72	0.00173	0.0284	chr9:101889265-101893322	TGFBR1 (+23923), ALG2 (+92944)
chr16	23110017	23172133	62117	*	9.29	7.93	9.86	-1.93	0.00174	0.0285	chr16:23110017-23172133	USP31 (+19516), HS3ST2 (+315577)
chr8	129150416	129155542	5127	*	4.23	5.22	2.1	3.12	0.00174	0.0285	chr8:129150416-129155542	TMEM75 (-192388)
chr16	10718842	10723975	5134	*	4.11	1.6	4.82	-3.22	0.00174	0.0286	chr16:10718842-10723975	EMP2 (-46854), TEKT5 (+67393)
chr4	169495525	169497035	1511	*	2.3	3.18	0.75	2.44	0.00174	0.0286	chr4:169495525-169497035	PALLD (+78025), CBR4 (+435129)
chr12	118563456	118565799	2344	*	1.53	-0.66	2.22	-2.87	0.00175	0.0286	chr12:118563456-118565799	VSIG10 (-22875), PEBP1 (-9035)
chr17	36047270	36109715	62446	*	8.44	5.1	9.2	-4.1	0.00175	0.0286	chr17:36047270-36109715	DDX52 (-75000), HNF1B (+26744)
chr8	102422251	102424747	2497	*	1.87	-0.42	2.57	-2.99	0.00175	0.0286	chr8:102422251-102424747	ZNF706 (-205984), GRHL2 (-81161)
chr1	94750083	94752859	2777	*	2.85	3.81	0.96	2.85	0.00175	0.0286	chr1:94750083-94752859	ABCD3 (-132540), ARHGAP29 (-48350)
chr2	165789878	165795334	5457	*	0.71	-1.42	1.39	-2.81	0.00176	0.0287	chr2:165789878-165795334	COBLL1 (-94684), SLC38A11 (+19390)
chr11	70888933	70890588	1656	*	0.61	1.52	-1.06	2.59	0.00176	0.0287	chr11:70888933-70890588	SHANK2 (-31389), DHCR7 (+269720)
chr12	64297787	64300254	2468	*	3.87	4.81	2.06	2.75	0.00177	0.0288	chr12:64297787-64300254	SRGAP1 (+60948), C12orf66 (+317050)
chr19	50667313	50685441	18129	*	6.22	3.87	6.92	-3.05	0.00178	0.029	chr19:50667313-50685441	MYH14 (-30525), IZUMO2 (-9925)
chr1	169538941	169544433	5493	*	3.67	1.28	4.37	-3.09	0.00179	0.0291	chr1:169538941-169544433	SLC19A2 (-86446), F5 (+14139)
chr3	172322697	172328714	6018	*	5.88	6.73	4.47	2.27	0.00179	0.0291	chr3:172322697-172328714	TNFSF10 (-84409), NCEH1 (+103302)
chr2	56127417	56131826	4410	*	3.83	4.84	1.62	3.21	0.00179	0.0291	chr2:56127417-56131826	PNPT1 (-208577), EFEMP1 (+21652)
chr1	218542726	218560489	17764	*	6.69	7.65	4.77	2.87	0.0018	0.0292	chr1:218542726-218560489	LYPLAL1 (-795578), TGFB2 (+32031)
chr9	12771162	12773725	2564	*	2.98	3.96	0.93	3.03	0.0018	0.0292	chr9:12771162-12773725	TYRP1 (+79009), MPDZ (+507119)
chr1	202788870	202793688	4819	*	3.91	1.5	4.62	-3.12	0.0018	0.0293	chr1:202788870-202793688	KDM5B (-12681), RABIF (+66984)
chr2	110430695	110441940	11246	*	5.56	2.9	6.29	-3.39	0.00181	0.0293	chr2:110430695-110441940	RGPD5 (-115567), SEPT10 (-64535)
chr5	72944346	72945964	1619	*	1.82	2.75	0.1	2.65	0.00181	0.0293	chr5:72944346-72945964	ARHGEF28 (+23172), ENC1 (+992094)
chr1	156415503	156416837	1335	*	1.91	-0.14	2.58	-2.71	0.00181	0.0293	chr1:156415503-156416837	C1orf61 (-16986), MEF2D (+54450)
chr6	20688336	20690275	1940	*	5	5.97	3.04	2.94	0.00182	0.0294	chr6:20688336-20690275	SOX4 (-904666), CDKAL1 (+154618)
chr20	49399847	49400730	884	*	0.45	-1.76	1.14	-2.91	0.00183	0.0296	chr20:49399847-49400730	BCAS4 (-11142), PARD6B (+52208)
chr1	218658298	218675263	16966	*	6.63	7.62	4.5	3.12	0.00183	0.0296	chr1:218658298-218675263	LYPLAL1 (-680405), TGFB2 (+147204)
chr5	14774805	14779495	4691	*	3.46	4.47	1.23	3.24	0.00183	0.0296	chr5:14774805-14779495	ANKH (+94737), FAM105B (+112293)
chr8	125899151	125923102	23952	*	6.24	3.64	6.96	-3.31	0.00185	0.0299	chr8:125899151-125923102	MTSS1 (-170457), ZNF572 (-74413)
chr6	112190412	112190916	505	*	0.7	-1.4	1.38	-2.77	0.00185	0.0299	chr6:112190412-112190916	TRAF3IP2 (-263215), FYN (+3991)
chr5	14295832	14300246	4415	*	2.54	3.5	0.65	2.85	0.00186	0.0299	chr5:14295832-14300246	FAM105B (-366818), TRIO (+154228)
chr17	70344708	70350941	6234	*	5.11	2.49	5.83	-3.35	0.00187	0.0301	chr17:70344708-70350941	SOX9 (+230664), SLC39A11 (+741002)
chr8	107609546	107612737	3192	*	3.34	0.89	4.05	-3.16	0.00187	0.0301	chr8:107609546-107612737	OXR1 (+150990), ABRA (+171331)
chr22	37302875	37303850	976	*	1.04	-1.04	1.71	-2.74	0.00188	0.0302	chr22:37302875-37303850	CSF2RB (-6307), NCF4 (+46333)
chr6	20743534	20747770	4237	*	3.53	4.58	0.99	3.59	0.00188	0.0302	chr6:20743534-20747770	SOX4 (-848320), CDKAL1 (+210964)
chr9	581063	583320	2258	*	2.2	-0.25	2.91	-3.16	0.00189	0.0303	chr9:581063-583320	DMRT1 (-259498), KANK1 (+111901)
chr12	76333117	76336394	3278	*	3.33	4.15	2.03	2.12	0.00189	0.0304	chr12:76333117-76336394	KRR1 (-429355), PHLDA1 (+92956)
chr17	75168631	75170184	1554	*	0.84	-1.28	1.52	-2.81	0.00189	0.0304	chr17:75168631-75170184	SEPT9 (-108084), SEC14L1 (+84577)
chr16	81356998	81365902	8905	*	4.76	1.95	5.5	-3.54	0.00189	0.0304	chr16:81356998-81365902	CMIP (-117325), GAN (+12893)
chr11	122054885	122081748	26864	*	7	7.94	5.2	2.74	0.0019	0.0304	chr11:122054885-122081748	UBASH3B (-458066), BLID (-81394)
chr2	85500037	85506399	6363	*	5.98	6.88	4.35	2.53	0.0019	0.0304	chr2:85500037-85506399	TGOLN2 (+51929), TCF7L1 (+142685)
chr8	29458663	29459902	1240	*	2.21	3.15	0.42	2.73	0.0019	0.0305	chr8:29458663-29459902	DUSP4 (-251098), TMEM66 (+481440)
chr9	5798257	5803139	4883	*	4.3	1.98	5	-3.02	0.00191	0.0305	chr9:5798257-5803139	ERMP1 (+32419), KIAA1432 (+171579)
chr3	115526765	115527679	915	*	1.14	1.98	-0.24	2.22	0.00191	0.0305	chr3:115526765-115527679	GAP43 (+184865), LSAMP (+637156)
chr3	71608216	71610454	2239	*	1.5	2.4	-0.09	2.49	0.00192	0.0307	chr3:71608216-71610454	FOXP1 (-429347), EIF4E3 (+165191)
chr21	36549217	36553849	4633	*	3.21	4.16	1.35	2.82	0.00192	0.0307	chr21:36549217-36553849	RUNX1 (-129892), SETD4 (+881026)
chr1	224711408	224714006	2599	*	2	2.93	0.26	2.66	0.00193	0.0307	chr1:224711408-224714006	CNIH3 (-91288), WDR26 (-90706)
chr8	124673003	124709085	36083	*	9.01	9.62	8.25	1.37	0.00193	0.0307	chr8:124673003-124709085	KLHL38 (-25854), ANXA13 (+58598)
chr6	106857418	106871008	13591	*	5.96	3.7	6.65	-2.95	0.00193	0.0308	chr6:106857418-106871008	AIM1 (-95517), ATG5 (-90547)
chr14	103068788	103071615	2828	*	2.99	3.95	1.07	2.88	0.00193	0.0308	chr14:103068788-103071615	TRAF3 (-173611), RCOR1 (+11204)
chr6	21240002	21247440	7439	*	4.58	5.63	2.01	3.62	0.00193	0.0308	chr6:21240002-21247440	SOX4 (-350251), CDKAL1 (+709033)
chr17	76657085	76658948	1864	*	4.23	5.18	2.37	2.82	0.00193	0.0308	chr17:76657085-76658948	DNAH17 (-84541), CYTH1 (+120359)
chr6	16703538	16734692	31155	*	8.32	8.95	7.51	1.43	0.00194	0.0308	chr6:16703538-16734692	ATXN1 (+42572), GMPR (+480304)
chr8	118906691	118915635	8945	*	4.28	5.28	2.12	3.16	0.00194	0.0308	chr8:118906691-118915635	EXT1 (+212929), MED30 (+378211)
chr6	21115294	21127399	12106	*	5.23	6.29	2.5	3.79	0.00194	0.0308	chr6:21115294-21127399	SOX4 (-472625), CDKAL1 (+586659)
chr1	42223538	42226559	3022	*	2.41	3.38	0.44	2.94	0.00195	0.0309	chr1:42223538-42226559	EDN2 (-274707), HIVEP3 (+159120)
chr15	99296581	99299901	3321	*	4.3	5.17	2.81	2.36	0.00195	0.031	chr15:99296581-99299901	IGF1R (+106041), PGPEP1L (+250550)
chr22	37336686	37340658	3973	*	3.74	1.07	4.47	-3.39	0.00196	0.0311	chr22:37336686-37340658	CSF2RB (+29002), TST (+76836)
chr8	118883808	118886697	2890	*	1.72	2.64	0	2.63	0.00197	0.0312	chr8:118883808-118886697	EXT1 (+238839), MED30 (+352301)
chr13	20812681	20814364	1684	*	2	-0.26	2.69	-2.96	0.00197	0.0312	chr13:20812681-20814364	GJB6 (-6989), CRYL1 (+286473)
chr6	111935077	111942179	7103	*	2.49	-0.11	3.21	-3.32	0.00197	0.0312	chr6:111935077-111942179	TRAF3IP2 (-11179), FYN (+256027)
chr2	103145645	103149445	3801	*	1.95	-0.49	2.65	-3.14	0.00197	0.0312	chr2:103145645-103149445	SLC9A2 (-88621), SLC9A4 (+57783)
chr3	176813467	176814852	1386	*	1.62	-0.23	2.26	-2.49	0.002	0.0315	chr3:176813467-176814852	TBL1XR1 (+100106)
chr1	9817714	9822049	4336	*	2.95	3.96	0.66	3.3	0.002	0.0315	chr1:9817714-9822049	CLSTN1 (+64702), PIK3CD (+108079)
chr5	125768338	125769935	1598	*	1.21	2.08	-0.27	2.35	0.002	0.0315	chr5:125768338-125769935	GRAMD3 (+73313), ALDH7A1 (+161973)
chr5	67669208	67674977	5770	*	3.81	4.78	1.85	2.93	0.002	0.0316	chr5:67669208-67674977	SLC30A5 (-717380), PIK3R1 (+160545)
chr10	73687094	73688218	1125	*	0.43	-1.76	1.11	-2.87	0.002	0.0316	chr10:73687094-73688218	PSAP (-76530), CHST3 (-36467)
chr5	142532063	142536073	4011	*	4.43	5.38	2.57	2.81	0.00201	0.0317	chr5:142532063-142536073	NR3C1 (+249186), ARHGAP26 (+384119)
chr9	124418767	124421358	2592	*	1.88	-0.37	2.57	-2.94	0.00201	0.0317	chr9:124418767-124421358	DAB2IP (+90664), TTLL11 (+435822)
chr9	21979265	21979965	701	*	0.71	1.6	-0.85	2.45	0.00201	0.0317	chr9:21979265-21979965	CDKN2A (-4750)
chr2	235041206	235058775	17570	*	6.91	7.73	5.62	2.11	0.00201	0.0317	chr2:235041206-235058775	SPP2 (+90648), ARL4C (+355706)
chr4	40334374	40338974	4601	*	4.02	4.99	2.01	2.98	0.00201	0.0317	chr4:40334374-40338974	CHRNA9 (-672)
chr6	13646910	13651033	4124	*	2.81	0.39	3.51	-3.12	0.00202	0.0317	chr6:13646910-13651033	NOL7 (+33413), RANBP9 (+62824)
chr13	44854290	44855657	1368	*	2.03	2.94	0.4	2.54	0.00202	0.0317	chr13:44854290-44855657	SMIM2 (-119581), SERP2 (-93004)
chr6	116392332	116393809	1478	*	1.89	2.82	0.13	2.69	0.00202	0.0317	chr6:116392332-116393809	NT5DC1 (-28941), FRK (-11150)
chr17	29794106	29795518	1413	*	1.3	-0.8	1.98	-2.78	0.00202	0.0317	chr17:29794106-29795518	RAB11FIP4 (+76170), COPRS (+391544)
chr1	120180961	120183823	2863	*	2.17	3.13	0.28	2.85	0.00203	0.0318	chr1:120180961-120183823	ZNF697 (+8004), HSD3B1 (+132566)
chr5	112556633	112557831	1199	*	2.27	3.2	0.51	2.69	0.00203	0.0318	chr5:112556633-112557831	TSSK1B (+213496), DCP2 (+244799)
chr2	153266001	153292922	26922	*	7.29	8.1	6.04	2.06	0.00203	0.0318	chr2:153266001-153292922	ARL6IP6 (-294966), FMNL2 (+87711)
chr13	106833615	106836477	2863	*	3.63	4.61	1.62	2.98	0.00204	0.0319	chr13:106833615-106836477	EFNB2 (+352416), DAOA (+716454)
chr3	170472323	170473119	797	*	1.01	1.93	-0.69	2.62	0.00205	0.0321	chr3:170472323-170473119	SLC7A14 (-168858), RPL22L1 (+115551)
chr7	2782229	2783905	1677	*	2.11	3.11	-0.07	3.18	0.00206	0.0322	chr7:2782229-2783905	AMZ1 (+63911), GNA12 (+100891)
chr3	150163381	150170359	6979	*	5.87	6.73	4.46	2.27	0.00206	0.0322	chr3:150163381-150170359	EIF2A (-97611), TSC22D2 (+40748)
chr5	167110918	167112448	1531	*	1.42	2.36	-0.39	2.75	0.00207	0.0322	chr5:167110918-167112448	WWC1 (-607472), TENM2 (+399879)
chrX	107009047	107010648	1602	*	2.66	3.56	1.05	2.52	0.00208	0.0324	chrX:107009047-107010648	TSC22D3 (+9169), PRPS1 (+138111)
chr3	105112991	105115658	2668	*	2.42	3.39	0.45	2.94	0.00208	0.0324	chr3:105112991-105115658	ALCAM (+28572), CBLB (+473562)
chr2	216714739	216716087	1349	*	2.02	2.91	0.46	2.44	0.00208	0.0324	chr2:216714739-216716087	FN1 (-414518), MREG (+162933)
chr3	111430057	111432980	2924	*	3.41	4.35	1.6	2.75	0.00208	0.0324	chr3:111430057-111432980	PHLDB2 (-146508), PLCXD2 (+37750)
chr3	32400327	32402375	2049	*	1.47	-0.92	2.18	-3.1	0.00208	0.0324	chr3:32400327-32402375	CMTM7 (-31812), CMTM8 (+121180)
chr12	118526793	118528503	1711	*	2.44	0.18	3.13	-2.96	0.00209	0.0324	chr12:118526793-118528503	WSB2 (-28653), VSIG10 (+14105)
chr4	38814370	38822662	8293	*	5.27	6.23	3.37	2.86	0.00209	0.0325	chr4:38814370-38822662	TLR1 (-12104), TLR6 (+39921)
chr1	92299151	92305906	6756	*	0.27	-1.76	0.93	-2.7	0.0021	0.0326	chr1:92299151-92305906	TGFBR3 (+49258), CDC7 (+335864)
chr5	167149942	167153124	3183	*	2.85	3.81	0.9	2.91	0.00211	0.0326	chr5:167149942-167153124	WWC1 (-567622), TENM2 (+439729)
chr15	59074967	59078275	3309	*	0.94	-1.32	1.64	-2.96	0.00211	0.0326	chr15:59074967-59078275	FAM63B (+13108), SLTM (+149231)
chr10	112146498	112194275	47778	*	8.98	8.11	9.42	-1.32	0.00211	0.0326	chr10:112146498-112194275	SMNDC1 (-105678), DUSP5 (-87209)
chr2	38050077	38050890	814	*	1.06	2	-0.73	2.72	0.00211	0.0326	chr2:38050077-38050890	CDC42EP3 (-151150), RMDN2 (-127122)
chr7	77102242	77103685	1444	*	0.46	1.33	-1.06	2.4	0.00212	0.0328	chr7:77102242-77103685	PTPN12 (-63628), GSAP (-57247)
chr12	123503430	123504594	1165	*	2	2.98	-0.03	3.01	0.00212	0.0328	chr12:123503430-123504594	ABCB9 (-37816), PITPNM2 (+90963)
chr11	65124828	65125832	1005	*	0.82	-1.04	1.47	-2.5	0.00213	0.0329	chr11:65124828-65125832	TIGD3 (+3092), SLC25A45 (+24812)
chr22	40961967	40964971	3005	*	3.27	4.2	1.53	2.67	0.00213	0.0329	chr22:40961967-40964971	MKL1 (+69220), SGSM3 (+196854)
chr1	225921089	225928036	6948	*	6.37	7.22	4.96	2.26	0.00213	0.0329	chr1:225921089-225928036	ENAH (-83719), SRP9 (-40968)
chr5	169396166	169400798	4633	*	4.09	5.06	2.1	2.96	0.00214	0.033	chr5:169396166-169400798	FOXI1 (-134419), DOCK2 (+334231)
chr12	107853513	107856250	2738	*	3.13	4.09	1.23	2.86	0.00214	0.033	chr12:107853513-107856250	PWP1 (-224627), BTBD11 (+142692)
chr11	94459920	94476636	16717	*	6.48	7.42	4.66	2.76	0.00214	0.033	chr11:94459920-94476636	AMOTL1 (-33259), PIWIL4 (+167804)
chr7	155632150	155639914	7765	*	2.86	0.05	3.6	-3.55	0.00214	0.033	chr7:155632150-155639914	SHH (-31065), C7orf13 (+797316)
chr8	123117846	123121426	3581	*	2.65	3.64	0.56	3.07	0.00214	0.033	chr8:123117846-123121426	ZHX2 (-673997), HAS2 (-466006)
chr6	20872674	20886298	13625	*	8.38	9.31	6.63	2.69	0.00215	0.0331	chr6:20872674-20886298	SOX4 (-714486), CDKAL1 (+344798)
chr5	148481853	148484572	2720	*	1.35	-0.89	2.04	-2.93	0.00215	0.0331	chr5:148481853-148484572	SH3TC2 (-40526), ABLIM3 (-37964)
chr2	201153331	201154261	931	*	1.13	2.03	-0.46	2.49	0.00216	0.0332	chr2:201153331-201154261	TYW5 (-333337), SPATS2L (-16913)
chr2	20363778	20438164	74387	*	11.2	10.4	11.61	-1.21	0.00217	0.0333	chr2:20363778-20438164	LAPTM4A (-149182), SDC1 (+24223)
chr18	56619870	56621385	1516	*	1.51	2.35	0.13	2.21	0.00217	0.0333	chr18:56619870-56621385	SEC11C (-186081), ZNF532 (+90796)
chr6	53505179	53513710	8532	*	4.98	3.21	5.61	-2.41	0.00217	0.0334	chr6:53505179-53513710	GCLC (-99518), KLHL31 (+21061)
chr6	151746407	151747269	863	*	1.17	2.06	-0.4	2.46	0.00219	0.0335	chr6:151746407-151747269	ZBTB2 (-34155), RMND1 (+26421)
chr14	68998868	69025446	26579	*	8.22	8.9	7.3	1.6	0.00219	0.0335	chr14:68998868-69025446	ZFP36L1 (+247800), RAD51B (+725632)
chr1	95140742	95146468	5727	*	5.52	2.98	6.23	-3.25	0.00219	0.0335	chr1:95140742-95146468	SLC44A3 (-142301), F3 (-136249)
chr3	193525750	193538822	13073	*	6.07	3.59	6.78	-3.19	0.00219	0.0335	chr3:193525750-193538822	HES1 (-321648), OPA1 (+221353)
chr20	34138479	34153164	14686	*	7.04	4	7.79	-3.79	0.00219	0.0335	chr20:34138479-34153164	SPAG4 (-57992), ERGIC3 (+16035)
chr6	35140014	35143054	3041	*	3.65	4.62	1.68	2.94	0.0022	0.0336	chr6:35140014-35143054	SCUBE3 (-40662), TCP11 (-32110)
chr11	86402896	86411552	8657	*	5.91	6.8	4.35	2.45	0.0022	0.0337	chr11:86402896-86411552	PRSS23 (-104058), ME3 (-23546)
chr10	18893103	18907001	13899	*	7.09	5.53	7.69	-2.16	0.00222	0.0339	chr10:18893103-18907001	NSUN6 (+40499), CACNB2 (+470446)
chr8	23274432	23275952	1521	*	2.1	3.05	0.25	2.81	0.00222	0.0339	chr8:23274432-23275952	LOXL2 (-13439), ENTPD4 (+40016)
chr3	190310950	190315417	4468	*	2.37	3.3	0.63	2.67	0.00222	0.0339	chr3:190310950-190315417	IL1RAP (+81293), GMNC (+267220)
chr2	165775491	165778450	2960	*	3.7	4.57	2.23	2.34	0.00223	0.0339	chr2:165775491-165778450	COBLL1 (-79049), SLC38A11 (+35025)
chr2	70768258	70770543	2286	*	3.82	4.76	2.01	2.76	0.00223	0.0339	chr2:70768258-70770543	FAM136A (-240179), TGFA (+11746)
chr13	22046129	22055608	9480	*	5.67	3.47	6.36	-2.89	0.00223	0.0339	chr13:22046129-22055608	ZDHHC20 (-17446), MICU2 (+127484)
chr10	95091223	95096669	5447	*	4.98	6	2.67	3.33	0.00223	0.034	chr10:95091223-95096669	MYOF (+148005), CYP26A1 (+260299)
chr2	102527937	102529232	1296	*	0.65	1.57	-1.06	2.64	0.00224	0.034	chr2:102527937-102529232	IL1R2 (-79721), MAP4K4 (+214042)
chr5	95121671	95130817	9147	*	4.12	2.13	4.78	-2.65	0.00225	0.0342	chr5:95121671-95130817	GLRX (+32174), RHOBTB3 (+59365)
chr18	57540138	57556580	16443	*	6.42	7.17	5.31	1.86	0.00225	0.0342	chr18:57540138-57556580	CCBE1 (-183747), PMAIP1 (-18821)
chr19	45612964	45629741	16778	*	7.24	5.16	7.91	-2.75	0.00225	0.0342	chr19:45612964-45629741	PPP1R37 (+25133), NKPD1 (+42055)
chr1	27310284	27311268	985	*	0.34	-1.76	1.02	-2.78	0.00226	0.0343	chr1:27310284-27311268	C1orf172 (-23879), TRNP1 (-9422)
chr1	59225882	59231362	5481	*	4.92	5.85	3.19	2.66	0.00226	0.0343	chr1:59225882-59231362	MYSM1 (-62858), JUN (+21163)
chr2	238372788	238376546	3759	*	5.07	6.04	3.14	2.9	0.00227	0.0344	chr2:238372788-238376546	COL6A3 (-51649), MLPH (-21144)
chr2	234321340	234333819	12480	*	6.94	7.66	5.95	1.7	0.00228	0.0346	chr2:234321340-234333819	DGKD (+64427), USP40 (+146656)
chr22	27907454	27909738	2285	*	3.73	4.71	1.68	3.03	0.00229	0.0346	chr22:27907454-27909738	MN1 (+288890), CRYBA4 (+890668)
chr15	63681632	63686462	4831	*	3.64	1.24	4.35	-3.11	0.00229	0.0346	chr15:63681632-63686462	USP3 (-112763), CA12 (-9687)
chr11	64965433	64968676	3244	*	2.42	-0.05	3.13	-3.19	0.00229	0.0346	chr11:64965433-64968676	POLA2 (-62178), CAPN1 (+17122)
chr7	28116496	28118611	2116	*	2.45	3.35	0.84	2.51	0.00229	0.0346	chr7:28116496-28118611	JAZF1 (+102808), TAX1BP1 (+337746)
chr8	128799164	128801926	2763	*	3.91	1.51	4.62	-3.1	0.00229	0.0346	chr8:128799164-128801926	MYC (+52215), TMEM75 (+160046)
chr8	134965348	134968462	3115	*	3.46	1	4.17	-3.17	0.0023	0.0347	chr8:134965348-134968462	ST3GAL1 (-382722), ZFAT (+758376)
chr13	114551091	114553584	2494	*	3.91	4.88	1.96	2.92	0.0023	0.0347	chr13:114551091-114553584	GAS6 (+14702), TMEM255B (+90122)
chr20	20663654	20667298	3645	*	1.81	-0.47	2.51	-2.98	0.00231	0.0348	chr20:20663654-20667298	RALGAPA2 (+27655), INSM1 (+316711)
chr8	49601580	49603213	1634	*	0.16	-1.76	0.82	-2.58	0.00231	0.0348	chr8:49601580-49603213	EFCAB1 (+45394), UBE2V2 (+681437)
chr19	15923161	15927398	4238	*	4.7	2.58	5.38	-2.79	0.00232	0.0348	chr19:15923161-15927398	OR10H1 (-6344), CYP4F2 (+83650)
chr20	49849665	49850799	1135	*	0.28	-1.76	0.95	-2.71	0.00232	0.0348	chr20:49849665-49850799	KCNG1 (-210566), NFATC2 (+309026)
chr17	57944111	57949532	5422	*	4	1.76	4.69	-2.93	0.00232	0.0348	chr17:57944111-57949532	TUBD1 (+23474), VMP1 (+161996)
chr3	42268024	42272129	4106	*	2.37	-0.05	3.07	-3.12	0.00232	0.0349	chr3:42268024-42272129	CCK (+37622), TRAK1 (+137515)
chr2	174045811	174057751	11941	*	4.55	5.5	2.7	2.81	0.00233	0.035	chr2:174045811-174057751	CDCA7 (-167808), ENSG00000091436 (+111094)
chr17	5682950	5685034	2085	*	0.75	1.7	-1.06	2.76	0.00233	0.035	chr17:5682950-5685034	WSCD1 (-288434), NLRP1 (-196715)
chr10	79387674	79391947	4274	*	3.9	4.87	1.95	2.91	0.00234	0.0351	chr10:79387674-79391947	KCNMA1 (+7589)
chr1	32784726	32791515	6790	*	5.43	3.33	6.11	-2.78	0.00234	0.0351	chr1:32784726-32791515	MARCKSL1 (+13859), HDAC1 (+30434)
chr13	100119250	100122080	2831	*	2.04	-0.22	2.73	-2.95	0.00234	0.0351	chr13:100119250-100122080	GPR183 (-161006), TM9SF2 (-33006)
chr17	78824024	78837594	13571	*	6.98	7.89	5.32	2.57	0.00234	0.0351	chr17:78824024-78837594	CHMP6 (-134832), RPTOR (+311741)
chr18	42275950	42277526	1577	*	1.43	2.31	-0.1	2.41	0.00235	0.0351	chr18:42275950-42277526	SLC14A2 (-918028), SETBP1 (+15875)
chr14	102536563	102540136	3574	*	4.29	5.18	2.7	2.48	0.00235	0.0351	chr14:102536563-102540136	HSP90AA1 (+67673), DYNC1H1 (+107485)
chr10	98599410	98612346	12937	*	7.06	5.7	7.63	-1.92	0.00235	0.0351	chr10:98599410-98612346	C10orf12 (-135163), LCOR (+13141)
chr6	166024621	166025515	895	*	0.29	-1.76	0.97	-2.73	0.00235	0.0351	chr6:166024621-166025515	PDE10A (+50489)
chr11	70317708	70321205	3498	*	0.65	-1.56	1.34	-2.9	0.00235	0.0351	chr11:70317708-70321205	CTTN (+74810), SHANK2 (+538915)
chr20	19730087	19732843	2757	*	3.85	1.32	4.57	-3.25	0.00236	0.0352	chr20:19730087-19732843	RIN2 (-135700), SLC24A3 (+538175)
chr14	55109356	55111946	2591	*	2.17	3.08	0.55	2.53	0.00236	0.0352	chr14:55109356-55111946	SAMD4A (+76016), GCH1 (+258919)
chr16	23182375	23184274	1900	*	2.86	3.83	0.87	2.96	0.00236	0.0352	chr16:23182375-23184274	USP31 (-22734), SCNN1G (-10711)
chr2	1705572	1706960	1389	*	0.63	1.55	-1.06	2.62	0.00237	0.0352	chr2:1705572-1706960	PXDN (+42012), TPO (+289033)
chr9	19190252	19193796	3545	*	3	0.65	3.7	-3.05	0.00237	0.0353	chr9:19190252-19193796	PLIN2 (-64450), DENND4C (-38409)
chr9	37979642	37980652	1011	*	1.06	1.86	-0.18	2.04	0.00238	0.0354	chr9:37979642-37980652	SLC25A51 (-76040), SHB (+89061)
chr5	159666705	159668846	2142	*	1.31	-1.02	2.01	-3.02	0.00238	0.0354	chr5:159666705-159668846	FABP6 (+53402), CCNJL (+71831)
chr3	32376350	32379178	2829	*	2.62	0.35	3.32	-2.97	0.00239	0.0356	chr3:32376350-32379178	CMTM7 (-55399), CMTM8 (+97593)
chr22	46892881	46916460	23580	*	7.11	7.97	5.62	2.35	0.00239	0.0356	chr22:46892881-46916460	CELSR1 (+28396), TRMU (+173349)
chr1	25003463	25005931	2469	*	2.96	3.86	1.34	2.52	0.0024	0.0356	chr1:25003463-25005931	CLIC4 (-67151), SRRM1 (+35194)
chr12	6347261	6348847	1587	*	1.22	-0.78	1.88	-2.66	0.00241	0.0357	chr12:6347261-6348847	PLEKHG6 (-72045), CD9 (+39173)
chr3	71201085	71202984	1900	*	0.86	-1.36	1.55	-2.91	0.00241	0.0357	chr3:71201085-71202984	FOXP1 (-22047), EIF4E3 (+572491)
chr2	173145309	173151345	6037	*	4.89	5.79	3.28	2.51	0.00242	0.0358	chr2:173145309-173151345	DLX2 (-180699), ITGA6 (-144190)
chr3	12317472	12320509	3038	*	1.47	-0.91	2.17	-3.08	0.00243	0.036	chr3:12317472-12320509	TIMP4 (-118140), PPARG (-73980)
chr9	35922486	35926695	4210	*	5.42	6.37	3.54	2.83	0.00243	0.036	chr9:35922486-35926695	HRCT1 (+18402), OR2S2 (+33560)
chr4	89541776	89545229	3454	*	3.26	4.18	1.58	2.59	0.00243	0.036	chr4:89541776-89545229	HERC3 (+29929), NAP1L5 (+75883)
chr13	111092800	111103546	10747	*	5.6	6.59	3.55	3.04	0.00244	0.036	chr13:111092800-111103546	RAB20 (+115907), COL4A2 (+138559)
chr21	44210065	44239095	29031	*	8.04	5.38	8.76	-3.38	0.00244	0.036	chr21:44210065-44239095	WDR4 (+75085), PDE9A (+150715)
chr12	122477606	122482684	5079	*	3.33	0.74	4.05	-3.31	0.00244	0.036	chr12:122477606-122482684	MLXIP (-36483), BCL7A (+22817)
chr6	21868619	21871389	2771	*	4.95	5.98	2.6	3.38	0.00244	0.036	chr6:21868619-21871389	SOX4 (+276032), PRL (+427726)
chr6	17862116	17872242	10127	*	8	8.85	6.6	2.25	0.00244	0.036	chr6:17862116-17872242	NUP153 (-160561), KIF13A (+120621)
chr20	33888596	33910976	22381	*	8.22	8.9	7.3	1.6	0.00244	0.036	chr20:33888596-33910976	FAM83C (-19582), UQCC1 (+100158)
chr7	74034603	74036035	1433	*	1.75	-0.24	2.42	-2.65	0.00245	0.0361	chr7:74034603-74036035	GTF2I (-36692), GTF2IRD1 (+167019)
chr5	169401597	169408870	7274	*	5.29	6.31	3.02	3.28	0.00245	0.0361	chr5:169401597-169408870	FOXI1 (-127667), DOCK2 (+340983)
chr11	95875423	95904187	28765	*	7.84	8.44	7.11	1.33	0.00246	0.0361	chr11:95875423-95904187	MTMR2 (-232346), MAML2 (+186539)
chr2	235102446	235112585	10140	*	5.9	6.61	4.9	1.72	0.00246	0.0361	chr2:235102446-235112585	SPP2 (+148173), ARL4C (+298181)
chr9	80658927	80659826	900	*	0.29	-1.76	0.96	-2.73	0.00246	0.0361	chr9:80658927-80659826	CEP78 (-191746), GNAQ (-13003)
chr9	124356431	124357711	1281	*	0.4	-1.76	1.09	-2.85	0.00246	0.0361	chr9:124356431-124357711	DAB2IP (+27672), TTLL11 (+498814)
chr20	19836441	19837465	1025	*	0.73	1.6	-0.74	2.34	0.00247	0.0362	chr20:19836441-19837465	RIN2 (-30212), SLC24A3 (+643663)
chr9	117025620	117054334	28715	*	7.67	8.59	5.96	2.63	0.00247	0.0363	chr9:117025620-117054334	ORM1 (-45359), COL27A1 (+122137)
chr1	86018802	86022699	3898	*	3.31	4.2	1.73	2.47	0.00248	0.0363	chr1:86018802-86022699	DDAH1 (-89928), CYR61 (-25693)
chr8	141697506	141700035	2530	*	3.75	1.75	4.42	-2.67	0.00249	0.0364	chr8:141697506-141700035	AGO2 (-53053), PTK2 (+312486)
chr15	39575482	39581246	5765	*	4.64	5.59	2.75	2.85	0.00249	0.0364	chr15:39575482-39581246	RASGRP1 (-721357), THBS1 (-294930)
chr20	20772433	20773542	1110	*	0.51	-1.59	1.18	-2.77	0.00249	0.0364	chr20:20772433-20773542	XRN2 (-510954), RALGAPA2 (-79857)
chr1	169625306	169630690	5385	*	3.58	0.69	4.32	-3.63	0.00249	0.0364	chr1:169625306-169630690	SELP (-28648), SELL (+52841)
chr6	116700356	116721962	21607	*	7.36	8.18	6.02	2.16	0.0025	0.0365	chr6:116700356-116721962	FAM26F (-71397), DSE (+19638)
chr8	17678067	17679169	1103	*	0.96	-0.95	1.61	-2.56	0.00251	0.0366	chr8:17678067-17679169	MTUS1 (-20441), FGL1 (+89256)
chr8	103703496	103707419	3924	*	4.73	5.63	3.1	2.53	0.00251	0.0366	chr8:103703496-103707419	KLF10 (-37328), AZIN1 (+171507)
chr1	167627204	167643466	16263	*	6.89	7.8	5.23	2.57	0.00252	0.0367	chr1:167627204-167643466	MPZL1 (-55852), RCSD1 (+36005)
chr4	2907102	2912192	5091	*	3.31	0.99	4	-3.01	0.00252	0.0368	chr4:2907102-2912192	MFSD10 (+26538), ADD1 (+64063)
chr3	183650788	183656509	5722	*	1.84	-0.18	2.5	-2.69	0.00253	0.0369	chr3:183650788-183656509	PARL (-50954), ABCC5 (+82154)
chr1	226290688	226293227	2540	*	2.05	-0.16	2.73	-2.89	0.00253	0.0369	chr1:226290688-226293227	H3F3A (+40280), ACBD3 (+82473)
chr1	8549048	8553110	4063	*	2.4	0.09	3.1	-3.01	0.00254	0.0369	chr1:8549048-8553110	SLC45A1 (+173193), RERE (+326445)
chr1	59548798	59551151	2354	*	3.08	4.03	1.2	2.83	0.00254	0.0369	chr1:59548798-59551151	JUN (-300190), FGGY (-212678)
chr10	124026967	124031494	4528	*	2.77	0.55	3.45	-2.9	0.00254	0.037	chr10:124026967-124031494	BTBD16 (-1590)
chr11	102877593	102878683	1091	*	1.48	2.39	-0.21	2.6	0.00255	0.037	chr11:102877593-102878683	MMP13 (-51675), DCUN1D5 (+84806)
chr5	16921869	16922699	831	*	0.85	1.71	-0.62	2.33	0.00255	0.0371	chr5:16921869-16922699	FAM134B (-305117), MYO10 (+14088)
chr4	40396493	40403252	6760	*	5.49	2.63	6.23	-3.6	0.00255	0.0371	chr4:40396493-40403252	CHRNA9 (+62527), RBM47 (+116902)
chr2	213830270	213851305	21036	*	7.27	5.64	7.88	-2.24	0.00256	0.0371	chr2:213830270-213851305	ERBB4 (-437223), IKZF2 (+174270)
chr3	11235402	11244995	9594	*	7.42	8.43	5.19	3.24	0.00256	0.0372	chr3:11235402-11244995	HRH1 (-54186), SLC6A1 (+205789)
chr2	149859833	149865090	5258	*	5.1	2.83	5.8	-2.97	0.00257	0.0372	chr2:149859833-149865090	LYPD6B (-32519), KIF5C (+229643)
chr8	95659634	95662154	2521	*	2.15	-0.06	2.84	-2.9	0.00257	0.0372	chr8:95659634-95662154	DPY19L4 (-71234), ESRP1 (+7537)
chr3	56894347	56896881	2535	*	2.65	3.55	1.05	2.5	0.00258	0.0373	chr3:56894347-56896881	FAM208A (-178569), ARHGEF3 (+217722)
chr1	90382937	90385565	2629	*	3.23	4.2	1.31	2.89	0.00258	0.0374	chr1:90382937-90385565	ZNF326 (-76423), LRRC8D (+97660)
chr5	66283682	66292586	8905	*	4.29	2.38	4.94	-2.55	0.00258	0.0374	chr5:66283682-66292586	CD180 (+204493), MAST4 (+395945)
chr1	22187802	22189130	1329	*	2.44	3.33	0.85	2.48	0.00262	0.0378	chr1:22187802-22189130	LDLRAD2 (+49708), HSPG2 (+75324)
chr4	140549524	140550087	564	*	0.07	-1.76	0.71	-2.48	0.00262	0.0379	chr4:140549524-140550087	SETD7 (-71878), MGST2 (-37116)
chr2	9712569	9715053	2485	*	2.99	3.87	1.47	2.4	0.00262	0.0379	chr2:9712569-9715053	ADAM17 (-17894), YWHAQ (+56934)
chr2	121255757	121270268	14512	*	3.93	4.99	1.29	3.7	0.00262	0.0379	chr2:121255757-121270268	GLI2 (-286972), INHBB (+159294)
chr8	101420699	101458758	38060	*	8.85	7.59	9.39	-1.8	0.00263	0.0379	chr8:101420699-101458758	RNF19A (-124242), ANKRD46 (+132241)
chr13	106828387	106829733	1347	*	0.97	1.85	-0.57	2.42	0.00263	0.0379	chr13:106828387-106829733	EFNB2 (+358402), DAOA (+710468)
chr7	28099358	28103026	3669	*	4.35	5.34	2.29	3.05	0.00263	0.0379	chr7:28099358-28103026	JAZF1 (+119170), TAX1BP1 (+321384)
chr9	21595650	21597810	2161	*	1.38	2.3	-0.3	2.6	0.00263	0.0379	chr9:21595650-21597810	MTAP (-205812), IFNE (-114418)
chr3	159589090	159591412	2323	*	3.17	4.06	1.6	2.46	0.00264	0.038	chr3:159589090-159591412	IL12A (-116286), SCHIP1 (+32601)
chr4	140928865	140930189	1325	*	0.58	-1.36	1.23	-2.59	0.00264	0.038	chr4:140928865-140930189	MAML3 (+145811), MGST2 (+342605)
chr3	63973950	63974769	820	*	0.3	1.12	-0.98	2.1	0.00264	0.038	chr3:63973950-63974769	PSMD6 (+34876), ATXN7 (+124127)
chr6	47455202	47460294	5093	*	2.32	-0.28	3.04	-3.32	0.00265	0.0381	chr6:47455202-47460294	GPR111 (-166475), CD2AP (+12223)
chr14	52098650	52105693	7044	*	3.74	4.76	1.42	3.34	0.00265	0.0381	chr14:52098650-52105693	FRMD6 (-16493), TMX1 (+395286)
chr9	27440881	27443809	2929	*	1.63	2.51	0.09	2.41	0.00266	0.0381	chr9:27440881-27443809	EQTN (-145208), IFNK (-81967)
chr2	65637364	65641940	4577	*	2.92	0.87	3.59	-2.71	0.00266	0.0381	chr2:65637364-65641940	SPRED2 (+19659), ACTR2 (+184681)
chr12	27752119	27752824	706	*	0.51	1.32	-0.78	2.11	0.00267	0.0383	chr12:27752119-27752824	REP15 (-96956), PPFIBP1 (+75333)
chr10	124267032	124270848	3817	*	3.47	4.43	1.52	2.92	0.00267	0.0383	chr10:124267032-124270848	DMBT1 (-51241), HTRA1 (+47899)
chr5	39227812	39229926	2115	*	1.54	2.42	0.01	2.41	0.00267	0.0383	chr5:39227812-39229926	RICTOR (-154359), FYB (+41890)
chr1	229351584	229372163	20580	*	8.09	6.64	8.67	-2.03	0.00268	0.0383	chr1:229351584-229372163	TMEM78 (-23509), RHOU (+491050)
chr20	11792948	11793603	656	*	0.88	1.79	-0.76	2.55	0.00269	0.0385	chr20:11792948-11793603	BTBD3 (-78200)
chr3	11220582	11232416	11835	*	6.56	7.52	4.63	2.89	0.0027	0.0386	chr3:11220582-11232416	HRH1 (-67886), SLC6A1 (+192089)
chr6	10393894	10422096	28203	*	9.65	10.32	8.74	1.58	0.0027	0.0386	chr6:10393894-10422096	OFCC1 (-468443), TFAP2A (+7475)
chr12	46733738	46738807	5070	*	5.06	3.14	5.71	-2.57	0.00271	0.0387	chr12:46733738-46738807	SLC38A1 (-73478), SLC38A2 (+30377)
chr18	33927436	33936831	9396	*	4.81	5.78	2.83	2.95	0.00272	0.0388	chr18:33927436-33936831	KIAA1328 (-476946), FHOD3 (+54457)
chr15	74922567	74951710	29144	*	5.74	2.8	6.49	-3.69	0.00273	0.039	chr15:74922567-74951710	CLK3 (+29804), EDC3 (+51245)
chr8	124464260	124466544	2285	*	2.62	3.58	0.75	2.83	0.00274	0.039	chr8:124464260-124466544	WDYHV1 (+36437), FBXO32 (+88044)
chr18	21404291	21410650	6360	*	4.94	5.89	3.07	2.82	0.00274	0.0391	chr18:21404291-21410650	CABYR (-311471), LAMA3 (+138064)
chr17	73437032	73459795	22764	*	8.2	7.28	8.66	-1.38	0.00275	0.0392	chr17:73437032-73459795	KIAA0195 (-4131)
chr6	40076390	40078117	1728	*	0.13	-1.76	0.78	-2.54	0.00276	0.0392	chr6:40076390-40078117	MOCS1 (-181799), LRFN2 (+477950)
chr17	26552342	26588521	36180	*	7.74	5.25	8.45	-3.2	0.00276	0.0392	chr17:26552342-26588521	TMEM97 (-75689), NLK (+201250)
chr6	11844344	11855079	10736	*	5.65	6.6	3.78	2.82	0.00277	0.0394	chr6:11844344-11855079	HIVEP1 (-162859), ADTRP (-70676)
chr9	21982093	21984723	2631	*	1.81	2.73	0.12	2.61	0.00277	0.0394	chr9:21982093-21984723	CDKN2A (-8543), CDKN2B (+25954)
chr3	187628495	187645660	17166	*	8	6.51	8.59	-2.07	0.00278	0.0394	chr3:187628495-187645660	LPP (-293643), BCL6 (-173563)
chr3	145783868	145785910	2043	*	1.9	2.81	0.19	2.62	0.00278	0.0394	chr3:145783868-145785910	PLOD2 (+94065)
chr1	94546916	94548764	1849	*	3.11	4.05	1.31	2.74	0.00279	0.0395	chr1:94546916-94548764	GCLM (-172874), ABCA4 (+38848)
chr2	237921108	237922022	915	*	0.6	-1.1	1.22	-2.32	0.00279	0.0395	chr2:237921108-237922022	COPS8 (-72390), ACKR3 (+443281)
chr4	177686307	177687713	1407	*	0.5	1.39	-1.06	2.46	0.00279	0.0395	chr4:177686307-177687713	VEGFC (+26871), SPCS3 (+445895)
chr20	34030472	34032976	2505	*	1.78	2.72	-0.02	2.75	0.00279	0.0395	chr20:34030472-34032976	GDF5 (+10844), GDF5OS (+10897)
chr10	4067002	4067841	840	*	0.44	-1.59	1.11	-2.7	0.0028	0.0395	chr10:4067002-4067841	AKR1E2 (-801024), KLF6 (-239955)
chr8	42318360	42321067	2708	*	2.02	0.19	2.67	-2.48	0.0028	0.0395	chr8:42318360-42321067	SMIM19 (-76584), VDAC3 (+70293)
chr3	161120506	161142308	21803	*	8.56	6.44	9.24	-2.8	0.0028	0.0395	chr3:161120506-161142308	OTOL1 (-83189), SPTSSB (-40739)
chr19	48845329	48846803	1475	*	1.31	2.16	-0.11	2.27	0.0028	0.0396	chr19:48845329-48846803	EMP3 (+17484), TMEM143 (+21428)
chr17	59340519	59340855	337	*	0.59	-1.25	1.23	-2.48	0.0028	0.0396	chr17:59340519-59340855	TBX2 (-136570), BCAS3 (+585437)
chr8	134843314	134858950	15637	*	6.56	4.18	7.27	-3.09	0.00281	0.0396	chr8:134843314-134858950	ST3GAL1 (-266949), ZFAT (+874149)
chr7	60926	72104	11179	*	5.86	6.82	3.98	2.84	0.00282	0.0398	chr7:60926-72104	FAM20C (-126454)
chr2	233147878	233153604	5727	*	5.09	2.58	5.8	-3.22	0.00283	0.0399	chr2:233147878-233153604	ALPP (-92503), DIS3L2 (+324448)
chr10	124018070	124018766	697	*	0.28	-1.64	0.94	-2.58	0.00283	0.0399	chr10:124018070-124018766	BTBD16 (-12403), TACC2 (+269709)
chr6	130065228	130066796	1569	*	2.62	3.51	1.07	2.44	0.00284	0.04	chr6:130065228-130066796	ARHGAP18 (-34642), TMEM244 (+116680)
chrX	45594619	45598646	4028	*	1.73	2.69	-0.15	2.84	0.00284	0.04	chrX:45594619-45598646	KRBOX4 (-709659), CXorf36 (-536487)
chr10	79174728	79178994	4267	*	4.85	5.83	2.78	3.05	0.00285	0.0401	chr10:79174728-79178994	KCNMA1 (+220539)
chr4	141530739	141535158	4420	*	1.94	-0.24	2.62	-2.86	0.00285	0.0401	chr4:141530739-141535158	UCP1 (-42990), TBC1D9 (+144325)
chr8	91574926	91591220	16295	*	6.95	3.72	7.71	-3.99	0.00285	0.0401	chr8:91574926-91591220	CALB1 (-487966), TMEM64 (+75238)
chr10	35721643	35726630	4988	*	2.74	3.63	1.14	2.5	0.00286	0.0402	chr10:35721643-35726630	GJD4 (-170201), CCNY (+98335)
chr13	45754902	45755446	545	*	0.86	1.77	-0.83	2.61	0.00287	0.0403	chr13:45754902-45755446	KCTD4 (+20001), GTF2F2 (+60524)
chr1	92255999	92265690	9692	*	5.25	3.02	5.93	-2.92	0.00287	0.0403	chr1:92255999-92265690	TGFBR3 (+90942), CDC7 (+294180)
chr9	111296260	111298253	1994	*	3.17	4.12	1.31	2.81	0.00288	0.0404	chr9:111296260-111298253	ACTL7B (+321982)
chr14	71235211	71240505	5295	*	5	6.04	2.57	3.47	0.00288	0.0404	chr14:71235211-71240505	MED6 (-170474), MAP3K9 (+38393)
chr3	125877526	125879605	2080	*	0.27	-1.76	0.93	-2.7	0.00288	0.0404	chr3:125877526-125879605	SLC41A3 (-75419), ALDH1L1 (+21463)
chr19	48065285	48067168	1884	*	0.81	-1.24	1.48	-2.72	0.00289	0.0404	chr19:48065285-48067168	GLTSCR1 (-45226), ZNF541 (-7114)
chr1	26850072	26851482	1411	*	1.39	2.33	-0.41	2.74	0.00289	0.0404	chr1:26850072-26851482	RPS6KA1 (-21566), HMGN2 (+51767)
chr17	25710753	25712748	1996	*	2.85	3.75	1.21	2.54	0.0029	0.0405	chr17:25710753-25712748	KSR1 (-87285), WSB1 (+90645)
chr3	185481233	185483836	2604	*	2.04	2.89	0.62	2.27	0.0029	0.0405	chr3:185481233-185483836	IGF2BP2 (+60309), SENP2 (+178573)
chr4	89537151	89539452	2302	*	1.69	2.61	-0.02	2.62	0.00291	0.0406	chr4:89537151-89539452	HERC3 (+24728), NAP1L5 (+81084)
chr16	75076104	75116675	40572	*	7.88	6.38	8.47	-2.1	0.00291	0.0406	chr16:75076104-75116675	LDHD (+54275), ZNRF1 (+63462)
chr6	40385375	40388644	3270	*	2.18	-0.13	2.88	-3.01	0.00291	0.0406	chr6:40385375-40388644	MOCS1 (-491555), LRFN2 (+168194)
chr2	101381966	101385974	4009	*	3.33	4.28	1.47	2.8	0.00292	0.0406	chr2:101381966-101385974	NPAS2 (-52644), PDCL3 (+204818)
chr9	36262430	36264796	2367	*	2.59	0.6	3.25	-2.65	0.00292	0.0406	chr9:36262430-36264796	GNE (+13440), CLTA (+72679)
chr8	95604818	95606206	1389	*	0.87	-1.1	1.53	-2.63	0.00292	0.0406	chr8:95604818-95606206	ESRP1 (-47845), KIAA1429 (-39761)
chr14	92936113	92940552	4440	*	4.59	5.55	2.68	2.87	0.00292	0.0406	chr14:92936113-92940552	RIN3 (-41785), SLC24A4 (+148384)
chr20	47557549	47569415	11867	*	6.74	5.06	7.35	-2.29	0.00293	0.0407	chr20:47557549-47569415	CSE1L (-99367), ARFGEF2 (+25055)
chr8	29684173	29687248	3076	*	4	4.86	2.55	2.31	0.00293	0.0407	chr8:29684173-29687248	DUSP4 (-477526), TMEM66 (+255012)
chr2	106075754	106077520	1767	*	1.59	-0.23	2.23	-2.46	0.00293	0.0407	chr2:106075754-106077520	NCK2 (-284717), FHL2 (-60956)
chr5	42979400	43002232	22833	*	9.25	9.82	8.56	1.26	0.00295	0.0409	chr5:42979400-43002232	SEPP1 (-178635), ANXA2R (+52456)
chr21	36429646	36432974	3329	*	2.63	3.51	1.09	2.43	0.00296	0.041	chr21:36429646-36432974	RUNX1 (-9669)
chr5	159675629	159677459	1831	*	1.86	-0.55	2.57	-3.12	0.00296	0.041	chr5:159675629-159677459	FABP6 (+62170), CCNJL (+63063)
chr6	44000765	44055475	54711	*	9.76	10.35	9.03	1.31	0.00296	0.041	chr6:44000765-44055475	TMEM63B (-66531), VEGFA (+289676)
chr8	134192294	134200427	8134	*	5.7	6.67	3.76	2.9	0.00296	0.041	chr8:134192294-134200427	SLA (-123758), WISP1 (-6921)
chr2	24503066	24505630	2565	*	1.9	-0.47	2.6	-3.07	0.00296	0.041	chr2:24503066-24505630	PFN4 (-158001), ITSN2 (+79235)
chr9	36265082	36278871	13790	*	6.54	4.5	7.21	-2.71	0.00296	0.041	chr9:36265082-36278871	GNE (+5076), CLTA (+81043)
chr9	118351860	118362190	10331	*	6.39	7.2	5.14	2.05	0.00296	0.041	chr9:118351860-118362190	PAPPA (-559058), DEC1 (+452928)
chr17	41597132	41599644	2513	*	1.34	-0.63	2	-2.63	0.00297	0.0411	chr17:41597132-41599644	ETV4 (+25412), DHX8 (+37054)
chr17	48163753	48166477	2725	*	2.67	3.63	0.77	2.86	0.00298	0.0411	chr17:48163753-48166477	PDK2 (-7524), ITGA3 (+31311)
chr14	65423845	65440223	16379	*	7.79	6.12	8.41	-2.29	0.00298	0.0411	chr14:65423845-65440223	GPX2 (-22503), RAB15 (+6841)
chr9	137406449	137409660	3212	*	2.3	3.27	0.29	2.98	0.00298	0.0411	chr9:137406449-137409660	COL5A1 (-125565), RXRA (+189629)
chr1	12116030	12118858	2829	*	2.41	3.37	0.49	2.87	0.00299	0.0412	chr1:12116030-12118858	TNFRSF8 (-5990), MIIP (+37921)
chr5	142755659	142759425	3767	*	3.64	4.56	1.95	2.61	0.00299	0.0412	chr5:142755659-142759425	NR3C1 (+25712), ARHGAP26 (+607593)
chr4	177674180	177674740	561	*	0.94	1.77	-0.42	2.19	0.003	0.0414	chr4:177674180-177674740	VEGFC (+39421), SPCS3 (+433345)
chr9	111340629	111345831	5203	*	2.9	3.89	0.8	3.09	0.00301	0.0414	chr9:111340629-111345831	ACTL7B (+276009)
chr16	23191610	23201498	9889	*	6.09	3.37	6.82	-3.45	0.00301	0.0414	chr16:23191610-23201498	SCNN1B (-117037), SCNN1G (+2518)
chr8	126491954	126498225	6272	*	3.89	4.9	1.64	3.26	0.00301	0.0414	chr8:126491954-126498225	TRIB1 (+52527)
chr8	131350907	131351323	417	*	0.64	1.48	-0.72	2.19	0.00301	0.0414	chr8:131350907-131351323	FAM49B (-399037), ASAP1 (+63102)
chr16	72890507	72896748	6242	*	3.71	1.07	4.44	-3.37	0.00302	0.0414	chr16:72890507-72896748	PMFBP1 (-687474), ZFHX3 (+188646)
chr9	75728123	75736951	8829	*	4.74	5.67	2.95	2.72	0.00302	0.0414	chr9:75728123-75736951	ALDH1A1 (-164566), ANXA1 (-40033)
chr2	9793407	9799929	6523	*	5.96	6.83	4.49	2.34	0.00302	0.0415	chr2:9793407-9799929	TAF1B (-186815), YWHAQ (-25923)
chr6	6781007	6783193	2187	*	2.6	3.52	0.91	2.61	0.00302	0.0415	chr6:6781007-6783193	RREB1 (-325941), LY86 (+193759)
chr22	27856779	27858487	1709	*	2.54	3.5	0.66	2.83	0.00302	0.0415	chr22:27856779-27858487	MN1 (+339853), CRYBA4 (+839705)
chr19	54341550	54349371	7822	*	5.75	6.61	4.3	2.31	0.00303	0.0415	chr19:54341550-54349371	MYADM (-27199), NLRP12 (-17864)
chr15	39692275	39698743	6469	*	4.77	5.66	3.23	2.43	0.00303	0.0415	chr15:39692275-39698743	RASGRP1 (-838502), THBS1 (-177785)
chr17	36653037	36655536	2500	*	1.45	-0.41	2.1	-2.51	0.00303	0.0415	chr17:36653037-36655536	ARHGAP23 (+69625), SRCIN1 (+107896)
chr18	9472471	9524093	51623	*	8.94	8.09	9.37	-1.28	0.00304	0.0416	chr18:9472471-9524093	RALBP1 (+23275), PPP4R1 (+116274)
chr12	64324324	64325940	1617	*	1.6	2.44	0.25	2.19	0.00304	0.0416	chr12:64324324-64325940	SRGAP1 (+87059), C12orf66 (+290939)
chr8	42170245	42178692	8448	*	5.05	2.86	5.73	-2.87	0.00304	0.0416	chr8:42170245-42178692	POLB (-21504), IKBKB (+45649)
chr5	14260831	14273016	12186	*	7.2	7.88	6.26	1.62	0.00305	0.0416	chr5:14260831-14273016	FAM105B (-397933), TRIO (+123113)
chr8	126563026	126572168	9143	*	6.82	7.64	5.5	2.14	0.00305	0.0416	chr8:126563026-126572168	TRIB1 (+125034)
chr6	21260603	21267688	7086	*	8.36	9.42	5.73	3.69	0.00306	0.0416	chr6:21260603-21267688	SOX4 (-329826), CDKAL1 (+729458)
chr12	102154342	102160676	6335	*	4.57	2.9	5.19	-2.29	0.00306	0.0416	chr12:102154342-102160676	SYCP3 (-24262), GNPTAB (+67207)
chr3	171503615	171511707	8093	*	6.31	7.08	5.19	1.89	0.00306	0.0416	chr3:171503615-171511707	TNIK (-329464), PLD1 (+20623)
chr9	3872378	3883061	10684	*	5.53	6.45	3.84	2.6	0.00306	0.0416	chr9:3872378-3883061	RFX3 (-351737), GLIS3 (+422196)
chr5	174107337	174111034	3698	*	1.66	-0.57	2.35	-2.92	0.00306	0.0416	chr5:174107337-174111034	MSX2 (-42350), ENSG00000170091 (+636579)
chr5	148548898	148557886	8989	*	5.5	6.45	3.65	2.8	0.00306	0.0416	chr5:148548898-148557886	AFAP1L1 (-98042), ABLIM3 (+32215)
chr6	37056202	37133920	77719	*	10.06	9.31	10.46	-1.15	0.00308	0.0419	chr6:37056202-37133920	PIM1 (-42918), FGD2 (+121638)
chr3	190276984	190288188	11205	*	6.17	7.04	4.67	2.37	0.00309	0.042	chr3:190276984-190288188	IL1RAP (+50695), GMNC (+297818)
chr1	229237334	229238985	1652	*	1.23	-0.82	1.9	-2.72	0.00309	0.042	chr1:229237334-229238985	TMEM78 (-147223), RHOU (+367336)
chr1	218525891	218527123	1233	*	2.01	2.91	0.39	2.52	0.0031	0.0421	chr1:218525891-218527123	LYPLAL1 (-820679), TGFB2 (+6930)
chr11	120773356	120784507	11152	*	6.94	4.63	7.63	-3	0.0031	0.0421	chr11:120773356-120784507	TBCEL (-115898), GRIK4 (+396464)
chr19	49361679	49365919	4241	*	5.61	3	6.34	-3.34	0.0031	0.0421	chr19:49361679-49365919	HSD17B14 (-23864), PLEKHA4 (+8090)
chr3	86971012	86973623	2612	*	3.35	4.3	1.49	2.8	0.0031	0.0421	chr3:86971012-86973623	VGLL3 (+67939)
chr3	193495296	193496618	1323	*	0.21	-1.76	0.86	-2.63	0.00311	0.0422	chr3:193495296-193496618	HES1 (-357977), OPA1 (+185024)
chr9	16319358	16347334	27977	*	7.54	8.54	5.39	3.14	0.00311	0.0422	chr9:16319358-16347334	PSIP1 (-822329), BNC2 (+537358)
chr1	41912898	41923613	10716	*	5.23	6.29	2.53	3.76	0.00313	0.0424	chr1:41912898-41923613	EDN2 (+32086), FOXO6 (+90662)
chr3	42216637	42235334	18698	*	6.13	4.38	6.76	-2.38	0.00314	0.0425	chr3:42216637-42235334	CCK (+81713), TRAK1 (+93424)
chr13	113680368	113681725	1358	*	1.68	-0.47	2.36	-2.82	0.00316	0.0427	chr13:113680368-113681725	F7 (-79074), MCF2L (+57512)
chr1	94760158	94772199	12042	*	7.25	8.18	5.49	2.69	0.00316	0.0427	chr1:94760158-94772199	ABCD3 (-117832), ARHGAP29 (-63058)
chr14	75780649	75785403	4755	*	3.85	1.45	4.56	-3.11	0.00316	0.0427	chr14:75780649-75785403	JDP2 (-115811), FOS (+37549)
chr13	110744558	110751647	7090	*	5.78	6.64	4.29	2.35	0.00318	0.0429	chr13:110744558-110751647	IRS2 (-309188), COL4A1 (+211393)
chr14	65085589	65086503	915	*	1.86	2.82	-0.07	2.89	0.00318	0.0429	chr14:65085589-65086503	PLEKHG3 (-85108), PPP1R36 (+69426)
chr5	147231089	147234142	3054	*	1.54	-0.61	2.22	-2.84	0.00318	0.0429	chr5:147231089-147234142	SCGB3A2 (-25658), SPINK1 (-21267)
chr14	50576486	50577053	568	*	0.85	-1.1	1.5	-2.61	0.00318	0.0429	chr14:50576486-50577053	VCPKMT (+6505), ARF6 (+216960)
chr10	112094119	112096926	2808	*	3.77	4.66	2.22	2.44	0.00319	0.043	chr10:112094119-112096926	DUSP5 (-162073), SMNDC1 (-30814)
chr18	45948893	45949928	1036	*	0.57	-1.48	1.24	-2.72	0.0032	0.043	chr18:45948893-45949928	ZBTB7C (-257474), CTIF (-116118)
chr19	53393633	53412114	18482	*	7.26	5.31	7.92	-2.61	0.0032	0.043	chr19:53393633-53412114	ZNF320 (-2061)
chr5	52216624	52220613	3990	*	2.44	3.32	0.91	2.42	0.0032	0.043	chr5:52216624-52220613	ITGA2 (-66537), PELO (+134845)
chr7	116158949	116173184	14236	*	8.87	9.5	8.05	1.45	0.00321	0.0431	chr7:116158949-116173184	MET (-146392), CAV1 (+1228)
chr5	52363008	52365695	2688	*	2.84	3.72	1.27	2.45	0.00321	0.0432	chr5:52363008-52365695	MOCS2 (+41237), ITGA2 (+79196)
chr1	3029000	3030788	1789	*	0.72	-1.4	1.39	-2.79	0.00321	0.0432	chr1:3029000-3030788	ARHGEF16 (-341096), PRDM16 (+44119)
chr4	6684719	6702638	17920	*	9.04	8.02	9.52	-1.5	0.00322	0.0432	chr4:6684719-6702638	S100P (-1117)
chr12	76138915	76142573	3659	*	3.35	4.24	1.78	2.47	0.00323	0.0433	chr12:76138915-76142573	KRR1 (-235343), PHLDA1 (+286968)
chr18	56589974	56590960	987	*	0.42	1.29	-1.06	2.35	0.00323	0.0433	chr18:56589974-56590960	SEC11C (-216242), ZNF532 (+60635)
chr16	16129649	16131650	2002	*	2.93	0.82	3.61	-2.79	0.00323	0.0433	chr16:16129649-16131650	ABCC1 (+87216), ABCC6 (+186671)
chr3	185484468	185489022	4555	*	2.91	3.83	1.16	2.67	0.00324	0.0433	chr3:185484468-185489022	IGF2BP2 (+56099), SENP2 (+182783)
chr6	1160243	1167837	7595	*	3.89	1.6	4.58	-2.98	0.00324	0.0433	chr6:1160243-1167837	EXOC2 (-470929), FOXQ1 (-148635)
chr8	11669191	11672445	3255	*	2.93	1.26	3.55	-2.29	0.00324	0.0433	chr8:11669191-11672445	FDFT1 (+10698), CTSB (+54920)
chr9	95708979	95721554	12576	*	7.64	6.71	8.1	-1.39	0.00324	0.0434	chr9:95708979-95721554	SUSD3 (-105722), FGD3 (+5534)
chr1	40279898	40301093	21196	*	7.62	5.38	8.31	-2.93	0.00324	0.0434	chr1:40279898-40301093	BMP8B (-35963), TRIT1 (+58682)
chr7	2789093	2792266	3174	*	1.76	2.65	0.17	2.48	0.00326	0.0435	chr7:2789093-2792266	AMZ1 (+71524), GNA12 (+93278)
chr5	17037636	17038657	1022	*	1.34	2.17	-0.01	2.18	0.00326	0.0435	chr5:17037636-17038657	BASP1 (-179522), MYO10 (-101775)
chr2	38641031	38646558	5528	*	3.84	4.83	1.74	3.09	0.00326	0.0435	chr2:38641031-38646558	ATL2 (-39391), HNRNPLL (+186376)
chr11	9537035	9539602	2568	*	0.17	-1.42	0.77	-2.19	0.00327	0.0436	chr11:9537035-9539602	WEE1 (-56909), ZNF143 (+55807)
chr1	172307603	172308994	1392	*	1.25	2.06	-0.05	2.11	0.00327	0.0436	chr1:172307603-172308994	C1orf105 (-81529), DNM3 (+497678)
chr4	40418999	40422041	3043	*	1.73	-0.5	2.42	-2.92	0.00327	0.0436	chr4:40418999-40422041	CHRNA9 (+83174), RBM47 (+96255)
chr5	149272748	149277748	5001	*	3.39	4.37	1.38	2.98	0.00328	0.0436	chr5:149272748-149277748	PDE6A (+49108), PPARGC1B (+165374)
chr3	71172190	71174349	2160	*	0.91	1.7	-0.31	2	0.00328	0.0436	chr3:71172190-71174349	FOXP1 (+6718)
chr6	21185288	21190374	5087	*	6.05	7.08	3.7	3.38	0.0033	0.0438	chr6:21185288-21190374	SOX4 (-406141), CDKAL1 (+653143)
chr8	134009473	134014476	5004	*	3.01	3.98	1.02	2.96	0.0033	0.0438	chr8:134009473-134014476	SLA (+60628), TG (+132769)
chr4	40482402	40484540	2139	*	1.71	-0.05	2.34	-2.39	0.0033	0.0438	chr4:40482402-40484540	RBM47 (+33304), CHRNA9 (+146125)
chr2	153396725	153407271	10547	*	5.08	6.02	3.27	2.75	0.0033	0.0438	chr2:153396725-153407271	ARL6IP6 (-172430), FMNL2 (+210247)
chr14	100736774	100738919	2146	*	1.64	-0.54	2.32	-2.86	0.0033	0.0438	chr14:100736774-100738919	YY1 (+32525), SLC25A29 (+35023)
chr3	30325912	30332660	6749	*	4.72	5.64	3.02	2.62	0.00331	0.0439	chr3:30325912-30332660	TGFBR2 (-318807)
chr16	9145970	9149567	3598	*	2.19	3.15	0.28	2.87	0.00331	0.0439	chr16:9145970-9149567	USP7 (-90428), C16orf72 (-37736)
chr17	71329137	71341252	12116	*	7.31	8.24	5.55	2.69	0.00331	0.0439	chr17:71329137-71341252	CDC42EP4 (-26881), SDK2 (+305033)
chr13	114598125	114601678	3554	*	4.18	5.17	2.11	3.06	0.00332	0.044	chr13:114598125-114601678	GAS6 (-32862), RASA3 (+298184)
chr4	159713107	159714744	1638	*	1.28	2.09	0	2.08	0.00333	0.044	chr4:159713107-159714744	RAPGEF2 (-474963), FNIP2 (+23636)
chr14	37916284	37929731	13448	*	4.82	2.26	5.54	-3.28	0.00333	0.044	chr14:37916284-37929731	FOXA1 (+141231), MIPOL1 (+255853)
chr10	93299220	93302897	3678	*	0.36	1.21	-1.06	2.27	0.00333	0.044	chr10:93299220-93302897	PPP1R3C (+91752), HECTD2 (+130957)
chr2	15776539	15783550	7012	*	5.05	2.47	5.77	-3.3	0.00334	0.0441	chr2:15776539-15783550	MYCN (-300641), DDX1 (+48743)
chr2	237738503	237745955	7453	*	3.97	1.43	4.69	-3.26	0.00335	0.0442	chr2:237738503-237745955	COPS8 (-251726), ACKR3 (+263945)
chr1	180524168	180533210	9043	*	5.51	3.8	6.14	-2.34	0.00335	0.0442	chr1:180524168-180533210	XPR1 (-72451), ACBD6 (-56600)
chr15	71590690	71591779	1090	*	0.77	1.6	-0.59	2.2	0.00335	0.0443	chr15:71590690-71591779	SENP8 (-817957), THSD4 (+201944)
chr2	24559387	24567045	7659	*	4.06	1.64	4.77	-3.13	0.00336	0.0443	chr2:24559387-24567045	PFN4 (-216869), ITSN2 (+20367)
chr3	27569085	27588012	18928	*	7.18	8.03	5.78	2.25	0.00337	0.0444	chr3:27569085-27588012	SLC4A7 (-80304), EOMES (+185440)
chr5	10550164	10560536	10373	*	5.42	6.37	3.56	2.81	0.00337	0.0444	chr5:10550164-10560536	ROPN1L (+113714), DAP (+206034)
chr3	111618309	111632873	14565	*	6.79	7.6	5.51	2.09	0.00337	0.0444	chr3:111618309-111632873	ABHD10 (-72291), PHLDB2 (+47564)
chr3	145868704	145885884	17181	*	8.05	8.74	7.12	1.62	0.00337	0.0444	chr3:145868704-145885884	PLOD2 (+1660)
chr3	118973045	118978441	5397	*	4.84	2.87	5.5	-2.63	0.00338	0.0445	chr3:118973045-118978441	ARHGAP31 (-37477), B4GALT4 (-16257)
chr3	149283091	149309969	26879	*	7.96	8.67	6.98	1.69	0.00339	0.0446	chr3:149283091-149309969	TM4SF4 (+104769), WWTR1 (+124530)
chr14	37904019	37909567	5549	*	2.31	0.3	2.98	-2.68	0.0034	0.0446	chr14:37904019-37909567	FOXA1 (+157446), MIPOL1 (+239638)
chr4	157886071	157899255	13185	*	7.35	8.02	6.47	1.55	0.0034	0.0446	chr4:157886071-157899255	PDGFC (-117)
chr1	214696653	214701218	4566	*	5.06	5.99	3.29	2.71	0.0034	0.0446	chr1:214696653-214701218	PTPN14 (+25630), SMYD2 (+244360)
chr19	11151489	11154564	3076	*	3.59	1.34	4.28	-2.94	0.00341	0.0447	chr19:11151489-11154564	LDLR (-47011), SMARCA4 (+81350)
chr2	216623139	216624509	1371	*	0.56	1.44	-0.94	2.38	0.00341	0.0447	chr2:216623139-216624509	FN1 (-322929), MREG (+254522)
chr6	34173354	34173941	588	*	0.42	1.26	-0.94	2.21	0.00341	0.0447	chr6:34173354-34173941	GRM4 (-59791), HMGA1 (-31002)
chr4	41308900	41310832	1933	*	3.02	0.78	3.71	-2.93	0.00343	0.0449	chr4:41308900-41310832	LIMCH1 (-52938), UCHL1 (+51016)
chr6	20815079	20816728	1650	*	2.5	3.45	0.62	2.83	0.00343	0.0449	chr6:20815079-20816728	SOX4 (-778068), CDKAL1 (+281216)
chr12	115179134	115180282	1149	*	0.15	-1.76	0.81	-2.57	0.00343	0.0449	chr12:115179134-115180282	TBX3 (-58313)
chr20	865389	865947	559	*	0.25	-1.76	0.91	-2.68	0.00344	0.0449	chr20:865389-865947	ANGPT4 (+31292), FAM110A (+51248)
chr2	220585565	220589834	4270	*	3.59	4.57	1.57	2.99	0.00344	0.045	chr2:220585565-220589834	SLC4A3 (+95408)
chr2	207974361	207977265	2905	*	2.36	3.19	1	2.19	0.00346	0.0452	chr2:207974361-207977265	KLF7 (+54856), CPO (+171535)
chr5	67663738	67667103	3366	*	3.27	4.15	1.77	2.37	0.00346	0.0452	chr5:67663738-67667103	SLC30A5 (-724052), PIK3R1 (+153873)
chr9	116444694	116445244	551	*	0.59	1.41	-0.71	2.12	0.00346	0.0452	chr9:116444694-116445244	ZNF618 (-193593), RGS3 (+237958)
chr3	30322818	30324628	1811	*	2.99	3.88	1.42	2.46	0.00346	0.0452	chr3:30322818-30324628	TGFBR2 (-324370)
chr12	95588025	95615495	27471	*	8.94	9.43	8.39	1.03	0.00347	0.0452	chr12:95588025-95615495	NR2C1 (-134281), FGD6 (+9480)
chr1	98377044	98377335	292	*	0.61	1.45	-0.77	2.21	0.00347	0.0452	chr1:98377044-98377335	DPYD (+9389)
chr20	25316651	25328297	11647	*	5.52	3.02	6.24	-3.22	0.00347	0.0452	chr20:25316651-25328297	ABHD12 (+49145), PYGB (+93769)
chr2	216329730	216331781	2052	*	2.38	3.3	0.71	2.58	0.00348	0.0453	chr2:216329730-216331781	FN1 (-29861), MREG (+547590)
chr2	122241538	122243890	2353	*	2.99	3.96	1.03	2.93	0.00348	0.0453	chr2:122241538-122243890	TFCP2L1 (-199931), CLASP1 (+164338)
chr7	101348064	101349255	1192	*	1.96	2.9	0.14	2.76	0.00349	0.0454	chr7:101348064-101349255	CUX1 (-110631), MYL10 (-76084)
chr5	142686428	142697093	10666	*	5.23	6.15	3.5	2.65	0.0035	0.0454	chr5:142686428-142697093	NR3C1 (+91493), ARHGAP26 (+541812)
chr17	62687465	62693140	5676	*	4.61	5.43	3.3	2.13	0.0035	0.0454	chr17:62687465-62693140	SMURF2 (-32117), LRRC37A3 (+224600)
chr10	112281741	112282726	986	*	0.82	1.64	-0.48	2.12	0.0035	0.0454	chr10:112281741-112282726	SMC3 (-45215), DUSP5 (+24638)
chr9	109640097	109660557	20461	*	6.81	7.75	5.02	2.72	0.00351	0.0456	chr9:109640097-109660557	RAD23B (-395233), ZNF462 (+24949)
chr12	66077560	66080260	2701	*	2.87	3.82	1.02	2.8	0.00351	0.0456	chr12:66077560-66080260	HMGA2 (-139001), MSRB3 (+406487)
chr14	95661263	95667041	5779	*	4.55	2.23	5.25	-3.02	0.00352	0.0456	chr14:95661263-95667041	DICER1 (-39805), CLMN (+122091)
chr22	45962056	45964101	2046	*	0.69	-1.07	1.32	-2.39	0.00352	0.0456	chr22:45962056-45964101	ATXN10 (-104600), FBLN1 (+64308)
chr2	121336348	121339314	2967	*	0.98	-1.07	1.65	-2.72	0.00352	0.0456	chr2:121336348-121339314	GLI2 (-212154), INHBB (+234112)
chr17	2617540	2618021	482	*	0.46	-1.76	1.15	-2.91	0.00352	0.0456	chr17:2617540-2618021	CLUH (-2467)
chr20	34621137	34625425	4289	*	4.05	4.93	2.53	2.4	0.00352	0.0456	chr20:34621137-34625425	EPB41L1 (-119391), CNBD2 (+66752)
chr17	37851380	37978681	127302	*	11.44	10.07	12.01	-1.93	0.00352	0.0456	chr17:37851380-37978681	GRB7 (+20007), IKZF3 (+105410)
chr6	42041582	42049066	7485	*	5.08	3.11	5.74	-2.63	0.00358	0.0463	chr6:42041582-42049066	GUCA1A (-77860), TAF8 (+27062)
chr10	52072522	52078438	5917	*	3.14	4.09	1.3	2.79	0.00359	0.0464	chr10:52072522-52078438	ASAH2 (-67110), SGMS1 (+308263)
chr3	170438680	170439785	1106	*	1	1.92	-0.7	2.61	0.00359	0.0464	chr3:170438680-170439785	SLC7A14 (-135370), RPL22L1 (+149039)
chr5	36677038	36691370	14333	*	7.14	7.79	6.3	1.49	0.0036	0.0464	chr5:36677038-36691370	NIPBL (-192657), SLC1A3 (+77747)
chr3	169787049	169789303	2255	*	0.49	-1.32	1.13	-2.45	0.00361	0.0465	chr3:169787049-169789303	GPR160 (+32459), PHC3 (+111359)
chr2	192519816	192523622	3807	*	3.81	4.72	2.13	2.59	0.00363	0.0469	chr2:192519816-192523622	NABP1 (-21539), MYO1B (+411604)
chr5	39230472	39234198	3727	*	3.8	4.74	1.97	2.77	0.00364	0.0469	chr5:39230472-39234198	RICTOR (-157825), FYB (+38424)
chr2	28800338	28812053	11716	*	6.28	7.11	4.91	2.21	0.00365	0.0471	chr2:28800338-28812053	PPP1CB (-168523), PLB1 (+87258)
chr6	12273376	12282845	9470	*	5.81	6.83	3.46	3.36	0.00366	0.0471	chr6:12273376-12282845	EDN1 (-12485), HIVEP1 (+265540)
chr20	43940484	43943231	2748	*	2.77	0.51	3.46	-2.95	0.00366	0.0471	chr20:43940484-43943231	MATN4 (-4689)
chr10	35239084	35248521	9438	*	5.87	4.07	6.5	-2.43	0.00367	0.0472	chr10:35239084-35248521	PARD3 (-139554), CUL2 (+119413)
chr1	95206902	95210919	4018	*	3.46	4.34	1.92	2.42	0.00369	0.0474	chr1:95206902-95210919	F3 (-201555), SLC44A3 (-76995)
chr2	220581672	220584450	2779	*	1.71	2.69	-0.32	3.01	0.00369	0.0474	chr2:220581672-220584450	SLC4A3 (+90769)
chr1	200888636	200891703	3068	*	1.01	-1.15	1.69	-2.84	0.0037	0.0474	chr1:200888636-200891703	C1orf106 (+26221), KIF21B (+102658)
chr2	24491161	24501026	9866	*	4.81	2.8	5.48	-2.68	0.0037	0.0474	chr2:24491161-24501026	PFN4 (-149747), ITSN2 (+87489)
chr19	50664986	50666447	1462	*	0.18	-1.76	0.84	-2.61	0.0037	0.0474	chr19:50664986-50666447	IZUMO2 (+735)
chr12	47628325	47633141	4817	*	5.15	6.06	3.44	2.62	0.0037	0.0475	chr12:47628325-47633141	AMIGO2 (-157085), RPAP3 (+469111)
chr3	101551869	101557284	5416	*	4.04	4.89	2.63	2.27	0.0037	0.0475	chr3:101551869-101557284	NFKBIZ (-13781), NXPE3 (+50333)
chr1	10586966	10591754	4789	*	5.2	6.1	3.62	2.48	0.00371	0.0475	chr1:10586966-10591754	PEX14 (+54416), CASZ1 (+267345)
chr14	21139161	21142711	3551	*	2.79	0.54	3.48	-2.95	0.00371	0.0475	chr14:21139161-21142711	OR6S1 (-31086), RNASE4 (-11323)
chr17	38322614	38343044	20431	*	8.1	6.73	8.67	-1.93	0.00371	0.0475	chr17:38322614-38343044	RAPGEFL1 (-1413)
chr5	158589075	158594403	5329	*	3.28	4.18	1.65	2.53	0.00372	0.0475	chr5:158589075-158594403	EBF1 (-64970), RNF145 (+45322)
chr17	39902245	39904761	2517	*	1.62	-0.5	2.3	-2.8	0.00372	0.0475	chr17:39902245-39904761	HAP1 (-12607), JUP (+39447)
chr19	52269576	52277051	7476	*	3.86	4.85	1.72	3.13	0.00372	0.0475	chr19:52269576-52277051	FPR3 (-25102), FPR2 (+7301)
chr13	99677706	99680640	2935	*	2.71	3.62	1.08	2.54	0.00372	0.0476	chr13:99677706-99680640	UBAC2 (-173855), DOCK9 (-48929)
chr13	99674640	99675567	928	*	0.72	1.58	-0.75	2.33	0.00373	0.0477	chr13:99674640-99675567	UBAC2 (-177924), DOCK9 (-44860)
chr1	203316445	203316805	361	*	0.6	-1.36	1.26	-2.61	0.00374	0.0478	chr1:203316445-203316805	FMOD (+3992), BTG2 (+41961)
chr13	97957617	97963695	6079	*	4.81	5.66	3.38	2.28	0.00376	0.0479	chr13:97957617-97963695	RAP2A (-125820), MBNL2 (+86047)
chr20	4422074	4427192	5119	*	5.68	6.73	3.1	3.63	0.00377	0.048	chr20:4422074-4427192	PRNP (-242249), ADRA1D (-194912)
chr12	117575184	117584971	9788	*	4.54	2.14	5.25	-3.11	0.00377	0.048	chr12:117575184-117584971	TESC (-42804), FBXO21 (+48183)
chr18	33999270	34001859	2590	*	2.51	3.46	0.68	2.78	0.00377	0.048	chr18:33999270-34001859	KIAA1328 (-408515), FHOD3 (+122888)
chr13	100098433	100099598	1166	*	1.26	-0.65	1.91	-2.56	0.00378	0.0481	chr13:100098433-100099598	GPR183 (-139357), TM9SF2 (-54655)
chr3	185465063	185465993	931	*	0.4	1.27	-1.06	2.33	0.0038	0.0483	chr3:185465063-185465993	IGF2BP2 (+77316), SENP2 (+161566)
[truncated: 2,973 more rows]

## Sheet: HOMER_FCneg_vs_FCpos
Motif Name	Consensus	P-value	Log P-value	q-value (Benjamini)	# of Target Sequences with Motif(of 965)	% of Target Sequences with Motif	# of Background Sequences with Motif(of 1037)	% of Background Sequences with Motif
Snail1(Zf)/LS174T-SNAIL1.HA-ChIP-Seq(GSE127183)/Homer	TRCACCTGCY	1e-14	-3.302e+01	0.0000	858.0	88.91%	824.3	79.48%
LXRE(NR),DR4/RAW-LXRb.biotin-ChIP-Seq(GSE21512)/Homer	RGGTTACTANAGGTCA	1e-13	-3.193e+01	0.0000	500.0	51.81%	411.4	39.67%
GRHL2(CP2)/HBE-GRHL2-ChIP-Seq(GSE46194)/Homer	AAACYKGTTWDACMRGTTTB	1e-12	-2.990e+01	0.0000	617.0	63.94%	541.5	52.22%
GATA(Zf),IR3/iTreg-Gata3-ChIP-Seq(GSE20898)/Homer	NNNNNBAGATAWYATCTVHN	1e-12	-2.976e+01	0.0000	447.0	46.32%	361.4	34.84%
Slug(Zf)/Mesoderm-Snai2-ChIP-Seq(GSE61475)/Homer	SNGCACCTGCHS	1e-11	-2.617e+01	0.0000	754.0	78.13%	707.2	68.19%
ETS:E-box(ETS,bHLH)/HPC7-Scl-ChIP-Seq(GSE22178)/Homer	AGGAARCAGCTG	1e-10	-2.369e+01	0.0000	247.0	25.60%	179.3	17.29%
ZEB2(Zf)/SNU398-ZEB2-ChIP-Seq(GSE103048)/Homer	GNMCAGGTGTGC	1e-10	-2.356e+01	0.0000	853.0	88.39%	836.8	80.69%
KLF14(Zf)/HEK293-KLF14.GFP-ChIP-Seq(GSE58341)/Homer	RGKGGGCGKGGC	1e-09	-2.189e+01	0.0000	885.0	91.71%	882.7	85.11%
Klf9(Zf)/GBM-Klf9-ChIP-Seq(GSE62211)/Homer	GCCACRCCCACY	1e-09	-2.172e+01	0.0000	507.0	52.54%	442.2	42.64%
Gata1(Zf)/K562-GATA1-ChIP-Seq(GSE18829)/Homer	SAGATAAGRV	1e-09	-2.156e+01	0.0000	700.0	72.54%	655.8	63.24%
Klf4(Zf)/mES-Klf4-ChIP-Seq(GSE11431)/Homer	GCCACACCCA	1e-09	-2.131e+01	0.0000	607.0	62.90%	551.2	53.15%
Foxa2(Forkhead)/Liver-Foxa2-ChIP-Seq(GSE25694)/Homer	CYTGTTTACWYW	1e-09	-2.095e+01	0.0000	781.0	80.93%	752.9	72.60%
THRa(NR)/C17.2-THRa-ChIP-Seq(GSE38347)/Homer	GGTCANYTGAGGWCA	1e-08	-2.049e+01	0.0000	760.0	78.76%	728.1	70.21%
PAX5(Paired,Homeobox),condensed/GM12878-PAX5-ChIP-Seq(GSE32465)/Homer	GTCACGCTCSCTGM	1e-08	-2.011e+01	0.0000	261.0	27.05%	199.8	19.27%
ETV4(ETS)/HepG2-ETV4-ChIP-Seq(ENCODE)/Homer	ACCGGAAGTG	1e-08	-1.915e+01	0.0000	783.0	81.14%	759.6	73.24%
NPAS2(bHLH)/Liver-NPAS2-ChIP-Seq(GSE39860)/Homer	KCCACGTGAC	1e-08	-1.903e+01	0.0000	838.0	86.84%	827.7	79.81%
E2A(bHLH)/proBcell-E2A-ChIP-Seq(GSE21978)/Homer	DNRCAGCTGY	1e-08	-1.869e+01	0.0000	910.0	94.30%	924.0	89.10%
KLF1(Zf)/HUDEP2-KLF1-CutnRun(GSE136251)/Homer	VDGGGYGGGGCY	1e-08	-1.866e+01	0.0000	750.0	77.72%	721.5	69.58%
GABPA(ETS)/Jurkat-GABPa-ChIP-Seq(GSE17954)/Homer	RACCGGAAGT	1e-08	-1.852e+01	0.0000	759.0	78.65%	732.8	70.66%
Gata2(Zf)/K562-GATA2-ChIP-Seq(GSE18829)/Homer	BBCTTATCTS	1e-07	-1.832e+01	0.0000	727.0	75.34%	695.8	67.10%
Foxa3(Forkhead)/Liver-Foxa3-ChIP-Seq(GSE77670)/Homer	BSNTGTTTACWYWGN	1e-07	-1.827e+01	0.0000	570.0	59.07%	519.4	50.09%
ELF3(ETS)/PDAC-ELF3-ChIP-Seq(GSE64557)/Homer	ANCAGGAAGT	1e-07	-1.793e+01	0.0000	750.0	77.72%	723.6	69.78%
GLIS3(Zf)/Thyroid-Glis3.GFP-ChIP-Seq(GSE103297)/Homer	CTCCCTGGGAGGCCN	1e-07	-1.757e+01	0.0000	907.0	93.99%	921.7	88.88%
MafF(bZIP)/HepG2-MafF-ChIP-Seq(GSE31477)/Homer	HWWGTCAGCAWWTTT	1e-07	-1.749e+01	0.0000	578.0	59.90%	530.4	51.14%
KLF3(Zf)/MEF-Klf3-ChIP-Seq(GSE44748)/Homer	NRGCCCCRCCCHBNN	1e-07	-1.731e+01	0.0000	623.0	64.56%	580.9	56.01%
E2A(bHLH),near_PU.1/Bcell-PU.1-ChIP-Seq(GSE21512)/Homer	NVCACCTGBN	1e-07	-1.727e+01	0.0000	908.0	94.09%	924.0	89.09%
Hnf1(Homeobox)/Liver-Foxa2-Chip-Seq(GSE25694)/Homer	GGTTAAWCATTAA	1e-07	-1.673e+01	0.0000	379.0	39.27%	323.6	31.21%
ZNF519(Zf)/HEK293-ZNF519.GFP-ChIP-Seq(GSE58341)/Homer	GAGSCCGAGC	1e-07	-1.665e+01	0.0000	350.0	36.27%	294.4	28.38%
Pax8(Paired,Homeobox)/Thyroid-Pax8-ChIP-Seq(GSE26938)/Homer	GTCATGCHTGRCTGS	1e-07	-1.616e+01	0.0000	566.0	58.65%	521.5	50.29%
RORg(NR)/Liver-Rorc-ChIP-Seq(GSE101115)/Homer	WAABTAGGTCAV	1e-06	-1.608e+01	0.0000	260.0	26.94%	207.5	20.01%
HEB(bHLH)/mES-Heb-ChIP-Seq(GSE53233)/Homer	VCAGCTGBNN	1e-06	-1.602e+01	0.0000	928.0	96.17%	954.9	92.08%
FOXA1(Forkhead)/LNCAP-FOXA1-ChIP-Seq(GSE27824)/Homer	WAAGTAAACA	1e-06	-1.579e+01	0.0000	868.0	89.95%	873.5	84.23%
Fox:Ebox(Forkhead,bHLH)/Panc1-Foxa2-ChIP-Seq(GSE47459)/Homer	NNNVCTGWGYAAACASN	1e-06	-1.577e+01	0.0000	802.0	83.11%	791.3	76.30%
GATA(Zf),IR4/iTreg-Gata3-ChIP-Seq(GSE20898)/Homer	NAGATWNBNATCTNN	1e-06	-1.541e+01	0.0000	228.0	23.63%	178.6	17.22%
FOXK2(Forkhead)/U2OS-FOXK2-ChIP-Seq(E-MTAB-2204)/Homer	SCHTGTTTACAT	1e-06	-1.539e+01	0.0000	717.0	74.30%	692.3	66.76%
EKLF(Zf)/Erythrocyte-Klf1-ChIP-Seq(GSE20478)/Homer	NWGGGTGTGGCY	1e-06	-1.534e+01	0.0000	469.0	48.60%	420.3	40.53%
ELF5(ETS)/T47D-ELF5-ChIP-Seq(GSE30407)/Homer	ACVAGGAAGT	1e-06	-1.505e+01	0.0000	736.0	76.27%	715.6	69.01%
FOXM1(Forkhead)/MCF7-FOXM1-ChIP-Seq(GSE72977)/Homer	TRTTTACTTW	1e-06	-1.505e+01	0.0000	850.0	88.08%	852.4	82.19%
FOXA1(Forkhead)/MCF7-FOXA1-ChIP-Seq(GSE26831)/Homer	WAAGTAAACA	1e-06	-1.495e+01	0.0000	845.0	87.56%	846.4	81.61%
TR4(NR),DR1/Hela-TR4-ChIP-Seq(GSE24685)/Homer	GAGGTCAAAGGTCA	1e-06	-1.491e+01	0.0000	256.0	26.53%	206.3	19.90%
RORgt(NR)/EL4-RORgt.Flag-ChIP-Seq(GSE56019)/Homer	AAYTAGGTCA	1e-06	-1.483e+01	0.0000	316.0	32.75%	265.8	25.63%
RORgt(NR)/EL4-RORgt.Flag-ChIP-Seq(GSE56019)/Homer	AAYTAGGTCA	1e-06	-1.483e+01	0.0000	316.0	32.75%	265.8	25.63%
GLI3(Zf)/Limb-GLI3-ChIP-Chip(GSE11077)/Homer	CGTGGGTGGTCC	1e-06	-1.468e+01	0.0000	276.0	28.60%	227.0	21.89%
VDR(NR),DR3/GM10855-VDR+vitD-ChIP-Seq(GSE22484)/Homer	ARAGGTCANWGAGTTCANNN	1e-06	-1.438e+01	0.0000	423.0	43.83%	375.9	36.25%
Sp5(Zf)/mES-Sp5.Flag-ChIP-Seq(GSE72989)/Homer	RGKGGGCGGAGC	1e-06	-1.417e+01	0.0000	750.0	77.72%	734.1	70.79%
Foxf1(Forkhead)/Lung-Foxf1-ChIP-Seq(GSE77951)/Homer	WWATRTAAACAN	1e-05	-1.371e+01	0.0000	817.0	84.66%	815.6	78.64%
FOXA1:AR(Forkhead,NR)/LNCAP-AR-ChIP-Seq(GSE27824)/Homer	AGTAAACAAAAAAGAACAND	1e-05	-1.356e+01	0.0000	276.0	28.60%	229.3	22.11%
Unknown-ESC-element(?)/mES-Nanog-ChIP-Seq(GSE11724)/Homer	CACAGCAGGGGG	1e-05	-1.351e+01	0.0000	640.0	66.32%	611.9	59.00%
Bcl11a(Zf)/HSPC-BCL11A-ChIP-Seq(GSE104676)/Homer	TYTGACCASWRG	1e-05	-1.348e+01	0.0000	809.0	83.83%	806.1	77.73%
GATA3(Zf),DR4/iTreg-Gata3-ChIP-Seq(GSE20898)/Homer	AGATGKDGAGATAAG	1e-05	-1.343e+01	0.0000	249.0	25.80%	203.4	19.61%
Srebp2(bHLH)/HepG2-Srebp2-ChIP-Seq(GSE31477)/Homer	CGGTCACSCCAC	1e-05	-1.321e+01	0.0000	429.0	44.46%	385.7	37.19%
STAT6(Stat)/CD4-Stat6-ChIP-Seq(GSE22104)/Homer	ABTTCYYRRGAA	1e-05	-1.321e+01	0.0000	657.0	68.08%	631.9	60.93%
Zic3(Zf)/mES-Zic3-ChIP-Seq(GSE37889)/Homer	GGCCYCCTGCTGDGH	1e-05	-1.307e+01	0.0000	597.0	61.87%	565.2	54.50%
PAX5(Paired,Homeobox)/GM12878-PAX5-ChIP-Seq(GSE32465)/Homer	GCAGCCAAGCRTGACH	1e-05	-1.282e+01	0.0000	577.0	59.79%	544.4	52.49%
OCT:OCT(POU,Homeobox)/NPC-Brn1-ChIP-Seq(GSE35496)/Homer	ATGAATATTCATGAG	1e-05	-1.273e+01	0.0000	28.0	2.90%	11.1	1.07%
Gata6(Zf)/HUG1N-GATA6-ChIP-Seq(GSE51936)/Homer	YCTTATCTBN	1e-05	-1.261e+01	0.0000	806.0	83.52%	806.0	77.72%
DMRT1(DM)/Testis-DMRT1-ChIP-Seq(GSE64892)/Homer	TWGHWACAWTGTWDC	1e-05	-1.259e+01	0.0000	486.0	50.36%	447.2	43.12%
ERE(NR),IR3/MCF7-ERa-ChIP-Seq(Unpublished)/Homer	VAGGTCACNSTGACC	1e-05	-1.249e+01	0.0000	442.0	45.80%	401.3	38.69%
FOXP1(Forkhead)/H9-FOXP1-ChIP-Seq(GSE31006)/Homer	NYYTGTTTACHN	1e-05	-1.245e+01	0.0000	643.0	66.63%	618.8	59.67%
FoxL2(Forkhead)/Ovary-FoxL2-ChIP-Seq(GSE60858)/Homer	WWTRTAAACAVG	1e-05	-1.227e+01	0.0000	790.0	81.87%	787.1	75.90%
FoxD3(forkhead)/ZebrafishEmbryo-Foxd3.biotin-ChIP-seq(GSE106676)/Homer	TGTTTAYTTAGC	1e-05	-1.209e+01	0.0000	808.0	83.73%	809.7	78.08%
ZNF341(Zf)/EBV-ZNF341-ChIP-Seq(GSE113194)/Homer	GGAACAGCCG	1e-05	-1.198e+01	0.0000	663.0	68.70%	642.3	61.94%
PRDM15(Zf)/ESC-Prdm15-ChIP-Seq(GSE73694)/Homer	YCCDNTCCAGGTTTT	1e-05	-1.196e+01	0.0000	806.0	83.52%	807.8	77.89%
Srebp1a(bHLH)/HepG2-Srebp1a-ChIP-Seq(GSE31477)/Homer	RTCACSCCAY	1e-05	-1.195e+01	0.0000	498.0	51.61%	462.6	44.60%
Ascl2(bHLH)/ESC-Ascl2-ChIP-Seq(GSE97712)/Homer	SSRGCAGCTGCH	1e-05	-1.180e+01	0.0001	859.0	89.02%	872.6	84.15%
SCRT1(Zf)/HEK293-SCRT1.eGFP-ChIP-Seq(Encode)/Homer	GCAACAGGTG	1e-05	-1.174e+01	0.0001	555.0	57.51%	524.5	50.57%
Six4(Homeobox)/MCF7-SIX4-ChIP-Seq(Encode)/Homer	TGWAAYCTGABACCB	1e-05	-1.154e+01	0.0001	161.0	16.68%	124.5	12.00%
DMRT6(DM)/Testis-DMRT6-ChIP-Seq(GSE60440)/Homer	YDGHTACAWTGTADC	0.0001	-1.143e+01	0.0001	426.0	44.15%	388.4	37.45%
ZNF675(Zf)/HEK293-ZNF675.GFP-ChIP-Seq(GSE58341)/Homer	ARGAGGMCAAAATGW	0.0001	-1.128e+01	0.0001	346.0	35.85%	306.7	29.58%
OCT4-SOX2-TCF-NANOG(POU,Homeobox,HMG)/mES-Oct4-ChIP-Seq(GSE11431)/Homer	ATTTGCATAACAATG	0.0001	-1.122e+01	0.0001	408.0	42.28%	370.9	35.76%
Foxo3(Forkhead)/U2OS-Foxo3-ChIP-Seq(E-MTAB-2701)/Homer	DGTAAACA	0.0001	-1.116e+01	0.0001	757.0	78.45%	752.4	72.55%
THRb(NR)/HepG2-THRb.Flag-ChIP-Seq(Encode)/Homer	GGTCACCTGAGGTCA	0.0001	-1.116e+01	0.0001	763.0	79.07%	759.4	73.23%
Ptf1a(bHLH)/Panc1-Ptf1a-ChIP-Seq(GSE47459)/Homer	ACAGCTGTTN	0.0001	-1.115e+01	0.0001	948.0	98.24%	993.1	95.76%
bHLHE41(bHLH)/proB-Bhlhe41-ChIP-Seq(GSE93764)/Homer	KCACGTGMCN	0.0001	-1.093e+01	0.0001	799.0	82.80%	802.8	77.41%
E2F(E2F)/Hela-CellCycle-Expression/Homer	TTSGCGCGAAAA	0.0001	-1.088e+01	0.0001	56.0	5.80%	33.3	3.21%
BORIS(Zf)/K562-CTCFL-ChIP-Seq(GSE32465)/Homer	CNNBRGCGCCCCCTGSTGGC	0.0001	-1.085e+01	0.0001	269.0	27.88%	231.0	22.27%
Ascl1(bHLH)/NeuralTubes-Ascl1-ChIP-Seq(GSE55840)/Homer	NNVVCAGCTGBN	0.0001	-1.081e+01	0.0001	887.0	91.92%	910.1	87.76%
RAR:RXR(NR),DR0/ES-RAR-ChIP-Seq(GSE56893)/Homer	AGGTCAAGGTCA	0.0001	-1.065e+01	0.0001	337.0	34.92%	299.6	28.89%
E2F7(E2F)/Hela-E2F7-ChIP-Seq(GSE32673)/Homer	VDTTTCCCGCCA	0.0001	-1.054e+01	0.0001	167.0	17.31%	132.1	12.73%
Pax7(Paired,Homeobox)/Myoblast-Pax7-ChIP-Seq(GSE25064)/Homer	TAATCAATTA	0.0001	-1.052e+01	0.0001	298.0	30.88%	260.5	25.12%
ERG(ETS)/VCaP-ERG-ChIP-Seq(GSE14097)/Homer	ACAGGAAGTG	0.0001	-1.047e+01	0.0002	876.0	90.78%	897.1	86.50%
Six1(Homeobox)/Myoblast-Six1-ChIP-Chip(GSE20150)/Homer	GKVTCADRTTWC	0.0001	-1.045e+01	0.0002	454.0	47.05%	421.9	40.69%
Tcf3(HMG)/mES-Tcf3-ChIP-Seq(GSE11724)/Homer	ASWTCAAAGG	0.0001	-1.031e+01	0.0002	444.0	46.01%	411.9	39.72%
SPDEF(ETS)/VCaP-SPDEF-ChIP-Seq(SRA014231)/Homer	ASWTCCTGBT	0.0001	-1.026e+01	0.0002	792.0	82.07%	796.8	76.83%
Foxh1(Forkhead)/hESC-FOXH1-ChIP-Seq(GSE29422)/Homer	NNTGTGGATTSS	0.0001	-1.022e+01	0.0002	691.0	71.61%	680.9	65.66%
Tcf12(bHLH)/GM12878-Tcf12-ChIP-Seq(GSE32465)/Homer	VCAGCTGYTG	0.0001	-9.998e+00	0.0002	756.0	78.34%	755.3	72.83%
ELF1(ETS)/Jurkat-ELF1-ChIP-Seq(SRA014231)/Homer	AVCCGGAAGT	0.0001	-9.952e+00	0.0002	544.0	56.37%	519.4	50.08%
Maz(Zf)/HepG2-Maz-ChIP-Seq(GSE31477)/Homer	GGGGGGGG	0.0001	-9.621e+00	0.0003	740.0	76.68%	738.2	71.18%
IRF3(IRF)/BMDM-Irf3-ChIP-Seq(GSE67343)/Homer	AGTTTCAKTTTC	0.0001	-9.553e+00	0.0004	536.0	55.54%	512.8	49.45%
Sp2(Zf)/HEK293-Sp2.eGFP-ChIP-Seq(Encode)/Homer	YGGCCCCGCCCC	0.0001	-9.539e+00	0.0004	822.0	85.18%	834.5	80.47%
Hand2(bHLH)/Mesoderm-Hand2-ChIP-Seq(GSE61475)/Homer	TGACANARRCCAGRC	0.0001	-9.518e+00	0.0004	603.0	62.49%	585.4	56.45%
PAX6(Paired,Homeobox)/Forebrain-Pax6-ChIP-Seq(GSE66961)/Homer	NGTGTTCAVTSAAGCGKAAA	0.0001	-9.496e+00	0.0004	215.0	22.28%	182.0	17.55%
NF1:FOXA1(CTF,Forkhead)/LNCAP-FOXA1-ChIP-Seq(GSE27824)/Homer	WNTGTTTRYTTTGGCA	0.0001	-9.479e+00	0.0004	162.0	16.79%	130.5	12.59%
Pknox1(Homeobox)/ES-Prep1-ChIP-Seq(GSE63282)/Homer	SCTGTCAVTCAV	0.0001	-9.476e+00	0.0004	418.0	43.32%	387.5	37.37%
Nr5a2(NR)/mES-Nr5a2-ChIP-Seq(GSE19019)/Homer	BTCAAGGTCA	0.0001	-9.468e+00	0.0004	621.0	64.35%	605.1	58.34%
EHF(ETS)/LoVo-EHF-ChIP-Seq(GSE49402)/Homer	AVCAGGAAGT	0.0001	-9.297e+00	0.0004	857.0	88.81%	877.4	84.60%
RORa(NR)/Liver-Rora-ChIP-Seq(GSE101115)/Homer	AAWCTAGGTCARDNN	0.001	-9.089e+00	0.0005	350.0	36.27%	318.4	30.70%
CLOCK(bHLH)/Liver-Clock-ChIP-Seq(GSE39860)/Homer	GHCACGTG	0.001	-9.048e+00	0.0005	582.0	60.31%	564.2	54.40%
Sp1(Zf)/Promoter/Homer	GGCCCCGCCCCC	0.001	-9.041e+00	0.0005	283.0	29.33%	250.1	24.12%
KLF5(Zf)/LoVo-KLF5-ChIP-Seq(GSE49402)/Homer	DGGGYGKGGC	0.001	-9.013e+00	0.0005	823.0	85.28%	837.7	80.78%
Pbx3(Homeobox)/GM12878-PBX3-ChIP-Seq(GSE32465)/Homer	SCTGTCAMTCAN	0.001	-8.942e+00	0.0006	435.0	45.08%	407.7	39.31%
HRE(HSF)/HepG2-HSF1-ChIP-Seq(GSE31477)/Homer	BSTTCTRGAABVTTCYAGAA	0.001	-8.908e+00	0.0006	321.0	33.26%	289.3	27.89%
ZNF415(Zf)/HEK293-ZNF415.GFP-ChIP-Seq(GSE58341)/Homer	GRTGMTRGAGCC	0.001	-8.874e+00	0.0006	606.0	62.80%	591.1	57.00%
CEBP:CEBP(bZIP)/MEF-Chop-ChIP-Seq(GSE35681)/Homer	NTNATGCAAYMNNHTGMAAY	0.001	-8.868e+00	0.0006	408.0	42.28%	379.9	36.63%
Elk1(ETS)/Hela-Elk1-ChIP-Seq(GSE31477)/Homer	HACTTCCGGY	0.001	-8.648e+00	0.0007	538.0	55.75%	518.5	50.00%
KLF6(Zf)/PDAC-KLF6-ChIP-Seq(GSE64557)/Homer	MKGGGYGTGGCC	0.001	-8.597e+00	0.0008	767.0	79.48%	773.9	74.62%
Rfx5(HTH)/GM12878-Rfx5-ChIP-Seq(GSE31477)/Homer	SCCTAGCAACAG	0.001	-8.369e+00	0.0010	494.0	51.19%	472.2	45.54%
ETV1(ETS)/GIST48-ETV1-ChIP-Seq(GSE22441)/Homer	AACCGGAAGT	0.001	-8.345e+00	0.0010	842.0	87.25%	862.9	83.20%
Gli2(Zf)/GM2-Gli2-ChIP-Chip(GSE112702)/Homer	YSTGGGTGGTCT	0.001	-8.331e+00	0.0010	460.0	47.67%	436.4	42.08%
STAT6(Stat)/Macrophage-Stat6-ChIP-Seq(GSE38377)/Homer	TTCCKNAGAA	0.001	-8.327e+00	0.0010	632.0	65.49%	622.9	60.07%
SF1(NR)/H295R-Nr5a1-ChIP-Seq(GSE44220)/Homer	CAAGGHCANV	0.001	-8.299e+00	0.0010	611.0	63.32%	599.4	57.80%
HNF1b(Homeobox)/PDAC-HNF1B-ChIP-Seq(GSE64557)/Homer	GTTAATNATTAA	0.001	-8.262e+00	0.0010	396.0	41.04%	369.9	35.67%
PPARE(NR),DR1/3T3L1-Pparg-ChIP-Seq(GSE13511)/Homer	TGACCTTTGCCCCA	0.001	-8.249e+00	0.0010	790.0	81.87%	801.9	77.33%
Mef2c(MADS)/GM12878-Mef2c-ChIP-Seq(GSE32465)/Homer	DCYAAAAATAGM	0.001	-8.215e+00	0.0010	783.0	81.14%	793.1	76.48%
Tlx?(NR)/NPC-H3K4me1-ChIP-Seq(GSE16256)/Homer	CTGGCAGSCTGCCA	0.001	-8.180e+00	0.0011	573.0	59.38%	558.0	53.81%
RXR(NR),DR1/3T3L1-RXR-ChIP-Seq(GSE13511)/Homer	TAGGGCAAAGGTCA	0.001	-8.160e+00	0.0011	794.0	82.28%	806.4	77.76%
ETS1(ETS)/Jurkat-ETS1-ChIP-Seq(GSE17954)/Homer	ACAGGAAGTG	0.001	-8.094e+00	0.0011	780.0	80.83%	790.1	76.18%
HINFP(Zf)/K562-HINFP.eGFP-ChIP-Seq(Encode)/Homer	TWVGGTCCGC	0.001	-7.991e+00	0.0013	204.0	21.14%	175.7	16.94%
PU.1:IRF8(ETS:IRF)/pDC-Irf8-ChIP-Seq(GSE66899)/Homer	GGAAGTGAAAST	0.001	-7.861e+00	0.0014	402.0	41.66%	377.7	36.42%
ZNF669(Zf)/HEK293-ZNF669.GFP-ChIP-Seq(GSE58341)/Homer	GARTGGTCATCGCCC	0.001	-7.850e+00	0.0014	151.0	15.65%	124.5	12.00%
GFX(?)/Promoter/Homer	ATTCTCGCGAGA	0.001	-7.782e+00	0.0015	20.0	2.07%	9.4	0.91%
EWS:ERG-fusion(ETS)/CADO_ES1-EWS:ERG-ChIP-Seq(SRA014231)/Homer	ATTTCCTGTN	0.001	-7.605e+00	0.0018	739.0	76.58%	745.7	71.91%
Etv2(ETS)/ES-ER71-ChIP-Seq(GSE59402)/Homer	NNAYTTCCTGHN	0.001	-7.579e+00	0.0018	773.0	80.10%	784.0	75.60%
Oct2(POU,Homeobox)/Bcell-Oct2-ChIP-Seq(GSE21512)/Homer	ATATGCAAAT	0.001	-7.547e+00	0.0019	538.0	55.75%	523.4	50.47%
HRE(HSF)/Striatum-HSF1-ChIP-Seq(GSE38000)/Homer	TTCTAGAABNTTCTA	0.001	-7.518e+00	0.0019	431.0	44.66%	409.2	39.46%
Brachyury(T-box)/Mesoendoderm-Brachyury-ChIP-exo(GSE54963)/Homer	ANTTMRCASBNNNGTGYKAAN	0.001	-7.506e+00	0.0019	495.0	51.30%	477.8	46.07%
USF1(bHLH)/GM12878-Usf1-ChIP-Seq(GSE32465)/Homer	SGTCACGTGR	0.001	-7.497e+00	0.0019	535.0	55.44%	520.1	50.15%
E2F4(E2F)/K562-E2F4-ChIP-Seq(GSE31477)/Homer	GGCGGGAAAH	0.001	-7.445e+00	0.0020	383.0	39.69%	359.3	34.64%
ZNF165(Zf)/WHIM12-ZNF165-ChIP-Seq(GSE65937)/Homer	AAGGKGRCGCAGGCA	0.001	-7.434e+00	0.0020	278.0	28.81%	251.0	24.20%
NeuroD1(bHLH)/Islet-NeuroD1-ChIP-Seq(GSE30298)/Homer	GCCATCTGTT	0.001	-7.404e+00	0.0021	725.0	75.13%	730.8	70.47%
TCFL2(HMG)/K562-TCF7L2-ChIP-Seq(GSE29196)/Homer	ACWTCAAAGG	0.001	-7.389e+00	0.0021	208.0	21.55%	181.9	17.54%
Barx1(Homeobox)/Stomach-Barx1.3xFlag-ChIP-Seq(GSE69483)/Homer	AAACMATTAN	0.001	-7.279e+00	0.0023	653.0	67.67%	650.3	62.70%
IRF1(IRF)/PBMC-IRF1-ChIP-Seq(GSE43036)/Homer	GAAAGTGAAAGT	0.001	-7.206e+00	0.0025	326.0	33.78%	301.8	29.10%
Elf4(ETS)/BMDM-Elf4-ChIP-Seq(GSE88699)/Homer	ACTTCCKGKT	0.001	-7.132e+00	0.0026	787.0	81.55%	802.2	77.35%
PBX1(Homeobox)/MCF7-PBX1-ChIP-Seq(GSE28007)/Homer	GSCTGTCACTCA	0.001	-7.131e+00	0.0026	200.0	20.73%	174.8	16.85%
GRE(NR),IR3/RAW264.7-GRE-ChIP-Seq(Unpublished)/Homer	VAGRACAKWCTGTYC	0.001	-7.120e+00	0.0026	415.0	43.01%	394.0	37.99%
CTCF(Zf)/CD4+-CTCF-ChIP-Seq(Barski_et_al.)/Homer	AYAGTGCCMYCTRGTGGCCA	0.001	-7.105e+00	0.0026	210.0	21.76%	184.1	17.75%
Cdx2(Homeobox)/mES-Cdx2-ChIP-Seq(GSE14586)/Homer	GYMATAAAAH	0.001	-7.098e+00	0.0026	752.0	77.93%	762.8	73.55%
Pax7(Paired,Homeobox),long/Myoblast-Pax7-ChIP-Seq(GSE25064)/Homer	TAATCHGATTAC	0.001	-7.075e+00	0.0027	100.0	10.36%	79.0	7.61%
DUX4(Homeobox)/Myoblasts-DUX4.V5-ChIP-Seq(GSE75791)/Homer	NWTAAYCYAATCAWN	0.001	-7.069e+00	0.0027	161.0	16.68%	136.0	13.12%
Dlx3(Homeobox)/Kerainocytes-Dlx3-ChIP-Seq(GSE89884)/Homer	NDGTAATTAC	0.001	-7.016e+00	0.0028	727.0	75.34%	734.3	70.81%
Myf5(bHLH)/GM-Myf5-ChIP-Seq(GSE24852)/Homer	BAACAGCTGT	0.001	-6.973e+00	0.0029	676.0	70.05%	677.6	65.34%
Tbx21(T-box)/GM12878-TBX21-ChIP-Seq(Encode)/Homer	AGGTGTGAAA	0.001	-6.959e+00	0.0029	842.0	87.25%	867.1	83.61%
ZEB1(Zf)/PDAC-ZEB1-ChIP-Seq(GSE64557)/Homer	VCAGGTRDRY	0.001	-6.929e+00	0.0030	917.0	95.03%	959.5	92.52%
ETS(ETS)/Promoter/Homer	AACCGGAAGT	0.01	-6.876e+00	0.0031	412.0	42.69%	392.3	37.83%
Gata4(Zf)/Heart-Gata4-ChIP-Seq(GSE35151)/Homer	NBWGATAAGR	0.01	-6.851e+00	0.0032	817.0	84.66%	838.3	80.84%
Mef2a(MADS)/HL1-Mef2a.biotin-ChIP-Seq(GSE21529)/Homer	CYAAAAATAG	0.01	-6.802e+00	0.0033	764.0	79.17%	777.3	74.95%
Mef2d(MADS)/Retina-Mef2d-ChIP-Seq(GSE61391)/Homer	GCTATTTTTAGC	0.01	-6.758e+00	0.0035	455.0	47.15%	438.0	42.24%
Fli1(ETS)/CD8-FLI-ChIP-Seq(GSE20898)/Homer	NRYTTCCGGH	0.01	-6.649e+00	0.0038	780.0	80.83%	796.2	76.77%
BMAL1(bHLH)/Liver-Bmal1-ChIP-Seq(GSE39860)/Homer	GNCACGTG	0.01	-6.617e+00	0.0039	894.0	92.64%	931.5	89.82%
Mouse_Recombination_Hotspot(Zf)/Testis-DMC1-ChIP-Seq(GSE24438)/Homer	ACTYKNATTCGTGNTACTTC	0.01	-6.571e+00	0.0041	206.0	21.35%	182.4	17.59%
LRF(Zf)/Erythroblasts-ZBTB7A-ChIP-Seq(GSE74977)/Homer	AAGACCCYYN	0.01	-6.524e+00	0.0042	821.0	85.08%	844.7	81.45%
TEAD2(TEA)/Py2T-Tead2-ChIP-Seq(GSE55709)/Homer	CCWGGAATGY	0.01	-6.493e+00	0.0044	682.0	70.67%	686.9	66.23%
DLX5(Homeobox)/BasalGanglia-Dlx5-ChIP-seq(GSE124936)/Homer	SSTAATTA	0.01	-6.491e+00	0.0044	754.0	78.13%	767.3	73.99%
FXR(NR),IR1/Liver-FXR-ChIP-Seq(Chong_et_al.)/Homer	AGGTCANTGACCTB	0.01	-6.490e+00	0.0044	560.0	58.03%	552.1	53.24%
Gfi1b(Zf)/HPC7-Gfi1b-ChIP-Seq(GSE22178)/Homer	MAATCACTGC	0.01	-6.456e+00	0.0044	781.0	80.93%	798.7	77.02%
Npas4(bHLH)/Neuron-Npas4-ChIP-Seq(GSE127793)/Homer	NHRTCACGACDN	0.01	-6.449e+00	0.0044	722.0	74.82%	731.3	70.52%
RFX(HTH)/K562-RFX3-ChIP-Seq(SRA012198)/Homer	CGGTTGCCATGGCAAC	0.01	-6.429e+00	0.0045	132.0	13.68%	110.4	10.64%
c-Myc(bHLH)/mES-cMyc-ChIP-Seq(GSE11431)/Homer	VVCCACGTGG	0.01	-6.420e+00	0.0045	579.0	60.00%	573.3	55.28%
EWS:FLI1-fusion(ETS)/SK_N_MC-EWS:FLI1-ChIP-Seq(SRA014231)/Homer	VACAGGAAAT	0.01	-6.403e+00	0.0046	621.0	64.35%	619.4	59.73%
Hoxd10(Homeobox)/ChickenMSG-Hoxd10.Flag-ChIP-Seq(GSE86088)/Homer	GGCMATGAAA	0.01	-6.290e+00	0.0051	833.0	86.32%	859.3	82.86%
HNF4a(NR),DR1/HepG2-HNF4a-ChIP-Seq(GSE25021)/Homer	CARRGKBCAAAGTYCA	0.01	-6.277e+00	0.0051	593.0	61.45%	589.6	56.85%
Tcf21(bHLH)/ArterySmoothMuscle-Tcf21-ChIP-Seq(GSE61369)/Homer	NAACAGCTGG	0.01	-6.247e+00	0.0052	753.0	78.03%	767.8	74.04%
NPAS(bHLH)/Liver-NPAS-ChIP-Seq(GSE39860)/Homer	NVCACGTG	0.01	-6.154e+00	0.0057	868.0	89.95%	902.0	86.97%
Smad2(MAD)/ES-SMAD2-ChIP-Seq(GSE29422)/Homer	CTGTCTGG	0.01	-6.115e+00	0.0059	846.0	87.67%	875.3	84.41%
ZNF322(Zf)/HEK293-ZNF322.GFP-ChIP-Seq(GSE58341)/Homer	GAGCCTGGTACTGWGCCTGR	0.01	-6.108e+00	0.0059	481.0	49.84%	469.2	45.25%
Max(bHLH)/K562-Max-ChIP-Seq(GSE31477)/Homer	RCCACGTGGYYN	0.01	-6.076e+00	0.0061	663.0	68.70%	667.0	64.32%
ZNF711(Zf)/SHSY5Y-ZNF711-ChIP-Seq(GSE20673)/Homer	AGGCCTAG	0.01	-5.992e+00	0.0065	875.0	90.67%	910.1	87.76%
NF1(CTF)/LNCAP-NF1-ChIP-Seq(Unpublished)/Homer	CYTGGCABNSTGCCAR	0.01	-5.893e+00	0.0072	570.0	59.07%	566.4	54.62%
Oct4:Sox17(POU,Homeobox,HMG)/F9-Sox17-ChIP-Seq(GSE44553)/Homer	CCATTGTATGCAAAT	0.01	-5.811e+00	0.0077	341.0	35.34%	323.2	31.17%
ZSCAN22(Zf)/HEK293-ZSCAN22.GFP-ChIP-Seq(GSE58341)/Homer	SMCAGTCWGAKGGAGGAGGC	0.01	-5.810e+00	0.0077	209.0	21.66%	188.4	18.16%
NFAT:AP1(RHD,bZIP)/Jurkat-NFATC1-ChIP-Seq(Jolma_et_al.)/Homer	SARTGGAAAAWRTGAGTCAB	0.01	-5.802e+00	0.0077	385.0	39.90%	369.2	35.61%
Oct11(POU,Homeobox)/NCIH1048-POU2F3-ChIP-seq(GSE115123)/Homer	GATTTGCATA	0.01	-5.746e+00	0.0081	536.0	55.54%	530.1	51.11%
Rfx1(HTH)/NPC-H3K4me1-ChIP-Seq(GSE16256)/Homer	KGTTGCCATGGCAA	0.01	-5.703e+00	0.0084	352.0	36.48%	335.9	32.39%
HNF6(Homeobox)/Liver-Hnf6-ChIP-Seq(ERP000394)/Homer	NTATYGATCH	0.01	-5.624e+00	0.0091	640.0	66.32%	644.5	62.14%
MyoG(bHLH)/C2C12-MyoG-ChIP-Seq(GSE36024)/Homer	AACAGCTG	0.01	-5.598e+00	0.0093	767.0	79.48%	786.8	75.87%
HIC1(Zf)/Treg-ZBTB29-ChIP-Seq(GSE99889)/Homer	TGCCAGCB	0.01	-5.594e+00	0.0093	925.0	95.85%	973.3	93.86%
Atoh1(bHLH)/Cerebellum-Atoh1-ChIP-Seq(GSE22111)/Homer	VNRVCAGCTGGY	0.01	-5.589e+00	0.0093	795.0	82.38%	818.1	78.89%
FOXK1(Forkhead)/HEK293-FOXK1-ChIP-Seq(GSE51673)/Homer	NVWTGTTTAC	0.01	-5.584e+00	0.0093	821.0	85.08%	848.6	81.83%
PRDM9(Zf)/Testis-DMC1-ChIP-Seq(GSE35498)/Homer	ADGGYAGYAGCATCT	0.01	-5.573e+00	0.0093	561.0	58.13%	558.1	53.81%
Reverb(NR),DR2/RAW-Reverba.biotin-ChIP-Seq(GSE45914)/Homer	GTRGGTCASTGGGTCA	0.01	-5.565e+00	0.0093	380.0	39.38%	365.6	35.25%
GATA:SCL(Zf,bHLH)/Ter119-SCL-ChIP-Seq(GSE18720)/Homer	CRGCTGBNGNSNNSAGATAA	0.01	-5.558e+00	0.0093	271.0	28.08%	252.3	24.33%
Tbx6(T-box)/ESC-Tbx6-ChIP-Seq(GSE93524)/Homer	DAGGTGTBAA	0.01	-5.498e+00	0.0098	843.0	87.36%	874.8	84.35%
TRPS1(Zf)/MCF7-TRPS1-ChIP-Seq(GSE107013)/Homer	AGATAAGANN	0.01	-5.473e+00	0.0100	920.0	95.34%	967.1	93.25%
c-Myc(bHLH)/LNCAP-cMyc-ChIP-Seq(Unpublished)/Homer	VCCACGTG	0.01	-5.426e+00	0.0105	455.0	47.15%	445.0	42.91%
IRF4(IRF)/GM12878-IRF4-ChIP-Seq(GSE32465)/Homer	ACTGAAACCA	0.01	-5.409e+00	0.0106	607.0	62.90%	609.5	58.77%
ZNF317(Zf)/HEK293-ZNF317.GFP-ChIP-Seq(GSE58341)/Homer	GTCWGCTGTYYCTCT	0.01	-5.343e+00	0.0113	212.0	21.97%	193.1	18.62%
Tcfcp2l1(CP2)/mES-Tcfcp2l1-ChIP-Seq(GSE11431)/Homer	NRAACCRGTTYRAACCRGYT	0.01	-5.339e+00	0.0113	269.0	27.88%	251.5	24.25%
ZBTB18(Zf)/HEK293-ZBTB18.GFP-ChIP-Seq(GSE58341)/Homer	AACATCTGGA	0.01	-5.222e+00	0.0126	617.0	63.94%	621.6	59.94%
Elk4(ETS)/Hela-Elk4-ChIP-Seq(GSE31477)/Homer	NRYTTCCGGY	0.01	-5.216e+00	0.0126	536.0	55.54%	533.8	51.48%
Hoxc9(Homeobox)/Ainv15-Hoxc9-ChIP-Seq(GSE21812)/Homer	GGCCATAAATCA	0.01	-5.179e+00	0.0130	655.0	67.88%	663.9	64.02%
ETS:RUNX(ETS,Runt)/Jurkat-RUNX1-ChIP-Seq(GSE17954)/Homer	RCAGGATGTGGT	0.01	-5.138e+00	0.0134	220.0	22.80%	202.1	19.48%
IRF8(IRF)/BMDM-IRF8-ChIP-Seq(GSE77884)/Homer	GRAASTGAAAST	0.01	-5.085e+00	0.0141	513.0	53.16%	509.1	49.09%
ZBTB12(Zf)/HEK293-ZBTB12.GFP-ChIP-Seq(GSE58341)/Homer	NGNTCTAGAACCNGV	0.01	-5.081e+00	0.0141	551.0	57.10%	551.0	53.13%
Atf1(bZIP)/K562-ATF1-ChIP-Seq(GSE31477)/Homer	GATGACGTCA	0.01	-5.017e+00	0.0149	760.0	78.76%	781.9	75.40%
OCT:OCT(POU,Homeobox)/NPC-OCT6-ChIP-Seq(GSE43916)/Homer	YATGCATATRCATRT	0.01	-5.015e+00	0.0149	312.0	32.33%	297.7	28.70%
Tbx20(T-box)/Heart-Tbx20-ChIP-Seq(GSE29636)/Homer	GGTGYTGACAGS	0.01	-5.008e+00	0.0149	379.0	39.27%	367.6	35.45%
ARE(NR)/LNCAP-AR-ChIP-Seq(GSE27824)/Homer	RGRACASNSTGTYCYB	0.01	-4.990e+00	0.0151	414.0	42.90%	404.6	39.02%
ZNF382(Zf)/HEK293-ZNF382.GFP-ChIP-Seq(GSE58341)/Homer	GNCTGTASTRNTGBCTCHTT	0.01	-4.918e+00	0.0162	79.0	8.19%	64.3	6.20%
Lhx1(Homeobox)/EmbryoCarcinoma-Lhx1-ChIP-Seq(GSE70957)/Homer	NNYTAATTAR	0.01	-4.912e+00	0.0162	827.0	85.70%	858.0	82.73%
Erra(NR)/HepG2-Erra-ChIP-Seq(GSE31477)/Homer	CAAAGGTCAG	0.01	-4.910e+00	0.0162	925.0	95.85%	975.3	94.05%
bZIP:IRF(bZIP,IRF)/Th17-BatF-ChIP-Seq(GSE39756)/Homer	NAGTTTCABTHTGACTNW	0.01	-4.884e+00	0.0165	638.0	66.11%	646.3	62.32%
GSC(Homeobox)/FrogEmbryos-GSC-ChIP-Seq(DRA000576)/Homer	RGGATTAR	0.01	-4.877e+00	0.0165	908.0	94.09%	954.7	92.06%
NFIL3(bZIP)/HepG2-NFIL3-ChIP-Seq(Encode)/Homer	VTTACGTAAYNNNNN	0.01	-4.868e+00	0.0166	721.0	74.72%	738.3	71.20%
Ap4(bHLH)/AML-Tfap4-ChIP-Seq(GSE45738)/Homer	NAHCAGCTGD	0.01	-4.850e+00	0.0168	805.0	83.42%	833.8	80.40%
ZNF7(Zf)/HepG2-ZNF7.Flag-ChIP-Seq(Encode)/Homer	CTGCCWVCTTTTRTA	0.01	-4.781e+00	0.0179	652.0	67.56%	662.6	63.89%
HIF-1a(bHLH)/MCF7-HIF1a-ChIP-Seq(GSE28352)/Homer	TACGTGCV	0.01	-4.780e+00	0.0179	392.0	40.62%	382.2	36.85%
ZNF652/HepG2-ZNF652.Flag-ChIP-Seq(Encode)/Homer	TTAACCCTTTVNKKN	0.01	-4.724e+00	0.0188	483.0	50.05%	479.5	46.23%
GRE(NR),IR3/A549-GR-ChIP-Seq(GSE32465)/Homer	NRGVACABNVTGTYCY	0.01	-4.692e+00	0.0193	260.0	26.94%	245.3	23.65%
Usf2(bHLH)/C2C12-Usf2-ChIP-Seq(GSE36030)/Homer	GTCACGTGGT	0.01	-4.689e+00	0.0193	521.0	53.99%	520.6	50.20%
PRDM14(Zf)/H1-PRDM14-ChIP-Seq(GSE22767)/Homer	RGGTCTCTAACY	0.01	-4.656e+00	0.0198	477.0	49.43%	473.1	45.62%
Cux2(Homeobox)/Liver-Cux2-ChIP-Seq(GSE35985)/Homer	HNRAATCAAT	0.01	-4.625e+00	0.0203	589.0	61.04%	594.5	57.32%
Tbox:Smad(T-box,MAD)/ESCd5-Smad2_3-ChIP-Seq(GSE29422)/Homer	AGGTGHCAGACA	0.1	-4.486e+00	0.0233	378.0	39.17%	369.9	35.67%
RARg(NR)/ES-RARg-ChIP-Seq(GSE30538)/Homer	AGGTCAAGGTCA	0.1	-4.469e+00	0.0236	117.0	12.12%	102.7	9.90%
n-Myc(bHLH)/mES-nMyc-ChIP-Seq(GSE11431)/Homer	VRCCACGTGG	0.1	-4.453e+00	0.0238	642.0	66.53%	653.8	63.05%
Esrrb(NR)/mES-Esrrb-ChIP-Seq(GSE11431)/Homer	KTGACCTTGA	0.1	-4.422e+00	0.0245	689.0	71.40%	705.4	68.02%
Pax7(Paired,Homeobox),longest/Myoblast-Pax7-ChIP-Seq(GSE25064)/Homer	NTAATTDGCYAATTANNWWD	0.1	-4.412e+00	0.0246	130.0	13.47%	115.6	11.15%
E2F3(E2F)/MEF-E2F3-ChIP-Seq(GSE71376)/Homer	BTKGGCGGGAAA	0.1	-4.362e+00	0.0257	533.0	55.23%	535.2	51.61%
X-box(HTH)/NPC-H3K4me1-ChIP-Seq(GSE16256)/Homer	GGTTGCCATGGCAA	0.1	-4.325e+00	0.0266	224.0	23.21%	210.3	20.28%
E2F1(E2F)/Hela-E2F1-ChIP-Seq(GSE22478)/Homer	CWGGCGGGAA	0.1	-4.311e+00	0.0268	259.0	26.84%	246.5	23.77%
EBF(EBF)/proBcell-EBF-ChIP-Seq(GSE21978)/Homer	DGTCCCYRGGGA	0.1	-4.301e+00	0.0270	356.0	36.89%	347.7	33.53%
COUP-TFII(NR)/K562-NR2F1-ChIP-Seq(Encode)/Homer	GKBCARAGGTCA	0.1	-4.298e+00	0.0270	903.0	93.58%	950.1	91.61%
Six2(Homeobox)/NephronProgenitor-Six2-ChIP-Seq(GSE39837)/Homer	GWAAYHTGAKMC	0.1	-4.293e+00	0.0270	784.0	81.24%	812.8	78.37%
Phox2b(Homeobox)/CLBGA-PHOX2B-ChIP-Seq(GSE90683)/Homer	TTAATTNAATTA	0.1	-4.263e+00	0.0277	455.0	47.15%	452.5	43.63%
Tbet(T-box)/CD8-Tbet-ChIP-Seq(GSE33802)/Homer	AGGTGTGAAM	0.1	-4.209e+00	0.0291	831.0	86.11%	866.0	83.51%
Nur77(NR)/K562-NR4A1-ChIP-Seq(GSE31363)/Homer	TGACCTTTNCNT	0.1	-4.196e+00	0.0293	363.0	37.62%	355.8	34.31%
PGR(NR)/EndoStromal-PGR-ChIP-Seq(GSE69539)/Homer	AAGAACATWHTGTTC	0.1	-4.112e+00	0.0317	424.0	43.94%	420.5	40.55%
Smad4(MAD)/ESC-SMAD4-ChIP-Seq(GSE29422)/Homer	VBSYGTCTGG	0.1	-4.110e+00	0.0317	841.0	87.15%	878.1	84.67%
ZBTB33(Zf)/GM12878-ZBTB33-ChIP-Seq(GSE32465)/Homer	GGVTCTCGCGAGAAC	0.1	-4.087e+00	0.0323	40.0	4.15%	30.8	2.97%
Sox9(HMG)/Limb-SOX9-ChIP-Seq(GSE73225)/Homer	AGGVNCCTTTGT	0.1	-4.082e+00	0.0323	742.0	76.89%	766.2	73.88%
Lhx2(Homeobox)/HFSC-Lhx2-ChIP-Seq(GSE48068)/Homer	TAATTAGN	0.1	-3.976e+00	0.0357	801.0	83.01%	833.2	80.34%
AR-halfsite(NR)/LNCaP-AR-ChIP-Seq(GSE27824)/Homer	CCAGGAACAG	0.1	-3.919e+00	0.0377	950.0	98.45%	1010.3	97.42%
Stat3+il21(Stat)/CD4-Stat3-ChIP-Seq(GSE19198)/Homer	SVYTTCCNGGAARB	0.1	-3.911e+00	0.0378	706.0	73.16%	727.7	70.17%
ZNF692(Zf)/HEK293-ZNF692.GFP-ChIP-Seq(GSE58341)/Homer	GTGGGCCCCA	0.1	-3.844e+00	0.0403	269.0	27.88%	259.5	25.02%
WT1(Zf)/Kidney-WT1-ChIP-Seq(GSE90016)/Homer	MCTCCCMCRCAB	0.1	-3.830e+00	0.0406	575.0	59.59%	584.9	56.40%
PPARa(NR),DR1/Liver-Ppara-ChIP-Seq(GSE47954)/Homer	VNAGGKCAAAGGTCA	0.1	-3.821e+00	0.0409	802.0	83.11%	835.1	80.53%
ZNF143|STAF(Zf)/CUTLL-ZNF143-ChIP-Seq(GSE29600)/Homer	ATTTCCCAGVAKSCY	0.1	-3.814e+00	0.0409	537.0	55.65%	543.4	52.40%
CEBP(bZIP)/ThioMac-CEBPb-ChIP-Seq(GSE21512)/Homer	ATTGCGCAAC	0.1	-3.792e+00	0.0417	761.0	78.86%	789.9	76.17%
NeuroG2(bHLH)/Fibroblast-NeuroG2-ChIP-Seq(GSE75910)/Homer	ACCATCTGTT	0.1	-3.780e+00	0.0420	869.0	90.05%	912.4	87.98%
CArG(MADS)/PUER-Srf-ChIP-Seq(Sullivan_et_al.)/Homer	CCATATATGGNM	0.1	-3.779e+00	0.0420	521.0	53.99%	526.5	50.77%
Foxo1(Forkhead)/RAW-Foxo1-ChIP-Seq(Fan_et_al.)/Homer	CTGTTTAC	0.1	-3.776e+00	0.0420	908.0	94.09%	958.4	92.41%
SpiB(ETS)/OCILY3-SPIB-ChIP-Seq(GSE56857)/Homer	AAAGRGGAAGTG	0.1	-3.751e+00	0.0427	433.0	44.87%	433.0	41.75%
Rfx2(HTH)/LoVo-RFX2-ChIP-Seq(GSE49402)/Homer	GTTGCCATGGCAACM	0.1	-3.704e+00	0.0446	151.0	15.65%	140.0	13.49%
MYNN(Zf)/HEK293-MYNN.eGFP-ChIP-Seq(Encode)/Homer	TTCAAAWTAAAAGTC	0.1	-3.691e+00	0.0450	457.0	47.36%	458.6	44.22%
NRF1(NRF)/MCF7-NRF1-ChIP-Seq(Unpublished)/Homer	CTGCGCATGCGC	0.1	-3.689e+00	0.0450	52.0	5.39%	42.4	4.09%
Duxbl(Homeobox)/NIH3T3-Duxbl.HA-ChIP-Seq(GSE119782)/Homer	TAAYCYAATCAA	0.1	-3.653e+00	0.0463	236.0	24.46%	227.0	21.89%
Hoxd13(Homeobox)/ChickenMSG-Hoxd13.Flag-ChIP-Seq(GSE86088)/Homer	NCYAATAAAA	0.1	-3.644e+00	0.0466	889.0	92.12%	936.6	90.32%
Bcl6(Zf)/Liver-Bcl6-ChIP-Seq(GSE31578)/Homer	NNNCTTTCCAGGAAA	0.1	-3.636e+00	0.0468	845.0	87.56%	885.7	85.40%
ZFX(Zf)/mES-Zfx-ChIP-Seq(GSE11431)/Homer	AGGCCTRG	0.1	-3.618e+00	0.0474	793.0	82.18%	826.4	79.68%
bHLHE40(bHLH)/HepG2-BHLHE40-ChIP-Seq(GSE31477)/Homer	KCACGTGMCN	0.1	-3.589e+00	0.0486	415.0	43.01%	414.7	39.99%
GATA3(Zf)/iTreg-Gata3-ChIP-Seq(GSE20898)/Homer	AGATAASR	0.1	-3.562e+00	0.0498	881.0	91.30%	927.5	89.44%
Mef2b(MADS)/HEK293-Mef2b.V5-ChIP-Seq(GSE67450)/Homer	GCTATTTTTGGM	0.1	-3.525e+00	0.0514	841.0	87.15%	881.4	84.99%
ERRg(NR)/Kidney-ESRRG-ChIP-Seq(GSE104905)/Homer	GTGACCTTGRVN	0.1	-3.477e+00	0.0538	735.0	76.17%	762.4	73.52%
OCT:OCT(POU,Homeobox,IR1)/NPC-Brn2-ChIP-Seq(GSE35496)/Homer	ATGAATWATTCATGA	0.1	-3.466e+00	0.0541	65.0	6.74%	55.3	5.33%
Pitx1:Ebox(Homeobox,bHLH)/Hindlimb-Pitx1-ChIP-Seq(GSE41591)/Homer	YTAATTRAWWCCAGATGT	0.1	-3.434e+00	0.0557	429.0	44.46%	430.5	41.51%
Tbr1(T-box)/Cortex-Tbr1-ChIP-Seq(GSE71384)/Homer	AAGGTGTKAA	0.1	-3.430e+00	0.0557	871.0	90.26%	916.7	88.39%
CRE(bZIP)/Promoter/Homer	CSGTGACGTCAC	0.1	-3.376e+00	0.0585	316.0	32.75%	311.4	30.03%
IRF2(IRF)/Erythroblas-IRF2-ChIP-Seq(GSE36985)/Homer	GAAASYGAAASY	0.1	-3.361e+00	0.0592	243.0	25.18%	235.1	22.67%
Brn1(POU,Homeobox)/NPC-Brn1-ChIP-Seq(GSE35496)/Homer	TATGCWAATBAV	0.1	-3.327e+00	0.0610	517.0	53.58%	526.0	50.72%
Rfx6(HTH)/Min6b1-Rfx6.HA-ChIP-Seq(GSE62844)/Homer	TGTTKCCTAGCAACM	0.1	-3.316e+00	0.0614	778.0	80.62%	811.0	78.21%
GFY(?)/Promoter/Homer	ACTACAATTCCC	0.1	-3.313e+00	0.0614	156.0	16.17%	146.7	14.14%
COUP-TFII(NR)/Artia-Nr2f2-ChIP-Seq(GSE46497)/Homer	AGRGGTCA	0.1	-3.263e+00	0.0643	913.0	94.61%	966.8	93.22%
EBF1(EBF)/Near-E2A-ChIP-Seq(GSE21512)/Homer	GTCCCCWGGGGA	0.1	-3.261e+00	0.0643	740.0	76.68%	769.0	74.15%
Lhx3(Homeobox)/Neuron-Lhx3-ChIP-Seq(GSE31456)/Homer	ADBTAATTAR	0.1	-3.241e+00	0.0652	884.0	91.61%	932.1	89.88%
KLF10(Zf)/HEK293-KLF10.GFP-ChIP-Seq(GSE58341)/Homer	GGGGGTGTGTCC	0.1	-3.235e+00	0.0653	606.0	62.80%	622.6	60.03%
Brn2(POU,Homeobox)/NPC-Brn2-ChIP-Seq(GSE35496)/Homer	ATGAATATTC	0.1	-3.234e+00	0.0653	273.0	28.29%	267.8	25.82%
EAR2(NR)/K562-NR2F6-ChIP-Seq(Encode)/Homer	NRBCARRGGTCA	0.1	-3.205e+00	0.0669	895.0	92.75%	945.3	91.15%
IRF:BATF(IRF:bZIP)/pDC-Irf8-ChIP-Seq(GSE66899)/Homer	CTTTCANTATGACTV	0.1	-3.142e+00	0.0709	303.0	31.40%	299.7	28.90%
Zic2(Zf)/ESC-Zic2-ChIP-Seq(SRP197560)/Homer	CHCAGCRGGRGG	0.1	-3.129e+00	0.0716	510.0	52.85%	519.3	50.07%
CHR(?)/Hela-CellCycle-Expression/Homer	SRGTTTCAAA	0.1	-3.067e+00	0.0759	718.0	74.40%	746.4	71.97%
PSE(SNAPc)/K562-mStart-Seq/Homer	WAVTCACCMTAASYDAAAAG	0.1	-3.027e+00	0.0787	665.0	68.91%	688.8	66.41%
Oct4(POU,Homeobox)/mES-Oct4-ChIP-Seq(GSE11431)/Homer	ATTTGCATAW	0.1	-3.019e+00	0.0790	621.0	64.35%	640.4	61.75%
HOXA1(Homeobox)/mES-Hoxa1-ChIP-Seq(SRP084292)/Homer	TGATKGATGR	0.1	-3.016e+00	0.0790	456.0	47.25%	462.6	44.60%
PRDM10(Zf)/HEK293-PRDM10.eGFP-ChIP-Seq(Encode)/Homer	TGGTACATTCCA	0.1	-2.987e+00	0.0810	722.0	74.82%	751.5	72.46%
OCT:OCT-short(POU,Homeobox)/NPC-OCT6-ChIP-Seq(GSE43916)/Homer	ATGCATWATGCATRW	0.1	-2.950e+00	0.0837	729.0	75.54%	759.0	73.19%
Twist(bHLH)/HMLE-TWIST1-ChIP-Seq(Chang_et_al)/Homer	VCAKCTGGNNNCCAGMTGBN	0.1	-2.948e+00	0.0837	295.0	30.57%	292.7	28.22%
TFE3(bHLH)/MEF-TFE3-ChIP-Seq(GSE75757)/Homer	GTCACGTGACYV	0.1	-2.942e+00	0.0838	156.0	16.17%	148.4	14.31%
Ets1-distal(ETS)/CD4+-PolII-ChIP-Seq(Barski_et_al.)/Homer	MACAGGAAGT	0.1	-2.931e+00	0.0844	446.0	46.22%	452.2	43.61%
ZNF467(Zf)/HEK293-ZNF467.GFP-ChIP-Seq(GSE58341)/Homer	TGGGGAAGGGCM	0.1	-2.914e+00	0.0856	687.0	71.19%	713.8	68.83%
HIF-1b(HLH)/T47D-HIF1b-ChIP-Seq(GSE59937)/Homer	RTACGTGC	0.1	-2.895e+00	0.0869	744.0	77.10%	776.5	74.87%
NRF(NRF)/Promoter/Homer	STGCGCATGCGC	0.1	-2.888e+00	0.0872	140.0	14.51%	132.9	12.82%
Egr1(Zf)/K562-Egr1-ChIP-Seq(GSE32465)/Homer	TGCGTGGGYG	0.1	-2.875e+00	0.0880	548.0	56.79%	562.3	54.22%
Ronin(THAP)/ES-Thap11-ChIP-Seq(GSE51522)/Homer	RACTACAACTCCCAGVAKGC	0.1	-2.871e+00	0.0880	25.0	2.59%	19.4	1.87%
Smad3(MAD)/NPC-Smad3-ChIP-Seq(GSE36673)/Homer	TWGTCTGV	0.1	-2.821e+00	0.0922	939.0	97.31%	1000.0	96.42%
Sox6(HMG)/Myotubes-Sox6-ChIP-Seq(GSE32627)/Homer	CCATTGTTNY	0.1	-2.820e+00	0.0922	870.0	90.16%	918.6	88.57%
STAT4(Stat)/CD4-Stat4-ChIP-Seq(GSE22104)/Homer	NYTTCCWGGAAR	0.1	-2.819e+00	0.0922	784.0	81.24%	821.5	79.21%
CTCF-SatelliteElement(Zf?)/CD4+-CTCF-ChIP-Seq(Barski_et_al.)/Homer	TGCAGTTCCMVNWRTGGCCA	0.1	-2.814e+00	0.0922	42.0	4.35%	36.0	3.47%
Znf263(Zf)/K562-Znf263-ChIP-Seq(GSE31477)/Homer	CVGTSCTCCC	0.1	-2.806e+00	0.0923	883.0	91.50%	933.5	90.01%
Unknown(Homeobox)/Limb-p300-ChIP-Seq/Homer	SSCMATWAAA	0.1	-2.784e+00	0.0941	717.0	74.30%	747.6	72.08%
SCL(bHLH)/HPC7-Scl-ChIP-Seq(GSE13511)/Homer	AVCAGCTG	0.1	-2.781e+00	0.0941	957.0	99.17%	1022.4	98.59%
Egr2(Zf)/Thymocytes-Egr2-ChIP-Seq(GSE34254)/Homer	NGCGTGGGCGGR	0.1	-2.736e+00	0.0980	214.0	22.18%	209.1	20.17%
LEF1(HMG)/H1-LEF1-ChIP-Seq(GSE64758)/Homer	CCTTTGATST	0.1	-2.730e+00	0.0982	672.0	69.64%	698.2	67.33%
Zic(Zf)/Cerebellum-ZIC1.2-ChIP-Seq(GSE60731)/Homer	CCTGCTGAGH	0.1	-2.706e+00	0.1003	701.0	72.64%	730.1	70.40%
MYB(HTH)/ERMYB-Myb-ChIPSeq(GSE22095)/Homer	GGCVGTTR	0.1	-2.693e+00	0.1013	865.0	89.64%	913.1	88.04%
ZNF264(Zf)/HEK293-ZNF264.GFP-ChIP-Seq(GSE58341)/Homer	RGGGCACTAACY	0.1	-2.691e+00	0.1013	636.0	65.91%	659.9	63.63%
MyoD(bHLH)/Myotube-MyoD-ChIP-Seq(GSE21614)/Homer	RRCAGCTGYTSY	0.1	-2.642e+00	0.1058	675.0	69.95%	702.3	67.72%
PU.1(ETS)/ThioMac-PU.1-ChIP-Seq(GSE21512)/Homer	AGAGGAAGTG	0.1	-2.633e+00	0.1064	596.0	61.76%	616.7	59.47%
HIF2a(bHLH)/785_O-HIF2a-ChIP-Seq(GSE34871)/Homer	GCACGTACCC	0.1	-2.581e+00	0.1118	461.0	47.77%	471.3	45.44%
Arnt:Ahr(bHLH)/MCF7-Arnt-ChIP-Seq(Lo_et_al.)/Homer	TBGCACGCAA	0.1	-2.531e+00	0.1171	609.0	63.11%	631.0	60.85%
Atf7(bZIP)/3T3L1-Atf7-ChIP-Seq(GSE56872)/Homer	NGRTGACGTCAY	0.1	-2.522e+00	0.1177	675.0	69.95%	703.4	67.82%
ZNF416(Zf)/HEK293-ZNF416.GFP-ChIP-Seq(GSE58341)/Homer	WDNCTGGGCA	0.1	-2.461e+00	0.1247	877.0	90.88%	928.6	89.54%
MafB(bZIP)/BMM-Mafb-ChIP-Seq(GSE75722)/Homer	WNTGCTGASTCAGCANWTTY	0.1	-2.419e+00	0.1297	609.0	63.11%	632.8	61.02%
Tcf7(HMG)/GM12878-TCF7-ChIP-Seq(Encode)/Homer	CTTTGATGTGSB	0.1	-2.418e+00	0.1297	496.0	51.40%	510.5	49.23%
NFY(CCAAT)/Promoter/Homer	RGCCAATSRG	0.1	-2.392e+00	0.1323	695.0	72.02%	726.6	70.06%
DLX2(Homeobox)/BasalGanglia-Dlx2-ChIP-seq(GSE124936)/Homer	NNNTAATTAS	0.1	-2.377e+00	0.1339	866.0	89.74%	916.3	88.36%
Oct6(POU,Homeobox)/NPC-Pou3f1-ChIP-Seq(GSE35496)/Homer	WATGCAAATGAG	0.1	-2.372e+00	0.1342	580.0	60.10%	601.9	58.04%
GFY-Staf(?,Zf)/Promoter/Homer	RACTACAATTCCCAGAAKGC	0.1	-2.366e+00	0.1345	79.0	8.19%	74.0	7.13%
Zfp809(Zf)/ES-Zfp809-ChIP-Seq(GSE70799)/Homer	GGGGCTYGKCTGGGA	0.1	-2.322e+00	0.1401	332.0	34.40%	336.6	32.46%
BHLHA15(bHLH)/NIH3T3-BHLHB8.HA-ChIP-Seq(GSE119782)/Homer	NAMCAGCTGK	1	-2.290e+00	0.1442	846.0	87.67%	894.9	86.30%
RARa(NR)/K562-RARa-ChIP-Seq(Encode)/Homer	TTGAMCTTTG	1	-2.287e+00	0.1442	949.0	98.34%	1013.6	97.74%
YY1(Zf)/Promoter/Homer	CAAGATGGCGGC	1	-2.286e+00	0.1442	120.0	12.44%	115.7	11.15%
TEAD4(TEA)/Tropoblast-Tead4-ChIP-Seq(GSE37350)/Homer	CCWGGAATGY	1	-2.284e+00	0.1442	766.0	79.38%	805.7	77.69%
Sox21(HMG)/ESC-SOX21-ChIP-Seq(GSE110505)/Homer	BCCWTTGTBYKV	1	-2.258e+00	0.1469	883.0	91.50%	936.8	90.33%
Hnf6b(Homeobox)/LNCaP-Hnf6b-ChIP-Seq(GSE106305)/Homer	TATTGAYY	1	-2.245e+00	0.1484	763.0	79.07%	802.8	77.41%
Sox7(HMG)/ESC-Sox7-ChIP-Seq(GSE133899)/Homer	VVRRAACAATGG	1	-2.240e+00	0.1487	473.0	49.02%	487.6	47.02%
PAX3:FKHR-fusion(Paired,Homeobox)/Rh4-PAX3:FKHR-ChIP-Seq(GSE19063)/Homer	ACCRTGACTAATTNN	1	-2.201e+00	0.1542	410.0	42.49%	420.1	40.51%
Tbx5(T-box)/HL1-Tbx5.biotin-ChIP-Seq(GSE21529)/Homer	AGGTGTCA	1	-2.166e+00	0.1591	959.0	99.38%	1026.2	98.95%
LHX9(Homeobox)/Hct116-LHX9.V5-ChIP-Seq(GSE116822)/Homer	NGCTAATTAG	1	-2.156e+00	0.1596	863.0	89.43%	914.5	88.18%
Sox10(HMG)/SciaticNerve-Sox3-ChIP-Seq(GSE35132)/Homer	CCWTTGTYYB	1	-2.156e+00	0.1596	863.0	89.43%	914.6	88.19%
NFkB-p65(RHD)/GM12787-p65-ChIP-Seq(GSE19485)/Homer	WGGGGATTTCCC	1	-2.152e+00	0.1598	615.0	63.73%	641.0	61.81%
CDX4(Homeobox)/ZebrafishEmbryos-Cdx4.Myc-ChIP-Seq(GSE48254)/Homer	NGYCATAAAWCH	1	-2.141e+00	0.1612	774.0	80.21%	815.0	78.59%
Zac1(Zf)/Neuro2A-Plagl1-ChIP-Seq(GSE75942)/Homer	HAWGRGGCCM	1	-2.081e+00	0.1706	924.0	95.75%	984.8	94.96%
PRDM1(Zf)/Hela-PRDM1-ChIP-Seq(GSE31477)/Homer	ACTTTCACTTTC	1	-2.075e+00	0.1710	675.0	69.95%	707.7	68.24%
Nkx2.2(Homeobox)/NPC-Nkx2.2-ChIP-Seq(GSE61673)/Homer	BTBRAGTGSN	1	-2.042e+00	0.1763	929.0	96.27%	990.6	95.52%
HOXB13(Homeobox)/ProstateTumor-HOXB13-ChIP-Seq(GSE56288)/Homer	TTTTATKRGG	1	-2.037e+00	0.1765	813.0	84.25%	859.4	82.87%
RBPJ:Ebox(?,bHLH)/Panc1-Rbpj1-ChIP-Seq(GSE47459)/Homer	GGGRAARRGRMCAGMTG	1	-2.037e+00	0.1765	500.0	51.81%	518.1	49.96%
Nkx2.5(Homeobox)/HL1-Nkx2.5.biotin-ChIP-Seq(GSE21529)/Homer	RRSCACTYAA	1	-2.007e+00	0.1808	934.0	96.79%	996.6	96.10%
NFkB-p50,p52(RHD)/Monocyte-p50-ChIP-Chip(Schreiber_et_al.)/Homer	GGGGGAATCCCC	1	-2.000e+00	0.1816	224.0	23.21%	225.2	21.72%
Hoxa10(Homeobox)/ChickenMSG-Hoxa10.Flag-ChIP-Seq(GSE86088)/Homer	GGYAATGAAA	1	-1.990e+00	0.1828	677.0	70.16%	710.6	68.52%
RAR:RXR(NR),DR5/ES-RAR-ChIP-Seq(GSE56893)/Homer	RGGTCADNNAGAGGTCAV	1	-1.984e+00	0.1833	85.0	8.81%	81.5	7.86%
ZNF528(Zf)/HEK293-ZNF528.GFP-ChIP-Seq(GSE58341)/Homer	AGAAATGACTTCCCT	1	-1.970e+00	0.1854	31.0	3.21%	27.8	2.68%
TATA-Box(TBP)/Promoter/Homer	CCTTTTAWAGSC	1	-1.954e+00	0.1878	843.0	87.36%	893.2	86.13%
MNT(bHLH)/HepG2-MNT-ChIP-Seq(Encode)/Homer	DGCACACGTG	1	-1.951e+00	0.1878	758.0	78.55%	799.0	77.05%
p53(p53)/mES-cMyc-ChIP-Seq(GSE11431)/Homer	ACATGCCCGGGCAT	1	-1.948e+00	0.1878	73.0	7.56%	69.3	6.68%
Phox2a(Homeobox)/Neuron-Phox2a-ChIP-Seq(GSE31456)/Homer	YTAATYNRATTA	1	-1.927e+00	0.1912	612.0	63.42%	640.0	61.72%
Atf4(bZIP)/MEF-Atf4-ChIP-Seq(GSE35681)/Homer	MTGATGCAAT	1	-1.925e+00	0.1912	511.0	52.95%	531.3	51.24%
EBF2(EBF)/BrownAdipose-EBF2-ChIP-Seq(GSE97114)/Homer	NABTCCCWDGGGAVH	1	-1.885e+00	0.1983	731.0	75.75%	770.6	74.31%
RUNX(Runt)/HPC7-Runx1-ChIP-Seq(GSE22178)/Homer	SAAACCACAG	1	-1.869e+00	0.2009	697.0	72.23%	733.8	70.76%
Stat3(Stat)/mES-Stat3-ChIP-Seq(GSE11431)/Homer	CTTCCGGGAA	1	-1.864e+00	0.2013	604.0	62.59%	632.5	60.99%
TCF4(bHLH)/SHSY5Y-TCF4-ChIP-Seq(GSE96915)/Homer	SMCATCTGKH	1	-1.861e+00	0.2013	863.0	89.43%	916.6	88.39%
Otx2(Homeobox)/EpiLC-Otx2-ChIP-Seq(GSE56098)/Homer	NYTAATCCYB	1	-1.850e+00	0.2029	779.0	80.73%	823.0	79.36%
Nr5a2(NR)/Pancreas-LRH1-ChIP-Seq(GSE34295)/Homer	BTCAAGGTCA	1	-1.841e+00	0.2040	694.0	71.92%	730.5	70.44%
MafA(bZIP)/Islet-MafA-ChIP-Seq(GSE30298)/Homer	TGCTGACTCA	1	-1.824e+00	0.2071	692.0	71.71%	728.4	70.24%
Prop1(Homeobox)/GHFT1-PROP1.biotin-ChIP-Seq(GSE77302)/Homer	NTAATBNAATTA	1	-1.807e+00	0.2100	723.0	74.92%	762.4	73.51%
STAT1(Stat)/HelaS3-STAT1-ChIP-Seq(GSE12782)/Homer	NATTTCCNGGAAAT	1	-1.774e+00	0.2163	489.0	50.67%	509.2	49.10%
DLX1(Homeobox)/BasalGanglia-Dlx1-ChIP-seq(GSE124936)/Homer	NSNNTAATTA	1	-1.721e+00	0.2276	854.0	88.50%	907.9	87.55%
Zfp57(Zf)/H1-ZFP57.HA-ChIP-Seq(GSE115387)/Homer	NANTGCSGCA	1	-1.699e+00	0.2319	299.0	30.98%	307.6	29.66%
Sox4(HMG)/proB-Sox4-ChIP-Seq(GSE50066)/Homer	YCTTTGTTCC	1	-1.690e+00	0.2333	732.0	75.85%	773.4	74.57%
p63(p53)/Keratinocyte-p63-ChIP-Seq(GSE17611)/Homer	NNDRCATGYCYNRRCATGYH	1	-1.667e+00	0.2379	539.0	55.85%	564.6	54.44%
Nkx6.1(Homeobox)/Islet-Nkx6.1-ChIP-Seq(GSE40975)/Homer	GKTAATGR	1	-1.589e+00	0.2567	921.0	95.44%	983.6	94.84%
Olig2(bHLH)/Neuron-Olig2-ChIP-Seq(GSE30882)/Homer	RCCATMTGTT	1	-1.585e+00	0.2568	889.0	92.12%	947.4	91.35%
CUX1(Homeobox)/K562-CUX1-ChIP-Seq(GSE92882)/Homer	TATCGATNAN	1	-1.581e+00	0.2572	697.0	72.23%	736.2	70.99%
Isl1(Homeobox)/Neuron-Isl1-ChIP-Seq(GSE31456)/Homer	CTAATKGV	1	-1.579e+00	0.2572	897.0	92.95%	956.6	92.24%
Zfp281(Zf)/ES-Zfp281-ChIP-Seq(GSE81042)/Homer	CCCCTCCCCCAC	1	-1.555e+00	0.2624	257.0	26.63%	264.2	25.48%
RUNX2(Runt)/PCa-RUNX2-ChIP-Seq(GSE33889)/Homer	NWAACCACADNN	1	-1.524e+00	0.2700	746.0	77.31%	790.7	76.24%
p53(p53)/Saos-p53-ChIP-Seq(GSE15780)/Homer	RRCATGYCYRGRCATGYYYN	1	-1.506e+00	0.2734	231.0	23.94%	237.8	22.93%
p53(p53)/Saos-p53-ChIP-Seq/Homer	RRCATGYCYRGRCATGYYYN	1	-1.506e+00	0.2734	231.0	23.94%	237.8	22.93%
Twist2(bHLH)/Myoblast-Twist2.Ty1-ChIP-Seq(GSE127998)/Homer	MCAGCTGBYH	1	-1.504e+00	0.2734	884.0	91.61%	942.1	90.84%
ZNF768(Zf)/Rajj-ZNF768-ChIP-Seq(GSE111879)/Homer	RHHCAGAGAGGB	1	-1.491e+00	0.2760	154.0	15.96%	156.1	15.05%
Tgif2(Homeobox)/mES-Tgif2-ChIP-Seq(GSE55404)/Homer	TGTCANYT	1	-1.481e+00	0.2780	945.0	97.93%	1011.1	97.50%
NFE2L2(bZIP)/HepG2-NFE2L2-ChIP-Seq(Encode)/Homer	AWWWTGCTGAGTCAT	1	-1.480e+00	0.2780	152.0	15.75%	155.0	14.94%
Sox15(HMG)/CPA-Sox15-ChIP-Seq(GSE62909)/Homer	RAACAATGGN	1	-1.469e+00	0.2797	804.0	83.32%	854.7	82.42%
PBX2(Homeobox)/K562-PBX2-ChIP-Seq(Encode)/Homer	RTGATTKATRGN	1	-1.358e+00	0.3118	748.0	77.51%	794.8	76.64%
Meis1(Homeobox)/MastCells-Meis1-ChIP-Seq(GSE48085)/Homer	VGCTGWCAVB	1	-1.264e+00	0.3416	866.0	89.74%	924.2	89.11%
Hoxb4(Homeobox)/ES-Hoxb4-ChIP-Seq(GSE34014)/Homer	TGATTRATGGCY	1	-1.253e+00	0.3444	385.0	39.90%	404.3	38.99%
HOXA2(Homeobox)/mES-Hoxa2-ChIP-Seq(Donaldson_et_al.)/Homer	GYCATCMATCAT	1	-1.231e+00	0.3511	246.0	25.49%	256.6	24.74%
Sox3(HMG)/NPC-Sox3-ChIP-Seq(GSE33059)/Homer	CCWTTGTY	1	-1.229e+00	0.3511	873.0	90.47%	932.4	89.91%
PR(NR)/T47D-PR-ChIP-Seq(GSE31130)/Homer	VAGRACAKNCTGTBC	1	-1.228e+00	0.3511	902.0	93.47%	964.7	93.03%
Hoxa13(Homeobox)/ChickenMSG-Hoxa13.Flag-ChIP-Seq(GSE86088)/Homer	CYHATAAAAN	1	-1.194e+00	0.3612	927.0	96.06%	992.5	95.71%
CREB5(bZIP)/LNCaP-CREB5.V5-ChIP-Seq(GSE137775)/Homer	VVATGACGTCAT	1	-1.190e+00	0.3619	563.0	58.34%	596.6	57.53%
AP-2alpha(AP2)/Hela-AP2alpha-ChIP-Seq(GSE31477)/Homer	ATGCCCTGAGGC	1	-1.181e+00	0.3642	675.0	69.95%	717.0	69.14%
ZNF136(Zf)/HEK293-ZNF136.GFP-ChIP-Seq(GSE58341)/Homer	YTKGATAHAGTATTCTWGGTNGGCA	1	-1.164e+00	0.3692	353.0	36.58%	371.7	35.84%
STAT5(Stat)/mCD4+-Stat5-ChIP-Seq(GSE12346)/Homer	RTTTCTNAGAAA	1	-1.099e+00	0.3932	519.0	53.78%	550.7	53.10%
TEAD(TEA)/Fibroblast-PU.1-ChIP-Seq(Unpublished)/Homer	YCWGGAATGY	1	-1.089e+00	0.3958	733.0	75.96%	781.7	75.37%
Hoxd11(Homeobox)/ChickenMSG-Hoxd11.Flag-ChIP-Seq(GSE86088)/Homer	VGCCATAAAA	1	-1.089e+00	0.3958	921.0	95.44%	986.8	95.16%
Sox17(HMG)/Endoderm-Sox17-ChIP-Seq(GSE61475)/Homer	CCATTGTTYB	1	-1.087e+00	0.3958	696.0	72.12%	741.5	71.50%
Eomes(T-box)/H9-Eomes-ChIP-Seq(GSE26097)/Homer	ATTAACACCT	1	-1.074e+00	0.3988	920.0	95.34%	985.6	95.03%
Nanog(Homeobox)/mES-Nanog-ChIP-Seq(GSE11724)/Homer	RGCCATTAAC	1	-1.053e+00	0.4062	954.0	98.86%	1023.2	98.67%
Nkx3.1(Homeobox)/LNCaP-Nkx3.1-ChIP-Seq(GSE28264)/Homer	AAGCACTTAA	1	-1.026e+00	0.4162	936.0	96.99%	1003.7	96.79%
Hoxa11(Homeobox)/ChickenMSG-Hoxa11.Flag-ChIP-Seq(GSE86088)/Homer	TTTTATGGCM	1	-1.017e+00	0.4190	916.0	94.92%	981.6	94.65%
ISRE(IRF)/ThioMac-LPS-Expression(GSE23622)/Homer	AGTTTCASTTTC	1	-9.530e-01	0.4453	161.0	16.68%	169.6	16.35%
Sox2(HMG)/mES-Sox2-ChIP-Seq(GSE11431)/Homer	BCCATTGTTC	1	-9.347e-01	0.4523	731.0	75.75%	781.7	75.37%
TEAD3(TEA)/HepG2-TEAD3-ChIP-Seq(Encode)/Homer	TRCATTCCAG	1	-9.278e-01	0.4543	828.0	85.80%	886.6	85.49%
p73(p53)/Trachea-p73-ChIP-Seq(PRJNA310161)/Homer	NRRRCAWGTCCDGRCATGYY	1	-9.254e-01	0.4543	125.0	12.95%	131.8	12.71%
HLF(bZIP)/HSC-HLF.Flag-ChIP-Seq(GSE69817)/Homer	RTTATGYAAB	1	-8.848e-01	0.4718	772.0	80.00%	826.9	79.73%
Bapx1(Homeobox)/VertebralCol-Bapx1-ChIP-Seq(GSE36672)/Homer	TTRAGTGSYK	1	-8.752e-01	0.4751	937.0	97.10%	1006.0	97.00%
Pitx1(Homeobox)/Chicken-Pitx1-ChIP-Seq(GSE38910)/Homer	TAATCCCN	1	-8.488e-01	0.4865	956.0	99.07%	1026.8	99.01%
ZKSCAN1(Zf)/HepG2-ZKSCAN1-ChIP-Seq(Encode)/Homer	GCACAYAGTAGGKCY	1	-8.221e-01	0.4984	107.0	11.09%	113.9	10.98%
Chop(bZIP)/MEF-Chop-ChIP-Seq(GSE35681)/Homer	ATTGCATCAT	1	-8.160e-01	0.5002	455.0	47.15%	486.2	46.89%
E2F6(E2F)/Hela-E2F6-ChIP-Seq(GSE31477)/Homer	GGCGGGAARN	1	-7.827e-01	0.5158	460.0	47.67%	492.4	47.48%
Tgif1(Homeobox)/mES-Tgif1-ChIP-Seq(GSE55404)/Homer	YTGWCADY	1	-7.338e-01	0.5403	938.0	97.20%	1007.6	97.16%
En1(Homeobox)/SUM149-EN1-ChIP-Seq(GSE120957)/Homer	NDCTAATTAS	1	-6.943e-01	0.5606	894.0	92.64%	960.8	92.65%
Pit1(Homeobox)/GCrat-Pit1-ChIP-Seq(GSE58009)/Homer	ATGMATATDC	1	-6.662e-01	0.5751	780.0	80.83%	838.7	80.87%
THRb(NR)/Liver-NR1A2-ChIP-Seq(GSE52613)/Homer	TRAGGTCA	1	-6.648e-01	0.5751	960.0	99.48%	1031.3	99.44%
NF1-halfsite(CTF)/LNCaP-NF1-ChIP-Seq(Unpublished)/Homer	YTGCCAAG	1	-6.610e-01	0.5752	875.0	90.67%	940.3	90.67%
REST-NRSF(Zf)/Jurkat-NRSF-ChIP-Seq/Homer	GGMGCTGTCCATGGTGCTGA	1	-6.469e-01	0.5818	15.0	1.55%	16.9	1.63%
Hoxd12(Homeobox)/ChickenMSG-Hoxd12.Flag-ChIP-Seq(GSE86088)/Homer	HDGYAATGAAAN	1	-6.340e-01	0.5879	913.0	94.61%	981.4	94.63%
Rbpj1(?)/Panc1-Rbpj1-ChIP-Seq(GSE47459)/Homer	HTTTCCCASG	1	-6.095e-01	0.6010	851.0	88.19%	915.3	88.26%
E-box(bHLH)/Promoter/Homer	SSGGTCACGTGA	1	-6.091e-01	0.6010	123.0	12.75%	133.9	12.91%
RUNX1(Runt)/Jurkat-RUNX1-ChIP-Seq(GSE29180)/Homer	AAACCACARM	1	-6.088e-01	0.6010	780.0	80.83%	839.2	80.92%
T1ISRE(IRF)/ThioMac-Ifnb-Expression/Homer	ACTTTCGTTTCT	1	-5.170e-01	0.6543	27.0	2.80%	30.7	2.96%
MITF(bHLH)/MastCells-MITF-ChIP-Seq(GSE48085)/Homer	RTCATGTGAC	1	-4.906e-01	0.6701	746.0	77.31%	805.7	77.69%
RUNX-AML(Runt)/CD4+-PolII-ChIP-Seq(Barski_et_al.)/Homer	GCTGTGGTTW	1	-4.900e-01	0.6701	702.0	72.75%	758.5	73.14%
CEBP:AP1(bZIP)/ThioMac-CEBPb-ChIP-Seq(GSE21512)/Homer	DRTGTTGCAA	1	-4.582e-01	0.6887	735.0	76.17%	794.3	76.59%
NFAT(RHD)/Jurkat-NFATC1-ChIP-Seq(Jolma_et_al.)/Homer	ATTTTCCATT	1	-4.492e-01	0.6933	762.0	78.96%	823.4	79.39%
Pit1+1bp(Homeobox)/GCrat-Pit1-ChIP-Seq(GSE58009)/Homer	ATGCATAATTCA	1	-4.401e-01	0.6979	556.0	57.62%	603.8	58.22%
NFkB-p65-Rel(RHD)/ThioMac-LPS-Expression(GSE23622)/Homer	GGAAATTCCC	1	-4.324e-01	0.7016	145.0	15.03%	160.0	15.43%
Atf2(bZIP)/3T3L1-Atf2-ChIP-Seq(GSE56872)/Homer	NRRTGACGTCAT	1	-4.093e-01	0.7162	516.0	53.47%	561.7	54.16%
AMYB(HTH)/Testes-AMYB-ChIP-Seq(GSE44588)/Homer	TGGCAGTTGG	1	-4.070e-01	0.7162	827.0	85.70%	893.1	86.12%
BMYB(HTH)/Hela-BMYB-ChIP-Seq(GSE27030)/Homer	NHAACBGYYV	1	-4.042e-01	0.7164	826.0	85.60%	892.8	86.09%
ZNF189(Zf)/HEK293-ZNF189.GFP-ChIP-Seq(GSE58341)/Homer	TGGAACAGMA	1	-4.028e-01	0.7164	714.0	73.99%	773.5	74.58%
ZNF16(Zf)/HEK293-ZNF16.GFP-ChIP-Seq(GSE58341)/Homer	MACCTTCYATGGCTCCCTAKTGCCY	1	-3.940e-01	0.7202	34.0	3.52%	40.0	3.85%
Nkx2.1(Homeobox)/LungAC-Nkx2.1-ChIP-Seq(GSE43252)/Homer	RSCACTYRAG	1	-3.879e-01	0.7228	947.0	98.13%	1019.2	98.27%
c-Jun-CRE(bZIP)/K562-cJun-ChIP-Seq(GSE31477)/Homer	ATGACGTCATCY	1	-3.772e-01	0.7289	516.0	53.47%	562.0	54.20%
TEAD1(TEAD)/HepG2-TEAD1-ChIP-Seq(Encode)/Homer	CYRCATTCCA	1	-3.606e-01	0.7393	792.0	82.07%	857.7	82.71%
Pdx1(Homeobox)/Islet-Pdx1-ChIP-Seq(SRA008281)/Homer	YCATYAATCA	1	-3.576e-01	0.7397	774.0	80.21%	838.2	80.83%
PU.1-IRF(ETS:IRF)/Bcell-PU.1-ChIP-Seq(GSE21512)/Homer	MGGAAGTGAAAC	1	-3.558e-01	0.7397	843.0	87.36%	911.3	87.87%
ZNF41(Zf)/HEK293-ZNF41.GFP-ChIP-Seq(GSE58341)/Homer	CCTCATGGTGYCYTWYTCCCTTGTG	1	-3.029e-01	0.7775	84.0	8.70%	96.1	9.26%
AP-2gamma(AP2)/MCF7-TFAP2C-ChIP-Seq(GSE21234)/Homer	SCCTSAGGSCAW	1	-2.950e-01	0.7819	727.0	75.34%	790.8	76.26%
GATA3(Zf),DR8/iTreg-Gata3-ChIP-Seq(GSE20898)/Homer	AGATSTNDNNDSAGATAASN	1	-2.811e-01	0.7909	190.0	19.69%	213.2	20.56%
JunD(bZIP)/K562-JunD-ChIP-Seq/Homer	ATGACGTCATCN	1	-1.726e-01	0.8794	149.0	15.44%	172.1	16.59%
Hoxa9(Homeobox)/ChickenMSG-Hoxa9.Flag-ChIP-Seq(GSE86088)/Homer	RGCAATNAAA	1	-1.596e-01	0.8888	921.0	95.44%	996.3	96.07%
CRX(Homeobox)/Retina-Crx-ChIP-Seq(GSE20012)/Homer	GCTAATCC	1	-1.473e-01	0.8978	937.0	97.10%	1012.9	97.67%
DUX(Homeobox)/C2C12-Dux-ChIP-Seq(GSE87279)/Homer	BCWGATTCAATCAAN	1	-8.557e-02	0.9526	11.0	1.14%	18.0	1.73%
ZFP3(Zf)/HEK293-ZFP3.GFP-ChIP-Seq(GSE58341)/Homer	GGGTTTTGAAGGATGARTAGGAGTT	1	-4.585e-02	0.9889	16.0	1.66%	25.3	2.43%
Nrf2(bZIP)/Lymphoblast-Nrf2-ChIP-Seq(GSE37589)/Homer	HTGCTGAGTCAT	1	-4.088e-02	0.9915	130.0	13.47%	160.9	15.51%
EBNA1(EBV-virus)/Raji-EBNA1-ChIP-Seq(GSE30709)/Homer	GGYAGCAYDTGCTDCCCNNN	1	-3.479e-02	0.9952	28.0	2.90%	41.8	4.03%
Bach1(bZIP)/K562-Bach1-ChIP-Seq(GSE31477)/Homer	AWWNTGCTGAGTCAT	1	-1.827e-02	1.0000	149.0	15.44%	186.5	17.98%
MafK(bZIP)/C2C12-MafK-ChIP-Seq(GSE36030)/Homer	GCTGASTCAGCA	1	-1.532e-02	1.0000	410.0	42.49%	476.4	45.93%
NF-E2(bZIP)/K562-NFE2-ChIP-Seq(GSE31477)/Homer	GATGACTCAGCA	1	-1.900e-04	1.0000	146.0	15.13%	202.3	19.51%
Bach2(bZIP)/OCILy7-Bach2-ChIP-Seq(GSE44420)/Homer	TGCTGAGTCA	1	-0.000e+00	1.0000	338.0	35.03%	500.0	48.21%
AP-1(bZIP)/ThioMac-PU.1-ChIP-Seq(GSE21512)/Homer	VTGACTCATC	1	0.000e+00	1.0000	711.0	73.68%	889.7	85.79%
Atf3(bZIP)/GBM-ATF3-ChIP-Seq(GSE33912)/Homer	DATGASTCATHN	1	0.000e+00	1.0000	677.0	70.16%	870.0	83.89%
BATF(bZIP)/Th17-BATF-ChIP-Seq(GSE39756)/Homer	DATGASTCAT	1	0.000e+00	1.0000	677.0	70.16%	859.0	82.83%
Fosl2(bZIP)/3T3L1-Fosl2-ChIP-Seq(GSE56872)/Homer	NATGASTCABNN	1	0.000e+00	1.0000	468.0	48.50%	706.9	68.16%
Fos(bZIP)/TSC-Fos-ChIP-Seq(GSE110950)/Homer	NDATGASTCAYN	1	0.000e+00	1.0000	645.0	66.84%	854.7	82.41%
Fra1(bZIP)/BT549-Fra1-ChIP-Seq(GSE46166)/Homer	NNATGASTCATH	1	0.000e+00	1.0000	623.0	64.56%	843.2	81.31%
Fra2(bZIP)/Striatum-Fra2-ChIP-Seq(GSE43429)/Homer	GGATGACTCATC	1	0.000e+00	1.0000	577.0	59.79%	804.0	77.53%
Jun-AP1(bZIP)/K562-cJun-ChIP-Seq(GSE31477)/Homer	GATGASTCATCN	1	0.000e+00	1.0000	387.0	40.10%	626.8	60.44%
JunB(bZIP)/DendriticCells-Junb-ChIP-Seq(GSE36099)/Homer	RATGASTCAT	1	0.000e+00	1.0000	631.0	65.39%	838.3	80.83%

## Sheet: HOMER_FCpos_vs_FCneg
Motif Name	Consensus	P-value	Log P-value	q-value (Benjamini)	# of Target Sequences with Motif(of 1059)	% of Target Sequences with Motif	# of Background Sequences with Motif(of 957)	% of Background Sequences with Motif
Jun-AP1(bZIP)/K562-cJun-ChIP-Seq(GSE31477)/Homer	GATGASTCATCN	1e-27	-6.266e+01	0.0000	611.0	57.70%	392.2	41.00%
Fra2(bZIP)/Striatum-Fra2-ChIP-Seq(GSE43429)/Homer	GGATGACTCATC	1e-24	-5.602e+01	0.0000	813.0	76.77%	592.8	61.98%
Fra1(bZIP)/BT549-Fra1-ChIP-Seq(GSE46166)/Homer	NNATGASTCATH	1e-24	-5.553e+01	0.0000	869.0	82.06%	652.0	68.17%
Fosl2(bZIP)/3T3L1-Fosl2-ChIP-Seq(GSE56872)/Homer	NATGASTCABNN	1e-24	-5.535e+01	0.0000	699.0	66.01%	482.1	50.40%
Fos(bZIP)/TSC-Fos-ChIP-Seq(GSE110950)/Homer	NDATGASTCAYN	1e-20	-4.831e+01	0.0000	878.0	82.91%	671.5	70.21%
JunB(bZIP)/DendriticCells-Junb-ChIP-Seq(GSE36099)/Homer	RATGASTCAT	1e-19	-4.487e+01	0.0000	858.0	81.02%	655.7	68.55%
Atf3(bZIP)/GBM-ATF3-ChIP-Seq(GSE33912)/Homer	DATGASTCATHN	1e-15	-3.672e+01	0.0000	892.0	84.23%	704.3	73.64%
BATF(bZIP)/Th17-BATF-ChIP-Seq(GSE39756)/Homer	DATGASTCAT	1e-14	-3.344e+01	0.0000	884.0	83.47%	701.0	73.30%
AP-1(bZIP)/ThioMac-PU.1-ChIP-Seq(GSE21512)/Homer	VTGACTCATC	1e-14	-3.269e+01	0.0000	909.0	85.84%	729.5	76.27%
Bach2(bZIP)/OCILy7-Bach2-ChIP-Seq(GSE44420)/Homer	TGCTGAGTCA	1e-11	-2.706e+01	0.0000	478.0	45.14%	333.0	34.81%
NF-E2(bZIP)/K562-NFE2-ChIP-Seq(GSE31477)/Homer	GATGACTCAGCA	0.01	-4.864e+00	0.3088	184.0	17.37%	140.2	14.66%
Bach1(bZIP)/K562-Bach1-ChIP-Seq(GSE31477)/Homer	AWWNTGCTGAGTCAT	0.1	-4.190e+00	0.5554	188.0	17.75%	147.0	15.37%
DUX(Homeobox)/C2C12-Dux-ChIP-Seq(GSE87279)/Homer	BCWGATTCAATCAAN	0.1	-2.516e+00	1.0000	19.0	1.79%	12.7	1.33%
EBNA1(EBV-virus)/Raji-EBNA1-ChIP-Seq(GSE30709)/Homer	GGYAGCAYDTGCTDCCCNNN	0.1	-2.483e+00	1.0000	33.0	3.12%	23.6	2.47%
Nrf2(bZIP)/Lymphoblast-Nrf2-ChIP-Seq(GSE37589)/Homer	HTGCTGAGTCAT	1	-2.090e+00	1.0000	154.0	14.54%	127.4	13.32%
AP-2gamma(AP2)/MCF7-TFAP2C-ChIP-Seq(GSE21234)/Homer	SCCTSAGGSCAW	1	-1.855e+00	1.0000	761.0	71.86%	673.0	70.37%
T1ISRE(IRF)/ThioMac-Ifnb-Expression/Homer	ACTTTCGTTTCT	1	-1.854e+00	1.0000	31.0	2.93%	23.6	2.47%
Tgif1(Homeobox)/mES-Tgif1-ChIP-Seq(GSE55404)/Homer	YTGWCADY	1	-1.541e+00	1.0000	1037.0	97.92%	932.2	97.47%
MafK(bZIP)/C2C12-MafK-ChIP-Seq(GSE36030)/Homer	GCTGASTCAGCA	1	-1.526e+00	1.0000	445.0	42.02%	390.9	40.87%
ZKSCAN1(Zf)/HepG2-ZKSCAN1-ChIP-Seq(Encode)/Homer	GCACAYAGTAGGKCY	1	-1.300e+00	1.0000	107.0	10.10%	91.1	9.52%
Hoxa9(Homeobox)/ChickenMSG-Hoxa9.Flag-ChIP-Seq(GSE86088)/Homer	RGCAATNAAA	1	-1.104e+00	1.0000	1031.0	97.36%	928.0	97.03%
NFkB-p65-Rel(RHD)/ThioMac-LPS-Expression(GSE23622)/Homer	GGAAATTCCC	1	-8.781e-01	1.0000	149.0	14.07%	132.2	13.82%
ZFP3(Zf)/HEK293-ZFP3.GFP-ChIP-Seq(GSE58341)/Homer	GGGTTTTGAAGGATGARTAGGAGTT	1	-8.582e-01	1.0000	20.0	1.89%	17.6	1.84%
JunD(bZIP)/K562-JunD-ChIP-Seq/Homer	ATGACGTCATCN	1	-7.474e-01	1.0000	164.0	15.49%	147.6	15.43%
Olig2(bHLH)/Neuron-Olig2-ChIP-Seq(GSE30882)/Homer	RCCATMTGTT	1	-7.105e-01	1.0000	969.0	91.50%	874.1	91.39%
ZNF41(Zf)/HEK293-ZNF41.GFP-ChIP-Seq(GSE58341)/Homer	CCTCATGGTGYCYTWYTCCCTTGTG	1	-6.269e-01	1.0000	86.0	8.12%	78.7	8.23%
BMYB(HTH)/Hela-BMYB-ChIP-Seq(GSE27030)/Homer	NHAACBGYYV	1	-5.978e-01	1.0000	922.0	87.06%	833.7	87.17%
Bapx1(Homeobox)/VertebralCol-Bapx1-ChIP-Seq(GSE36672)/Homer	TTRAGTGSYK	1	-5.566e-01	1.0000	1022.0	96.51%	923.7	96.58%
RUNX-AML(Runt)/CD4+-PolII-ChIP-Seq(Barski_et_al.)/Homer	GCTGTGGTTW	1	-5.513e-01	1.0000	771.0	72.80%	698.8	73.06%
Hoxa11(Homeobox)/ChickenMSG-Hoxa11.Flag-ChIP-Seq(GSE86088)/Homer	TTTTATGGCM	1	-5.279e-01	1.0000	1024.0	96.69%	925.7	96.78%
E-box(bHLH)/Promoter/Homer	SSGGTCACGTGA	1	-4.976e-01	1.0000	115.0	10.86%	106.4	11.12%
NFAT(RHD)/Jurkat-NFATC1-ChIP-Seq(Jolma_et_al.)/Homer	ATTTTCCATT	1	-4.831e-01	1.0000	862.0	81.40%	781.3	81.69%
NF1-halfsite(CTF)/LNCaP-NF1-ChIP-Seq(Unpublished)/Homer	YTGCCAAG	1	-4.602e-01	1.0000	950.0	89.71%	860.7	89.99%
Twist2(bHLH)/Myoblast-Twist2.Ty1-ChIP-Seq(GSE127998)/Homer	MCAGCTGBYH	1	-4.379e-01	1.0000	953.0	89.99%	863.2	90.25%
Pit1+1bp(Homeobox)/GCrat-Pit1-ChIP-Seq(GSE58009)/Homer	ATGCATAATTCA	1	-4.183e-01	1.0000	671.0	63.36%	611.9	63.98%
GATA3(Zf),DR8/iTreg-Gata3-ChIP-Seq(GSE20898)/Homer	AGATSTNDNNDSAGATAASN	1	-4.115e-01	1.0000	223.0	21.06%	206.6	21.60%
ZNF189(Zf)/HEK293-ZNF189.GFP-ChIP-Seq(GSE58341)/Homer	TGGAACAGMA	1	-3.965e-01	1.0000	774.0	73.09%	704.2	73.63%
ZNF16(Zf)/HEK293-ZNF16.GFP-ChIP-Seq(GSE58341)/Homer	MACCTTCYATGGCTCCCTAKTGCCY	1	-3.961e-01	1.0000	30.0	2.83%	29.7	3.10%
Sox3(HMG)/NPC-Sox3-ChIP-Seq(GSE33059)/Homer	CCWTTGTY	1	-3.757e-01	1.0000	970.0	91.60%	880.0	92.01%
Nkx2.1(Homeobox)/LungAC-Nkx2.1-ChIP-Seq(GSE43252)/Homer	RSCACTYRAG	1	-3.544e-01	1.0000	1035.0	97.73%	936.4	97.91%
Eomes(T-box)/H9-Eomes-ChIP-Seq(GSE26097)/Homer	ATTAACACCT	1	-3.540e-01	1.0000	1013.0	95.66%	917.3	95.91%
AMYB(HTH)/Testes-AMYB-ChIP-Seq(GSE44588)/Homer	TGGCAGTTGG	1	-3.389e-01	1.0000	924.0	87.25%	839.3	87.75%
Hoxd12(Homeobox)/ChickenMSG-Hoxd12.Flag-ChIP-Seq(GSE86088)/Homer	HDGYAATGAAAN	1	-3.315e-01	1.0000	1015.0	95.85%	919.4	96.13%
Nanog(Homeobox)/mES-Nanog-ChIP-Seq(GSE11724)/Homer	RGCCATTAAC	1	-3.246e-01	1.0000	1049.0	99.06%	948.5	99.17%
MITF(bHLH)/MastCells-MITF-ChIP-Seq(GSE48085)/Homer	RTCATGTGAC	1	-3.246e-01	1.0000	810.0	76.49%	738.5	77.21%
RUNX1(Runt)/Jurkat-RUNX1-ChIP-Seq(GSE29180)/Homer	AAACCACARM	1	-3.192e-01	1.0000	857.0	80.93%	780.5	81.60%
Sox15(HMG)/CPA-Sox15-ChIP-Seq(GSE62909)/Homer	RAACAATGGN	1	-3.176e-01	1.0000	893.0	84.32%	812.8	84.98%
CRX(Homeobox)/Retina-Crx-ChIP-Seq(GSE20012)/Homer	GCTAATCC	1	-3.010e-01	1.0000	1038.0	98.02%	939.3	98.21%
Sox17(HMG)/Endoderm-Sox17-ChIP-Seq(GSE61475)/Homer	CCATTGTTYB	1	-2.862e-01	1.0000	783.0	73.94%	715.4	74.79%
REST-NRSF(Zf)/Jurkat-NRSF-ChIP-Seq/Homer	GGMGCTGTCCATGGTGCTGA	1	-2.558e-01	1.0000	11.0	1.04%	12.0	1.26%
Rbpj1(?)/Panc1-Rbpj1-ChIP-Seq(GSE47459)/Homer	HTTTCCCASG	1	-2.498e-01	1.0000	932.0	88.01%	848.1	88.68%
Ronin(THAP)/ES-Thap11-ChIP-Seq(GSE51522)/Homer	RACTACAACTCCCAGVAKGC	1	-2.486e-01	1.0000	19.0	1.79%	20.6	2.15%
CTCF-SatelliteElement(Zf?)/CD4+-CTCF-ChIP-Seq(Barski_et_al.)/Homer	TGCAGTTCCMVNWRTGGCCA	1	-2.244e-01	1.0000	31.0	2.93%	33.0	3.45%
Pit1(Homeobox)/GCrat-Pit1-ChIP-Seq(GSE58009)/Homer	ATGMATATDC	1	-2.178e-01	1.0000	898.0	84.80%	819.4	85.67%
Sox21(HMG)/ESC-SOX21-ChIP-Seq(GSE110505)/Homer	BCCWTTGTBYKV	1	-2.160e-01	1.0000	977.0	92.26%	888.8	92.93%
RUNX2(Runt)/PCa-RUNX2-ChIP-Seq(GSE33889)/Homer	NWAACCACADNN	1	-1.975e-01	1.0000	810.0	76.49%	742.6	77.65%
CEBP:AP1(bZIP)/ThioMac-CEBPb-ChIP-Seq(GSE21512)/Homer	DRTGTTGCAA	1	-1.958e-01	1.0000	828.0	78.19%	758.6	79.31%
ISRE(IRF)/ThioMac-LPS-Expression(GSE23622)/Homer	AGTTTCASTTTC	1	-1.947e-01	1.0000	187.0	17.66%	179.4	18.75%
En1(Homeobox)/SUM149-EN1-ChIP-Seq(GSE120957)/Homer	NDCTAATTAS	1	-1.899e-01	1.0000	1002.0	94.62%	910.6	95.20%
Zac1(Zf)/Neuro2A-Plagl1-ChIP-Seq(GSE75942)/Homer	HAWGRGGCCM	1	-1.845e-01	1.0000	996.0	94.05%	905.8	94.70%
Zfp281(Zf)/ES-Zfp281-ChIP-Seq(GSE81042)/Homer	CCCCTCCCCCAC	1	-1.842e-01	1.0000	218.0	20.59%	208.2	21.77%
Tgif2(Homeobox)/mES-Tgif2-ChIP-Seq(GSE55404)/Homer	TGTCANYT	1	-1.829e-01	1.0000	1039.0	98.11%	941.2	98.41%
Chop(bZIP)/MEF-Chop-ChIP-Seq(GSE35681)/Homer	ATTGCATCAT	1	-1.789e-01	1.0000	503.0	47.50%	469.0	49.04%
PU.1-IRF(ETS:IRF)/Bcell-PU.1-ChIP-Seq(GSE21512)/Homer	MGGAAGTGAAAC	1	-1.750e-01	1.0000	940.0	88.76%	857.4	89.64%
TATA-Box(TBP)/Promoter/Homer	CCTTTTAWAGSC	1	-1.729e-01	1.0000	948.0	89.52%	864.5	90.39%
Sox2(HMG)/mES-Sox2-ChIP-Seq(GSE11431)/Homer	BCCATTGTTC	1	-1.660e-01	1.0000	821.0	77.53%	753.2	78.75%
NFE2L2(bZIP)/HepG2-NFE2L2-ChIP-Seq(Encode)/Homer	AWWWTGCTGAGTCAT	1	-1.659e-01	1.0000	161.0	15.20%	156.4	16.36%
BHLHA15(bHLH)/NIH3T3-BHLHB8.HA-ChIP-Seq(GSE119782)/Homer	NAMCAGCTGK	1	-1.544e-01	1.0000	899.0	84.89%	822.0	85.95%
Hoxa13(Homeobox)/ChickenMSG-Hoxa13.Flag-ChIP-Seq(GSE86088)/Homer	CYHATAAAAN	1	-1.474e-01	1.0000	1031.0	97.36%	935.1	97.77%
Meis1(Homeobox)/MastCells-Meis1-ChIP-Seq(GSE48085)/Homer	VGCTGWCAVB	1	-1.465e-01	1.0000	932.0	88.01%	851.9	89.07%
E2F6(E2F)/Hela-E2F6-ChIP-Seq(GSE31477)/Homer	GGCGGGAARN	1	-1.464e-01	1.0000	437.0	41.27%	410.9	42.96%
Hoxd11(Homeobox)/ChickenMSG-Hoxd11.Flag-ChIP-Seq(GSE86088)/Homer	VGCCATAAAA	1	-1.427e-01	1.0000	1026.0	96.88%	931.0	97.34%
Nkx6.1(Homeobox)/Islet-Nkx6.1-ChIP-Seq(GSE40975)/Homer	GKTAATGR	1	-1.427e-01	1.0000	1026.0	96.88%	931.3	97.37%
Pdx1(Homeobox)/Islet-Pdx1-ChIP-Seq(SRA008281)/Homer	YCATYAATCA	1	-1.426e-01	1.0000	879.0	83.00%	805.3	84.20%
TCF4(bHLH)/SHSY5Y-TCF4-ChIP-Seq(GSE96915)/Homer	SMCATCTGKH	1	-1.341e-01	1.0000	928.0	87.63%	848.7	88.73%
AP-2alpha(AP2)/Hela-AP2alpha-ChIP-Seq(GSE31477)/Homer	ATGCCCTGAGGC	1	-1.275e-01	1.0000	669.0	63.17%	620.1	64.84%
DLX1(Homeobox)/BasalGanglia-Dlx1-ChIP-seq(GSE124936)/Homer	NSNNTAATTA	1	-1.184e-01	1.0000	954.0	90.08%	871.3	91.10%
c-Jun-CRE(bZIP)/K562-cJun-ChIP-Seq(GSE31477)/Homer	ATGACGTCATCY	1	-1.154e-01	1.0000	541.0	51.09%	506.3	52.94%
Hnf6b(Homeobox)/LNCaP-Hnf6b-ChIP-Seq(GSE106305)/Homer	TATTGAYY	1	-1.116e-01	1.0000	859.0	81.11%	789.5	82.54%
p73(p53)/Trachea-p73-ChIP-Seq(PRJNA310161)/Homer	NRRRCAWGTCCDGRCATGYY	1	-1.100e-01	1.0000	121.0	11.43%	121.2	12.68%
Atf2(bZIP)/3T3L1-Atf2-ChIP-Seq(GSE56872)/Homer	NRRTGACGTCAT	1	-1.097e-01	1.0000	535.0	50.52%	501.9	52.48%
Nkx2.5(Homeobox)/HL1-Nkx2.5.biotin-ChIP-Seq(GSE21529)/Homer	RRSCACTYAA	1	-9.814e-02	1.0000	1015.0	95.85%	923.2	96.53%
LHX9(Homeobox)/Hct116-LHX9.V5-ChIP-Seq(GSE116822)/Homer	NGCTAATTAG	1	-9.548e-02	1.0000	967.0	91.31%	883.1	92.33%
Sox10(HMG)/SciaticNerve-Sox3-ChIP-Seq(GSE35132)/Homer	CCWTTGTYYB	1	-8.891e-02	1.0000	949.0	89.61%	868.8	90.83%
TEAD1(TEAD)/HepG2-TEAD1-ChIP-Seq(Encode)/Homer	CYRCATTCCA	1	-8.882e-02	1.0000	877.0	82.81%	806.0	84.27%
Tbx5(T-box)/HL1-Tbx5.biotin-ChIP-Seq(GSE21529)/Homer	AGGTGTCA	1	-8.437e-02	1.0000	1045.0	98.68%	947.3	99.04%
Pitx1(Homeobox)/Chicken-Pitx1-ChIP-Seq(GSE38910)/Homer	TAATCCCN	1	-8.402e-02	1.0000	1052.0	99.34%	952.0	99.54%
PR(NR)/T47D-PR-ChIP-Seq(GSE31130)/Homer	VAGRACAKNCTGTBC	1	-8.357e-02	1.0000	989.0	93.39%	902.5	94.36%
PBX2(Homeobox)/K562-PBX2-ChIP-Seq(Encode)/Homer	RTGATTKATRGN	1	-7.996e-02	1.0000	843.0	79.60%	777.9	81.33%
HLF(bZIP)/HSC-HLF.Flag-ChIP-Seq(GSE69817)/Homer	RTTATGYAAB	1	-7.760e-02	1.0000	875.0	82.63%	805.5	84.22%
NeuroG2(bHLH)/Fibroblast-NeuroG2-ChIP-Seq(GSE75910)/Homer	ACCATCTGTT	1	-7.696e-02	1.0000	926.0	87.44%	849.2	88.79%
Sox4(HMG)/proB-Sox4-ChIP-Seq(GSE50066)/Homer	YCTTTGTTCC	1	-7.510e-02	1.0000	798.0	75.35%	738.7	77.24%
Nr5a2(NR)/Pancreas-LRH1-ChIP-Seq(GSE34295)/Homer	BTCAAGGTCA	1	-7.159e-02	1.0000	716.0	67.61%	666.5	69.69%
KLF10(Zf)/HEK293-KLF10.GFP-ChIP-Seq(GSE58341)/Homer	GGGGGTGTGTCC	1	-7.127e-02	1.0000	597.0	56.37%	561.0	58.65%
YY1(Zf)/Promoter/Homer	CAAGATGGCGGC	1	-6.804e-02	1.0000	110.0	10.39%	113.3	11.84%
NFkB-p50,p52(RHD)/Monocyte-p50-ChIP-Chip(Schreiber_et_al.)/Homer	GGGGGAATCCCC	1	-5.920e-02	1.0000	180.0	17.00%	180.8	18.91%
CREB5(bZIP)/LNCaP-CREB5.V5-ChIP-Seq(GSE137775)/Homer	VVATGACGTCAT	1	-5.919e-02	1.0000	619.0	58.45%	581.2	60.77%
Isl1(Homeobox)/Neuron-Isl1-ChIP-Seq(GSE31456)/Homer	CTAATKGV	1	-5.704e-02	1.0000	996.0	94.05%	909.8	95.13%
RUNX(Runt)/HPC7-Runx1-ChIP-Seq(GSE22178)/Homer	SAAACCACAG	1	-5.329e-02	1.0000	741.0	69.97%	690.4	72.19%
ZFX(Zf)/mES-Zfx-ChIP-Seq(GSE11431)/Homer	AGGCCTRG	1	-5.249e-02	1.0000	807.0	76.20%	748.7	78.28%
STAT5(Stat)/mCD4+-Stat5-ChIP-Seq(GSE12346)/Homer	RTTTCTNAGAAA	1	-5.188e-02	1.0000	580.0	54.77%	547.3	57.22%
Tbet(T-box)/CD8-Tbet-ChIP-Seq(GSE33802)/Homer	AGGTGTGAAM	1	-5.180e-02	1.0000	897.0	84.70%	826.9	86.45%
MyoD(bHLH)/Myotube-MyoD-ChIP-Seq(GSE21614)/Homer	RRCAGCTGYTSY	1	-5.100e-02	1.0000	674.0	63.64%	631.6	66.04%
Lhx3(Homeobox)/Neuron-Lhx3-ChIP-Seq(GSE31456)/Homer	ADBTAATTAR	1	-3.822e-02	1.0000	986.0	93.11%	902.6	94.37%
AR-halfsite(NR)/LNCaP-AR-ChIP-Seq(GSE27824)/Homer	CCAGGAACAG	1	-3.784e-02	1.0000	1034.0	97.64%	940.8	98.36%
Atf4(bZIP)/MEF-Atf4-ChIP-Seq(GSE35681)/Homer	MTGATGCAAT	1	-3.775e-02	1.0000	552.0	52.12%	524.2	54.80%
MafA(bZIP)/Islet-MafA-ChIP-Seq(GSE30298)/Homer	TGCTGACTCA	1	-3.771e-02	1.0000	725.0	68.46%	678.9	70.98%
ZNF528(Zf)/HEK293-ZNF528.GFP-ChIP-Seq(GSE58341)/Homer	AGAAATGACTTCCCT	1	-3.737e-02	1.0000	23.0	2.17%	29.3	3.06%
GFY-Staf(?,Zf)/Promoter/Homer	RACTACAATTCCCAGAAKGC	1	-3.503e-02	1.0000	68.0	6.42%	75.3	7.87%
Oct6(POU,Homeobox)/NPC-Pou3f1-ChIP-Seq(GSE35496)/Homer	WATGCAAATGAG	1	-3.478e-02	1.0000	660.0	62.32%	621.8	65.01%
MNT(bHLH)/HepG2-MNT-ChIP-Seq(Encode)/Homer	DGCACACGTG	1	-2.791e-02	1.0000	810.0	76.49%	754.5	78.88%
HIF2a(bHLH)/785_O-HIF2a-ChIP-Seq(GSE34871)/Homer	GCACGTACCC	1	-2.741e-02	1.0000	438.0	41.36%	423.6	44.29%
Egr2(Zf)/Thymocytes-Egr2-ChIP-Seq(GSE34254)/Homer	NGCGTGGGCGGR	1	-2.609e-02	1.0000	167.0	15.77%	172.6	18.04%
Sox6(HMG)/Myotubes-Sox6-ChIP-Seq(GSE32627)/Homer	CCATTGTTNY	1	-2.606e-02	1.0000	959.0	90.56%	881.0	92.12%
ZNF768(Zf)/Rajj-ZNF768-ChIP-Seq(GSE111879)/Homer	RHHCAGAGAGGB	1	-2.551e-02	1.0000	122.0	11.52%	129.5	13.54%
TEAD(TEA)/Fibroblast-PU.1-ChIP-Seq(Unpublished)/Homer	YCWGGAATGY	1	-2.441e-02	1.0000	800.0	75.54%	746.0	78.00%
OCT:OCT-short(POU,Homeobox)/NPC-OCT6-ChIP-Seq(GSE43916)/Homer	ATGCATWATGCATRW	1	-2.421e-02	1.0000	830.0	78.38%	772.9	80.81%
PPARa(NR),DR1/Liver-Ppara-ChIP-Seq(GSE47954)/Homer	VNAGGKCAAAGGTCA	1	-2.307e-02	1.0000	846.0	79.89%	786.4	82.23%
CDX4(Homeobox)/ZebrafishEmbryos-Cdx4.Myc-ChIP-Seq(GSE48254)/Homer	NGYCATAAAWCH	1	-2.291e-02	1.0000	874.0	82.53%	810.3	84.72%
Mef2b(MADS)/HEK293-Mef2b.V5-ChIP-Seq(GSE67450)/Homer	GCTATTTTTGGM	1	-2.235e-02	1.0000	914.0	86.31%	844.3	88.28%
Zic(Zf)/Cerebellum-ZIC1.2-ChIP-Seq(GSE60731)/Homer	CCTGCTGAGH	1	-2.230e-02	1.0000	700.0	66.10%	659.1	68.91%
Hoxd13(Homeobox)/ChickenMSG-Hoxd13.Flag-ChIP-Seq(GSE86088)/Homer	NCYAATAAAA	1	-2.166e-02	1.0000	989.0	93.39%	906.6	94.79%
STAT1(Stat)/HelaS3-STAT1-ChIP-Seq(GSE12782)/Homer	NATTTCCNGGAAAT	1	-2.098e-02	1.0000	539.0	50.90%	516.8	54.04%
ZBTB18(Zf)/HEK293-ZBTB18.GFP-ChIP-Seq(GSE58341)/Homer	AACATCTGGA	1	-2.072e-02	1.0000	625.0	59.02%	593.3	62.03%
HIF-1b(HLH)/T47D-HIF1b-ChIP-Seq(GSE59937)/Homer	RTACGTGC	1	-2.061e-02	1.0000	776.0	73.28%	726.6	75.97%
RAR:RXR(NR),DR5/ES-RAR-ChIP-Seq(GSE56893)/Homer	RGGTCADNNAGAGGTCAV	1	-1.971e-02	1.0000	66.0	6.23%	75.1	7.85%
LEF1(HMG)/H1-LEF1-ChIP-Seq(GSE64758)/Homer	CCTTTGATST	1	-1.945e-02	1.0000	747.0	70.54%	701.9	73.39%
TEAD4(TEA)/Tropoblast-Tead4-ChIP-Seq(GSE37350)/Homer	CCWGGAATGY	1	-1.820e-02	1.0000	818.0	77.24%	763.3	79.81%
PRDM1(Zf)/Hela-PRDM1-ChIP-Seq(GSE31477)/Homer	ACTTTCACTTTC	1	-1.811e-02	1.0000	742.0	70.07%	697.3	72.90%
Rfx1(HTH)/NPC-H3K4me1-ChIP-Seq(GSE16256)/Homer	KGTTGCCATGGCAA	1	-1.638e-02	1.0000	331.0	31.26%	328.9	34.39%
DLX2(Homeobox)/BasalGanglia-Dlx2-ChIP-seq(GSE124936)/Homer	NNNTAATTAS	1	-1.626e-02	1.0000	967.0	91.31%	889.8	93.04%
HOXB13(Homeobox)/ProstateTumor-HOXB13-ChIP-Seq(GSE56288)/Homer	TTTTATKRGG	1	-1.554e-02	1.0000	910.0	85.93%	842.2	88.06%
RBPJ:Ebox(?,bHLH)/Panc1-Rbpj1-ChIP-Seq(GSE47459)/Homer	GGGRAARRGRMCAGMTG	1	-1.546e-02	1.0000	486.0	45.89%	470.6	49.21%
IRF2(IRF)/Erythroblas-IRF2-ChIP-Seq(GSE36985)/Homer	GAAASYGAAASY	1	-1.446e-02	1.0000	255.0	24.08%	258.5	27.02%
Hoxb4(Homeobox)/ES-Hoxb4-ChIP-Seq(GSE34014)/Homer	TGATTRATGGCY	1	-1.440e-02	1.0000	425.0	40.13%	415.5	43.44%
SCL(bHLH)/HPC7-Scl-ChIP-Seq(GSE13511)/Homer	AVCAGCTG	1	-1.323e-02	1.0000	1045.0	98.68%	949.5	99.28%
Egr1(Zf)/K562-Egr1-ChIP-Seq(GSE32465)/Homer	TGCGTGGGYG	1	-1.297e-02	1.0000	517.0	48.82%	499.7	52.25%
Lhx2(Homeobox)/HFSC-Lhx2-ChIP-Seq(GSE48068)/Homer	TAATTAGN	1	-1.214e-02	1.0000	897.0	84.70%	832.8	87.08%
PRDM14(Zf)/H1-PRDM14-ChIP-Seq(GSE22767)/Homer	RGGTCTCTAACY	1	-1.214e-02	1.0000	490.0	46.27%	475.3	49.69%
ZNF416(Zf)/HEK293-ZNF416.GFP-ChIP-Seq(GSE58341)/Homer	WDNCTGGGCA	1	-1.174e-02	1.0000	922.0	87.06%	853.4	89.23%
Zfp809(Zf)/ES-Zfp809-ChIP-Seq(GSE70799)/Homer	GGGGCTYGKCTGGGA	1	-1.168e-02	1.0000	272.0	25.68%	275.3	28.79%
PSE(SNAPc)/K562-mStart-Seq/Homer	WAVTCACCMTAASYDAAAAG	1	-1.133e-02	1.0000	737.0	69.59%	695.2	72.68%
Ets1-distal(ETS)/CD4+-PolII-ChIP-Seq(Barski_et_al.)/Homer	MACAGGAAGT	1	-1.083e-02	1.0000	454.0	42.87%	443.8	46.40%
Sox7(HMG)/ESC-Sox7-ChIP-Seq(GSE133899)/Homer	VVRRAACAATGG	1	-1.081e-02	1.0000	507.0	47.88%	491.3	51.37%
Prop1(Homeobox)/GHFT1-PROP1.biotin-ChIP-Seq(GSE77302)/Homer	NTAATBNAATTA	1	-9.278e-03	1.0000	825.0	77.90%	773.0	80.82%
TEAD3(TEA)/HepG2-TEAD3-ChIP-Seq(Encode)/Homer	TRCATTCCAG	1	-8.390e-03	1.0000	905.0	85.46%	840.2	87.85%
EBF(EBF)/proBcell-EBF-ChIP-Seq(GSE21978)/Homer	DGTCCCYRGGGA	1	-8.062e-03	1.0000	300.0	28.33%	303.7	31.75%
ZBTB33(Zf)/GM12878-ZBTB33-ChIP-Seq(GSE32465)/Homer	GGVTCTCGCGAGAAC	1	-7.796e-03	1.0000	28.0	2.64%	38.0	3.98%
ZNF143|STAF(Zf)/CUTLL-ZNF143-ChIP-Seq(GSE29600)/Homer	ATTTCCCAGVAKSCY	1	-7.467e-03	1.0000	507.0	47.88%	493.4	51.58%
Stat3(Stat)/mES-Stat3-ChIP-Seq(GSE11431)/Homer	CTTCCGGGAA	1	-7.439e-03	1.0000	630.0	59.49%	603.4	63.09%
CUX1(Homeobox)/K562-CUX1-ChIP-Seq(GSE92882)/Homer	TATCGATNAN	1	-6.812e-03	1.0000	792.0	74.79%	745.0	77.90%
ZNF264(Zf)/HEK293-ZNF264.GFP-ChIP-Seq(GSE58341)/Homer	RGGGCACTAACY	1	-6.214e-03	1.0000	655.0	61.85%	626.5	65.50%
MYB(HTH)/ERMYB-Myb-ChIPSeq(GSE22095)/Homer	GGCVGTTR	1	-6.158e-03	1.0000	939.0	88.67%	869.4	90.90%
Nkx3.1(Homeobox)/LNCaP-Nkx3.1-ChIP-Seq(GSE28264)/Homer	AAGCACTTAA	1	-6.101e-03	1.0000	1018.0	96.13%	931.4	97.38%
ZNF669(Zf)/HEK293-ZNF669.GFP-ChIP-Seq(GSE58341)/Homer	GARTGGTCATCGCCC	1	-5.911e-03	1.0000	110.0	10.39%	123.5	12.91%
THRb(NR)/Liver-NR1A2-ChIP-Seq(GSE52613)/Homer	TRAGGTCA	1	-5.885e-03	1.0000	1049.0	99.06%	952.8	99.62%
HOXA2(Homeobox)/mES-Hoxa2-ChIP-Seq(Donaldson_et_al.)/Homer	GYCATCMATCAT	1	-5.792e-03	1.0000	263.0	24.83%	270.0	28.23%
Ap4(bHLH)/AML-Tfap4-ChIP-Seq(GSE45738)/Homer	NAHCAGCTGD	1	-5.266e-03	1.0000	827.0	78.09%	776.6	81.20%
ERRg(NR)/Kidney-ESRRG-ChIP-Seq(GSE104905)/Homer	GTGACCTTGRVN	1	-5.166e-03	1.0000	757.0	71.48%	716.7	74.93%
Lhx1(Homeobox)/EmbryoCarcinoma-Lhx1-ChIP-Seq(GSE70957)/Homer	NNYTAATTAR	1	-5.119e-03	1.0000	920.0	86.87%	854.9	89.38%
IRF8(IRF)/BMDM-IRF8-ChIP-Seq(GSE77884)/Homer	GRAASTGAAAST	1	-4.935e-03	1.0000	548.0	51.75%	532.0	55.63%
Atoh1(bHLH)/Cerebellum-Atoh1-ChIP-Seq(GSE22111)/Homer	VNRVCAGCTGGY	1	-4.823e-03	1.0000	809.0	76.39%	761.5	79.61%
Tcf21(bHLH)/ArterySmoothMuscle-Tcf21-ChIP-Seq(GSE61369)/Homer	NAACAGCTGG	1	-4.702e-03	1.0000	760.0	71.77%	719.3	75.21%
ZNF692(Zf)/HEK293-ZNF692.GFP-ChIP-Seq(GSE58341)/Homer	GTGGGCCCCA	1	-4.687e-03	1.0000	206.0	19.45%	217.1	22.70%
MyoG(bHLH)/C2C12-MyoG-ChIP-Seq(GSE36024)/Homer	AACAGCTG	1	-4.482e-03	1.0000	776.0	73.28%	733.5	76.69%
Brn1(POU,Homeobox)/NPC-Brn1-ChIP-Seq(GSE35496)/Homer	TATGCWAATBAV	1	-4.364e-03	1.0000	582.0	54.96%	563.9	58.96%
CArG(MADS)/PUER-Srf-ChIP-Seq(Sullivan_et_al.)/Homer	CCATATATGGNM	1	-4.208e-03	1.0000	546.0	51.56%	531.6	55.58%
GFY(?)/Promoter/Homer	ACTACAATTCCC	1	-3.996e-03	1.0000	137.0	12.94%	151.0	15.79%
Arnt:Ahr(bHLH)/MCF7-Arnt-ChIP-Seq(Lo_et_al.)/Homer	TBGCACGCAA	1	-3.893e-03	1.0000	614.0	57.98%	592.3	61.92%
GFX(?)/Promoter/Homer	ATTCTCGCGAGA	1	-3.551e-03	1.0000	12.0	1.13%	21.1	2.21%
ETS:RUNX(ETS,Runt)/Jurkat-RUNX1-ChIP-Seq(GSE17954)/Homer	RCAGGATGTGGT	1	-3.483e-03	1.0000	188.0	17.75%	201.1	21.03%
NRF1(NRF)/MCF7-NRF1-ChIP-Seq(Unpublished)/Homer	CTGCGCATGCGC	1	-3.416e-03	1.0000	30.0	2.83%	42.4	4.43%
GATA3(Zf)/iTreg-Gata3-ChIP-Seq(GSE20898)/Homer	AGATAASR	1	-3.327e-03	1.0000	972.0	91.78%	897.6	93.85%
Nur77(NR)/K562-NR4A1-ChIP-Seq(GSE31363)/Homer	TGACCTTTNCNT	1	-3.177e-03	1.0000	388.0	36.64%	389.9	40.77%
Rfx2(HTH)/LoVo-RFX2-ChIP-Seq(GSE49402)/Homer	GTTGCCATGGCAACM	1	-3.153e-03	1.0000	129.0	12.18%	144.8	15.14%
Smad4(MAD)/ESC-SMAD4-ChIP-Seq(GSE29422)/Homer	VBSYGTCTGG	1	-3.112e-03	1.0000	877.0	82.81%	820.6	85.79%
ZNF711(Zf)/SHSY5Y-ZNF711-ChIP-Seq(GSE20673)/Homer	AGGCCTAG	1	-2.995e-03	1.0000	901.0	85.08%	840.6	87.89%
EBF2(EBF)/BrownAdipose-EBF2-ChIP-Seq(GSE97114)/Homer	NABTCCCWDGGGAVH	1	-2.951e-03	1.0000	745.0	70.35%	708.2	74.04%
NFY(CCAAT)/Promoter/Homer	RGCCAATSRG	1	-2.855e-03	1.0000	746.0	70.44%	709.3	74.16%
Smad3(MAD)/NPC-Smad3-ChIP-Seq(GSE36673)/Homer	TWGTCTGV	1	-2.740e-03	1.0000	1015.0	95.85%	930.3	97.27%
n-Myc(bHLH)/mES-nMyc-ChIP-Seq(GSE11431)/Homer	VRCCACGTGG	1	-2.725e-03	1.0000	637.0	60.15%	614.2	64.22%
Myf5(bHLH)/GM-Myf5-ChIP-Seq(GSE24852)/Homer	BAACAGCTGT	1	-2.567e-03	1.0000	656.0	61.95%	631.2	65.99%
RARa(NR)/K562-RARa-ChIP-Seq(Encode)/Homer	TTGAMCTTTG	1	-2.520e-03	1.0000	1032.0	97.45%	942.2	98.51%
CRE(bZIP)/Promoter/Homer	CSGTGACGTCAC	1	-2.483e-03	1.0000	277.0	26.16%	287.7	30.08%
OCT:OCT(POU,Homeobox)/NPC-OCT6-ChIP-Seq(GSE43916)/Homer	YATGCATATRCATRT	1	-2.457e-03	1.0000	352.0	33.24%	357.5	37.38%
NRF(NRF)/Promoter/Homer	STGCGCATGCGC	1	-2.453e-03	1.0000	103.0	9.73%	119.3	12.48%
ZNF467(Zf)/HEK293-ZNF467.GFP-ChIP-Seq(GSE58341)/Homer	TGGGGAAGGGCM	1	-2.382e-03	1.0000	675.0	63.74%	648.6	67.82%
TFE3(bHLH)/MEF-TFE3-ChIP-Seq(GSE75757)/Homer	GTCACGTGACYV	1	-2.338e-03	1.0000	133.0	12.56%	149.2	15.60%
Twist(bHLH)/HMLE-TWIST1-ChIP-Seq(Chang_et_al)/Homer	VCAKCTGGNNNCCAGMTGBN	1	-2.170e-03	1.0000	252.0	23.80%	264.9	27.70%
Unknown(Homeobox)/Limb-p300-ChIP-Seq/Homer	SSCMATWAAA	1	-2.081e-03	1.0000	797.0	75.26%	754.4	78.88%
ZSCAN22(Zf)/HEK293-ZSCAN22.GFP-ChIP-Seq(GSE58341)/Homer	SMCAGTCWGAKGGAGGAGGC	1	-2.048e-03	1.0000	158.0	14.92%	174.4	18.23%
NFkB-p65(RHD)/GM12787-p65-ChIP-Seq(GSE19485)/Homer	WGGGGATTTCCC	1	-2.043e-03	1.0000	605.0	57.13%	587.8	61.45%
Bcl6(Zf)/Liver-Bcl6-ChIP-Seq(GSE31578)/Homer	NNNCTTTCCAGGAAA	1	-2.006e-03	1.0000	913.0	86.21%	851.3	89.01%
E2F(E2F)/Hela-CellCycle-Expression/Homer	TTSGCGCGAAAA	1	-1.995e-03	1.0000	29.0	2.74%	42.7	4.47%
Mouse_Recombination_Hotspot(Zf)/Testis-DMC1-ChIP-Seq(GSE24438)/Homer	ACTYKNATTCGTGNTACTTC	1	-1.972e-03	1.0000	195.0	18.41%	210.9	22.05%
IRF:BATF(IRF:bZIP)/pDC-Irf8-ChIP-Seq(GSE66899)/Homer	CTTTCANTATGACTV	1	-1.970e-03	1.0000	324.0	30.59%	332.9	34.81%
BMAL1(bHLH)/Liver-Bmal1-ChIP-Seq(GSE39860)/Homer	GNCACGTG	1	-1.931e-03	1.0000	959.0	90.56%	888.1	92.85%
WT1(Zf)/Kidney-WT1-ChIP-Seq(GSE90016)/Homer	MCTCCCMCRCAB	1	-1.764e-03	1.0000	547.0	51.65%	536.1	56.05%
HOXA1(Homeobox)/mES-Hoxa1-ChIP-Seq(SRP084292)/Homer	TGATKGATGR	1	-1.712e-03	1.0000	499.0	47.12%	493.6	51.61%
Tbx6(T-box)/ESC-Tbx6-ChIP-Seq(GSE93524)/Homer	DAGGTGTBAA	1	-1.700e-03	1.0000	888.0	83.85%	831.0	86.89%
CHR(?)/Hela-CellCycle-Expression/Homer	SRGTTTCAAA	1	-1.697e-03	1.0000	802.0	75.73%	759.8	79.44%
NPAS(bHLH)/Liver-NPAS-ChIP-Seq(GSE39860)/Homer	NVCACGTG	1	-1.691e-03	1.0000	926.0	87.44%	863.0	90.23%
Hoxa10(Homeobox)/ChickenMSG-Hoxa10.Flag-ChIP-Seq(GSE86088)/Homer	GGYAATGAAA	1	-1.687e-03	1.0000	754.0	71.20%	718.1	75.08%
ZNF136(Zf)/HEK293-ZNF136.GFP-ChIP-Seq(GSE58341)/Homer	YTKGATAHAGTATTCTWGGTNGGCA	1	-1.673e-03	1.0000	375.0	35.41%	380.6	39.79%
MafB(bZIP)/BMM-Mafb-ChIP-Seq(GSE75722)/Homer	WNTGCTGASTCAGCANWTTY	1	-1.624e-03	1.0000	631.0	59.58%	611.5	63.93%
OCT:OCT(POU,Homeobox)/NPC-Brn1-ChIP-Seq(GSE35496)/Homer	ATGAATATTCATGAG	1	-1.593e-03	1.0000	15.0	1.42%	26.0	2.72%
Zfp57(Zf)/H1-ZFP57.HA-ChIP-Seq(GSE115387)/Homer	NANTGCSGCA	1	-1.573e-03	1.0000	239.0	22.57%	253.3	26.48%
Tbr1(T-box)/Cortex-Tbr1-ChIP-Seq(GSE71384)/Homer	AAGGTGTKAA	1	-1.564e-03	1.0000	947.0	89.42%	879.8	91.99%
Tcf7(HMG)/GM12878-TCF7-ChIP-Seq(Encode)/Homer	CTTTGATGTGSB	1	-1.564e-03	1.0000	533.0	50.33%	524.0	54.79%
Smad2(MAD)/ES-SMAD2-ChIP-Seq(GSE29422)/Homer	CTGTCTGG	1	-1.477e-03	1.0000	879.0	83.00%	824.9	86.25%
Oct4(POU,Homeobox)/mES-Oct4-ChIP-Seq(GSE11431)/Homer	ATTTGCATAW	1	-1.371e-03	1.0000	701.0	66.19%	674.0	70.47%
Tcfcp2l1(CP2)/mES-Tcfcp2l1-ChIP-Seq(GSE11431)/Homer	NRAACCRGTTYRAACCRGYT	1	-1.364e-03	1.0000	230.0	21.72%	245.7	25.69%
X-box(HTH)/NPC-H3K4me1-ChIP-Seq(GSE16256)/Homer	GGTTGCCATGGCAA	1	-1.314e-03	1.0000	210.0	19.83%	226.1	23.64%
Oct4:Sox17(POU,Homeobox,HMG)/F9-Sox17-ChIP-Seq(GSE44553)/Homer	CCATTGTATGCAAAT	1	-1.288e-03	1.0000	364.0	34.37%	371.6	38.85%
Phox2a(Homeobox)/Neuron-Phox2a-ChIP-Seq(GSE31456)/Homer	YTAATYNRATTA	1	-1.258e-03	1.0000	696.0	65.72%	669.1	69.95%
Nkx2.2(Homeobox)/NPC-Nkx2.2-ChIP-Seq(GSE61673)/Homer	BTBRAGTGSN	1	-1.249e-03	1.0000	997.0	94.15%	918.7	96.05%
RARg(NR)/ES-RARg-ChIP-Seq(GSE30538)/Homer	AGGTCAAGGTCA	1	-1.220e-03	1.0000	91.0	8.59%	109.7	11.47%
Otx2(Homeobox)/EpiLC-Otx2-ChIP-Seq(GSE56098)/Homer	NYTAATCCYB	1	-1.168e-03	1.0000	854.0	80.64%	804.2	84.08%
Znf263(Zf)/K562-Znf263-ChIP-Seq(GSE31477)/Homer	CVGTSCTCCC	1	-1.057e-03	1.0000	927.0	87.54%	864.0	90.34%
Atf7(bZIP)/3T3L1-Atf7-ChIP-Seq(GSE56872)/Homer	NGRTGACGTCAY	1	-1.022e-03	1.0000	687.0	64.87%	662.3	69.25%
p53(p53)/mES-cMyc-ChIP-Seq(GSE11431)/Homer	ACATGCCCGGGCAT	1	-9.740e-04	1.0000	54.0	5.10%	71.5	7.47%
PU.1(ETS)/ThioMac-PU.1-ChIP-Seq(GSE21512)/Homer	AGAGGAAGTG	1	-9.450e-04	1.0000	625.0	59.02%	608.3	63.60%
PRDM10(Zf)/HEK293-PRDM10.eGFP-ChIP-Seq(Encode)/Homer	TGGTACATTCCA	1	-8.720e-04	1.0000	729.0	68.84%	699.7	73.15%
Usf2(bHLH)/C2C12-Usf2-ChIP-Seq(GSE36030)/Homer	GTCACGTGGT	1	-7.370e-04	1.0000	496.0	46.84%	494.4	51.69%
HNF1b(Homeobox)/PDAC-HNF1B-ChIP-Seq(GSE64557)/Homer	GTTAATNATTAA	1	-7.350e-04	1.0000	431.0	40.70%	435.5	45.53%
Pax7(Paired,Homeobox),longest/Myoblast-Pax7-ChIP-Seq(GSE25064)/Homer	NTAATTDGCYAATTANNWWD	1	-7.100e-04	1.0000	130.0	12.28%	150.4	15.73%
PRDM9(Zf)/Testis-DMC1-ChIP-Seq(GSE35498)/Homer	ADGGYAGYAGCATCT	1	-7.040e-04	1.0000	547.0	51.65%	540.7	56.53%
EBF1(EBF)/Near-E2A-ChIP-Seq(GSE21512)/Homer	GTCCCCWGGGGA	1	-6.660e-04	1.0000	729.0	68.84%	700.2	73.21%
STAT4(Stat)/CD4-Stat4-ChIP-Seq(GSE22104)/Homer	NYTTCCWGGAAR	1	-6.420e-04	1.0000	853.0	80.55%	805.8	84.25%
ZNF322(Zf)/HEK293-ZNF322.GFP-ChIP-Seq(GSE58341)/Homer	GAGCCTGGTACTGWGCCTGR	1	-5.950e-04	1.0000	406.0	38.34%	413.6	43.24%
ZNF317(Zf)/HEK293-ZNF317.GFP-ChIP-Seq(GSE58341)/Homer	GTCWGCTGTYYCTCT	1	-5.720e-04	1.0000	181.0	17.09%	201.1	21.02%
Six2(Homeobox)/NephronProgenitor-Six2-ChIP-Seq(GSE39837)/Homer	GWAAYHTGAKMC	1	-5.450e-04	1.0000	850.0	80.26%	803.7	84.03%
TRPS1(Zf)/MCF7-TRPS1-ChIP-Seq(GSE107013)/Homer	AGATAAGANN	1	-5.050e-04	1.0000	1009.0	95.28%	928.2	97.05%
HNF4a(NR),DR1/HepG2-HNF4a-ChIP-Seq(GSE25021)/Homer	CARRGKBCAAAGTYCA	1	-4.500e-04	1.0000	582.0	54.96%	573.8	59.99%
Zic2(Zf)/ESC-Zic2-ChIP-Seq(SRP197560)/Homer	CHCAGCRGGRGG	1	-4.220e-04	1.0000	446.0	42.12%	451.6	47.21%
Cux2(Homeobox)/Liver-Cux2-ChIP-Seq(GSE35985)/Homer	HNRAATCAAT	1	-3.730e-04	1.0000	647.0	61.10%	631.2	66.00%
p63(p53)/Keratinocyte-p63-ChIP-Seq(GSE17611)/Homer	NNDRCATGYCYNRRCATGYH	1	-3.420e-04	1.0000	537.0	50.71%	534.8	55.91%
bHLHE40(bHLH)/HepG2-BHLHE40-ChIP-Seq(GSE31477)/Homer	KCACGTGMCN	1	-3.110e-04	1.0000	376.0	35.51%	388.5	40.62%
Brn2(POU,Homeobox)/NPC-Brn2-ChIP-Seq(GSE35496)/Homer	ATGAATATTC	1	-2.960e-04	1.0000	305.0	28.80%	322.3	33.69%
PAX3:FKHR-fusion(Paired,Homeobox)/Rh4-PAX3:FKHR-ChIP-Seq(GSE19063)/Homer	ACCRTGACTAATTNN	1	-2.860e-04	1.0000	441.0	41.64%	448.2	46.86%
ARE(NR)/LNCAP-AR-ChIP-Seq(GSE27824)/Homer	RGRACASNSTGTYCYB	1	-2.820e-04	1.0000	381.0	35.98%	393.4	41.14%
Pitx1:Ebox(Homeobox,bHLH)/Hindlimb-Pitx1-ChIP-Seq(GSE41591)/Homer	YTAATTRAWWCCAGATGT	1	-2.340e-04	1.0000	461.0	43.53%	467.7	48.90%
p53(p53)/Saos-p53-ChIP-Seq(GSE15780)/Homer	RRCATGYCYRGRCATGYYYN	1	-2.260e-04	1.0000	222.0	20.96%	244.9	25.60%
p53(p53)/Saos-p53-ChIP-Seq/Homer	RRCATGYCYRGRCATGYYYN	1	-2.260e-04	1.0000	222.0	20.96%	244.9	25.60%
Tbx21(T-box)/GM12878-TBX21-ChIP-Seq(Encode)/Homer	AGGTGTGAAA	1	-2.170e-04	1.0000	891.0	84.14%	839.4	87.77%
Esrrb(NR)/mES-Esrrb-ChIP-Seq(GSE11431)/Homer	KTGACCTTGA	1	-2.080e-04	1.0000	694.0	65.53%	674.8	70.55%
Phox2b(Homeobox)/CLBGA-PHOX2B-ChIP-Seq(GSE90683)/Homer	TTAATTNAATTA	1	-2.040e-04	1.0000	518.0	48.91%	519.5	54.31%
Foxo1(Forkhead)/RAW-Foxo1-ChIP-Seq(Fan_et_al.)/Homer	CTGTTTAC	1	-2.030e-04	1.0000	985.0	93.01%	912.3	95.39%
c-Myc(bHLH)/mES-cMyc-ChIP-Seq(GSE11431)/Homer	VVCCACGTGG	1	-1.970e-04	1.0000	557.0	52.60%	554.7	58.00%
ZNF7(Zf)/HepG2-ZNF7.Flag-ChIP-Seq(Encode)/Homer	CTGCCWVCTTTTRTA	1	-1.700e-04	1.0000	699.0	66.01%	679.3	71.03%
HNF6(Homeobox)/Liver-Hnf6-ChIP-Seq(ERP000394)/Homer	NTATYGATCH	1	-1.570e-04	1.0000	701.0	66.19%	681.5	71.25%
Erra(NR)/HepG2-Erra-ChIP-Seq(GSE31477)/Homer	CAAAGGTCAG	1	-1.550e-04	1.0000	979.0	92.45%	908.9	95.03%
E2F1(E2F)/Hela-E2F1-ChIP-Seq(GSE22478)/Homer	CWGGCGGGAA	1	-1.530e-04	1.0000	200.0	18.89%	224.2	23.44%
Sox9(HMG)/Limb-SOX9-ChIP-Seq(GSE73225)/Homer	AGGVNCCTTTGT	1	-1.280e-04	1.0000	792.0	74.79%	759.3	79.39%
SpiB(ETS)/OCILY3-SPIB-ChIP-Seq(GSE56857)/Homer	AAAGRGGAAGTG	1	-1.260e-04	1.0000	443.0	41.83%	453.0	47.37%
Atf1(bZIP)/K562-ATF1-ChIP-Seq(GSE31477)/Homer	GATGACGTCA	1	-1.250e-04	1.0000	780.0	73.65%	749.5	78.36%
PU.1:IRF8(ETS:IRF)/pDC-Irf8-ChIP-Seq(GSE66899)/Homer	GGAAGTGAAAST	1	-1.160e-04	1.0000	399.0	37.68%	413.5	43.23%
GRE(NR),IR3/A549-GR-ChIP-Seq(GSE32465)/Homer	NRGVACABNVTGTYCY	1	-1.150e-04	1.0000	231.0	21.81%	255.1	26.67%
ZNF165(Zf)/WHIM12-ZNF165-ChIP-Seq(GSE65937)/Homer	AAGGKGRCGCAGGCA	1	-1.080e-04	1.0000	206.0	19.45%	231.7	24.22%
Elf4(ETS)/BMDM-Elf4-ChIP-Seq(GSE88699)/Homer	ACTTCCKGKT	1	-1.070e-04	1.0000	819.0	77.34%	782.9	81.86%
c-Myc(bHLH)/LNCAP-cMyc-ChIP-Seq(Unpublished)/Homer	VCCACGTG	1	-1.020e-04	1.0000	405.0	38.24%	419.9	43.91%
Gata4(Zf)/Heart-Gata4-ChIP-Seq(GSE35151)/Homer	NBWGATAAGR	1	-1.020e-04	1.0000	890.0	84.04%	840.7	87.90%
DUX4(Homeobox)/Myoblasts-DUX4.V5-ChIP-Seq(GSE75791)/Homer	NWTAAYCYAATCAWN	1	-1.000e-04	1.0000	160.0	15.11%	186.5	19.50%
Hoxd10(Homeobox)/ChickenMSG-Hoxd10.Flag-ChIP-Seq(GSE86088)/Homer	GGCMATGAAA	1	-9.900e-05	1.0000	905.0	85.46%	852.6	89.15%
ZNF341(Zf)/EBV-ZNF341-ChIP-Seq(GSE113194)/Homer	GGAACAGCCG	1	-9.400e-05	1.0000	631.0	59.58%	622.7	65.11%
NeuroD1(bHLH)/Islet-NeuroD1-ChIP-Seq(GSE30298)/Homer	GCCATCTGTT	1	-8.200e-05	1.0000	723.0	68.27%	702.6	73.46%
Cdx2(Homeobox)/mES-Cdx2-ChIP-Seq(GSE14586)/Homer	GYMATAAAAH	1	-7.800e-05	1.0000	824.0	77.81%	787.1	82.30%
Oct11(POU,Homeobox)/NCIH1048-POU2F3-ChIP-seq(GSE115123)/Homer	GATTTGCATA	1	-7.300e-05	1.0000	589.0	55.62%	586.1	61.28%
Tbox:Smad(T-box,MAD)/ESCd5-Smad2_3-ChIP-Seq(GSE29422)/Homer	AGGTGHCAGACA	1	-7.200e-05	1.0000	355.0	33.52%	374.2	39.12%
PBX1(Homeobox)/MCF7-PBX1-ChIP-Seq(GSE28007)/Homer	GSCTGTCACTCA	1	-7.100e-05	1.0000	159.0	15.01%	187.0	19.55%
Fli1(ETS)/CD8-FLI-ChIP-Seq(GSE20898)/Homer	NRYTTCCGGH	1	-6.800e-05	1.0000	803.0	75.83%	770.7	80.58%
ZNF382(Zf)/HEK293-ZNF382.GFP-ChIP-Seq(GSE58341)/Homer	GNCTGTASTRNTGBCTCHTT	1	-6.100e-05	1.0000	62.0	5.85%	86.8	9.08%
Dlx3(Homeobox)/Kerainocytes-Dlx3-ChIP-Seq(GSE89884)/Homer	NDGTAATTAC	1	-6.000e-05	1.0000	799.0	75.45%	767.2	80.21%
OCT:OCT(POU,Homeobox,IR1)/NPC-Brn2-ChIP-Seq(GSE35496)/Homer	ATGAATWATTCATGA	1	-5.900e-05	1.0000	61.0	5.76%	85.3	8.92%
Gfi1b(Zf)/HPC7-Gfi1b-ChIP-Seq(GSE22178)/Homer	MAATCACTGC	1	-5.700e-05	1.0000	800.0	75.54%	768.8	80.39%
LRF(Zf)/Erythroblasts-ZBTB7A-ChIP-Seq(GSE74977)/Homer	AAGACCCYYN	1	-5.500e-05	1.0000	818.0	77.24%	783.3	81.90%
ZNF652/HepG2-ZNF652.Flag-ChIP-Seq(Encode)/Homer	TTAACCCTTTVNKKN	1	-5.300e-05	1.0000	508.0	47.97%	515.9	53.94%
GATA:SCL(Zf,bHLH)/Ter119-SCL-ChIP-Seq(GSE18720)/Homer	CRGCTGBNGNSNNSAGATAA	1	-5.200e-05	1.0000	249.0	23.51%	275.7	28.82%
RFX(HTH)/K562-RFX3-ChIP-Seq(SRA012198)/Homer	CGGTTGCCATGGCAAC	1	-5.000e-05	1.0000	101.0	9.54%	128.3	13.41%
STAT6(Stat)/Macrophage-Stat6-ChIP-Seq(GSE38377)/Homer	TTCCKNAGAA	1	-4.900e-05	1.0000	671.0	63.36%	659.0	68.90%
Pax7(Paired,Homeobox),long/Myoblast-Pax7-ChIP-Seq(GSE25064)/Homer	TAATCHGATTAC	1	-4.700e-05	1.0000	98.0	9.25%	125.4	13.11%
bZIP:IRF(bZIP,IRF)/Th17-BatF-ChIP-Seq(GSE39756)/Homer	NAGTTTCABTHTGACTNW	1	-4.700e-05	1.0000	679.0	64.12%	666.1	69.64%
Hoxc9(Homeobox)/Ainv15-Hoxc9-ChIP-Seq(GSE21812)/Homer	GGCCATAAATCA	1	-4.600e-05	1.0000	715.0	67.52%	697.5	72.93%
Sp1(Zf)/Promoter/Homer	GGCCCCGCCCCC	1	-4.300e-05	1.0000	201.0	18.98%	229.5	24.00%
ZNF675(Zf)/HEK293-ZNF675.GFP-ChIP-Seq(GSE58341)/Homer	ARGAGGMCAAAATGW	1	-4.100e-05	1.0000	324.0	30.59%	347.1	36.29%
DLX5(Homeobox)/BasalGanglia-Dlx5-ChIP-seq(GSE124936)/Homer	SSTAATTA	1	-4.100e-05	1.0000	828.0	78.19%	792.2	82.83%
ZBTB12(Zf)/HEK293-ZBTB12.GFP-ChIP-Seq(GSE58341)/Homer	NGNTCTAGAACCNGV	1	-4.000e-05	1.0000	537.0	50.71%	542.9	56.76%
E2F3(E2F)/MEF-E2F3-ChIP-Seq(GSE71376)/Homer	BTKGGCGGGAAA	1	-3.300e-05	1.0000	474.0	44.76%	486.3	50.85%
IRF1(IRF)/PBMC-IRF1-ChIP-Seq(GSE43036)/Homer	GAAAGTGAAAGT	1	-3.200e-05	1.0000	337.0	31.82%	360.3	37.67%
Tbx20(T-box)/Heart-Tbx20-ChIP-Seq(GSE29636)/Homer	GGTGYTGACAGS	1	-3.200e-05	1.0000	353.0	33.33%	375.2	39.23%
Reverb(NR),DR2/RAW-Reverba.biotin-ChIP-Seq(GSE45914)/Homer	GTRGGTCASTGGGTCA	1	-3.100e-05	1.0000	324.0	30.59%	348.8	36.47%
EWS:FLI1-fusion(ETS)/SK_N_MC-EWS:FLI1-ChIP-Seq(SRA014231)/Homer	VACAGGAAAT	1	-3.000e-05	1.0000	622.0	58.73%	618.6	64.68%
Tcf12(bHLH)/GM12878-Tcf12-ChIP-Seq(GSE32465)/Homer	VCAGCTGYTG	1	-2.700e-05	1.0000	726.0	68.56%	708.5	74.08%
Stat3+il21(Stat)/CD4-Stat3-ChIP-Seq(GSE19198)/Homer	SVYTTCCNGGAARB	1	-2.500e-05	1.0000	734.0	69.31%	715.6	74.82%
Brachyury(T-box)/Mesoendoderm-Brachyury-ChIP-exo(GSE54963)/Homer	ANTTMRCASBNNNGTGYKAAN	1	-2.000e-05	1.0000	482.0	45.51%	495.7	51.83%
TCFL2(HMG)/K562-TCF7L2-ChIP-Seq(GSE29196)/Homer	ACWTCAAAGG	1	-1.700e-05	1.0000	184.0	17.37%	215.4	22.52%
Duxbl(Homeobox)/NIH3T3-Duxbl.HA-ChIP-Seq(GSE119782)/Homer	TAAYCYAATCAA	1	-1.600e-05	1.0000	239.0	22.57%	269.2	28.15%
HINFP(Zf)/K562-HINFP.eGFP-ChIP-Seq(Encode)/Homer	TWVGGTCCGC	1	-1.600e-05	1.0000	134.0	12.65%	165.3	17.28%
SPDEF(ETS)/VCaP-SPDEF-ChIP-Seq(SRA014231)/Homer	ASWTCCTGBT	1	-1.500e-05	1.0000	814.0	76.86%	783.8	81.95%
RXR(NR),DR1/3T3L1-RXR-ChIP-Seq(GSE13511)/Homer	TAGGGCAAAGGTCA	1	-1.400e-05	1.0000	804.0	75.92%	775.9	81.12%
Oct2(POU,Homeobox)/Bcell-Oct2-ChIP-Seq(GSE21512)/Homer	ATATGCAAAT	1	-1.400e-05	1.0000	586.0	55.34%	589.9	61.68%
MYNN(Zf)/HEK293-MYNN.eGFP-ChIP-Seq(Encode)/Homer	TTCAAAWTAAAAGTC	1	-1.400e-05	1.0000	505.0	47.69%	517.1	54.06%
EHF(ETS)/LoVo-EHF-ChIP-Seq(GSE49402)/Homer	AVCAGGAAGT	1	-1.300e-05	1.0000	910.0	85.93%	860.9	90.01%
PAX6(Paired,Homeobox)/Forebrain-Pax6-ChIP-Seq(GSE66961)/Homer	NGTGTTCAVTSAAGCGKAAA	1	-1.200e-05	1.0000	181.0	17.09%	213.6	22.33%
CEBP(bZIP)/ThioMac-CEBPb-ChIP-Seq(GSE21512)/Homer	ATTGCGCAAC	1	-1.200e-05	1.0000	823.0	77.71%	792.0	82.81%
Gli2(Zf)/GM2-Gli2-ChIP-Chip(GSE112702)/Homer	YSTGGGTGGTCT	1	-1.200e-05	1.0000	387.0	36.54%	410.8	42.96%
HIF-1a(bHLH)/MCF7-HIF1a-ChIP-Seq(GSE28352)/Homer	TACGTGCV	1	-1.000e-05	1.0000	350.0	33.05%	376.7	39.39%
Elk4(ETS)/Hela-Elk4-ChIP-Seq(GSE31477)/Homer	NRYTTCCGGY	1	-9.000e-06	1.0000	497.0	46.93%	511.6	53.49%
TEAD2(TEA)/Py2T-Tead2-ChIP-Seq(GSE55709)/Homer	CCWGGAATGY	1	-9.000e-06	1.0000	693.0	65.44%	683.3	71.44%
Mef2d(MADS)/Retina-Mef2d-ChIP-Seq(GSE61391)/Homer	GCTATTTTTAGC	1	-8.000e-06	1.0000	462.0	43.63%	480.7	50.26%
NF1(CTF)/LNCAP-NF1-ChIP-Seq(Unpublished)/Homer	CYTGGCABNSTGCCAR	1	-6.000e-06	1.0000	528.0	49.86%	540.6	56.52%
FOXK1(Forkhead)/HEK293-FOXK1-ChIP-Seq(GSE51673)/Homer	NVWTGTTTAC	1	-6.000e-06	1.0000	894.0	84.42%	849.3	88.80%
COUP-TFII(NR)/Artia-Nr2f2-ChIP-Seq(GSE46497)/Homer	AGRGGTCA	1	-6.000e-06	1.0000	963.0	90.93%	901.2	94.23%
Rfx5(HTH)/GM12878-Rfx5-ChIP-Seq(GSE31477)/Homer	SCCTAGCAACAG	1	-6.000e-06	1.0000	460.0	43.44%	479.7	50.15%
PGR(NR)/EndoStromal-PGR-ChIP-Seq(GSE69539)/Homer	AAGAACATWHTGTTC	1	-6.000e-06	1.0000	438.0	41.36%	459.2	48.02%
ETV1(ETS)/GIST48-ETV1-ChIP-Seq(GSE22441)/Homer	AACCGGAAGT	1	-6.000e-06	1.0000	881.0	83.19%	839.5	87.78%
ERG(ETS)/VCaP-ERG-ChIP-Seq(GSE14097)/Homer	ACAGGAAGTG	1	-6.000e-06	1.0000	929.0	87.72%	876.4	91.64%
CLOCK(bHLH)/Liver-Clock-ChIP-Seq(GSE39860)/Homer	GHCACGTG	1	-5.000e-06	1.0000	553.0	52.22%	563.6	58.93%
IRF4(IRF)/GM12878-IRF4-ChIP-Seq(GSE32465)/Homer	ACTGAAACCA	1	-5.000e-06	1.0000	629.0	59.40%	631.0	65.97%
SF1(NR)/H295R-Nr5a1-ChIP-Seq(GSE44220)/Homer	CAAGGHCANV	1	-4.000e-06	1.0000	569.0	53.73%	578.5	60.48%
Srebp1a(bHLH)/HepG2-Srebp1a-ChIP-Seq(GSE31477)/Homer	RTCACSCCAY	1	-3.000e-06	1.0000	436.0	41.17%	459.8	48.08%
E2F4(E2F)/K562-E2F4-ChIP-Seq(GSE31477)/Homer	GGCGGGAAAH	1	-3.000e-06	1.0000	308.0	29.08%	340.8	35.63%
USF1(bHLH)/GM12878-Usf1-ChIP-Seq(GSE32465)/Homer	SGTCACGTGR	1	-3.000e-06	1.0000	492.0	46.46%	510.9	53.41%
Tcf3(HMG)/mES-Tcf3-ChIP-Seq(GSE11724)/Homer	ASWTCAAAGG	1	-3.000e-06	1.0000	441.0	41.64%	464.1	48.53%
ZNF415(Zf)/HEK293-ZNF415.GFP-ChIP-Seq(GSE58341)/Homer	GRTGMTRGAGCC	1	-2.000e-06	1.0000	555.0	52.41%	567.6	59.35%
Hand2(bHLH)/Mesoderm-Hand2-ChIP-Seq(GSE61475)/Homer	TGACANARRCCAGRC	1	-2.000e-06	1.0000	589.0	55.62%	597.7	62.49%
EAR2(NR)/K562-NR2F6-ChIP-Seq(Encode)/Homer	NRBCARRGGTCA	1	-2.000e-06	1.0000	932.0	88.01%	880.4	92.05%
NFAT:AP1(RHD,bZIP)/Jurkat-NFATC1-ChIP-Seq(Jolma_et_al.)/Homer	SARTGGAAAAWRTGAGTCAB	1	-2.000e-06	1.0000	383.0	36.17%	412.3	43.11%
Max(bHLH)/K562-Max-ChIP-Seq(GSE31477)/Homer	RCCACGTGGYYN	1	-2.000e-06	1.0000	648.0	61.19%	649.2	67.88%
NFIL3(bZIP)/HepG2-NFIL3-ChIP-Seq(Encode)/Homer	VTTACGTAAYNNNNN	1	-2.000e-06	1.0000	787.0	74.32%	766.1	80.10%
Nr5a2(NR)/mES-Nr5a2-ChIP-Seq(GSE19019)/Homer	BTCAAGGTCA	1	-2.000e-06	1.0000	595.0	56.19%	603.6	63.11%
Barx1(Homeobox)/Stomach-Barx1.3xFlag-ChIP-Seq(GSE69483)/Homer	AAACMATTAN	1	-2.000e-06	1.0000	719.0	67.89%	710.1	74.24%
Pbx3(Homeobox)/GM12878-PBX3-ChIP-Seq(GSE32465)/Homer	SCTGTCAMTCAN	1	-1.000e-06	1.0000	393.0	37.11%	422.9	44.21%
Npas4(bHLH)/Neuron-Npas4-ChIP-Seq(GSE127793)/Homer	NHRTCACGACDN	1	-1.000e-06	1.0000	713.0	67.33%	705.5	73.77%
Rfx6(HTH)/Min6b1-Rfx6.HA-ChIP-Seq(GSE62844)/Homer	TGTTKCCTAGCAACM	1	-1.000e-06	1.0000	801.0	75.64%	778.8	81.43%
FXR(NR),IR1/Liver-FXR-ChIP-Seq(Chong_et_al.)/Homer	AGGTCANTGACCTB	1	-1.000e-06	1.0000	508.0	47.97%	528.8	55.29%
CTCF(Zf)/CD4+-CTCF-ChIP-Seq(Barski_et_al.)/Homer	AYAGTGCCMYCTRGTGGCCA	1	-1.000e-06	1.0000	153.0	14.45%	192.1	20.09%
Foxh1(Forkhead)/hESC-FOXH1-ChIP-Seq(GSE29422)/Homer	NNTGTGGATTSS	1	-1.000e-06	1.0000	729.0	68.84%	720.5	75.33%
Mef2a(MADS)/HL1-Mef2a.biotin-ChIP-Seq(GSE21529)/Homer	CYAAAAATAG	1	-1.000e-06	1.0000	789.0	74.50%	770.8	80.59%
Six4(Homeobox)/MCF7-SIX4-ChIP-Seq(Encode)/Homer	TGWAAYCTGABACCB	1	-1.000e-06	1.0000	127.0	11.99%	166.5	17.41%
GSC(Homeobox)/FrogEmbryos-GSC-ChIP-Seq(DRA000576)/Homer	RGGATTAR	1	-0.000e+00	1.0000	980.0	92.54%	916.2	95.80%
HRE(HSF)/Striatum-HSF1-ChIP-Seq(GSE38000)/Homer	TTCTAGAABNTTCTA	1	-0.000e+00	1.0000	412.0	38.90%	443.6	46.39%
GLI3(Zf)/Limb-GLI3-ChIP-Chip(GSE11077)/Homer	CGTGGGTGGTCC	1	-0.000e+00	1.0000	198.0	18.70%	239.9	25.09%
HRE(HSF)/HepG2-HSF1-ChIP-Seq(GSE31477)/Homer	BSTTCTRGAABVTTCYAGAA	1	-0.000e+00	1.0000	264.0	24.93%	304.7	31.86%
ETS1(ETS)/Jurkat-ETS1-ChIP-Seq(GSE17954)/Homer	ACAGGAAGTG	1	-0.000e+00	1.0000	806.0	76.11%	785.1	82.09%
Tlx?(NR)/NPC-H3K4me1-ChIP-Seq(GSE16256)/Homer	CTGGCAGSCTGCCA	1	-0.000e+00	1.0000	515.0	48.63%	537.5	56.20%
Pax7(Paired,Homeobox)/Myoblast-Pax7-ChIP-Seq(GSE25064)/Homer	TAATCAATTA	1	-0.000e+00	1.0000	298.0	28.14%	337.5	35.29%
COUP-TFII(NR)/K562-NR2F1-ChIP-Seq(Encode)/Homer	GKBCARAGGTCA	1	-0.000e+00	1.0000	945.0	89.24%	892.0	93.27%
Ascl1(bHLH)/NeuralTubes-Ascl1-ChIP-Seq(GSE55840)/Homer	NNVVCAGCTGBN	1	-0.000e+00	1.0000	895.0	84.51%	855.6	89.45%
Mef2c(MADS)/GM12878-Mef2c-ChIP-Seq(GSE32465)/Homer	DCYAAAAATAGM	1	-0.000e+00	1.0000	814.0	76.86%	792.4	82.84%
PPARE(NR),DR1/3T3L1-Pparg-ChIP-Seq(GSE13511)/Homer	TGACCTTTGCCCCA	1	-0.000e+00	1.0000	794.0	74.98%	776.5	81.19%
NF1:FOXA1(CTF,Forkhead)/LNCAP-FOXA1-ChIP-Seq(GSE27824)/Homer	WNTGTTTRYTTTGGCA	1	-0.000e+00	1.0000	141.0	13.31%	183.8	19.22%
E2F7(E2F)/Hela-E2F7-ChIP-Seq(GSE32673)/Homer	VDTTTCCCGCCA	1	-0.000e+00	1.0000	102.0	9.63%	142.2	14.86%
HIC1(Zf)/Treg-ZBTB29-ChIP-Seq(GSE99889)/Homer	TGCCAGCB	1	-0.000e+00	1.0000	974.0	91.97%	913.7	95.53%
OCT4-SOX2-TCF-NANOG(POU,Homeobox,HMG)/mES-Oct4-ChIP-Seq(GSE11431)/Homer	ATTTGCATAACAATG	1	-0.000e+00	1.0000	429.0	40.51%	462.1	48.32%
ETS(ETS)/Promoter/Homer	AACCGGAAGT	1	-0.000e+00	1.0000	367.0	34.66%	405.9	42.44%
IRF3(IRF)/BMDM-Irf3-ChIP-Seq(GSE67343)/Homer	AGTTTCAKTTTC	1	-0.000e+00	1.0000	559.0	52.79%	579.7	60.61%
KLF5(Zf)/LoVo-KLF5-ChIP-Seq(GSE49402)/Homer	DGGGYGKGGC	1	-0.000e+00	1.0000	808.0	76.30%	789.7	82.57%
ZEB1(Zf)/PDAC-ZEB1-ChIP-Seq(GSE64557)/Homer	VCAGGTRDRY	1	-0.000e+00	1.0000	960.0	90.65%	904.2	94.54%
GRE(NR),IR3/RAW264.7-GRE-ChIP-Seq(Unpublished)/Homer	VAGRACAKWCTGTYC	1	-0.000e+00	1.0000	391.0	36.92%	428.7	44.83%
BORIS(Zf)/K562-CTCFL-ChIP-Seq(GSE32465)/Homer	CNNBRGCGCCCCCTGSTGGC	1	-0.000e+00	1.0000	181.0	17.09%	226.9	23.72%
RAR:RXR(NR),DR0/ES-RAR-ChIP-Seq(GSE56893)/Homer	AGGTCAAGGTCA	1	-0.000e+00	1.0000	278.0	26.25%	322.3	33.70%
Six1(Homeobox)/Myoblast-Six1-ChIP-Chip(GSE20150)/Homer	GKVTCADRTTWC	1	-0.000e+00	1.0000	451.0	42.59%	485.0	50.71%
ERE(NR),IR3/MCF7-ERa-ChIP-Seq(Unpublished)/Homer	VAGGTCACNSTGACC	1	-0.000e+00	1.0000	370.0	34.94%	410.2	42.88%
ELF1(ETS)/Jurkat-ELF1-ChIP-Seq(SRA014231)/Homer	AVCCGGAAGT	1	-0.000e+00	1.0000	490.0	46.27%	520.2	54.39%
Pknox1(Homeobox)/ES-Prep1-ChIP-Seq(GSE63282)/Homer	SCTGTCAVTCAV	1	-0.000e+00	1.0000	375.0	35.41%	415.8	43.48%
THRb(NR)/HepG2-THRb.Flag-ChIP-Seq(Encode)/Homer	GGTCACCTGAGGTCA	1	-0.000e+00	1.0000	716.0	67.61%	716.7	74.93%
PAX5(Paired,Homeobox)/GM12878-PAX5-ChIP-Seq(GSE32465)/Homer	GCAGCCAAGCRTGACH	1	-0.000e+00	1.0000	522.0	49.29%	549.9	57.50%
KLF6(Zf)/PDAC-KLF6-ChIP-Seq(GSE64557)/Homer	MKGGGYGTGGCC	1	-0.000e+00	1.0000	728.0	68.74%	726.6	75.97%
PRDM15(Zf)/ESC-Prdm15-ChIP-Seq(GSE73694)/Homer	YCCDNTCCAGGTTTT	1	-0.000e+00	1.0000	828.0	78.19%	807.8	84.46%
GATA(Zf),IR4/iTreg-Gata3-ChIP-Seq(GSE20898)/Homer	NAGATWNBNATCTNN	1	-0.000e+00	1.0000	203.0	19.17%	251.3	26.28%
PAX5(Paired,Homeobox),condensed/GM12878-PAX5-ChIP-Seq(GSE32465)/Homer	GTCACGCTCSCTGM	1	-0.000e+00	1.0000	186.0	17.56%	234.6	24.53%
Gata6(Zf)/HUG1N-GATA6-ChIP-Seq(GSE51936)/Homer	YCTTATCTBN	1	-0.000e+00	1.0000	859.0	81.11%	832.8	87.08%
Sp2(Zf)/HEK293-Sp2.eGFP-ChIP-Seq(Encode)/Homer	YGGCCCCGCCCC	1	-0.000e+00	1.0000	795.0	75.07%	782.5	81.81%
EWS:ERG-fusion(ETS)/CADO_ES1-EWS:ERG-ChIP-Seq(SRA014231)/Homer	ATTTCCTGTN	1	-0.000e+00	1.0000	767.0	72.43%	760.9	79.55%
ELF5(ETS)/T47D-ELF5-ChIP-Seq(GSE30407)/Homer	ACVAGGAAGT	1	-0.000e+00	1.0000	747.0	70.54%	744.4	77.84%
CEBP:CEBP(bZIP)/MEF-Chop-ChIP-Seq(GSE35681)/Homer	NTNATGCAAYMNNHTGMAAY	1	-0.000e+00	1.0000	395.0	37.30%	437.4	45.74%
FOXA1(Forkhead)/MCF7-FOXA1-ChIP-Seq(GSE26831)/Homer	WAAGTAAACA	1	-0.000e+00	1.0000	907.0	85.65%	869.9	90.95%
RORa(NR)/Liver-Rora-ChIP-Seq(GSE101115)/Homer	AAWCTAGGTCARDNN	1	-0.000e+00	1.0000	320.0	30.22%	368.9	38.57%
Elk1(ETS)/Hela-Elk1-ChIP-Seq(GSE31477)/Homer	HACTTCCGGY	1	-0.000e+00	1.0000	489.0	46.18%	524.2	54.81%
GATA3(Zf),DR4/iTreg-Gata3-ChIP-Seq(GSE20898)/Homer	AGATGKDGAGATAAG	1	-0.000e+00	1.0000	232.0	21.91%	283.8	29.67%
Etv2(ETS)/ES-ER71-ChIP-Seq(GSE59402)/Homer	NNAYTTCCTGHN	1	-0.000e+00	1.0000	796.0	75.17%	785.2	82.09%
TR4(NR),DR1/Hela-TR4-ChIP-Seq(GSE24685)/Homer	GAGGTCAAAGGTCA	1	-0.000e+00	1.0000	186.0	17.56%	238.6	24.94%
VDR(NR),DR3/GM10855-VDR+vitD-ChIP-Seq(GSE22484)/Homer	ARAGGTCANWGAGTTCANNN	1	-0.000e+00	1.0000	344.0	32.48%	393.4	41.14%
bHLHE41(bHLH)/proB-Bhlhe41-ChIP-Seq(GSE93764)/Homer	KCACGTGMCN	1	-0.000e+00	1.0000	780.0	73.65%	774.9	81.02%
Unknown-ESC-element(?)/mES-Nanog-ChIP-Seq(GSE11724)/Homer	CACAGCAGGGGG	1	-0.000e+00	1.0000	573.0	54.11%	601.2	62.86%
Srebp2(bHLH)/HepG2-Srebp2-ChIP-Seq(GSE31477)/Homer	CGGTCACSCCAC	1	-0.000e+00	1.0000	346.0	32.67%	396.5	41.45%
EKLF(Zf)/Erythrocyte-Klf1-ChIP-Seq(GSE20478)/Homer	NWGGGTGTGGCY	1	-0.000e+00	1.0000	381.0	35.98%	429.1	44.87%
DMRT1(DM)/Testis-DMRT1-ChIP-Seq(GSE64892)/Homer	TWGHWACAWTGTWDC	1	-0.000e+00	1.0000	485.0	45.80%	524.3	54.81%
ETS:E-box(ETS,bHLH)/HPC7-Scl-ChIP-Seq(GSE22178)/Homer	AGGAARCAGCTG	1	-0.000e+00	1.0000	177.0	16.71%	232.0	24.25%
Ascl2(bHLH)/ESC-Ascl2-ChIP-Seq(GSE97712)/Homer	SSRGCAGCTGCH	1	-0.000e+00	1.0000	848.0	80.08%	828.1	86.58%
FoxD3(forkhead)/ZebrafishEmbryo-Foxd3.biotin-ChIP-seq(GSE106676)/Homer	TGTTTAYTTAGC	1	-0.000e+00	1.0000	853.0	80.55%	832.6	87.05%
DMRT6(DM)/Testis-DMRT6-ChIP-Seq(GSE60440)/Homer	YDGHTACAWTGTADC	1	-0.000e+00	1.0000	413.0	39.00%	460.5	48.15%
STAT6(Stat)/CD4-Stat6-ChIP-Seq(GSE22104)/Homer	ABTTCYYRRGAA	1	-0.000e+00	1.0000	681.0	64.31%	695.2	72.68%
Fox:Ebox(Forkhead,bHLH)/Panc1-Foxa2-ChIP-Seq(GSE47459)/Homer	NNNVCTGWGYAAACASN	1	-0.000e+00	1.0000	834.0	78.75%	818.4	85.57%
Foxo3(Forkhead)/U2OS-Foxo3-ChIP-Seq(E-MTAB-2701)/Homer	DGTAAACA	1	-0.000e+00	1.0000	804.0	75.92%	795.1	83.13%
FOXA1(Forkhead)/LNCAP-FOXA1-ChIP-Seq(GSE27824)/Homer	WAAGTAAACA	1	-0.000e+00	1.0000	933.0	88.10%	891.3	93.19%
RORgt(NR)/EL4-RORgt.Flag-ChIP-Seq(GSE56019)/Homer	AAYTAGGTCA	1	-0.000e+00	1.0000	270.0	25.50%	326.6	34.15%
RORgt(NR)/EL4-RORgt.Flag-ChIP-Seq(GSE56019)/Homer	AAYTAGGTCA	1	-0.000e+00	1.0000	270.0	25.50%	326.6	34.15%
FOXM1(Forkhead)/MCF7-FOXM1-ChIP-Seq(GSE72977)/Homer	TRTTTACTTW	1	-0.000e+00	1.0000	903.0	85.27%	871.6	91.13%
Sp5(Zf)/mES-Sp5.Flag-ChIP-Seq(GSE72989)/Homer	RGKGGGCGGAGC	1	-0.000e+00	1.0000	682.0	64.40%	699.9	73.18%
Zic3(Zf)/mES-Zic3-ChIP-Seq(GSE37889)/Homer	GGCCYCCTGCTGDGH	1	-0.000e+00	1.0000	490.0	46.27%	534.9	55.93%
Ptf1a(bHLH)/Panc1-Ptf1a-ChIP-Seq(GSE47459)/Homer	ACAGCTGTTN	1	-0.000e+00	1.0000	1004.0	94.81%	937.6	98.04%
HEB(bHLH)/mES-Heb-ChIP-Seq(GSE53233)/Homer	VCAGCTGBNN	1	-0.000e+00	1.0000	951.0	89.80%	905.8	94.70%
Maz(Zf)/HepG2-Maz-ChIP-Seq(GSE31477)/Homer	GGGGGGGG	1	-0.000e+00	1.0000	693.0	65.44%	710.7	74.31%
Pax8(Paired,Homeobox)/Thyroid-Pax8-ChIP-Seq(GSE26938)/Homer	GTCATGCHTGRCTGS	1	-0.000e+00	1.0000	471.0	44.48%	519.6	54.33%
SCRT1(Zf)/HEK293-SCRT1.eGFP-ChIP-Seq(Encode)/Homer	GCAACAGGTG	1	-0.000e+00	1.0000	512.0	48.35%	556.8	58.22%
Bcl11a(Zf)/HSPC-BCL11A-ChIP-Seq(GSE104676)/Homer	TYTGACCASWRG	1	-0.000e+00	1.0000	793.0	74.88%	791.4	82.74%
FOXA1:AR(Forkhead,NR)/LNCAP-AR-ChIP-Seq(GSE27824)/Homer	AGTAAACAAAAAAGAACAND	1	-0.000e+00	1.0000	251.0	23.70%	314.3	32.86%
Foxf1(Forkhead)/Lung-Foxf1-ChIP-Seq(GSE77951)/Homer	WWATRTAAACAN	1	-0.000e+00	1.0000	868.0	81.96%	849.9	88.86%
Gata2(Zf)/K562-GATA2-ChIP-Seq(GSE18829)/Homer	BBCTTATCTS	1	-0.000e+00	1.0000	740.0	69.88%	751.5	78.57%
Foxa3(Forkhead)/Liver-Foxa3-ChIP-Seq(GSE77670)/Homer	BSNTGTTTACWYWGN	1	-0.000e+00	1.0000	573.0	54.11%	612.3	64.01%
Hnf1(Homeobox)/Liver-Foxa2-Chip-Seq(GSE25694)/Homer	GGTTAAWCATTAA	1	-0.000e+00	1.0000	374.0	35.32%	434.1	45.39%
KLF1(Zf)/HUDEP2-KLF1-CutnRun(GSE136251)/Homer	VDGGGYGGGGCY	1	-0.000e+00	1.0000	674.0	63.64%	698.5	73.03%
MafF(bZIP)/HepG2-MafF-ChIP-Seq(GSE31477)/Homer	HWWGTCAGCAWWTTT	1	-0.000e+00	1.0000	572.0	54.01%	612.1	64.00%
Gata1(Zf)/K562-GATA1-ChIP-Seq(GSE18829)/Homer	SAGATAAGRV	1	-0.000e+00	1.0000	703.0	66.38%	723.2	75.61%
ZNF519(Zf)/HEK293-ZNF519.GFP-ChIP-Seq(GSE58341)/Homer	GAGSCCGAGC	1	-0.000e+00	1.0000	245.0	23.14%	313.2	32.75%
FoxL2(Forkhead)/Ovary-FoxL2-ChIP-Seq(GSE60858)/Homer	WWTRTAAACAVG	1	-0.000e+00	1.0000	844.0	79.70%	834.1	87.21%
ETV4(ETS)/HepG2-ETV4-ChIP-Seq(ENCODE)/Homer	ACCGGAAGTG	1	-0.000e+00	1.0000	760.0	71.77%	770.2	80.52%
KLF3(Zf)/MEF-Klf3-ChIP-Seq(GSE44748)/Homer	NRGCCCCRCCCHBNN	1	-0.000e+00	1.0000	522.0	49.29%	573.6	59.98%
E2A(bHLH)/proBcell-E2A-ChIP-Seq(GSE21978)/Homer	DNRCAGCTGY	1	-0.000e+00	1.0000	910.0	85.93%	882.6	92.28%
E2A(bHLH),near_PU.1/Bcell-PU.1-ChIP-Seq(GSE21512)/Homer	NVCACCTGBN	1	-0.000e+00	1.0000	911.0	86.02%	883.9	92.41%
ELF3(ETS)/PDAC-ELF3-ChIP-Seq(GSE64557)/Homer	ANCAGGAAGT	1	-0.000e+00	1.0000	747.0	70.54%	763.6	79.84%
NPAS2(bHLH)/Liver-NPAS2-ChIP-Seq(GSE39860)/Homer	KCCACGTGAC	1	-0.000e+00	1.0000	836.0	78.94%	831.9	86.98%
RORg(NR)/Liver-Rorc-ChIP-Seq(GSE101115)/Homer	WAABTAGGTCAV	1	-0.000e+00	1.0000	213.0	20.11%	288.5	30.17%
GABPA(ETS)/Jurkat-GABPa-ChIP-Seq(GSE17954)/Homer	RACCGGAAGT	1	-0.000e+00	1.0000	735.0	69.41%	756.0	79.05%
THRa(NR)/C17.2-THRa-ChIP-Seq(GSE38347)/Homer	GGTCANYTGAGGWCA	1	-0.000e+00	1.0000	685.0	64.68%	717.3	75.00%
FOXP1(Forkhead)/H9-FOXP1-ChIP-Seq(GSE31006)/Homer	NYYTGTTTACHN	1	-0.000e+00	1.0000	658.0	62.13%	696.2	72.79%
FOXK2(Forkhead)/U2OS-FOXK2-ChIP-Seq(E-MTAB-2204)/Homer	SCHTGTTTACAT	1	-0.000e+00	1.0000	724.0	68.37%	750.3	78.45%
Klf4(Zf)/mES-Klf4-ChIP-Seq(GSE11431)/Homer	GCCACACCCA	1	-0.000e+00	1.0000	507.0	47.88%	572.8	59.89%
Foxa2(Forkhead)/Liver-Foxa2-ChIP-Seq(GSE25694)/Homer	CYTGTTTACWYW	1	-0.000e+00	1.0000	804.0	75.92%	815.6	85.28%
GATA(Zf),IR3/iTreg-Gata3-ChIP-Seq(GSE20898)/Homer	NNNNNBAGATAWYATCTVHN	1	-0.000e+00	1.0000	404.0	38.15%	485.3	50.74%
GLIS3(Zf)/Thyroid-Glis3.GFP-ChIP-Seq(GSE103297)/Homer	CTCCCTGGGAGGCCN	1	0.000e+00	1.0000	892.0	84.23%	884.4	92.47%
GRHL2(CP2)/HBE-GRHL2-ChIP-Seq(GSE46194)/Homer	AAACYKGTTWDACMRGTTTB	1	0.000e+00	1.0000	550.0	51.94%	641.9	67.12%
KLF14(Zf)/HEK293-KLF14.GFP-ChIP-Seq(GSE58341)/Homer	RGKGGGCGKGGC	1	0.000e+00	1.0000	863.0	81.49%	861.6	90.08%
Klf9(Zf)/GBM-Klf9-ChIP-Seq(GSE62211)/Homer	GCCACRCCCACY	1	0.000e+00	1.0000	383.0	36.17%	468.5	48.98%
LXRE(NR),DR4/RAW-LXRb.biotin-ChIP-Seq(GSE21512)/Homer	RGGTTACTANAGGTCA	1	0.000e+00	1.0000	371.0	35.03%	476.3	49.80%
Snail1(Zf)/LS174T-SNAIL1.HA-ChIP-Seq(GSE127183)/Homer	TRCACCTGCY	1	0.000e+00	1.0000	799.0	75.45%	831.0	86.88%
Slug(Zf)/Mesoderm-Snai2-ChIP-Seq(GSE61475)/Homer	SNGCACCTGCHS	1	0.000e+00	1.0000	653.0	61.66%	713.6	74.61%
ZEB2(Zf)/SNU398-ZEB2-ChIP-Seq(GSE103048)/Homer	GNMCAGGTGTGC	1	0.000e+00	1.0000	807.0	76.20%	830.9	86.87%

## Sheet: Cistrome_Luminal_spe_SE
GSM_ID	Factor	Biosource	GIGGLE_score	Biosource	Biosource2	Biosource3
GSM986063	ESR1	MCF-7;Epithelium;Breast	1223.24	MCF-7	Epithelium	Breast
GSM986065	FOXA1	MCF-7;Epithelium;Breast	1177.72	MCF-7	Epithelium	Breast
GSM631469	FOXA1	MCF-7;Epithelium;Breast	1114.1	MCF-7	Epithelium	Breast
GSM631471	FOXA1	MCF-7;Epithelium;Breast	1104.26	MCF-7	Epithelium	Breast
GSM986064	ESR1	MCF-7;Epithelium;Breast	1103.44	MCF-7	Epithelium	Breast
GSM986066	FOXA1	MCF-7;Epithelium;Breast	1052.45	MCF-7	Epithelium	Breast
GSM820437	TERC	HeLa;Epithelium;Cervix	1045.32	HeLa	Epithelium	Cervix
GSM631470	FOXA1	MCF-7;Epithelium;Breast	1014.51	MCF-7	Epithelium	Breast
GSM798438	FOXA1	MCF-7;Epithelium;Breast	1009.19	MCF-7	Epithelium	Breast
GSM889428	TFAP2C	SKBR-3;Mammary Gland	862.184	SKBR-3	Mammary Gland	Breast
GSM798439	FOXA1	MCF-7;Epithelium;Breast	862.001	MCF-7	Epithelium	Breast
GSM1010783	GATA3	MCF-7;Epithelium;Breast	841.575	MCF-7	Epithelium	Breast
GSM2537229	FOXA1	VCaP;Epithelium;Prostate	816.031	VCaP	Epithelium	Prostate
GSM798437	FOXA1	MCF-7;Epithelium;Breast	815.663	MCF-7	Epithelium	Breast
GSM1354836	FOXA1	VCaP;Epithelium;Prostate	789.357	VCaP	Epithelium	Prostate
GSM614610	ESR1	MCF-7;Epithelium;Breast	789.214	MCF-7	Epithelium	Breast
GSM803409	FOXA1	T47D;Epithelium;Mammary Gland	788.423	T47D	Epithelium	Breast
GSM1019125	ESR1	MCF-7;Epithelium;Breast	784.996	MCF-7	Epithelium	Breast
GSM798423	ESR1	MCF-7;Epithelium;Breast	776.567	MCF-7	Epithelium	Breast
GSM798425	ESR1	MCF-7;Epithelium;Breast	752.147	MCF-7	Epithelium	Breast
GSM798434	ESR1	MCF-7;Epithelium;Breast	749.98	MCF-7	Epithelium	Breast
GSM2040043	ESR1	MCF-7;Breast	741.389	MCF-7	Breast	Breast
GSM889426	TFAP2C	BT-474;Epithelium;Mammary Gland	735.115	BT-474	Epithelium	Breast
GSM2970415	GRHL2	MCF-7;Epithelium;Breast	731.976	MCF-7	Epithelium	Breast
GSM820430	TERC	HeLa;Epithelium;Cervix	729.774	HeLa	Epithelium	Cervix
GSM631465	ESR1	MCF-7;Epithelium;Breast	723.787	MCF-7	Epithelium	Breast
GSM1354838	FOXA1	VCaP;Epithelium;Prostate	723.625	VCaP	Epithelium	Prostate
GSM2171836	GRHL2	MCF-7;asynchonous cells;Breast	723.374	MCF-7	asynchonous cells	Breast
GSM2970414	GRHL2	MCF-7;Epithelium;Breast	722.987	MCF-7	Epithelium	Breast
GSM1354837	FOXA1	VCaP;Epithelium;Prostate	722.927	VCaP	Epithelium	Prostate
GSM2970417	GRHL2	MCF-7;Epithelium;Breast	715.368	MCF-7	Epithelium	Breast
GSM1463464	FOXA1	VCaP;Epithelium;Prostate	711.632	VCaP	Epithelium	Prostate
GSM1010837	NR2F2	MCF-7;Epithelium;Breast	710.694	MCF-7	Epithelium	Breast
GSM2970418	GRHL2	MCF-7;Epithelium;Breast	709.729	MCF-7	Epithelium	Breast
GSM2359460	BRD4	RT112;Epithelium;Urinary Bladder	703.061	RT112	Epithelium	Urinary Bladder
GSM530915	TFAP2C	MCF-7;Epithelium;Breast	702.186	MCF-7	Epithelium	Breast
GSM889425	TFAP2C	MCF-7;Epithelium;Breast	702.186	MCF-7	Epithelium	Breast
GSM986067	GATA3	MCF-7;Epithelium;Breast	701.694	MCF-7	Epithelium	Breast
GSM2648915	ESR1	MCF-7;Epithelium;Breast	701.291	MCF-7	Epithelium	Breast
GSM1691148	FOXA1	LNCaP;Epithelium;Prostate	699.138	LNCaP	Epithelium	Prostate
GSM2467221	ESR1	MCF-7;Mammary Gland	697.368	MCF-7	Mammary Gland	Breast
GSM2042846	NR1H3	HT29;colorectal adenocarcinoma	694.737	HT29	colorectal adenocarcinoma	Colon
GSM2171835	GRHL2	MCF-7;asynchonous cells;Breast	692.769	MCF-7	asynchonous cells	Breast
GSM798435	ESR1	MCF-7;Epithelium;Breast	689.549	MCF-7	Epithelium	Breast
GSM1463462	FOXA1	VCaP;Epithelium;Prostate	685.587	VCaP	Epithelium	Prostate
GSM798402	ESR1	Epithelium;Mammary Gland	685.085	Epithelium	Mammary Gland	Breast
GSM2171834	GRHL2	MCF-7;asynchonous cells;Breast	683.127	MCF-7	asynchonous cells	Breast
GSM2537227	FOXA1	VCaP;Epithelium;Prostate	671.957	VCaP	Epithelium	Prostate
GSM1556929	ESR1	LY2;Breast	667.966	LY2	Breast	Breast
GSM1019128	ESR1	MCF-7;Epithelium;Breast	666.404	MCF-7	Epithelium	Breast
GSM2467224	ESR1	MCF-7;Mammary Gland	663.385	MCF-7	Mammary Gland	Breast
GSM2747720	CTCF	MCF-7;Epithelium;Breast	663.229	MCF-7	Epithelium	Breast
GSM2648917	ESR1	MCF-7;Epithelium;Breast	662.877	MCF-7	Epithelium	Breast
GSM1125983	GRHL2	Epithelium;Bronchia	662.48	Epithelium	Bronchia	Lung
GSM798424	ESR1	MCF-7;Epithelium;Breast	661.814	MCF-7	Epithelium	Breast
GSM631474	FOXA1	MCF-7;Epithelium;Breast	658.533	MCF-7	Epithelium	Breast
GSM588930	FOXA1	MCF-7;Epithelium;Breast	656.97	MCF-7	Epithelium	Breast
GSM1198711	ESR1	MCF-7;Epithelium;Breast	654.26	MCF-7	Epithelium	Breast
GSM2040048	ESR1	MCF-7;Breast	650.889	MCF-7	Breast	Breast
GSM999793	PR	T47D;Epithelium;Mammary Gland	650.227	T47D	Epithelium	Breast
GSM631456	ESR1	MCF-7;Epithelium;Breast	647.667	MCF-7	Epithelium	Breast
GSM986087	EP300	MCF-7;Epithelium;Breast	646.152	MCF-7	Epithelium	Breast
GSM986088	EP300	MCF-7;Epithelium;Breast	645.724	MCF-7	Epithelium	Breast
GSM1858628	FOXA1	MCF-7;Epithelium;Breast	644.619	MCF-7	Epithelium	Breast
GSM798432	ESR1	TAM_R;Epithelium;Mammary Gland	644.055	TAM_R	Epithelium	Breast
GSM798436	FOXA1	MCF-7;Epithelium;Breast	643.01	MCF-7	Epithelium	Breast
GSM2537225	FOXA1	VCaP;Epithelium;Prostate	641.186	VCaP	Epithelium	Prostate
GSM2537230	FOXA1	VCaP;Epithelium;Prostate	639.786	VCaP	Epithelium	Prostate
GSM2537226	FOXA1	VCaP;Epithelium;Prostate	639.604	VCaP	Epithelium	Prostate
GSM1198713	ESR1	MCF-7;Epithelium;Breast	639.464	MCF-7	Epithelium	Breast
GSM798431	ESR1	BT-474;Epithelium;Mammary Gland	639.032	BT-474	Epithelium	Breast
GSM1354839	FOXA1	VCaP;Epithelium;Prostate	636.329	VCaP	Epithelium	Prostate
GSM2467223	ESR1	MCF-7;Mammary Gland	634.224	MCF-7	Mammary Gland	Breast
GSM803461	FOXA1	HepG2;Epithelium;Liver	633.225	HepG2	Epithelium	Liver
GSM1858626	FOXA1	MCF-7;Epithelium;Breast	632.826	MCF-7	Epithelium	Breast
GSM2467222	ESR1	MCF-7;Mammary Gland	631.911	MCF-7	Mammary Gland	Breast
GSM720422	GATA3	MCF-7;Epithelium;Breast	631.616	MCF-7	Epithelium	Breast
GSM1250896	GATA4	AGS;Epithelium;Stomach	631.377	AGS	Epithelium	Stomach
GSM1967545	ESR1	MCF-7;Epithelium;Breast	630.897	MCF-7	Epithelium	Breast
GSM2359459	BRD4	RT112;Epithelium;Urinary Bladder	630.208	RT112	Epithelium	Urinary Bladder
GSM1967547	ESR1	MCF-7;Epithelium;Breast	630.169	MCF-7	Epithelium	Breast
GSM1250893	GATA6	YCC3;Epithelium	629.95	YCC3	Epithelium	Stomach
GSM1858629	FOXA1	MCF-7;Epithelium;Breast	629.737	MCF-7	Epithelium	Breast
GSM588929	FOXA1	MCF-7;Epithelium;Breast	628.467	MCF-7	Epithelium	Breast
GSM798430	ESR1	BT-474;Epithelium;Mammary Gland	627.746	BT-474	Epithelium	Breast
GSM1125982	GRHL2	Epithelium;Bronchia	626.304	Epithelium	Bronchia	Lung
GSM798426	ESR1	Epithelium;Mammary Gland	625.624	Epithelium	Mammary Gland	Breast
GSM2042848	NR1H3	HT29;colorectal adenocarcinoma	622.749	HT29	colorectal adenocarcinoma	Colon
GSM1858625	FOXA1	MCF-7;Epithelium;Breast	620.979	MCF-7	Epithelium	Breast
GSM986086	EP300	MCF-7;Epithelium;Breast	620.541	MCF-7	Epithelium	Breast
GSM980658	AR	VCaP;Epithelium;Prostate	614.589	VCaP	Epithelium	Prostate
GSM1858627	FOXA1	MCF-7;Epithelium;Breast	614.477	MCF-7	Epithelium	Breast
GSM1669050	ESR1	MCF-7;Epithelium;Breast	612.495	MCF-7	Epithelium	Breast
GSM631473	FOXA1	T47D;Epithelium;Mammary Gland	611.827	T47D	Epithelium	Breast
GSM2970419	GRHL2	MCF-7;Epithelium;Breast	611.228	MCF-7	Epithelium	Breast
GSM2467225	ESR1	MCF-7;Mammary Gland	609.289	MCF-7	Mammary Gland	Breast
GSM1669049	ESR1	MCF-7;Epithelium;Breast	603.056	MCF-7	Epithelium	Breast
GSM1198714	ESR1	MCF-7;Epithelium;Breast	602.81	MCF-7	Epithelium	Breast
GSM2042852	NR1H3	HT29;colorectal adenocarcinoma	602.695	HT29	colorectal adenocarcinoma	Colon
GSM1669046	ESR1	MCF-7;Epithelium;Breast	601.195	MCF-7	Epithelium	Breast
GSM2042901	POLR2A	HT29;colorectal adenocarcinoma	600.999	HT29	colorectal adenocarcinoma	Colon
GSM1691164	FOXA1	LNCaP;Epithelium;Prostate	597.072	LNCaP	Epithelium	Prostate
GSM1187117	ESR1	MCF-7;Epithelium;Breast	594.054	MCF-7	Epithelium	Breast
GSM2042854	PPARG	HT29;colorectal adenocarcinoma	591.814	HT29	colorectal adenocarcinoma	Colon
GSM2278004	STAT3	HCC70;Epithelium;Breast	590.046	HCC70	Epithelium	Breast
GSM2406727	AHR	MCF-7;Epithelium;Breast	589.55	MCF-7	Epithelium	Breast
GSM2042856	PPARG	HT29;colorectal adenocarcinoma	586.219	HT29	colorectal adenocarcinoma	Colon
GSM2648916	ESR1	MCF-7;Epithelium;Breast	584.355	MCF-7	Epithelium	Breast
GSM986061	ESR1	MCF-7;Epithelium;Breast	576.972	MCF-7	Epithelium	Breast
GSM1669072	PR	MCF-7;Epithelium;Breast	576.853	MCF-7	Epithelium	Breast
GSM798433	ESR1	TAM_R;Epithelium;Mammary Gland	573.066	TAM_R	Epithelium	Breast
GSM1858624	FOXA1	MCF-7;Epithelium;Breast	570.98	MCF-7	Epithelium	Breast
GSM1019133	NR2F2	MCF-7;Epithelium;Breast	569.802	MCF-7	Epithelium	Breast
GSM1462475	HIF1A	T47D;Epithelium;Mammary Gland	568.4	T47D	Epithelium	Breast
GSM1669047	ESR1	MCF-7;Epithelium;Breast	559.441	MCF-7	Epithelium	Breast
GSM1669061	EP300	MCF-7;Epithelium;Breast	554.963	MCF-7	Epithelium	Breast
GSM803432	FOXA1	HepG2;Epithelium;Liver	554.38	HepG2	Epithelium	Liver
GSM803403	FOXA2	HepG2;Epithelium;Liver	553.164	HepG2	Epithelium	Liver
GSM2042900	POLR2A	HT29;colorectal adenocarcinoma	545.834	HT29	colorectal adenocarcinoma	Colon
GSM1691154	FOXA1	LNCaP;Epithelium;Prostate	544.915	LNCaP	Epithelium	Prostate
GSM614611	ESR1	MCF-7;Epithelium;Breast	543.05	MCF-7	Epithelium	Breast
GSM1669071	PR	MCF-7;Epithelium;Breast	541.224	MCF-7	Epithelium	Breast
GSM1669065	EP300	MCF-7;Epithelium;Breast	539.476	MCF-7	Epithelium	Breast
GSM1099031	FOXA1	MDA-MB-453;Epithelium;Mammary Gland	537.752	MDA-MB-453	Epithelium	Breast
GSM1967546	ESR1	MCF-7;Epithelium;Breast	537.321	MCF-7	Epithelium	Breast
GSM1463463	FOXA1	VCaP;Epithelium;Prostate	530.639	VCaP	Epithelium	Prostate
GSM1463461	FOXA1	VCaP;Epithelium;Prostate	528.773	VCaP	Epithelium	Prostate
GSM2797099	ESR1	Breast	520.443	Breast		Breast
GSM986060	ESR1	MCF-7;Epithelium;Breast	516.625	MCF-7	Epithelium	Breast
GSM1643948	ESR1	MCF-7;Breast	514.424	MCF-7	Breast	Breast
GSM1010889	CEBPB	MCF-7;Epithelium;Breast	511.741	MCF-7	Epithelium	Breast
GSM2171832	FOXA1	MCF-7;asynchonous cells;Breast	511.049	MCF-7	asynchonous cells	Breast
GSM1669076	PR	MCF-7;Epithelium;Breast	510.5	MCF-7	Epithelium	Breast
GSM1681425	SPI1	Macrophage;Blood	509.137	Macrophage	Blood	Blood
GSM1777601	SUMO2	VCaP;Epithelium;Prostate	507.884	VCaP	Epithelium	Prostate
GSM1945030	FOXA1	MCF-7;Breast	507.761	MCF-7	Breast	Breast
GSM798427	ESR1	Epithelium;Mammary Gland	503.756	Epithelium	Mammary Gland	Breast
GSM986069	GATA3	MCF-7;Epithelium;Breast	494.351	MCF-7	Epithelium	Breast
GSM986059	ESR1	MCF-7;Epithelium;Breast	488.292	MCF-7	Epithelium	Breast
GSM1019131	ESR1	MCF-7;Epithelium;Breast	485.74	MCF-7	Epithelium	Breast
GSM2071225	ESR1	MCF-7	485.329	MCF-7		Breast
GSM2171833	FOXA1	MCF-7;asynchonous cells;Breast	485.127	MCF-7	asynchonous cells	Breast
GSM2747702	ESR1	MCF-7;Epithelium;Breast	483.304	MCF-7	Epithelium	Breast
GSM1198712	ESR1	MCF-7;Epithelium;Breast	481.434	MCF-7	Epithelium	Breast
GSM2242428	FOXA1	T47D;Breast	474.609	T47D	Breast	Breast
GSM1858657	FOXA1	T47D;Embryonic Stem Cell;Breast	470.363	T47D	Embryonic Stem Cell	Breast
GSM1669045	ESR1	MCF-7;Epithelium;Breast	469.641	MCF-7	Epithelium	Breast
GSM1068136	FOXA1	LNCaP;Epithelium;Prostate	467.453	LNCaP	Epithelium	Prostate
GSM1125984	GRHL2	Epithelium;Bronchia	461.361	Epithelium	Bronchia	Lung
GSM989640	NKX3-1	LNCaP;Epithelium;Prostate	456.921	LNCaP	Epithelium	Prostate
GSM1858655	FOXA1	T47D;Embryonic Stem Cell;Breast	454.91	T47D	Embryonic Stem Cell	Breast
GSM1538430	FOXA1	LNCaP;Epithelium;Prostate	452.357	LNCaP	Epithelium	Prostate
GSM2171831	FOXA1	MCF-7;asynchonous cells;Breast	450.841	MCF-7	asynchonous cells	Breast
GSM2467227	ESR1	MCF-7;Mammary Gland	443.184	MCF-7	Mammary Gland	Breast
GSM1858619	NR3C1	MCF-7;Epithelium;Breast	440.978	MCF-7	Epithelium	Breast
ENCSR054FKH_2	RAD21	HepG2;Epithelium;Liver	440.886	HepG2	Epithelium	Liver
GSM1861922	RAD21	HepG2;Epithelium;Liver	440.886	HepG2	Epithelium	Liver
GSM2125155	ESR1	MIN;cancer cells;Breast	439.55	MIN	cancer cells	Breast
GSM2171829	FOXA1	MCF-7;asynchonous cells;Breast	438.796	MCF-7	asynchonous cells	Breast
GSM2877984	CTCF	MCF-7;Epithelium;Breast	437.219	MCF-7	Epithelium	Breast
GSM588928	TFAP2A	MCF-7;Epithelium;Breast	436.742	MCF-7	Epithelium	Breast
GSM2747707	ESR1	MCF-7;Epithelium;Breast	436.689	MCF-7	Epithelium	Breast
GSM2042850	NR1H3	HT29;colorectal adenocarcinoma	435.613	HT29	colorectal adenocarcinoma	Colon
GSM1187118	ESR1	MCF-7;Epithelium;Breast	434.39	MCF-7	Epithelium	Breast
GSM1691157	FOXA1	LNCaP;Epithelium;Prostate	431.216	LNCaP	Epithelium	Prostate
GSM2071222	ESR1	MCF-7;Epithilium;Breast	430.581	MCF-7	Epithilium	Breast
GSM2359457	BRD4	RT112;Epithelium;Urinary Bladder	429.819	RT112	Epithelium	Urinary Bladder
GSM2644589	PR	T47D;Epithelium;Mammary Gland	429.319	T47D	Epithelium	Breast
GSM2257828	ESR1	MCF-7;Breast	426.641	MCF-7	Breast	Breast
GSM1010862	SIN3A	MCF-7;Epithelium;Breast	424.417	MCF-7	Epithelium	Breast
GSM1861923	RAD21	HepG2;Epithelium;Liver	422.51	HepG2	Epithelium	Liver
ENCSR054FKH_1	RAD21	HepG2;Epithelium;Liver	422.51	HepG2	Epithelium	Liver
ENCSR703TNG_1	RAD21	MCF-7;Epithelium;Breast	418.489	MCF-7	Epithelium	Breast
GSM798395	ESR1	Epithelium;Mammary Gland	417.957	Epithelium	Mammary Gland	Breast
GSM2042903	POLR2A	HT29;colorectal adenocarcinoma	416.545	HT29	colorectal adenocarcinoma	Colon
ENCSR230ZWH_2	RAD21	Liver	416.358	Liver		Liver
GSM1617408	FOXA2	Caco-2;Epithelium;Colon	415.786	Caco-2	Epithelium	Colon
GSM2747703	ESR1	MCF-7;Epithelium;Breast	415.663	MCF-7	Epithelium	Breast
GSM1010825	HDAC2	MCF-7;Epithelium;Breast	413.626	MCF-7	Epithelium	Breast
GSM1489926	ASH2L	VCaP;Epithelium;Prostate	411.199	VCaP	Epithelium	Prostate
GSM2644590	PR	T47D;Epithelium;Mammary Gland	409.186	T47D	Epithelium	Breast
GSM1669036	PR	T47D;Epithelium;Mammary Gland	408.361	T47D	Epithelium	Breast
GSM1241756	GATA3	MCF-7;Epithelium;Breast	406.288	MCF-7	Epithelium	Breast
GSM631482	ESR1	MCF-7;Epithelium;Breast	403.457	MCF-7	Epithelium	Breast
GSM1858659	FOXA1	T47D;Embryonic Stem Cell;Breast	402.188	T47D	Embryonic Stem Cell	Breast
GSM1858618	NR3C1	MCF-7;Epithelium;Breast	400.925	MCF-7	Epithelium	Breast
GSM2042902	POLR2A	HT29;colorectal adenocarcinoma	400.615	HT29	colorectal adenocarcinoma	Colon
ENCSR423RTK_1	GATA3	MCF-7;Epithelium;Breast	400.52	MCF-7	Epithelium	Breast
GSM2747725	CTCF	MCF-7;Epithelium;Breast	400.5	MCF-7	Epithelium	Breast
GSM631468	ESR1	MCF-7;Epithelium;Breast	396.732	MCF-7	Epithelium	Breast
GSM798393	ESR1	Epithelium;Mammary Gland	393.27	Epithelium	Mammary Gland	Breast
GSM1669070	PR	MCF-7;Epithelium;Breast	391.443	MCF-7	Epithelium	Breast
GSM798428	ESR1	T47D;Epithelium;Mammary Gland	390.934	T47D	Epithelium	Breast
GSM1945031	FOXA1	Breast	390.516	Breast		Breast
GSM2242429	FOXA1	T47D;Breast	390.248	T47D	Breast	Breast
GSM2242433	FOXA1	T47D;Breast	389.38	T47D	Breast	Breast
GSM2648919	ESR1	MCF-7;Epithelium;Breast	388.773	MCF-7	Epithelium	Breast
GSM1010863	MAX	MCF-7;Epithelium;Breast	387.973	MCF-7	Epithelium	Breast
GSM2877985	CTCF	MCF-7;Epithelium;Breast	385.251	MCF-7	Epithelium	Breast
GSM2171830	FOXA1	MCF-7;asynchonous cells;Breast	385.183	MCF-7	asynchonous cells	Breast

## Sheet: Cistrome_Basal_spe_SE
GSM_ID	Factor	Biosource	GIGGLE_score	Biosource	Biosource2	Biosource3
GSM935399	STAT3	MCF-10A;Epithelium;Breast	1968.44	MCF-10A	Epithelium	Breast
GSM935553	CEBPB	HeLa-S3;Epithelium;Cervix	1572.24	HeLa-S3	Epithelium	Cervix
GSM935457	STAT3	MCF-10A;Epithelium;Breast	1415.04	MCF-10A	Epithelium	Breast
GSM1010738	GATA3	SK-N-SH;Neuroblastoma cell;Brain	1341.07	SK-N-SH	Neuroblastoma cell	Brain
GSM1678029	DAXX	PC-3;Epithelium;Prostate	1297.24	PC-3	Epithelium	Prostate
GSM803495	EP300	SK-N-SH_RA;Neuron;Brain	1210.96	SK-N-SH_RA	Neuron	Brain
GSM1542532	YAP1	NCI-H2052;Epithelium;Lung	1180.36	NCI-H2052	Epithelium	Lung
GSM1010900	TCF12	SK-N-SH;Neuroblastoma cell;Brain	1156.1	SK-N-SH	Neuroblastoma cell	Brain
GSM1684635	CEBPB	Mesenchymal Stem Cell	1155.7	Mesenchymal Stem Cell		Mesenchymal Stem Cell
GSM1195552	BRD4	U87;Brain	1104.04	U87	Brain	Brain
GSM1670709	SMC1A	HuCCT1	1100.19	HuCCT1		Liver
GSM1542533	YAP1	NCI-H2052;Epithelium;Lung	1087.09	NCI-H2052	Epithelium	Lung
GSM1010840	FOSL2	SK-N-SH;Neuroblastoma cell;Brain	1035.98	SK-N-SH	Neuroblastoma cell	Brain
GSM1010887	PBX3	SK-N-SH;Neuroblastoma cell;Brain	1010.15	SK-N-SH	Neuroblastoma cell	Brain
GSM1195551	BRD4	U87;Brain	990.317	U87	Brain	Brain
GSM934615	SMAD3	LX2;Hepatic Stellate Cell	953.998	LX2	Hepatic Stellate Cell	Liver
GSM1917770	ATF3	HCT-116;Colon cancer cell;Colon	953.088	HCT-116	Colon cancer cell	Colon
GSM935441	MYC	MCF-10A;Epithelium;Breast	951.362	MCF-10A	Epithelium	Breast
GSM2550258	EP300	Fibroblast	943.206	Fibroblast		Fibroblast
GSM935491	MYC	MCF-10A;Epithelium;Breast	931.875	MCF-10A	Epithelium	Breast
GSM2278004	STAT3	HCC70;Epithelium;Breast	924.039	HCC70	Epithelium	Breast
GSM1010901	JUND	SK-N-SH;Neuroblastoma cell;Brain	915.942	SK-N-SH	Neuroblastoma cell	Brain
GSM1614036	JUN	MDA-MB-231;Epithelium;Breast	911.428	MDA-MB-231	Epithelium	Breast
GSM1842697	BRD4	HCC1395	904.601	HCC1395		Breast
GSM2394414	JUN	JHU-06;Endothelial Cell	901.568	JHU-06	Endothelial Cell	Tongue
GSM1122847	FAIRE	Epithelium;Mammary Gland	897.744	Epithelium	Mammary Gland	Breast
GSM2278010	STAT3	HCC1143	888.956	HCC1143		Breast
GSM1246714	SMAD3	NCI-H441;Epithelium;Lung	885.218	NCI-H441	Epithelium	Lung
GSM1503220	JUND	Coronary artery smooth muscle	883.679	Coronary artery smooth muscle		Heart muscle
GSM1416809	BRD4	LX2;Hepatic Stellate Cell	878.455	LX2	Hepatic Stellate Cell	Liver
GSM1667161	TEAD1	HuCCT1	875.586	HuCCT1		Liver
GSM1684636	CEBPB	Mesenchymal Stem Cell	872.724	Mesenchymal Stem Cell		Mesenchymal Stem Cell
GSM1055812	EP300	IMR90;Fibroblast;Lung	869.71	IMR90	Fibroblast	Lung
GSM929090	EP300	IMR90;Fibroblast;Lung	869.71	IMR90	Fibroblast	Lung
GSM1700786	JUN	MDA-MB-231;Epithelium;Breast	867.66	MDA-MB-231	Epithelium	Breast
GSM730704	FOS	Endothelial Cell;Umbilical Vein	865.861	Endothelial Cell	Umbilical Vein	Umbilical Vein
GSM1010763	EP300	SK-N-SH;Neuroblastoma cell;Brain	864.593	SK-N-SH	Neuroblastoma cell	Brain
GSM1700784	JUN	MDA-MB-231;Epithelium;Breast	862.088	MDA-MB-231	Epithelium	Breast
GSM894077	MAX	U87;Brain	861.221	U87	Brain	Brain
GSM2278002	STAT3	MDA-MB-231;mDA	860.27	MDA-MB-231	mDA	Breast
GSM935585	FOS	Endothelial Cell;Umbilical Vein	854.659	Endothelial Cell	Umbilical Vein	Umbilical Vein
GSM1700785	JUN	MDA-MB-231;Epithelium;Breast	854.206	MDA-MB-231	Epithelium	Breast
GSM934616	SMAD3	LX2;Hepatic Stellate Cell	853.559	LX2	Hepatic Stellate Cell	Liver
GSM1678030	DAXX	PC-3;Epithelium;Prostate	849.808	PC-3	Epithelium	Prostate
GSM1842698	BRD4	HCC1395	845.958	HCC1395		Breast
ENCSR242EWU_3	FOSL2	A549;Epithelium;Lung	842.197	A549	Epithelium	Lung
GSM2394415	JUN	JHU-06;Endothelial Cell	834.768	JHU-06	Endothelial Cell	Tongue
GSM2501565	FOSL1	MDA-MB-231;Breast	832.325	MDA-MB-231	Breast	Breast
GSM2103055	NR3C1	BEAS-2B;Epithelium;Lung	829.691	BEAS-2B	Epithelium	Lung
GSM2330584	EP300	SUM159PT;Mammary carcinoma cell;Breast	829.641	SUM159PT	Mammary carcinoma cell	Breast
GSM2519942	NR3C1	Muscle	829.445	Muscle		Muscle
GSM2103051	RELA	BEAS-2B;Epithelium;Lung	828.313	BEAS-2B	Epithelium	Lung
GSM2103041	NR3C1	BEAS-2B;Epithelium;Lung	823.877	BEAS-2B	Epithelium	Lung
GSM838675	ATF3	Glioblastoma Multiforme Stem Like	823.418	Glioblastoma Multiforme Stem Like		Brain
GSM2103054	NR3C1	BEAS-2B;Epithelium;Lung	822.508	BEAS-2B	Epithelium	Lung
GSM1195554	POLR2A	U87;Brain	819.571	U87	Brain	Brain
GSM2519947	NR3C1	Muscle	819.228	Muscle		Muscle
ENCSR563GCV_3	FOSL2	A549;Epithelium;Lung	817.294	A549	Epithelium	Lung
ENCSR103UVU_2	FOSL2	A549;Epithelium;Lung	816.91	A549	Epithelium	Lung
GSM2550216	EP300	Fibroblast	813.791	Fibroblast		Fibroblast
GSM2330583	EP300	SUM159PT;Mammary carcinoma cell;Breast	813.787	SUM159PT	Mammary carcinoma cell	Breast
GSM1463930	MED1	Myoblast	812.458	Myoblast		Muscle
GSM1010756	FOSL1	HCT-116;Colon	811.583	HCT-116	Colon	Colon
GSM934617	VDR	LX2;Hepatic Stellate Cell	811.194	LX2	Hepatic Stellate Cell	Liver
GSM1010748	FOSL2	A549;Epithelium;Lung	810.315	A549	Epithelium	Lung
ENCSR593DGU_2	FOSL2	A549;Epithelium;Lung	809.114	A549	Epithelium	Lung
GSM2419823	RELA	Detroit 562;Detroit 562 cells	809.047	Detroit 562	Detroit 562 cells	Pharynx
GSM1330728	POLR2A	MRC5;Fibroblast;Lung	807.553	MRC5	Fibroblast	Lung
GSM2103042	NR3C1	BEAS-2B;Epithelium;Lung	806.989	BEAS-2B	Epithelium	Lung
ENCSR242EWU_2	FOSL2	A549;Epithelium;Lung	806.872	A549	Epithelium	Lung
GSM2519944	NR3C1	Muscle	806.568	Muscle		Muscle
GSM1670708	SMC1A	HuCCT1	806.088	HuCCT1		Liver
GSM2501568	TP53	MDA-MB-231;Breast	805.711	MDA-MB-231	Breast	Breast
GSM2519948	NR3C1	Muscle	805.528	Muscle		Muscle
ENCSR593DGU_1	FOSL2	A549;Epithelium;Lung	804.268	A549	Epithelium	Lung
GSM1010880	NFIC	SK-N-SH;Neuroblastoma cell;Brain	803.968	SK-N-SH	Neuroblastoma cell	Brain
GSM1614037	JUN	MDA-MB-231;Epithelium;Breast	803.401	MDA-MB-231	Epithelium	Breast
ENCSR535HFQ_3	FOSL2	A549;Epithelium;Lung	798.712	A549	Epithelium	Lung
GSM2278001	STAT3	MDA-MB-157;mDA	796.796	MDA-MB-157	mDA	Breast
GSM1416810	BRD4	LX2;Hepatic Stellate Cell	796.443	LX2	Hepatic Stellate Cell	Liver
GSM525269	CREBBP	T98G;Brain	795.324	T98G	Brain	Brain
ENCSR563GCV_1	FOSL2	A549;Epithelium;Lung	794.99	A549	Epithelium	Lung
GSM1125261	FOSL1	BT-549;Epithelium;Mammary Gland	793.761	BT-549	Epithelium	Breast
GSM2278003	STAT3	MDA-MB-231;mDA	791.84	MDA-MB-231	mDA	Breast
GSM894082	MED1	U87;Brain	791.567	U87	Brain	Brain
GSM1716766	HOXB13	LHSAR;Epithelium;Prostate	789.828	LHSAR	Epithelium	Prostate
ENCSR900RUE_2	FOSL2	A549;Epithelium;Lung	789.724	A549	Epithelium	Lung
ENCSR111ZXV_3	FOSL2	A549;Epithelium;Lung	789.333	A549	Epithelium	Lung
GSM2419824	RELA	Detroit 562;Detroit 562 cells	789.132	Detroit 562	Detroit 562 cells	Pharynx
GSM1122848	FAIRE	Epithelium;Mammary Gland	788.421	Epithelium	Mammary Gland	Breast
GSM525267	EP300	T98G;Brain	787.442	T98G	Brain	Brain
ENCSR330IJE_1	FOSL2	A549;Epithelium;Lung	786.38	A549	Epithelium	Lung
GSM2550195	EP300	Progenitor Cells	782.656	Progenitor Cells		Stem Cell
GSM935500	EP300	HeLa-S3;Epithelium;Cervix	781.633	HeLa-S3	Epithelium	Cervix
GSM2519949	NR3C1	Muscle	779.751	Muscle		Muscle
GSM2103045	NR3C1	BEAS-2B;Epithelium;Lung	779.115	BEAS-2B	Epithelium	Lung
GSM2103046	NR3C1	BEAS-2B;Epithelium;Lung	776.9	BEAS-2B	Epithelium	Lung
ENCSR111ZXV_2	FOSL2	A549;Epithelium;Lung	776.299	A549	Epithelium	Lung
GSM1055813	EP300	IMR90;Fibroblast;Lung	776.27	IMR90	Fibroblast	Lung
GSM2419831	RELA	Detroit 562;Detroit 562 cells	776.028	Detroit 562	Detroit 562 cells	Pharynx
GSM935341	JUN	HeLa-S3;Epithelium;Cervix	774.556	HeLa-S3	Epithelium	Cervix
GSM1246713	SMAD3	NCI-H441;Epithelium;Lung	772.548	NCI-H441	Epithelium	Lung
GSM2394416	JUNB	JHU-06;Endothelial Cell	768.574	JHU-06	Endothelial Cell	Tongue
GSM1703568	FOSL2	Stromal Cell;Endometrium	768.109	Stromal Cell	Endometrium	Endometrium
GSM1010858	TEAD4	SK-N-SH;Neuroblastoma cell;Brain	767.447	SK-N-SH	Neuroblastoma cell	Brain
GSM1003632	JUND	SK-N-SH;Neuroblastoma cell;Brain	767.344	SK-N-SH	Neuroblastoma cell	Brain
GSM525270	EP300	T98G;Brain	766.027	T98G	Brain	Brain
GSM2029580	EP300	ZR-75-30	764.275	ZR-75-30		Breast
GSM2576176	JUN	JHU-06;Endothelial Cell	763.85	JHU-06	Endothelial Cell	Tongue
GSM1664955	TEAD1	MSTO	763.49	MSTO		Lung
ENCSR775UFR_1	FOSL2	A549;Epithelium;Lung	762.981	A549	Epithelium	Lung
GSM1246715	TTF1	NCI-H441;Epithelium;Lung	760.632	NCI-H441	Epithelium	Lung
GSM1681425	SPI1	Macrophage;Blood	760.459	Macrophage	Blood	Blood
GSM1010847	JUND	HCT-116;Colon	758.846	HCT-116	Colon	Colon
GSM2501567	E2F1	MDA-MB-231;Breast	756.602	MDA-MB-231	Breast	Breast
GSM935328	JUND	HeLa-S3;Epithelium;Cervix	754.566	HeLa-S3	Epithelium	Cervix
GSM1442789	EP300	IMR90;Fibroblast;Lung	754.171	IMR90	Fibroblast	Lung
GSM1195553	POLR2A	U87;Brain	754.11	U87	Brain	Brain
GSM1010767	RXRA	SK-N-SH;Neuroblastoma cell;Brain	752.354	SK-N-SH	Neuroblastoma cell	Brain
GSM2877307	RXRA	JMSU-1;cancer cells	751.829	JMSU-1	cancer cells	Urinary Bladder
GSM935317	FOS	HeLa-S3;Epithelium;Cervix	751	HeLa-S3	Epithelium	Cervix
GSM2519945	NR3C1	Muscle	749.631	Muscle		Muscle
GSM935278	JUN	Endothelial Cell;Umbilical Vein	748.802	Endothelial Cell	Umbilical Vein	Umbilical Vein
GSM1125262	JUN	BT-549;Epithelium;Mammary Gland	746.299	BT-549	Epithelium	Breast
GSM1308240	AR	PC-3;Epithelium;Prostate	745.703	PC-3	Epithelium	Prostate
GSM2151904	ATF3	Fibroblast;Skin	744.044	Fibroblast	Skin	Skin
ENCSR775UFR_2	FOSL2	A549;Epithelium;Lung	743.878	A549	Epithelium	Lung
GSM1670706	MED1	HuCCT1	742.334	HuCCT1		Liver
ENCSR686HIU_1	FOSL2	A549;Epithelium;Lung	740.921	A549	Epithelium	Lung
GSM2977010	PRMT1	Keratinocyte	738.896	Keratinocyte		Skin
GSM935591	STAT3	MCF-10A;Epithelium;Breast	738.836	MCF-10A	Epithelium	Breast
ENCSR900RUE_3	FOSL2	A549;Epithelium;Lung	736.553	A549	Epithelium	Lung
GSM730703	FOS	Endothelial Cell;Umbilical Vein	736.53	Endothelial Cell	Umbilical Vein	Umbilical Vein
GSM1442790	EP300	IMR90;Fibroblast;Lung	735.606	IMR90	Fibroblast	Lung
GSM1825746	T	Fibroblast	735.313	Fibroblast		Fibroblast
GSM2550244	EP300	Endothelial Cell	734.964	Endothelial Cell		Umbilical Vein
GSM2550237	EP300	Cardiac Progenitor Cells;Heart	734.268	Cardiac Progenitor Cells	Heart	Heart
GSM2576177	JUN	JHU-06;Endothelial Cell	731.418	JHU-06	Endothelial Cell	Tongue
GSM1684634	CEBPB	Mesenchymal Stem Cell	731.068	Mesenchymal Stem Cell		Mesenchymal Stem Cell
GSM770758	PR	AB32;Epithelium;Mammary Gland	728.302	AB32	Epithelium	Breast
GSM1240109	KMT2B	HCT-116;Colon	727.89	HCT-116	Colon	Colon
GSM1515738	YAP1	SF268	727.141	SF268		Brain
GSM2409708	SS18	TTC1240;Malignant rhabdoid tumor	724.798	TTC1240	Malignant rhabdoid tumor	Brain
GSM1291199	TAL1	Cord blood	722.924	Cord blood		Blood
GSM803459	POLR2A	U87;Brain	721.955	U87	Brain	Brain
GSM803358	NR3C1	A549;Epithelium;Lung	719.074	A549	Epithelium	Lung
GSM2635314	FOSL1	MG-63;Osteosarcoma cell	718.145	MG-63	Osteosarcoma cell	Bone Marrow
GSM1515741	TEAD1	SF268	716.311	SF268		Brain
ENCSR957KYB_1	BHLHE40	IMR90;Fibroblast;Lung	715.53	IMR90	Fibroblast	Lung
GSM1917774	ATF3	HCT-116;Colon cancer cell;Colon	714.672	HCT-116	Colon cancer cell	Colon
GSM610337	FOS	K562;Erythroblast;Bone Marrow	711.532	K562	Erythroblast	Bone Marrow
GSM2752894	STAT3	H358;Lung	710.887	H358	Lung	Lung
GSM1249449	TCF7L2	LNCaP;Epithelium;Prostate	710.237	LNCaP	Epithelium	Prostate
GSM1642769	SPI1	786-O;Epithelium;Kidney	709.262	786-O	Epithelium	Kidney
GSM2330579	BRD4	SUM159PT;Mammary carcinoma cell;Breast	708.224	SUM159PT	Mammary carcinoma cell	Breast
GSM935276	STAT3	HeLa-S3;Epithelium;Cervix	707.693	HeLa-S3	Epithelium	Cervix
GSM1010902	SP1	HCT-116;Colon	707.449	HCT-116	Colon	Colon
GSM1010835	MAX	SK-N-SH;Neuroblastoma cell;Brain	705.254	SK-N-SH	Neuroblastoma cell	Brain
GSM847876	RELA	A549;Epithelium;Lung	704.662	A549	Epithelium	Lung
GSM2278000	STAT3	MDA-MB-157;mDA	703.878	MDA-MB-157	mDA	Breast
GSM1503219	JUN	Coronary artery smooth muscle	703.125	Coronary artery smooth muscle		Heart muscle
GSM1517095	EP300	HeLa;Epithelium;Cervix	702.886	HeLa	Epithelium	Cervix
GSM1517096	EP300	HeLa;Epithelium;Cervix	701.852	HeLa	Epithelium	Cervix
GSM1038284	BRD4	U87;Brain	701.494	U87	Brain	Brain
GSM1246719	SMAD4	NCI-H441;Epithelium;Lung	701.187	NCI-H441	Epithelium	Lung
GSM538930	TP63	Keratinocyte;Skin	701.011	Keratinocyte	Skin	Skin
GSM738818	JUND	PC-3;Epithelium;Prostate	700.487	PC-3	Epithelium	Prostate
ENCSR467VXG_2	EP300	A549;Epithelium;Lung	699.923	A549	Epithelium	Lung
GSM2802951	MED1	hMSC-TERT4	699.875	hMSC-TERT4		Bone Marrow
GSM2877305	RXRA	JMSU-1;cancer cells	698.887	JMSU-1	cancer cells	Urinary Bladder
GSM770759	PR	AB32;Epithelium;Mammary Gland	698.797	AB32	Epithelium	Breast
GSM1010772	TEAD4	HCT-116;Colon	691.669	HCT-116	Colon	Colon
GSM1240110	EP300	HCT-116;Colon	691.662	HCT-116	Colon	Colon
GSM1011562	TFAP2C	A375;Skin	690.18	A375	Skin	Skin
GSM1308241	AR	PC-3;Epithelium;Prostate	689.528	PC-3	Epithelium	Prostate
GSM1696205	YAP1	IMR90;Fibroblast;Lung	687.512	IMR90	Fibroblast	Lung
GSM1696207	YAP1	IMR90;Fibroblast;Lung	685.322	IMR90	Fibroblast	Lung
GSM2029581	EP300	ZR-75-30	684.48	ZR-75-30		Breast
GSM1010827	EP300	A549;Epithelium;Lung	683.759	A549	Epithelium	Lung
GSM1010817	POLR2A	SK-N-SH;Neuroblastoma cell;Brain	683.643	SK-N-SH	Neuroblastoma cell	Brain
ENCSR957KYB_2	BHLHE40	IMR90;Fibroblast;Lung	682.941	IMR90	Fibroblast	Lung
GSM1010727	GATA3	A549;Epithelium;Lung	681.616	A549	Epithelium	Lung
GSM1246716	TTF1	NCI-H441;Epithelium;Lung	679.826	NCI-H441	Epithelium	Lung
GSM1291197	TAL1	Cord blood	677.572	Cord blood		Blood
GSM1001000	FOXM1	MDA-MB-231;Epithelium;Breast	676.196	MDA-MB-231	Epithelium	Breast
GSM1667162	TEAD4	HuCCT1	674.123	HuCCT1		Liver
GSM991661	E2F7	IMR90;Fibroblast;Lung	672.963	IMR90	Fibroblast	Lung
GSM1010834	MEF2A	SK-N-SH;Neuroblastoma cell;Brain	672.008	SK-N-SH	Neuroblastoma cell	Brain
GSM1010824	POLR2A	Endothelial Cell;Umbilical Vein	670.732	Endothelial Cell	Umbilical Vein	Umbilical Vein
GSM2095208	NR3C1	A549;Epithelium;Lung	669.735	A549	Epithelium	Lung
GSM803359	NR3C1	A549;Epithelium;Lung	669.559	A549	Epithelium	Lung
GSM2330589	BRD4	SUM159PT;Mammary carcinoma cell;Breast	667.738	SUM159PT	Mammary carcinoma cell	Breast
GSM2394421	RELA	JHU-06;Endothelial Cell	667.321	JHU-06	Endothelial Cell	Tongue
ENCSR111ZXV_1	FOSL2	A549;Epithelium;Lung	666.311	A549	Epithelium	Lung
ENCSR535HFQ_2	FOSL2	A549;Epithelium;Lung	665.803	A549	Epithelium	Lung
GSM2278009	STAT3	MDA-MB-468;mDA	665.233	MDA-MB-468	mDA	Breast
GSM1423725	MYC	MCF-10A;Epithelium;Breast	662.637	MCF-10A	Epithelium	Breast
GSM2802949	MED1	hMSC-TERT4	660.147	hMSC-TERT4		Bone Marrow
GSM730702	GATA2	Endothelial Cell;Umbilical Vein	659.329	Endothelial Cell	Umbilical Vein	Umbilical Vein
GSM2098180	BRD4	IMR90	658.253	IMR90		Lung
