# Supplementary material for: Epigenomic mapping identifies an enhancer repertoire that regulates cell identity in bladder cancer through distinct transcription factor networks
Source: Oncogene. 2023 Mar 22;42(19):1524–42. doi: 10.1038/s41388-023-02662-1 (PMC10162941; doi:10.1038/s41388-023-02662-1)
Supplement: Supplementary file 15 — Table S6 [file 41388_2023_2662_MOESM15_ESM.xlsx]

## Sheet: RT112_siFOXA1_vs_siCt
TableS6_DEG_RT112_siFOXA1_vs_siCt
ensembl_id	symbol	entrezID	baseMean	log2FoldChange	lfcSE	stat	pvalue	padj
ENSG00000165949	IFI27	3429	349.607	22.261	2.06162	10.7978	3.52451e-27	4.7669e-23
ENSG00000111335	OAS2	4939	474.077	8.43436	1.70959	4.93355	8.07481e-07	0.000420045
ENSG00000100346	CACNA1I	8911	5.67666	7.16548	4.20857	1.70259	0.0886445
ENSG00000118194	TNNT2	7139	15.1995	7.08146	2.89597	2.44528	0.0144739	0.206359
ENSG00000137965	IFI44	10561	335.979	7.04966	1.67161	4.21729	2.47259e-05	0.00502882
ENSG00000169509	CRCT1	54544	6.72656	7.00318	2.31891	3.02003	0.00252748	0.0865423
ENSG00000105499	PLA2G4C	8605	30.514	6.69952	1.90491	3.51697	0.000436501	0.0312364
ENSG00000137959	IFI44L	10964	336.123	6.666	1.59435	4.181	2.90225e-05	0.00568883
ENSG00000164211	STARD4	134429	96.4812	6.60542	1.13257	5.83224	5.46874e-09	7.39647e-06
ENSG00000139985	ADAM21	8747	5.05203	6.46319	2.40309	2.68953	0.00715517
ENSG00000182578	CSF1R	1436	8.20314	6.38433	1.97458	3.23326	0.00122387	0.0580802
ENSG00000272941			10.1563	6.28536	1.77256	3.54592	0.000391248	0.0295009
ENSG00000180332	KCTD4	386618	3.57813	6.24801	2.99198	2.08825	0.0367749
ENSG00000246203			6.93672	6.19066	2.30416	2.68673	0.00721548	0.147601
ENSG00000078018	MAP2	4133	189.773	6.06567	1.16556	5.20408	1.94964e-07	0.000155111
ENSG00000132932	ATP8A2	51761	8.53469	6.0391	1.61967	3.7286	0.000192545	0.0201873
ENSG00000096006	CRISP3	10321	2.58259	6.02882	3.68275	1.63704	0.101621
ENSG00000198754	OXCT2	64064	3.79042	6.01523	2.30992	2.60409	0.00921182
ENSG00000142178	SIK1	150094	2.64923	5.99742	3.37788	1.7755
ENSG00000254389	RHPN1-AS1	78998	4.5962	5.99704	2.5362	2.36458	0.0180507
ENSG00000221826	PSG3	5671	2.45681	5.95677	3.74035	1.59257	0.111257
ENSG00000275401			2.56116	5.94919	2.83586	2.09784	0.035919
ENSG00000181029	TRAPPC5	126003	2.90316	5.94719	2.32316	2.55995	0.0104687
ENSG00000163806	SPDYA	245711	3.40123	5.92993	1.78525	3.32162	0.000894956
ENSG00000203804	ADAMTSL4-AS1	574406	6.54221	5.91276	2.00302	2.95193	0.003158	0.0972936
ENSG00000206814			3.28488	5.90855	2.98282	1.98086	0.0476067
ENSG00000252010	SCARNA5	677775	6.519	5.86599	1.67462	3.50288	0.000460254	0.0318808
ENSG00000255310			2.2861	5.85284	3.23772	1.8077	0.0706528
ENSG00000129946	SHC2	25759	3.80486	5.84651	2.9786	1.96284	0.0496648
ENSG00000276223			2.2472	5.8282	3.85065	1.51356	0.130137
ENSG00000272040			2.46097	5.82435	3.18053	1.83125
ENSG00000278493			2.87382	5.81441	2.70311	2.15101	0.0314757
ENSG00000258957			3.44428	5.79298	2.88951	2.00483	0.0449814
ENSG00000231652	LOC101928489	101928489	21.9786	5.7927	1.46154	3.96342	7.38823e-05	0.0112276
ENSG00000237082			2.17927	5.78518	3.88586	1.48878	0.136546
ENSG00000224271	LOC284930	284930	3.1412	5.76219	2.70759	2.12816	0.0333238
ENSG00000026751	SLAMF7	57823	10.2414	5.75721	3.62843	1.58669	0.112582	0.498122
ENSG00000159208	CIART	148523	2.4274	5.75344	2.69295	2.13648	0.0326403
ENSG00000264916			3.91906	5.73211	2.69743	2.12503	0.0335842
ENSG00000189283	FHIT	2272	2.48613	5.72357	3.48667	1.64156	0.100682
ENSG00000280143			2.45855	5.7137	3.08264	1.85351	0.0638095
ENSG00000272076			2.29709	5.71016	3.4949	1.63386	0.102289
ENSG00000233718	MYCNOS	10408	2.02921	5.68119	4.21319	1.34843
ENSG00000277007			2.8072	5.66893	3.43812	1.64885	0.0991793
ENSG00000101115	SALL4	57167	42.2453	5.64144	1.3249	4.258	2.0626e-05	0.00457323
ENSG00000278590			1.96771	5.63679	4.21341	1.33782
ENSG00000227695	DNMBP-AS1	100188954	1.96771	5.63679	4.21341	1.33782
ENSG00000253161			2.2883	5.62607	2.62089	2.14662	0.0318234
ENSG00000233058			6.63249	5.60711	4.14184	1.35377	0.175809	0.586681
ENSG00000242085			2.78166	5.59396	2.84597	1.96557	0.0493478
ENSG00000118514	ALDH8A1	64577	2.59931	5.55846	3.5174	1.58028	0.114044
ENSG00000174099	MSRB3	253827	66.6167	5.5583	1.15787	4.80046	1.58305e-06	0.000713693
ENSG00000231672			1.99399	5.55828	4.18623	1.32775
ENSG00000284830	LOC101928718	101928718	1.88989	5.53277	2.68952	2.05716	0.0396708
ENSG00000174912			2.83695	5.52911	2.18121	2.53489	0.0112484
ENSG00000222033	LINC01124	440925	1.79997	5.50764	4.21411	1.30695
ENSG00000274210	RNVU1-27	115409988	2.099	5.50592	3.63501	1.51469	0.12985
ENSG00000160766	GBAP1	2630	2.1076	5.49469	4.19675	1.30927
ENSG00000254224	LOC101927039	101927039	2.37706	5.49467	4.10687	1.33792
ENSG00000106560	GIMAP2	26157	4.72774	5.4938	1.99696	2.75108	0.00593988
ENSG00000182585	EPGN	255324	2.99009	5.49303	2.79368	1.96623	0.0492717
ENSG00000223653			4.05205	5.49033	2.34665	2.33965	0.0193018
ENSG00000117407	ARTN	9048	122.196	5.48372	1.61101	3.4039	0.000664311	0.0410265
ENSG00000248538	LOC157273	157273	17.0492	5.47601	1.56089	3.50825	0.000451057	0.031609
ENSG00000164746	C7orf57	136288	4.36434	5.47185	2.34702	2.3314	0.0197322
ENSG00000234350	LOC101926913	101926913	1.72175	5.44408	4.21447	1.29176
ENSG00000279598			3.54367	5.44346	2.9198	1.86433	0.0622761
ENSG00000144821	MYH15	22989	8.97237	5.43999	1.69145	3.21617	0.00129913	0.0603215
ENSG00000251026			2.13902	5.43428	3.6349	1.49503	0.134907
ENSG00000142405	NLRP12	91662	11.037	5.43268	1.92349	2.82439	0.00473702	0.118207
ENSG00000047648	ARHGAP6	395	1.70427	5.43033	4.21455	1.28847
ENSG00000261040	WFDC21P	645638	3.41082	5.42507	2.38707	2.27269	0.0230447
ENSG00000236535			2.16142	5.40061	4.20905	1.28309	0.199459
ENSG00000160439	RDH13	112724	2.6813	5.39607	3.49687	1.54311	0.122803
ENSG00000267852			2.84249	5.39132	3.47513	1.5514	0.120805
ENSG00000163661	PTX3	5806	26.2894	5.38769	1.52805	3.52585	0.000422125	0.0305836
ENSG00000255507	UVRAG-DT	100506113	2.74341	5.38167	3.51007	1.53321	0.125225
ENSG00000260954			2.49104	5.37911	3.21214	1.67462	0.0940091
ENSG00000124467	PSG8	440533	1.63229	5.36678	4.21494	1.27328	0.202919
ENSG00000176809	LRRC37A3	374819	1.69017	5.36257	3.75234	1.42913	0.152968
ENSG00000101850	GPR143	4935	1.61454	5.35094	3.67684	1.45531	0.145584
ENSG00000260278			2.577	5.33668	3.18918	1.67337	0.0942541
ENSG00000254929			12.3378	5.32572	2.61935	2.03322	0.0420298	0.325948
ENSG00000272146	ARF4-AS1	106144532	1.97262	5.32445	3.75023	1.41977	0.155676
ENSG00000109738	GLRB	2743	1.58469	5.32391	4.2152	1.26303	0.20658
ENSG00000185862	EVI2B	2124	7.43344	5.30379	1.65411	3.20643	0.00134395	0.060991
ENSG00000204941	PSG5	5673	5.84571	5.30217	1.8447	2.87427	0.00404967	0.109544
ENSG00000273010			3.9692	5.2977	2.21358	2.39327	0.0166988
ENSG00000169245	CXCL10	3627	38.9142	5.29262	1.45883	3.62799	0.000285632	0.0252495
ENSG00000243167			1.54283	5.28508	4.21545	1.25374	0.209937
ENSG00000257531			7.43791	5.2837	1.43055	3.69346	0.000221225	0.0220005
ENSG00000134769	DTNA	1837	9.24032	5.28194	1.84367	2.8649	0.00417143	0.111062
ENSG00000226751			1.53728	5.28052	4.21548	1.25265	0.210334
ENSG00000168062	BATF2	116071	13.1453	5.2796	2.73497	1.93041	0.0535566	0.364179
ENSG00000230797	YY2	404281	2.74537	5.27853	3.67301	1.43711	0.150686
ENSG00000123405	NFE2	4778	10.8192	5.27753	1.92676	2.73907	0.0061614	0.136276
ENSG00000049192	ADAMTS6	11174	21.8758	5.27311	1.59418	3.30773	0.00094056	0.0504804
ENSG00000107611	CUBN	8029	2.18381	5.25573	3.36184	1.56335	0.11797
ENSG00000179776	CDH5	1003	4.37173	5.24538	2.18145	2.40454	0.016193
ENSG00000279410			1.49255	5.23773	4.21577	1.24241	0.214084
ENSG00000225969			1.48305	5.23026	4.21582	1.24063	0.214744
ENSG00000245025			4.06049	5.22208	2.93077	1.78181	0.0747798
ENSG00000204516	MICB	4277	3.2922	5.22145	3.84191	1.35908
ENSG00000138316	ADAMTS14	140766	1.60206	5.2207	3.90654	1.3364	0.181418
ENSG00000106034	CPED1	79974	34.0179	5.21669	1.35389	3.85311	0.000116628	0.0147421
ENSG00000270755			1.46704	5.21369	4.21593	1.23666	0.216212
ENSG00000066735	KIF26A	26153	1.454	5.20025	4.21603	1.23345	0.217408
ENSG00000183479	TREX2	11219	2.54755	5.19835	3.25851	1.59532	0.110642
ENSG00000153162	BMP6	654	1.44523	5.19102	4.21609	1.23124	0.218233
ENSG00000180787	ZFP3	124961	2.09188	5.1829	3.01405	1.71958	0.085509
ENSG00000158186	MRAS	22808	6.1879	5.16845	1.97945	2.61106	0.00902624	0.162943
ENSG00000250762			1.85912	5.16004	3.87387	1.33201	0.182856
ENSG00000268230			1.41426	5.15944	4.21631	1.22368	0.221071
ENSG00000269807			3.35303	5.1589	3.62865	1.42171	0.15511
ENSG00000229820			3.05279	5.15715	2.93261	1.75855	0.0786539
ENSG00000205609	EIF3CL	728689	2.67958	5.14976	3.07911	1.67248	0.0944291
ENSG00000253327	RAD21-AS1	644660	4.46874	5.14561	2.38777	2.15499	0.0311627
ENSG00000260816			2.54183	5.13834	2.64259	1.94444	0.0518429
ENSG00000146592	CREB5	9586	16.7935	5.13343	1.50633	3.4079	0.000654647	0.0406152
ENSG00000046774	MAGEC2	51438	1.38641	5.13142	3.25327	1.57731	0.114724
ENSG00000235790			2.44428	5.1245	3.29716	1.55422	0.120133
ENSG00000234141			1.37606	5.12163	4.21659	1.21464	0.224504
ENSG00000233547			2.04299	5.11776	2.76632	1.85002	0.06431
ENSG00000132274	TRIM22	10346	61.8049	5.11285	1.71179	2.98684	0.00281874	0.0907703
ENSG00000266203	MIR5585	100847018	1.36341	5.10852	4.21668	1.2115	0.225703
ENSG00000271964			1.64366	5.10469	3.90191	1.30825	0.190788
ENSG00000151882	CCL28	56477	11.3668	5.0994	1.56143	3.26586	0.00109134	0.05387
ENSG00000117598	PLPPR5	163404	1.3556	5.09896	4.21675	1.20921	0.22658
ENSG00000236268	LINC01361	101927498	1.3528	5.09602	4.21678	1.20851	0.226851
ENSG00000090382	LYZ	4069	1.3528	5.09602	4.21678	1.20851	0.226851
ENSG00000235214	FAM83C-AS1	140846	2.66981	5.09497	2.71489	1.87668	0.0605625
ENSG00000228643			2.62373	5.09185	3.77576	1.34856	0.177477
ENSG00000228477			1.66003	5.0896	3.4823	1.46156	0.143861
ENSG00000134398	ERN2	10595	1.34449	5.08721	4.21684	1.2064	0.227662
ENSG00000273059			1.77183	5.07692	3.33678	1.5215	0.128134
ENSG00000162461	SLC25A34	284723	10.8157	5.06843	1.92534	2.63249	0.00847615	0.158629
ENSG00000142959	BEST4	266675	2.18207	5.06756	3.22872	1.56952	0.116526
ENSG00000205744	DENND1C	79958	1.88567	5.06113	2.66198	1.90127	0.057267
ENSG00000106336	FBXO24	26261	1.5747	5.06086	3.4566	1.46411	0.143163
ENSG00000252690			2.08533	5.05216	2.89057	1.74781	0.0804973
ENSG00000105784	RUNDC3B	154661	1.66734	5.04394	3.43945	1.46649	0.142514
ENSG00000272375			1.6092	5.04234	3.91138	1.28915	0.197347
ENSG00000152705	CATSPER3	347732	2.78942	5.04056	3.07126	1.6412	0.100756
ENSG00000255663			1.29131	5.02887	4.21729	1.19244	0.233088
ENSG00000269514			1.29131	5.02887	4.21729	1.19244	0.233088
ENSG00000181240	SLC25A41	284427	2.59702	5.02847	3.4297	1.46616	0.142606
ENSG00000277246			3.78321	5.0272	2.41811	2.07898	0.0376193
ENSG00000283696			1.28569	5.0218	4.21734	1.19075	0.233752
ENSG00000230841			1.28569	5.0218	4.21734	1.19075	0.233752
ENSG00000243410			1.34884	5.0218	4.21734	1.19075	0.233752
ENSG00000204121			1.27634	5.01437	4.2174	1.18897	0.234451
ENSG00000272382			2.80366	5.01224	3.13468	1.59897	0.109828
ENSG00000139278	GLIPR1	11010	309.491	5.00853	1.51663	3.30241	0.000958568	0.0510418
ENSG00000236546	MYCL-AS1	105378668	1.2679	5.00276	4.21749	1.18619	0.235546
ENSG00000277235			1.26291	4.99793	3.94896	1.26563	0.205644
ENSG00000162711	NLRP3	114548	6.96297	4.98896	2.06986	2.41028	0.0159401	0.214945
ENSG00000225339			3.71654	4.97964	2.91267	1.70965	0.0873314
ENSG00000254122	PCDHGB7	56099	3.8238	4.97862	2.23695	2.22563	0.0260391
ENSG00000279518			3.60372	4.97771	2.22175	2.24045	0.025062
ENSG00000234329			1.24554	4.97731	4.00193	1.24373	0.213599
ENSG00000026025	VIM	7431	5.511	4.9759	1.93844	2.56696	0.0102595
ENSG00000244026	FAM86DP	692099	25.9697	4.96952	1.32763	3.74314	0.000181735	0.0196431
ENSG00000226987			1.22982	4.95845	4.21785	1.17559	0.23976
ENSG00000279122			1.73942	4.9536	2.85919	1.73252	0.0831818
ENSG00000232713			1.92756	4.9533	3.91467	1.26532	0.205757
ENSG00000251381	LINC00958	100506305	176.091	4.95252	1.67932	2.94912	0.00318683	0.097537
ENSG00000106701	FSD1L	83856	9.85996	4.95199	1.7434	2.84042	0.00450548	0.115546
ENSG00000255621			1.22141	4.94772	4.21794	1.17302	0.240788
ENSG00000149300	C11orf52	91894	1.52767	4.9477	4.21794	1.17301	0.240791
ENSG00000021488	SLC7A9	11136	1.56214	4.9477	4.21794	1.17301	0.240791
ENSG00000123576	ESX1	80712	1.63038	4.93994	3.16593	1.56035	0.118678
ENSG00000112182	BACH2	60468	23.1498	4.93544	1.43277	3.44469	0.000571705	0.036646
ENSG00000170558	CDH2	1000	247.54	4.92115	1.66289	2.9594	0.00308237	0.0962378
ENSG00000140511	HAPLN3	145864	1.33575	4.92101	3.22673	1.52507	0.127241
ENSG00000234745	HLA-B	3106	12.4504	4.91961	1.72857	2.84606	0.00442637	0.114249
ENSG00000272356			2.38925	4.90758	2.21054	2.22008	0.0264136
ENSG00000279817			2.68897	4.89434	3.00817	1.62702	0.103733
ENSG00000215018	COL28A1	340267	5.37602	4.89031	1.9692	2.4834	0.0130136
ENSG00000268095	ZNF649-AS1	101928571	1.16833	4.88441	4.21848	1.15786	0.24692
ENSG00000262587	LOC554206	554206	3.78754	4.88426	2.67831	1.82364	0.0682071
ENSG00000117971	CHRNB4	1143	2.2346	4.88415	3.68115	1.3268	0.184575
ENSG00000276851			13.5478	4.88377	1.21837	4.00845	6.11174e-05	0.00995919
ENSG00000243544			1.15712	4.86964	4.2186	1.15432	0.248367
ENSG00000269296			1.15712	4.86964	4.2186	1.15432	0.248367
ENSG00000142233	NTN5	126147	1.15712	4.86964	4.2186	1.15432	0.248367
ENSG00000274031			1.90169	4.86364	3.36617	1.44486	0.148497
ENSG00000280247			1.1496	4.86138	4.21868	1.15235	0.249179
ENSG00000166343	MSS51	118490	5.56106	4.85667	1.93287	2.51267	0.0119822
ENSG00000133640	LRRIQ1	84125	7.27333	4.8507	1.8901	2.56637	0.010277	0.172623
ENSG00000168913	ENHO	375704	1.57826	4.84557	4.21881	1.14856	0.250737
ENSG00000067601	PMS2P4	5382	6.3403	4.84483	2.30966	2.09764	0.0359373	0.305357
ENSG00000269335	IKBKG	8517	1.62939	4.83884	3.43838	1.4073	0.159337
ENSG00000180015			8.81355	4.83527	1.72145	2.80883	0.00497213	0.119659
ENSG00000232196	MTRNR2L4	100463285	1.90458	4.82813	3.69357	1.30717	0.191155
ENSG00000223131			5.00084	4.81498	2.33284	2.064	0.0390179
ENSG00000111058	ACSS3	79611	1.11078	4.81339	4.2191	1.14086	0.253929
ENSG00000166676	TVP23A	780776	1.10684	4.80637	4.21917	1.13918	0.25463
ENSG00000077009	NMRK2	27231	1.10684	4.80637	4.21917	1.13918	0.25463
ENSG00000268670			1.10684	4.80637	4.21917	1.13918	0.25463
ENSG00000260196			3.70383	4.80528	2.84747	1.68756	0.0914951
ENSG00000177363	LRRN4CL	221091	1.16688	4.80258	3.60312	1.33289	0.182567
ENSG00000065675	PRKCQ	5588	4.85098	4.79947	2.12622	2.25727	0.023991
ENSG00000187942	LDLRAD2	401944	1.0999	4.79937	4.21923	1.1375	0.25533
ENSG00000128298	BAIAP2L2	80115	23.7317	4.79766	1.54958	3.09611	0.00196077	0.0749138
ENSG00000279951			2.33116	4.79043	2.90634	1.64827	0.0992977
ENSG00000271590			1.84626	4.78782	3.36633	1.42227	0.154949
ENSG00000274987			1.09284	4.78708	4.21934	1.13456	0.256561
ENSG00000261770			1.15409	4.78707	4.21934	1.13455	0.256562
ENSG00000123901	GPR83	10888	1.5304	4.78457	3.60048	1.32887	0.18389
ENSG00000251361			5.77845	4.77367	1.9437	2.45597	0.0140504	0.203162
ENSG00000277449	CEBPB-AS1	101927559	12.0884	4.77169	1.34285	3.55339	0.000380295	0.0292817
ENSG00000237418			1.07937	4.77164	4.21949	1.13086	0.258115
ENSG00000235448	LURAP1L-AS1	101929467	5.15953	4.75426	2.38758	1.99124	0.0464542
ENSG00000237953			1.06362	4.75165	4.21968	1.12607	0.260135
ENSG00000279048			4.19918	4.75156	4.21968	1.12605	0.260145
ENSG00000204967	PCDHA4	56144	1.71579	4.74469	2.61059	1.81748	0.0691442
ENSG00000228903			2.50969	4.74008	2.61412	1.81326	0.0697919
ENSG00000271780			2.48156	4.73487	2.53086	1.87085	0.0613656
ENSG00000204869	IGFL4	444882	1.04535	4.72386	4.21994	1.11941	0.262963
ENSG00000239462			2.66655	4.72294	3.01187	1.56811	0.116855
ENSG00000276058			1.03598	4.71105	4.22006	1.11635	0.264274
ENSG00000100979	PLTP	5360	59.7348	4.71085	1.22469	3.84657	0.000119782	0.0150005
ENSG00000241362			1.10622	4.69951	4.22018	1.11358	0.265459
ENSG00000226125	LINC01907	151475	2.28086	4.69849	3.44171	1.36516	0.172202
ENSG00000255282	WTAPP1	100288077	4.81603	4.69665	2.07388	2.26467	0.0235331
ENSG00000265254			1.99743	4.69384	3.81229	1.23124	0.218234
ENSG00000244280	ECEL1P2	347694	1.02256	4.69367	4.22023	1.11218	0.26606
ENSG00000227110	LMCD1-AS1	100288428	1.71979	4.67732	3.74655	1.24843	0.211872
ENSG00000135409	AMHR2	269	1.71271	4.67028	4.21478	1.10807	0.267831
ENSG00000060982	BCAT1	586	128.044	4.658	1.19011	3.91394	9.08022e-05	0.0124117
ENSG00000138769	CDKL2	8999	26.2956	4.65347	1.41415	3.29065	0.00099955	0.0516452
ENSG00000234597			0.983857	4.63635	4.22081	1.09845	0.272008
ENSG00000164047	CAMP	820	0.983857	4.63635	4.22081	1.09845	0.272008
ENSG00000132535	DLG4	1742	4.75474	4.63604	1.83763	2.52284	0.0116412
ENSG00000162641	AKNAD1	254268	12.0339	4.62952	1.71492	2.69955	0.00694337	0.14537
ENSG00000174123	TLR10	81793	1.79226	4.62861	2.94989	1.56908	0.11663
ENSG00000259209			1.05306	4.62652	4.22091	1.09609	0.273038
ENSG00000182326	C1S	716	147.215	4.61848	1.17758	3.922	8.78174e-05	0.0124117
ENSG00000229109			0.965751	4.61125	4.22107	1.09244	0.274641
ENSG00000180871	CXCR2	3579	1.70078	4.61122	4.22107	1.09243	0.274645
ENSG00000184497	TMEM255B	348013	0.965128	4.60901	4.22109	1.0919	0.274877
ENSG00000259828			0.964268	4.60628	4.22112	1.09125	0.275164
ENSG00000256884	LOC105370024	105370024	0.964268	4.60628	4.22112	1.09125	0.275164
ENSG00000230528	NOS2P3	339256	0.964268	4.60628	4.22112	1.09125	0.275164
ENSG00000278928			1.22376	4.60626	4.22112	1.09124	0.275167
ENSG00000237788			1.40635	4.60625	4.22112	1.09124	0.275168
ENSG00000143994	ABHD1	84696	0.960886	4.60523	4.22113	1.09099	0.275275
ENSG00000284128			1.20155	4.60207	4.22117	1.09024	0.275609
ENSG00000251287	ALG1L2	644974	0.957258	4.59986	4.22119	1.08971	0.275842
ENSG00000228376	GAS2L1P2	340508	0.957258	4.59986	4.22119	1.08971	0.275842
ENSG00000256799			0.957258	4.59986	4.22119	1.08971	0.275842
ENSG00000259092			0.957258	4.59986	4.22119	1.08971	0.275842
ENSG00000251396			1.75608	4.59039	3.39503	1.35209	0.176346
ENSG00000273183			1.40279	4.58759	4.09846	1.11934	0.262993
ENSG00000205464	ATP6AP1L	92270	10.7723	4.58537	1.35342	3.38799	0.000704078	0.0421356
ENSG00000198520	ARMH1	339541	1.00693	4.57309	4.22147	1.08329	0.278678
ENSG00000272123			1.6508	4.56404	3.40988	1.33847	0.180742
ENSG00000258922			0.9331	4.56237	4.22159	1.08072	0.27982
ENSG00000242798			0.934365	4.56147	4.2216	1.08051	0.279916
ENSG00000228951			1.58629	4.55707	4.2155	1.08103	0.279685
ENSG00000224984			2.05488	4.553	3.05733	1.48921	0.136433
ENSG00000205325			1.62694	4.55159	4.00569	1.13628	0.255838
ENSG00000257042			0.924553	4.54788	4.22174	1.07725	0.281368
ENSG00000198092	TMPRSS11F	389208	0.922366	4.54318	4.2218	1.07612	0.281872
ENSG00000251059	LOC101928942	101928942	0.922366	4.54318	4.2218	1.07612	0.281872
ENSG00000255115			0.922366	4.54318	4.2218	1.07612	0.281872
ENSG00000176533	GNG7	2788	0.922366	4.54318	4.2218	1.07612	0.281872
ENSG00000267898			0.922366	4.54318	4.2218	1.07612	0.281872
ENSG00000201183	RNVU1-3	101954272	1.77794	4.54299	3.91471	1.16049	0.245849
ENSG00000272084			1.60948	4.54284	3.69602	1.22912	0.219028
ENSG00000207507	RNU6-9	101954271	1.68642	4.54268	3.47852	1.30592	0.191578
ENSG00000245526	LINC00461	645323	4.71469	4.54035	2.2919	1.98104	0.0475866
ENSG00000171608	PIK3CD	5293	81.7395	4.53523	1.19192	3.80497	0.000141823	0.0162556
ENSG00000090339	ICAM1	3383	98.8803	4.53499	1.65583	2.7388	0.00616641	0.136276
ENSG00000256152			1.34784	4.53328	3.24254	1.39807	0.162094
ENSG00000235146			0.908942	4.52384	4.22201	1.07149	0.283949
ENSG00000249364	LOC101928858	101928858	0.908942	4.52384	4.22201	1.07149	0.283949
ENSG00000146047	H2BC1	255626	0.908942	4.52384	4.22201	1.07149	0.283949
ENSG00000227482			0.908942	4.52384	4.22201	1.07149	0.283949
ENSG00000279489			1.03507	4.52383	4.22201	1.07149	0.283951
ENSG00000249876			0.904077	4.51753	4.22208	1.06998	0.28463
ENSG00000188373	C10orf99	387695	0.904077	4.51753	4.22208	1.06998	0.28463
ENSG00000267147	LINC01842	101928845	0.904077	4.51753	4.22208	1.06998	0.28463
ENSG00000238123			0.899983	4.50661	4.2222	1.06736	0.285809
ENSG00000207313	SNORA2B	677794	0.963138	4.5066	4.2222	1.06736	0.28581
ENSG00000285253	ZNF280D	54816	1.45974	4.50655	4.20901	1.07069	0.284309
ENSG00000108465	CDK5RAP3	80279	1.75566	4.50513	2.32755	1.93557	0.0529209
ENSG00000239332	LINC01119	100134259	2.55571	4.50346	2.77097	1.62523	0.104113
ENSG00000236754			8.39068	4.4895	1.8273	2.4569	0.0140141	0.203153
ENSG00000258337			2.32382	4.48567	3.18841	1.40687	0.159466
ENSG00000219747			1.19267	4.48459	3.33015	1.34666	0.178088
ENSG00000189051	RNF222	643904	26.4502	4.46578	1.91896	2.32719	0.0199551	0.240332
ENSG00000206755	SNORA30	677813	0.866462	4.45274	4.22282	1.05445	0.291677
ENSG00000269463			1.23421	4.451	3.30098	1.34839	0.177534
ENSG00000250722	SELENOP	6414	0.860875	4.44357	4.22292	1.05225	0.292684
ENSG00000279039			0.860875	4.44357	4.22292	1.05225	0.292684
ENSG00000146530	VWDE	221806	5.58459	4.44285	1.62471	2.73455	0.00624653
ENSG00000237481			1.53614	4.44257	2.94131	1.51041	0.13094
ENSG00000229719			3.45316	4.44058	2.29785	1.93249	0.0532986
ENSG00000198681	MAGEA1	4100	4.65961	4.43864	1.7191	2.58196	0.00982412
ENSG00000126264	HCST	10870	2.50466	4.43767	3.69294	1.20166	0.229493
ENSG00000258902			1.6759	4.43739	3.4857	1.27303	0.203008
ENSG00000197646	PDCD1LG2	80380	30.1284	4.43547	1.90816	2.32447	0.0201001	0.241433
ENSG00000251307			2.5781	4.43489	2.57698	1.72096	0.0852579
ENSG00000019169	MARCO	8685	5.38379	4.43084	3.95985	1.11894	0.263164
ENSG00000159337	PLA2G4D	283748	1.03969	4.43077	4.22307	1.04918	0.294095
ENSG00000252906	SCARNA3	677679	0.850896	4.4302	4.22308	1.04905	0.294157
ENSG00000257150	PGAM1P5	100132594	0.850896	4.4302	4.22308	1.04905	0.294157
ENSG00000179673	RPRML	388394	0.850896	4.4302	4.22308	1.04905	0.294157
ENSG00000166707	ZCCHC18	644353	0.850896	4.4302	4.22308	1.04905	0.294157
ENSG00000117425	PTCH2	8643	1.02038	4.43019	4.22308	1.04904	0.294159
ENSG00000215183	MSMP	692094	1.44396	4.41635	3.91908	1.12689	0.259791
ENSG00000183668	PSG9	5678	15.891	4.40634	2.34695	1.87747	0.0604534	0.384004
ENSG00000189167	ZAR1L	646799	1.11817	4.39951	4.22345	1.04169	0.297556
ENSG00000272384			1.88114	4.39861	3.60201	1.22115	0.222028
ENSG00000254221	PCDHGB1	56104	1.36846	4.39715	3.73332	1.17781	0.238872
ENSG00000140795	MYLK3	91807	1.54951	4.38571	3.10279	1.41347	0.157516
ENSG00000267222			2.09906	4.38351	3.00781	1.45738	0.145012
ENSG00000278095			0.823417	4.38046	4.22368	1.03712	0.29968
ENSG00000087085	ACHE	43	1.24853	4.37987	3.73598	1.17235	0.241057
ENSG00000235605			3.31064	4.37391	2.93438	1.49058	0.136073
ENSG00000152137	HSPB8	26353	14.7452	4.36358	1.2259	3.5595	0.000371562	0.0292817
ENSG00000257660	ADCY6-DT	100506125	1.06415	4.35641	4.22397	1.03135	0.302375
ENSG00000277999			4.50938	4.35436	4.01192	1.08536	0.277763
ENSG00000172137	CALB2	794	18.3823	4.3463	1.35161	3.21564	0.00130155	0.0603215
ENSG00000145703	IQGAP2	10788	1.43626	4.34357	3.48888	1.24498	0.213141
ENSG00000228205			1.78233	4.34118	2.5732	1.68707	0.0915893
ENSG00000174125	TLR1	7096	4.47475	4.3405	2.08774	2.07905	0.0376129
ENSG00000188818	ZDHHC11	79844	1.86824	4.33975	2.26602	1.91514	0.0554747
ENSG00000199691			2.70262	4.3373	2.10042	2.06497	0.0389259
ENSG00000223502	LOC102724719	102724719	0.797715	4.33725	4.22421	1.02676	0.304534
ENSG00000258827			0.797715	4.33725	4.22421	1.02676	0.304534
ENSG00000244710			1.23812	4.33721	4.22421	1.02675	0.304538
ENSG00000198570	RD3	343035	0.799384	4.33658	4.22422	1.0266	0.304609
ENSG00000077092	RARB	5915	0.799384	4.33658	4.22422	1.0266	0.304609
ENSG00000250331	LINC01340	102546227	0.799384	4.33658	4.22422	1.0266	0.304609
ENSG00000278484			0.799384	4.33658	4.22422	1.0266	0.304609
ENSG00000269189			0.799384	4.33658	4.22422	1.0266	0.304609
ENSG00000231086			0.799384	4.33658	4.22422	1.0266	0.304609
ENSG00000272836			2.28134	4.33546	3.05855	1.41749	0.156341
ENSG00000213722	DDAH2	23564	1.4176	4.33423	2.6146	1.6577	0.0973776
ENSG00000280828			3.45197	4.33309	2.18822	1.98019	0.0476822
ENSG00000237292	LINC01732	101928973	0.795324	4.33132	4.22429	1.02534	0.305205
ENSG00000280029			0.795324	4.33132	4.22429	1.02534	0.305205
ENSG00000271871			0.795324	4.33132	4.22429	1.02534	0.305205
ENSG00000226659	LOC101929574	101929574	0.980983	4.3313	4.22429	1.02533	0.305207
ENSG00000116819	TFAP2E	339488	1.03642	4.33129	4.22429	1.02533	0.305207
ENSG00000244094	SPRR2F	6705	1.13605	4.33129	4.22429	1.02533	0.305207
ENSG00000228395			1.63866	4.33128	4.22429	1.02533	0.305209
ENSG00000136630	HLX	3142	7.22069	4.33062	1.89943	2.27996	0.0226103	0.253398
ENSG00000273216			1.04812	4.32639	3.87518	1.11644	0.264235
ENSG00000276122			1.34926	4.31733	3.99849	1.07974	0.280258
ENSG00000261087			5.91561	4.31542	1.63938	2.63235	0.00847976	0.158629
ENSG00000197043	ANXA6	309	12.0533	4.31309	4.10546	1.05057	0.293454	0.705183
ENSG00000212163	SNORD91A	692207	0.785337	4.31145	4.22454	1.02057	0.307458
ENSG00000169330	MINAR1	23251	2.86415	4.3066	2.82874	1.52244	0.127898
ENSG00000166396	SERPINB7	8710	21.433	4.30446	1.33398	3.22679	0.00125188	0.0585873
ENSG00000127578	WFIKKN1	117166	4.28089	4.30356	4.15008	1.03698	0.299744
ENSG00000273245			1.55436	4.29417	4.01567	1.06935	0.28491
ENSG00000200253			0.773092	4.29107	4.2248	1.01569	0.309779
ENSG00000118997	DNAH7	56171	3.61037	4.28784	1.6339	2.6243	0.00868283
ENSG00000105270	CLIP3	25999	5.16671	4.28514	2.30397	1.85989	0.0629011
ENSG00000223466			0.771414	4.28388	4.2249	1.01396	0.310602
ENSG00000244586			0.771414	4.28388	4.2249	1.01396	0.310602
ENSG00000140505	CYP1A2	1544	0.771414	4.28388	4.2249	1.01396	0.310602
ENSG00000101883	RHOXF1	158800	0.771414	4.28388	4.2249	1.01396	0.310602
ENSG00000260361			1.57547	4.28374	4.14939	1.03238	0.301895
ENSG00000205085	FAM71F2	346653	7.01075	4.28341	1.88848	2.26818	0.0233184	0.25701
ENSG00000104267	CA2	760	10.0127	4.28265	1.40036	3.05824	0.00222641	0.080514
ENSG00000255960			2.18789	4.28141	3.34644	1.27939	0.200759
ENSG00000250011			2.50149	4.28132	3.03139	1.41233	0.157853
ENSG00000144843	ADPRH	141	5.25581	4.27882	2.53571	1.68742	0.0915218
ENSG00000227908	FLJ31104	441072	6.00607	4.27592	2.21129	1.93367	0.0531531	0.362896
ENSG00000163121	NEURL3	93082	62.2821	4.27447	0.975974	4.37969	1.18846e-05	0.00315908
ENSG00000000938	FGR	2268	2.68533	4.26162	3.22204	1.32265
ENSG00000271734			2.48301	4.24593	2.27616	1.86539	0.0621262
ENSG00000114279	FGF12	2257	2.56356	4.24267	2.32258	1.8267	0.0677442
ENSG00000164116	GUCY1A1	2982	0.749207	4.24241	4.22545	1.00401	0.315371
ENSG00000258565			1.90315	4.24022	3.17085	1.33725	0.181141
ENSG00000248919	ATP5MF-PTCD1	100526740	0.744534	4.2379	4.22551	1.00293	0.315894
ENSG00000225215			0.874278	4.23788	4.22551	1.00293	0.315895
ENSG00000251884			1.06889	4.23787	4.22551	1.00293	0.315897
ENSG00000273225			0.746273	4.23698	4.22552	1.00271	0.316
ENSG00000134627	PIWIL4	143689	1.93069	4.23002	2.9547	1.43162	0.152251
ENSG00000126709	IFI6	2537	2745.27	4.22921	1.04003	4.06642	4.77414e-05	0.00805903
ENSG00000234390	USP27X-AS1	158572	3.74766	4.22827	2.11139	2.0026	0.0452202
ENSG00000134193	REG4	83998	0.738515	4.22447	4.22569	0.999712	0.31745
ENSG00000272619			0.738515	4.22447	4.22569	0.999712	0.31745
ENSG00000229278			0.738515	4.22447	4.22569	0.999712	0.31745
ENSG00000260103			0.738515	4.22447	4.22569	0.999712	0.31745
ENSG00000267606			0.738515	4.22447	4.22569	0.999712	0.31745
ENSG00000272682			1.03542	4.22445	4.22569	0.999706	0.317453
ENSG00000264448			1.33233	4.22444	4.22569	0.999704	0.317454
ENSG00000205209	SCGB2B2	284402	1.4375	4.22444	4.22569	0.999703	0.317454
ENSG00000236499	LINC00896	150197	2.15393	4.22413	2.37441	1.77902	0.0752364
ENSG00000243650			4.09294	4.22364	2.6466	1.59587	0.110517
ENSG00000253392			1.83635	4.22253	3.42881	1.23148	0.218142
ENSG00000167754	KLK5	25818	58.7561	4.22194	1.92227	2.19634	0.0280679	0.275485
ENSG00000283342			0.737893	4.22101	4.22574	0.998882	0.317852
ENSG00000232434	AJM1	389813	0.737893	4.22101	4.22574	0.998882	0.317852
ENSG00000256293			0.737893	4.22101	4.22574	0.998882	0.317852
ENSG00000278472			1.72934	4.22089	4.11029	1.02691	0.304465
ENSG00000272150	NBPF25P	101929780	1.60254	4.22061	3.72021	1.13451	0.256582
ENSG00000110002	VWA5A	4013	3.20588	4.21955	2.9333	1.4385	0.150292
ENSG00000159167	STC1	6781	1.59324	4.21837	3.25204	1.29714	0.194582
ENSG00000174977			9.27017	4.21636	1.69793	2.48324	0.0130193	0.195217
ENSG00000271991			2.13047	4.20431	3.16237	1.32948	0.18369
ENSG00000214289			5.32674	4.2017	1.82394	2.30364	0.0212428
ENSG00000157703	SVOPL	136306	1.03766	4.19974	4.22603	0.993779	0.32033
ENSG00000265148	TSPOAP1-AS1	100506779	3.48633	4.19592	2.06327	2.03362	0.0419899
ENSG00000198910	L1CAM	3897	46.5477	4.17659	0.953736	4.37919	1.19122e-05	0.00315908
ENSG00000270426			1.31391	4.17527	3.77883	1.10491	0.269198
ENSG00000274798			1.9907	4.17477	2.73549	1.52615	0.126972
ENSG00000163328	GPR155	151556	0.707973	4.16467	4.22652	0.985367	0.324444
ENSG00000285399			8.37537	4.1605	2.19317	1.89702	0.0578246	0.375458
ENSG00000182393	IFNL1	282618	11.0269	4.15995	2.06861	2.01099	0.0443262	0.332456
ENSG00000224784			0.70713	4.15813	4.22661	0.983796	0.325216
ENSG00000254338	MAFA-AS1	104326051	0.70713	4.15813	4.22661	0.983796	0.325216
ENSG00000257194			0.70713	4.15813	4.22661	0.983796	0.325216
ENSG00000268723			0.896594	4.15811	4.22661	0.983792	0.325218
ENSG00000199879			0.901746	4.15811	4.22661	0.983792	0.325218
ENSG00000229970			1.30253	4.15808	4.22661	0.983786	0.325221
ENSG00000280248			4.67544	4.15494	1.94498	2.13624	0.0326601
ENSG00000271344			2.96466	4.14141	2.47018	1.67656	0.0936281
ENSG00000165555	NOXRED1	122945	1.20999	4.14005	4.15522	0.996349	0.319081
ENSG00000015479	MATR3	9782	4.25806	4.13594	1.64033	2.52141	0.0116884
ENSG00000247131	LOC101928002	101928002	3.18268	4.13512	2.85127	1.45027	0.146982
ENSG00000271551			2.53099	4.13382	3.13288	1.3195	0.187003
ENSG00000238713			3.45795	4.13331	3.26918	1.26433
ENSG00000229739	LOC102724919	102724919	0.691353	4.13119	4.227	0.977333	0.328404
ENSG00000278886			0.691353	4.13119	4.227	0.977333	0.328404
ENSG00000181908	LINC02724	100996455	0.691353	4.13119	4.227	0.977333	0.328404
ENSG00000236076	LINC01072	104355137	0.691353	4.13119	4.227	0.977333	0.328404
ENSG00000285518			0.691353	4.13119	4.227	0.977333	0.328404
ENSG00000160219	GAB3	139716	0.691353	4.13119	4.227	0.977333	0.328404
ENSG00000204305	AGER	177	0.880817	4.13117	4.227	0.977329	0.328406
ENSG00000267882	LOC100131496	100131496	0.880817	4.13117	4.227	0.977329	0.328406
ENSG00000164647	STEAP1	26872	52.6176	4.12802	1.32027	3.12665	0.00176813	0.0703683
ENSG00000156427	FGF18	8817	1.29725	4.12485	3.44081	1.1988	0.230605
ENSG00000279356			3.49273	4.11847	2.31282	1.78071	0.0749591
ENSG00000183853	KIRREL1	55243	60.6917	4.11526	1.18902	3.46106	0.000538047	0.034986
ENSG00000236184			3.33109	4.11446	2.2297	1.8453	0.0649943
ENSG00000241720			0.684782	4.11275	4.22727	0.972909	0.330598
ENSG00000176040	TMPRSS7	344805	2.38775	4.11184	2.8254	1.45531	0.145584
ENSG00000236753	MKLN1-AS	100506881	4.63637	4.11089	2.70342	1.52062	0.128354
ENSG00000197114	ZGPAT	84619	3.09315	4.10977	3.36077	1.22287	0.22138
ENSG00000274500			2.54568	4.10913	4.07172	1.00919	0.312884
ENSG00000237614			0.681706	4.10908	4.22733	0.972029	0.331036
ENSG00000248227	LINC02513	105374410	0.681706	4.10908	4.22733	0.972029	0.331036
ENSG00000120328	PCDHB12	56124	0.681706	4.10908	4.22733	0.972029	0.331036
ENSG00000259704	LOC105370969	105370969	0.681706	4.10908	4.22733	0.972029	0.331036
ENSG00000259321			7.55456	4.10731	2.13607	1.92284	0.0545003	0.367247
ENSG00000109472	CPE	1363	8.63366	4.10329	1.90749	2.15115	0.0314644	0.288513
ENSG00000099984	GSTT2	2953	0.677227	4.09699	4.2275	0.969127	0.332482
ENSG00000204930	FAM221B	392307	0.676402	4.09538	4.22753	0.96874	0.332675
ENSG00000166743	ACSM1	116285	0.676402	4.09538	4.22753	0.96874	0.332675
ENSG00000283486	FAM95C	100289137	0.846767	4.09536	4.22753	0.968736	0.332677
ENSG00000231966			2.5631	4.09373	2.9066	1.40843	0.159005
ENSG00000179528	LBX2	85474	6.37432	4.08836	1.89824	2.15376	0.0312588	0.288387
ENSG00000232006			5.3639	4.07728	1.73902	2.34458	0.0190484
ENSG00000285938			1.14837	4.07414	4.21927	0.965603	0.334243
ENSG00000251131			3.90749	4.07062	2.26975	1.79342	0.072905
ENSG00000273338			2.27102	4.06367	2.29179	1.77314	0.0762052
ENSG00000144366	GULP1	51454	13.043	4.05451	1.44067	2.81433	0.00488795	0.119471
ENSG00000156222	SLC28A1	9154	0.652683	4.04764	4.22825	0.957285	0.338424
ENSG00000164949	GEM	2669	0.651612	4.04241	4.22833	0.956029	0.339058
ENSG00000249348	UGDH-AS1	100885776	0.647324	4.03327	4.22847	0.953836	0.340167
ENSG00000152076	CCDC74B	91409	1.29198	4.02655	3.65989	1.10018	0.271252
ENSG00000235185	LOC105378614	105378614	0.642845	4.02037	4.22867	0.950739	0.341737
ENSG00000200087	SNORA73B	26768	0.642845	4.02037	4.22867	0.950739	0.341737
ENSG00000253227			0.642845	4.02037	4.22867	0.950739	0.341737
ENSG00000139572	GPR84	53831	0.642845	4.02037	4.22867	0.950739	0.341737
ENSG00000283632	EXOC3L2	90332	0.642845	4.02037	4.22867	0.950739	0.341737
ENSG00000167749	KLK4	9622	0.642845	4.02037	4.22867	0.950739	0.341737
ENSG00000213013			0.642845	4.02037	4.22867	0.950739	0.341737
ENSG00000101197	BIRC7	79444	0.706	4.02036	4.22867	0.950738	0.341738
ENSG00000165617	DACT1	51339	0.841018	4.02035	4.22867	0.950734	0.341739
ENSG00000207105			1.21124	4.02033	4.22867	0.950731	0.341741
ENSG00000164691	TAGAP	117289	1.2078	4.02033	4.22867	0.950731	0.341741
ENSG00000224292	LOC101927635	101927635	1.65676	4.01993	3.97743	1.01069	0.312166
ENSG00000232618			3.33985	4.01981	2.9197	1.37679	0.168578
ENSG00000213057	C1orf220	400798	2.29599	4.01886	3.48985	1.15159	0.249491
ENSG00000186469	GNG2	54331	1.68512	4.01766	3.45229	1.16377	0.244519
ENSG00000224985			1.41139	4.01686	3.62243	1.10889	0.267479
ENSG00000230613	HM13-AS1	100874042	2.00284	4.01629	4.00282	1.00337	0.315685
ENSG00000223537			0.638172	4.01595	4.22874	0.94968	0.342275
ENSG00000199512			0.638172	4.01595	4.22874	0.94968	0.342275
ENSG00000234139			0.638172	4.01595	4.22874	0.94968	0.342275
ENSG00000136235	GPNMB	10457	24.5268	4.01162	1.22558	3.27323	0.00106326	0.0532615
ENSG00000272862			2.82696	4.00755	3.18332	1.25892	0.208059
ENSG00000224023	EDRF1-DT	399821	4.18246	4.00491	1.97742	2.02532	0.0428346
ENSG00000271815			3.33551	4.0016	2.15797	1.85433	0.0636915
ENSG00000153993	SEMA3D	223117	15.7162	4.00124	1.00406	3.98507	6.74603e-05	0.0107341
ENSG00000185467	KPNA7	402569	7.25039	3.99834	1.69706	2.35604	0.018471	0.232706
ENSG00000184719	RNLS	55328	10.2328	3.9954	1.66529	2.39922	0.0164299	0.217979
ENSG00000162676	GFI1	2672	18.1852	3.9945	1.578	2.53137	0.0113618	0.180362
ENSG00000215041	NEURL4	84461	1.02975	3.99362	3.91172	1.02094	0.307284
ENSG00000159712			0.628878	3.98938	4.22916	0.943302	0.345527
ENSG00000213071	LPAL2	80350	1.66823	3.98404	3.6762	1.08374	0.278481
ENSG00000203327			0.624898	3.98365	4.22926	0.941927	0.34623
ENSG00000226816			0.624898	3.98365	4.22926	0.941927	0.34623
ENSG00000130427	EPO	2056	0.624898	3.98365	4.22926	0.941927	0.34623
ENSG00000253252			0.624898	3.98365	4.22926	0.941927	0.34623
ENSG00000020181	ADGRA2	25960	0.624898	3.98365	4.22926	0.941927	0.34623
ENSG00000262663			0.624898	3.98365	4.22926	0.941927	0.34623
ENSG00000268050			0.907373	3.98363	4.22926	0.941921	0.346233
ENSG00000174567	GOLT1A	127845	13.2159	3.98316	1.415	2.81496	0.00487841	0.119471
ENSG00000136237	RAPGEF5	9771	60.5535	3.97928	1.58866	2.5048	0.0122521	0.187667
ENSG00000224066			1.32778	3.97577	3.80167	1.04579	0.295656
ENSG00000115590	IL1R2	7850	30.3691	3.97563	1.38891	2.86241	0.00420435	0.111062
ENSG00000256234			1.10766	3.96714	4.22952	0.937964	0.348263
ENSG00000108387	SEPTIN4	5414	1.13948	3.96385	3.94942	1.00365	0.315546
ENSG00000236459			0.614911	3.95774	4.22968	0.935709	0.349423
ENSG00000137101	CD72	971	0.614911	3.95774	4.22968	0.935709	0.349423
ENSG00000272168			0.795736	3.95773	4.22968	0.935704	0.349425
ENSG00000274751			1.05699	3.95771	4.22968	0.935702	0.349427
ENSG00000264653	MIR5194	100847051	1.46674	3.95771	4.22968	0.935699	0.349428
ENSG00000249141			0.613022	3.95338	4.22975	0.934662	0.349963
ENSG00000121236	TRIM6	117854	34.1649	3.93463	1.33188	2.95419	0.00313494	0.0970255
ENSG00000236056			1.22458	3.93363	4.23007	0.929919	0.352413
ENSG00000227868	TEX46	729059	1.16748	3.9318	3.73021	1.05404	0.291864
ENSG00000248483	POU5F2	134187	1.63459	3.91079	4.02277	0.972163	0.330969
ENSG00000253263			2.6513	3.90466	2.56962	1.51955	0.128625
ENSG00000226310			0.956132	3.89937	4.23065	0.921694	0.356688
ENSG00000136114	THSD1	55901	11.735	3.89258	1.48155	2.62738	0.00860464	0.15986
ENSG00000261392			2.47518	3.89222	3.55862	1.09375	0.274066
ENSG00000235888			1.09048	3.8922	3.5673	1.09108	0.275239
ENSG00000104894	CD37	951	1.1748	3.89127	3.92242	0.992058	0.321169
ENSG00000259248	USP3-AS1	100130855	1.53524	3.89103	4.03709	0.963821	0.335136
ENSG00000204581	ACOXL-AS1	400997	0.584991	3.8907	4.2308	0.919615	0.357774
ENSG00000171234	UGT2B7	7364	0.584991	3.8907	4.2308	0.919615	0.357774
ENSG00000250240			0.584991	3.8907	4.2308	0.919615	0.357774
ENSG00000206448	PPIAP30	100192204	0.584991	3.8907	4.2308	0.919615	0.357774
ENSG00000149090	PAMR1	25891	0.584991	3.8907	4.2308	0.919615	0.357774
ENSG00000140009	ESR2	2100	0.584991	3.8907	4.2308	0.919615	0.357774
ENSG00000270052			0.584991	3.8907	4.2308	0.919615	0.357774
ENSG00000161509	GRIN2C	2905	0.646243	3.8907	4.2308	0.919613	0.357775
ENSG00000176402	GJC3	349149	1.02465	3.88497	4.22112	0.920364	0.357382
ENSG00000126759	CFP	5199	1.10089	3.88496	4.22112	0.920363	0.357383
ENSG00000279476			1.72233	3.8842	3.62462	1.07162	0.283892
ENSG00000243538			2.42141	3.88397	2.01632	1.92626	0.0540715
ENSG00000256341			0.770449	3.88281	3.74491	1.03682	0.299818
ENSG00000197582			0.58304	3.88272	4.23094	0.917697	0.358777
ENSG00000279317			0.578561	3.86805	4.23119	0.914174	0.360625
ENSG00000203531			0.578561	3.86805	4.23119	0.914174	0.360625
ENSG00000254219			0.578561	3.86805	4.23119	0.914174	0.360625
ENSG00000260425			0.578561	3.86805	4.23119	0.914174	0.360625
ENSG00000252305			1.63966	3.867	3.7197	1.0396	0.298527
ENSG00000159314	ARHGAP27	201176	2.19958	3.86696	3.18726	1.21325	0.225032
ENSG00000207940	MIR567	693152	3.53718	3.85758	2.7696	1.39283	0.163672
ENSG00000237265	LOC100129291	100129291	7.21297	3.85685	2.16718	1.77967
ENSG00000222047	C10orf55	414236	5.36485	3.85134	2.07542	1.85569	0.0634974
ENSG00000258602	LINC01629	105370578	2.23627	3.84667	3.7119	1.03631	0.300059
ENSG00000178201	VN1R1	57191	1.73407	3.8465	3.88107	0.991094	0.32164
ENSG00000144488	ESPNL	339768	0.568089	3.84626	4.23157	0.908945	0.363379
ENSG00000250033	SLC7A11-AS1	641364	0.568089	3.84626	4.23157	0.908945	0.363379
ENSG00000165973	NELL1	4745	0.568089	3.84626	4.23157	0.908945	0.363379
ENSG00000277022			0.568089	3.84626	4.23157	0.908945	0.363379
ENSG00000230547			0.567457	3.84068	4.23167	0.907603	0.364088
ENSG00000273035			0.567387	3.8406	4.23167	0.907585	0.364098
ENSG00000268499			2.05255	3.83963	3.19736	1.20087	0.2298
ENSG00000104967	NOVA2	4858	0.564461	3.83724	4.23173	0.906779	0.364524
ENSG00000186049	KRT73	319101	0.560833	3.82817	4.23189	0.904599	0.365678
ENSG00000138185	ENTPD1	953	0.5618	3.82669	4.23192	0.904244	0.365866
ENSG00000110446	SLC15A3	51296	311.827	3.82346	1.38444	2.76173	0.00574954	0.131692
ENSG00000215022	LOC100130357	100130357	0.558259	3.82165	4.23201	0.903035	0.366507
ENSG00000278075			2.26864	3.82061	3.22486	1.18473	0.236122
ENSG00000185745	IFIT1	3434	510.867	3.82002	1.19098	3.20747	0.00133909	0.060991
ENSG00000163710	PCOLCE2	26577	3.70446	3.81975	2.22542	1.71642	0.0860857
ENSG00000266655	MIR3908	100500909	0.867867	3.81901	4.23206	0.902401	0.366844
ENSG00000092529	CAPN3	825	1.7986	3.81802	3.18826	1.19752	0.231102
ENSG00000226856	THORLNC	100506797	3.90848	3.81343	2.8674	1.32993	0.183542
ENSG00000187492	CDHR4	389118	0.556213	3.81265	4.23217	0.900874	0.367655
ENSG00000247699			0.556213	3.81265	4.23217	0.900874	0.367655
ENSG00000205426	KRT81	3887	4455.88	3.80577	1.21041	3.1442	0.00166544	0.0690955
ENSG00000241570	PAQR9-AS1	101927832	0.55342	3.80558	4.2323	0.899176	0.368559
ENSG00000258474	LINC02313	105370439	0.677827	3.80557	4.2323	0.899173	0.36856
ENSG00000135363	LMO2	4005	1.66724	3.80544	4.12868	0.921708	0.356681
ENSG00000054938	CHRDL2	25884	1.62528	3.80499	3.66512	1.03816	0.299195
ENSG00000108622	ICAM2	3384	31.1341	3.80247	1.41682	2.6838	0.00727912	0.147601
ENSG00000162595	DIRAS3	9077	8.6283	3.79441	1.74118	2.17922	0.0293157	0.280406
ENSG00000264107			0.626543	3.79377	4.23252	0.896338	0.370072
ENSG00000225173			1.77137	3.79181	3.8938	0.973806	0.330153
ENSG00000176438	SYNE3	161176	7.79358	3.79119	2.03953	1.85886	0.0630474	0.391188
ENSG00000244055			1.02179	3.78647	2.88575	1.31213	0.189478
ENSG00000225210	DUXAP9	503638	10.1557	3.78634	1.59683	2.37115	0.0177327	0.227331
ENSG00000111837	MAK	4117	1.79343	3.78353	3.17969	1.18991	0.234083
ENSG00000236924			0.943945	3.77344	4.22233	0.893685	0.371491
ENSG00000260398			1.00882	3.77314	3.94456	0.956541	0.338799
ENSG00000170899	GSTA4	2941	2.70772	3.76563	2.33283	1.61419	0.106486
ENSG00000228137			0.535438	3.76307	4.23308	0.888966	0.374021
ENSG00000166819	PLIN1	5346	1.54076	3.76045	3.34282	1.12493	0.260618
ENSG00000112208	BAG2	9532	87.9159	3.76028	1.2092	3.10972	0.00187266	0.072781
ENSG00000220744			1.5001	3.75958	2.72044	1.38197	0.16698
ENSG00000223849			1.55961	3.75478	3.69109	1.01726	0.309031
ENSG00000231181			0.53181	3.75354	4.23326	0.886677	0.375253
ENSG00000202031	SNORD38A	94162	0.53181	3.75354	4.23326	0.886677	0.375253
ENSG00000275426			0.53181	3.75354	4.23326	0.886677	0.375253
ENSG00000239264	TXNDC5	81567	0.53181	3.75354	4.23326	0.886677	0.375253
ENSG00000259407			0.53181	3.75354	4.23326	0.886677	0.375253
ENSG00000267576			0.53181	3.75354	4.23326	0.886677	0.375253
ENSG00000275846	LOC105374989	105374989	0.592085	3.75353	4.23326	0.886675	0.375254
ENSG00000259347			3.55659	3.74707	2.0614	1.81773	0.0691055
ENSG00000234636	MED14OS	100873985	2.03341	3.74066	2.82044	1.32627	0.184751
ENSG00000270168			28.213	3.74035	1.3416	2.78798	0.00530382	0.124107
ENSG00000243629	LINC00880	339894	7.73333	3.73495	1.58957	2.34966	0.0187904	0.234231
ENSG00000196747	H2AC13	8329	0.92126	3.72226	4.22292	0.881442	0.378079
ENSG00000213089			0.912313	3.72226	4.22292	0.881442	0.378079
ENSG00000155849	ELMO1	9844	25.6068	3.71326	1.39999	2.65234	0.00799363	0.153353
ENSG00000177576	C18orf32	497661	6.37649	3.7122	2.01029	1.8466
ENSG00000169515	CCDC8	83987	21.9954	3.71168	1.43685	2.5832	0.00978875	0.168824
ENSG00000132010	ZNF20	7568	5.71956	3.71082	2.33792	1.58723	0.11246
ENSG00000166337	TAF10	6881	12.2925	3.71001	1.21079	3.06412	0.00218308	0.0798003
ENSG00000260035			0.903571	3.70947	4.22307	0.878382	0.379736
ENSG00000163053	SLC16A14	151473	9.17478	3.70525	1.66418	2.22647	0.0259827	0.268142
ENSG00000237301			0.514276	3.69773	4.23433	0.873272	0.382515
ENSG00000229453	SPINK8	646424	0.514276	3.69773	4.23433	0.873272	0.382515
ENSG00000275345			0.514276	3.69773	4.23433	0.873272	0.382515
ENSG00000230870			0.514276	3.69773	4.23433	0.873272	0.382515
ENSG00000272858			0.698033	3.69771	4.23433	0.873268	0.382517
ENSG00000021826	CPS1	1373	0.937261	3.6977	4.23433	0.873266	0.382518
ENSG00000233858			1.14414	3.69769	4.23433	0.873264	0.382519
ENSG00000196296	ATP2A1	487	1.14582	3.69769	4.23433	0.873264	0.382519
ENSG00000272140			1.21868	3.69769	4.23433	0.873264	0.382519
ENSG00000273828			1.18805	3.69769	4.23433	0.873264	0.382519
ENSG00000248373			1.06514	3.6972	3.98216	0.928441	0.353179
ENSG00000113296	THBS4	7060	2.47082	3.69657	2.76904	1.33497	0.181887
ENSG00000155622	XAGE2	9502	0.511939	3.69589	4.23437	0.872832	0.382755
ENSG00000220875			1.62574	3.69502	3.57736	1.03289	0.301656
ENSG00000272650			0.51128	3.69441	4.2344	0.872474	0.38295
ENSG00000251079			0.51128	3.69441	4.2344	0.872474	0.38295
ENSG00000256056			0.51128	3.69441	4.2344	0.872474	0.38295
ENSG00000100626	GALNT16	57452	0.51128	3.69441	4.2344	0.872474	0.38295
ENSG00000259088			0.51128	3.69441	4.2344	0.872474	0.38295
ENSG00000161958	FGF11	2256	0.51128	3.69441	4.2344	0.872474	0.38295
ENSG00000232024			0.631914	3.69439	4.2344	0.872471	0.382951
ENSG00000259920			1.79861	3.69436	3.11817	1.18479	0.236102
ENSG00000155918	RAET1L	154064	2.82743	3.69397	3.04465	1.21326	0.225029
ENSG00000144834	TAGLN3	29114	2.1439	3.69088	2.60279	1.41805	0.156177
ENSG00000221995	TIAF1	9220	2.68612	3.68942	2.45967	1.49997	0.133623
ENSG00000204291	COL15A1	1306	3.51708	3.68337	2.57357	1.43123	0.152365
ENSG00000196159	FAT4	79633	5.92729	3.68105	1.97685	1.86207	0.0625929	0.390728
ENSG00000225833	GS1-594A7.3	104798195	0.888149	3.67822	4.22345	0.870906	0.383805
ENSG00000261759			0.504024	3.67434	4.2348	0.867654	0.385584
ENSG00000144649	GASK1A	729085	1.45511	3.6738	4.21451	0.871702	0.383371
ENSG00000237588			0.882816	3.67276	4.22351	0.869598	0.38452
ENSG00000258732			15.4395	3.66233	1.38386	2.64646	0.00813387	0.155058
ENSG00000265107	GJA5	2702	35.8343	3.65848	2.59363	1.41056	0.158373	0.564496
ENSG00000229628			0.496768	3.654	4.2352	0.862769	0.388264
ENSG00000135077	HAVCR2	84868	0.497515	3.65127	4.23526	0.862112	0.388626
ENSG00000267160			1.12906	3.65123	4.23526	0.862104	0.38863
ENSG00000167377	ZNF23	7571	1.55139	3.6506	3.01595	1.21043	0.226113
ENSG00000200742			1.93454	3.64928	2.79239	1.30687	0.191258
ENSG00000272582			5.18646	3.64927	1.49591	2.43949	0.0147081
ENSG00000274021			1.61597	3.64848	2.99431	1.21847	0.223045
ENSG00000261916			1.95005	3.64745	2.72005	1.34095	0.179936
ENSG00000180573	H2AC6	8334	156.331	3.64356	1.02812	3.54392	0.000394222	0.0295009
ENSG00000233725			0.494722	3.64339	4.23542	0.860219	0.389668
ENSG00000252206			1.75187	3.63968	2.11932	1.71738	0.0859098
ENSG00000177465	ACOT4	122970	79.796	3.6372	1.12376	3.23663	0.0012095	0.0577993
ENSG00000225675	LINC01771	105378732	0.491929	3.63546	4.23558	0.858316	0.390718
ENSG00000177994	C2orf73	129852	0.491929	3.63546	4.23558	0.858316	0.390718
ENSG00000232310	LOC101928304	101928304	0.491929	3.63546	4.23558	0.858316	0.390718
ENSG00000274253	LOC283683	283683	0.491929	3.63546	4.23558	0.858316	0.390718
ENSG00000228141	LOC338963	338963	0.491929	3.63546	4.23558	0.858316	0.390718
ENSG00000281005	LINC00921	283876	0.491929	3.63546	4.23558	0.858316	0.390718
ENSG00000260740			0.491929	3.63546	4.23558	0.858316	0.390718
ENSG00000244378			0.556801	3.63546	4.23558	0.858314	0.390719
ENSG00000130783	CCDC62	84660	0.816289	3.63544	4.23558	0.85831	0.390721
ENSG00000201085			0.830899	3.63544	4.23558	0.85831	0.390722
ENSG00000119915	ELOVL3	83401	0.853578	3.63544	4.23558	0.858309	0.390722
ENSG00000272910			0.8058	3.63544	4.23558	0.858309	0.390722
ENSG00000230847			1.52561	3.63524	4.03541	0.900835	0.367676
ENSG00000235843			1.91088	3.63395	3.19154	1.13862	0.254862
ENSG00000242445			1.00282	3.63153	2.61985	1.38616	0.165699
ENSG00000284828			5.27598	3.62998	2.25835	1.60736	0.107975
ENSG00000103888	CEMIP	57214	2.91362	3.62936	2.18239	1.66302	0.0963088
ENSG00000237517			1.40891	3.62492	4.21488	0.860029	0.389773
ENSG00000006837	CDKL3	51265	2.06467	3.61876	3.14458	1.15079	0.249817
ENSG00000199240			0.8581	3.61594	4.22421	0.856002	0.391997
ENSG00000188508	KRTDAP	388533	0.846762	3.61	4.22429	0.854582	0.392783
ENSG00000283178			59.1806	3.60803	1.24337	2.90181	0.00371013	0.104739
ENSG00000149972	CNTN5	53942	2.87009	3.60782	2.81474	1.28176	0.199928
ENSG00000260493	LOC102723322	102723322	2.52219	3.60652	2.77672	1.29884	0.193998
ENSG00000273038			16.226	3.60344	1.00916	3.57072	0.000356002	0.0289305
ENSG00000226833	LOC100505774	100505774	0.478629	3.60195	4.23627	0.850263	0.395179
ENSG00000279328			0.478629	3.60195	4.23627	0.850263	0.395179
ENSG00000174343	CHRNA9	55584	0.478629	3.60195	4.23627	0.850263	0.395179
ENSG00000242607			0.478629	3.60195	4.23627	0.850263	0.395179
ENSG00000253574			0.478629	3.60195	4.23627	0.850263	0.395179
ENSG00000189275	LINC01164	399827	0.478629	3.60195	4.23627	0.850263	0.395179
ENSG00000259518	LINC01583	101929690	0.478629	3.60195	4.23627	0.850263	0.395179
ENSG00000267430			0.478629	3.60195	4.23627	0.850263	0.395179
ENSG00000235408	SNORA71B	26776	0.478629	3.60195	4.23627	0.850263	0.395179
ENSG00000253775			0.543501	3.60194	4.23627	0.850261	0.39518
ENSG00000147381	MAGEA4	4103	183.199	3.59133	1.2285	2.92334	0.00346296	0.101378
ENSG00000134007	ADAM20	8748	3.53174	3.59081	2.60476	1.37856	0.168032
ENSG00000250790			1.45126	3.58995	2.73724	1.31152	0.189681
ENSG00000166450	PRTG	283659	3.64446	3.57251	1.95486	1.8275	0.0676244
ENSG00000272668			0.469642	3.57032	4.23694	0.842664	0.399417
ENSG00000234692			2.00872	3.5583	2.26694	1.56965	0.116497
ENSG00000238045			33.1401	3.55214	1.33465	2.66148	0.00777985	0.151836
ENSG00000259529			24.189	3.55172	0.95739	3.70979	0.000207428	0.0214157
ENSG00000092969	TGFB2	7042	120.186	3.55095	1.16823	3.03961	0.00236888	0.0836529
ENSG00000181982	CCDC149	91050	10.6596	3.54813	1.49727	2.36973	0.0178013	0.227564
ENSG00000160282	FTCD	10841	0.458688	3.53735	4.23765	0.834742	0.403863
ENSG00000178445	GLDC	2731	4.30271	3.5355	1.99936	1.76832	0.0770074
ENSG00000172183	ISG20	3669	195.852	3.534	1.32914	2.65886	0.0078406	0.152526
ENSG00000115041	KCNIP3	30818	5.03853	3.53203	1.95672	1.80508	0.0710627
ENSG00000152503	TRIM36	55521	3.51289	3.53033	2.13638	1.65248	0.0984363
ENSG00000284052			4.68145	3.52898	2.33301	1.51263	0.130375
ENSG00000277152			1.70345	3.52577	3.30449	1.06696	0.285988
ENSG00000264834			0.454471	3.52466	4.23793	0.831693	0.405582
ENSG00000237179	LINC01797	101927577	0.454471	3.52466	4.23793	0.831693	0.405582
ENSG00000235321			0.454471	3.52466	4.23793	0.831693	0.405582
ENSG00000258446			0.454471	3.52466	4.23793	0.831693	0.405582
ENSG00000260790	LOC440346	440346	0.454471	3.52466	4.23793	0.831693	0.405582
ENSG00000200153			0.454471	3.52466	4.23793	0.831693	0.405582
ENSG00000270876			0.454471	3.52466	4.23793	0.831693	0.405582
ENSG00000223806	LINC00114	400866	0.454471	3.52466	4.23793	0.831693	0.405582
ENSG00000204576	PRR3	80742	0.959709	3.52463	4.23793	0.831686	0.405586
ENSG00000259020			1.19812	3.52306	2.27887	1.54597	0.122113
ENSG00000158220	ESYT3	83850	5.63687	3.52117	1.9703	1.78713	0.0739168
ENSG00000183426	NPIPA1	9284	2.55275	3.51194	2.84336	1.23514	0.21678
ENSG00000241291			0.450378	3.5118	4.23822	0.828604	0.407329
ENSG00000227242			0.449992	3.50458	4.23838	0.826868	0.408312
ENSG00000273328			0.449992	3.50458	4.23838	0.826868	0.408312
ENSG00000231704			0.449992	3.50458	4.23838	0.826868	0.408312
ENSG00000207342			0.449992	3.50458	4.23838	0.826868	0.408312
ENSG00000264322			0.449992	3.50458	4.23838	0.826868	0.408312
ENSG00000176988	FMR1NB	158521	0.449992	3.50458	4.23838	0.826868	0.408312
ENSG00000200506			0.509373	3.50457	4.23838	0.826866	0.408313
ENSG00000272693	LOC441242	441242	3.72919	3.50457	2.82482	1.24063	0.214742
ENSG00000273674			0.7989	3.50316	4.22569	0.829015	0.407096
ENSG00000277053	GTF2IP1	2970	0.867618	3.50315	4.22569	0.829013	0.407097
ENSG00000115423	DNAH6	1768	1.62721	3.50233	3.45768	1.01292	0.311101
ENSG00000145757	SPATA9	83890	1.81608	3.5018	3.32941	1.05178	0.292902
ENSG00000272518			3.56887	3.49549	1.95738	1.7858	0.0741322
ENSG00000261773			4.7005	3.49517	2.17655	1.60583	0.108311
ENSG00000081818	PCDHB4	56131	3.05048	3.49419	2.39005	1.46197	0.143749
ENSG00000242612	DECR2	26063	0.828626	3.4858	4.23615	0.82287	0.410582
ENSG00000135636	DYSF	8291	16.3302	3.48386	1.19849	2.90687	0.00365061	0.104739
ENSG00000116983	HPCAL4	51440	0.442516	3.4811	4.23891	0.821227	0.411517
ENSG00000276712	MIR7111	102465668	0.625368	3.47829	4.23897	0.820551	0.411902
ENSG00000269961			2.81336	3.47595	2.39779	1.44965	0.147156
ENSG00000236242	MYO16-AS1	100885782	9.46609	3.46778	1.59865	2.16919	0.030068	0.284575
ENSG00000244242	IFITM10	402778	1.34046	3.46777	4.1961	0.826425	0.408563
ENSG00000171951	SCG2	7857	0.433231	3.45158	4.23958	0.814132	0.415569
ENSG00000253699			0.430437	3.44257	4.23979	0.811967	0.416811
ENSG00000222529			0.430437	3.44257	4.23979	0.811967	0.416811
ENSG00000200605			0.430437	3.44257	4.23979	0.811967	0.416811
ENSG00000267235			0.430437	3.44257	4.23979	0.811967	0.416811
ENSG00000155307	SAMSN1	64092	0.430437	3.44257	4.23979	0.811967	0.416811
ENSG00000235316			0.486933	3.44256	4.23979	0.811965	0.416812
ENSG00000270190			0.625054	3.44255	4.23979	0.811962	0.416813
ENSG00000274184			0.972912	3.44254	4.23979	0.811959	0.416815
ENSG00000277118			1.16546	3.44253	4.23979	0.811958	0.416816
ENSG00000258469			1.62198	3.4417	3.60115	0.955724	0.339212
ENSG00000249375	CASC11	100270680	3.07273	3.43856	2.87602	1.1956	0.231854
ENSG00000220583			0.88301	3.43671	4.15693	0.826742	0.408383
ENSG00000213928	IRF9	10379	43.5755	3.43405	0.781506	4.39414	1.1121e-05	0.00313358
ENSG00000285155			0.427565	3.43305	4.24002	0.80968	0.418124
ENSG00000223382	LINC01778	105378622	0.425448	3.43253	4.24003	0.809553	0.418197
ENSG00000224626			0.425448	3.43253	4.24003	0.809553	0.418197
ENSG00000119782	FKBP1B	2281	0.425448	3.43253	4.24003	0.809553	0.418197
ENSG00000249661			0.425448	3.43253	4.24003	0.809553	0.418197
ENSG00000164946	FREM1	158326	0.425448	3.43253	4.24003	0.809553	0.418197
ENSG00000275329			0.425448	3.43253	4.24003	0.809553	0.418197
ENSG00000285575			0.425448	3.43253	4.24003	0.809553	0.418197
ENSG00000105679	GAPDHS	26330	0.425448	3.43253	4.24003	0.809553	0.418197
ENSG00000244624	KRTAP20-1	337975	0.425448	3.43253	4.24003	0.809553	0.418197
ENSG00000228423			0.503113	3.43252	4.24003	0.809551	0.418198
ENSG00000265055			0.753365	3.4325	4.24003	0.809546	0.418201
ENSG00000167723	TRPV3	162514	15.2664	3.43187	1.09999	3.11992	0.00180901	0.0714058
ENSG00000166592	RRAD	6236	27.2703	3.42723	1.4504	2.36295	0.0181302	0.230029
ENSG00000176014	TUBB6	84617	534.927	3.42712	1.14361	2.99675	0.00272877	0.0893257
ENSG00000251350	LINC02475	100506827	1.52382	3.4261	3.2627	1.05008	0.293681
ENSG00000204177	BMS1P1	399761	11.8944	3.42504	1.32391	2.58706	0.00967975	0.168824
ENSG00000165178	NCF1C	654817	17.9865	3.42201	1.54897	2.20922	0.0271591	0.272615
ENSG00000273394			1.81457	3.42174	4.177	0.819187	0.412679
ENSG00000124216	SNAI1	6615	0.999599	3.42068	3.54805	0.964102	0.334995
ENSG00000111199	TRPV4	59341	39.8719	3.41677	1.18388	2.88608	0.00390067	0.107447
ENSG00000276603			1.23186	3.407	3.60778	0.944349	0.344991
ENSG00000206768			1.81631	3.40595	3.78129	0.900738	0.367728
ENSG00000241157			0.605855	3.39623	4.24089	0.800829	0.423231
ENSG00000048052	HDAC9	9734	80.7105	3.38887	1.08081	3.13549	0.00171564	0.0701504
ENSG00000260886	TAT-AS1	100132529	2.59813	3.38813	3.66558	0.92431	0.355325
ENSG00000152580	IGSF10	285313	0.413817	3.38749	4.2411	0.798728	0.424448
ENSG00000197826	CFAP299	255119	0.413817	3.38749	4.2411	0.798728	0.424448
ENSG00000084636	COL16A1	1307	45.3489	3.38598	1.2818	2.64159	0.00825167	0.155871
ENSG00000206585	RNVU1-7	26864	0.412613	3.38346	4.2412	0.797761	0.425009
ENSG00000206932			2.78434	3.38325	2.87558	1.17655	0.239377
ENSG00000273350			0.727839	3.37406	4.22753	0.798117	0.424803
ENSG00000169676	DRD5	1816	2.33883	3.37267	3.31	1.01893	0.308236
ENSG00000184185	KCNJ12	3768	4.21809	3.3722	2.82896	1.19203	0.23325
ENSG00000267395	DM1-AS	109729182	1.90659	3.37185	2.30509	1.46279	0.143526
ENSG00000224064			0.407026	3.36457	4.24166	0.79322	0.427649
ENSG00000142621	FHAD1	114827	10.0876	3.36272	1.63989	2.05057	0.0403087	0.319563
ENSG00000154589	LY96	23643	4.85445	3.36189	1.64654	2.04179	0.041172
ENSG00000275070			0.47045	3.35923	4.24179	0.791937	0.428397
ENSG00000166317	SYNPO2L	79933	3.92225	3.359	2.88534	1.16416	0.244359
ENSG00000118160	SLC8A2	6543	6.16216	3.35471	1.77277	1.89236	0.0584436	0.377303
ENSG00000232633			0.402344	3.34849	4.24206	0.789355	0.429905
ENSG00000099377	HSD3B7	80270	89.157	3.34763	0.666165	5.02523	5.02833e-07	0.000323849
ENSG00000270116			0.7132	3.34636	4.22794	0.791487	0.42866
ENSG00000134321	RSAD2	91543	343.645	3.34434	1.59674	2.09448	0.036217	0.305629
ENSG00000203799	CCDC162P	221262	1.58038	3.33534	2.67585	1.24646	0.212594
ENSG00000223829	LOC105375267	105375267	2.88263	3.33485	2.14676	1.55343	0.12032
ENSG00000227279			2.19305	3.33485	2.80619	1.18839	0.234679
ENSG00000224914	LINC00863	439994	1.24878	3.33304	3.33726	0.998735	0.317923
ENSG00000226012			0.859408	3.33225	4.19892	0.793596	0.427431
ENSG00000009724	MASP2	10747	0.397662	3.33224	4.24247	0.785449	0.43219
ENSG00000232444			0.397662	3.33224	4.24247	0.785449	0.43219
ENSG00000241319			0.397662	3.33224	4.24247	0.785449	0.43219
ENSG00000285871			0.397662	3.33224	4.24247	0.785449	0.43219
ENSG00000175170			0.397662	3.33224	4.24247	0.785449	0.43219
ENSG00000279365			0.397662	3.33224	4.24247	0.785449	0.43219
ENSG00000272361			0.482845	3.33223	4.24247	0.785447	0.432191
ENSG00000199788			0.88768	3.33221	4.24247	0.785442	0.432195
ENSG00000022267	FHL1	2273	0.76935	3.33221	4.24247	0.785441	0.432195
ENSG00000169116	PARM1	25849	1.12096	3.3322	4.24247	0.78544	0.432195
ENSG00000244480			1.25198	3.3322	4.24247	0.78544	0.432196
ENSG00000208892	SNORA49	677829	1.38697	3.3322	4.23933	0.78602	0.431856
ENSG00000269949			3.99079	3.33142	2.57034	1.2961	0.19494
ENSG00000116701	NCF2	4688	336.126	3.32739	1.40285	2.37188	0.0176977	0.227122
ENSG00000275131			6.18882	3.32502	1.70859	1.94606	0.0516474	0.357445
ENSG00000279320			2.49657	3.32155	2.42469	1.36989	0.170723
ENSG00000135114	OASL	8638	360.259	3.31808	1.23523	2.68619	0.00722711	0.147601
ENSG00000250569			5.09399	3.31553	1.79008	1.85217	0.0640011
ENSG00000126562	WNK4	65266	13.0696	3.31488	1.46141	2.26828	0.0233123	0.25701
ENSG00000172602	RND1	27289	3.70168	3.31428	1.61153	2.0566	0.0397248
ENSG00000089558	KCNH4	23415	2.36962	3.30968	2.57645	1.28459	0.198936
ENSG00000169427	KCNK9	51305	2.28195	3.30793	3.50075	0.94492	0.3447
ENSG00000260852	FBXL19-AS1	283932	60.8392	3.30686	0.899967	3.67443	0.000238385	0.0231954
ENSG00000134760	DSG1	1828	0.390406	3.30659	4.24312	0.779282	0.435813
ENSG00000156413	FUT6	2528	1.87259	3.30599	3.21717	1.02761	0.304134
ENSG00000257588	LOC101927318	101927318	0.690622	3.29464	4.22874	0.779106	0.435918
ENSG00000212505			0.386778	3.2936	4.24345	0.77616	0.437654
ENSG00000119139	TJP2	9414	4.56337	3.29133	1.4284	2.3042	0.0212113
ENSG00000279722			1.66601	3.29086	3.22007	1.02198	0.306789
ENSG00000231551			0.843151	3.28247	4.20802	0.780052	0.435361
ENSG00000120937	NPPB	4879	0.385707	3.28152	4.24376	0.773257	0.43937
ENSG00000280836			0.385707	3.28152	4.24376	0.773257	0.43937
ENSG00000175697	GPR156	165829	0.385707	3.28152	4.24376	0.773257	0.43937
ENSG00000168811	IL12A	3592	0.385707	3.28152	4.24376	0.773257	0.43937
ENSG00000249352			0.385707	3.28152	4.24376	0.773257	0.43937
ENSG00000237631			0.385707	3.28152	4.24376	0.773257	0.43937
ENSG00000258128			0.385707	3.28152	4.24376	0.773257	0.43937
ENSG00000206800			0.385707	3.28152	4.24376	0.773257	0.43937
ENSG00000272533	SNORA28	677811	0.385707	3.28152	4.24376	0.773257	0.43937
ENSG00000243568			0.385707	3.28152	4.24376	0.773257	0.43937
ENSG00000261210	CLEC19A	728276	0.385707	3.28152	4.24376	0.773257	0.43937
ENSG00000257838	OTOAP1	653786	0.385707	3.28152	4.24376	0.773257	0.43937
ENSG00000200394	SNORA38B	100124536	0.385707	3.28152	4.24376	0.773257	0.43937
ENSG00000083814	ZNF671	79891	0.385707	3.28152	4.24376	0.773257	0.43937
ENSG00000004848	ARX	170302	0.385707	3.28152	4.24376	0.773257	0.43937
ENSG00000260927	LOC101927556	101927556	0.47089	3.28152	4.24376	0.773256	0.439371
ENSG00000275389			0.566532	3.2815	4.24376	0.773253	0.439373
ENSG00000280054			0.701481	3.2815	4.24376	0.773252	0.439374
ENSG00000173838	MARCHF10	162333	1.08041	3.28148	4.24376	0.773248	0.439375
ENSG00000273599			1.03025	3.28147	4.24376	0.773245	0.439377
ENSG00000267379			0.704076	3.28048	4.24379	0.773006	0.439519
ENSG00000270792			2.98652	3.27833	3.34508	0.980046
ENSG00000207088	SNORA7B	677797	6.91235	3.27641	2.17208	1.50842	0.131447	0.524277
ENSG00000244945	LOC101928445	101928445	1.7302	3.27547	2.99055	1.09527	0.273397
ENSG00000269289	LOC100505851	100505851	5.28145	3.26747	1.89738	1.7221	0.0850515
ENSG00000283033			3.03746	3.26737	2.68339	1.21763	0.223366
ENSG00000212766	EWSAT1	283673	0.61114	3.26727	4.24414	0.769831	0.4414
ENSG00000284240	LINC02801	101927844	0.676335	3.26234	4.22926	0.771373	0.440486
ENSG00000114698	PLSCR4	57088	0.676335	3.26234	4.22926	0.771373	0.440486
ENSG00000078081	LAMP3	27074	16.5622	3.25451	1.4694	2.21485	0.02677	0.271772
ENSG00000164056	SPRY1	10252	32.8691	3.2541	0.95306	3.41437	0.000639292	0.0398452
ENSG00000180447	GAS1	2619	1.35236	3.24576	3.07156	1.05672	0.290641
ENSG00000235183			2.12169	3.24542	3.11848	1.04071	0.298012
ENSG00000271795			0.842792	3.24154	3.3101	0.979288	0.327438
ENSG00000120337	TNFSF18	8995	0.56553	3.24065	4.24484	0.763433	0.445205
ENSG00000282988			28.4397	3.24063	1.18431	2.73631	0.00621318	0.136639
ENSG00000223656			0.372267	3.24053	4.24485	0.763403	0.445223
ENSG00000113905	HRG	3273	0.372267	3.24053	4.24485	0.763403	0.445223
ENSG00000250829			0.372267	3.24053	4.24485	0.763403	0.445223
ENSG00000251201	TMED7-TICAM2	100302736	0.372267	3.24053	4.24485	0.763403	0.445223
ENSG00000239069			0.372267	3.24053	4.24485	0.763403	0.445223
ENSG00000280474			0.372267	3.24053	4.24485	0.763403	0.445223
ENSG00000257675			0.372267	3.24053	4.24485	0.763403	0.445223
ENSG00000278011			0.372267	3.24053	4.24485	0.763403	0.445223
ENSG00000234168			0.372267	3.24053	4.24485	0.763403	0.445223
ENSG00000259265			0.372267	3.24053	4.24485	0.763403	0.445223
ENSG00000260908			0.372267	3.24053	4.24485	0.763403	0.445223
ENSG00000227495	KIF1C-AS1	102724009	0.372267	3.24053	4.24485	0.763403	0.445223
ENSG00000265845	LOC101927018	101927018	0.372267	3.24053	4.24485	0.763403	0.445223
ENSG00000160229	ZNF66	7617	0.372267	3.24053	4.24485	0.763403	0.445223
ENSG00000100218	RSPH14	27156	0.372267	3.24053	4.24485	0.763403	0.445223
ENSG00000278259	MYO19	80179	0.761499	3.2405	4.24485	0.763397	0.445227
ENSG00000006638	TBXA2R	6915	0.814351	3.2405	4.24485	0.763396	0.445227
ENSG00000129467	ADCY4	196883	1.70054	3.23651	3.85362	0.839861	0.400986
ENSG00000273106			0.667361	3.23643	4.22968	0.765172	0.444169
ENSG00000247853			5.14914	3.23618	2.02051	1.60166	0.109231
ENSG00000112769	LAMA4	3910	13.0633	3.23408	1.53873	2.10178	0.0355721	0.305357
ENSG00000137726	FXYD6	53826	2.22625	3.23268	3.06286	1.05544	0.291222
ENSG00000279035			3.26332	3.22874	2.15272	1.49985	0.133654
ENSG00000272180			0.368946	3.21985	4.24541	0.758431	0.448193
ENSG00000217159			0.368946	3.21985	4.24541	0.758431	0.448193
ENSG00000207142			0.368946	3.21985	4.24541	0.758431	0.448193
ENSG00000172460	PRSS30P	124221	0.368946	3.21985	4.24541	0.758431	0.448193
ENSG00000267355			0.368946	3.21985	4.24541	0.758431	0.448193
ENSG00000258366	RTEL1	51750	0.368946	3.21985	4.24541	0.758431	0.448193
ENSG00000260118			0.552703	3.21983	4.24541	0.758427	0.448195
ENSG00000241962			0.751038	3.21982	4.24541	0.758425	0.448197
ENSG00000213557			1.12821	3.21981	4.24541	0.758422	0.448198
ENSG00000235618	FAM21EP	100421577	1.92129	3.21976	2.31816	1.38893	0.164854
ENSG00000207041			1.58606	3.21945	3.96312	0.812351	0.41659
ENSG00000235770	LINC00607	646324	1.09714	3.21755	3.76572	0.854433	0.392865
ENSG00000277324			3.55729	3.2161	2.39029	1.34549	0.178467
ENSG00000135423	GLS2	27165	2.07203	3.19185	2.99613	1.06533	0.286728
ENSG00000143858	SYT2	127833	1.60566	3.18672	3.00158	1.06168	0.288381
ENSG00000276903	H2AC16	8332	2.70774	3.17799	3.15903	1.006	0.314415
ENSG00000258450			4.59101	3.17414	1.93217	1.64278	0.100428
ENSG00000246090	LOC100507053	100507053	1.51337	3.17342	2.95035	1.07561	0.282103
ENSG00000089163	SIRT4	23409	1.14142	3.17122	3.75333	0.844908	0.398162
ENSG00000277566			1.69839	3.16662	2.98514	1.0608	0.288783
ENSG00000225889			6.59928	3.16567	1.40528	2.2527	0.024278	0.261018
ENSG00000279948			3.06278	3.1509	2.14034	1.47215	0.140981
ENSG00000260669			0.638946	3.14673	4.23119	0.743699	0.457059
ENSG00000258525	LOC100506071	100506071	0.949608	3.14671	4.23119	0.743693	0.457062
ENSG00000184378	ACTRT3	84517	25.2413	3.13807	1.34746	2.32887	0.0198658	0.23947
ENSG00000248476			1.60338	3.13295	3.67492	0.85252	0.393925
ENSG00000214309	MBLAC1	255374	9.75598	3.12271	1.19612	2.6107	0.00903564	0.162943
ENSG00000242251			2.76119	3.11154	3.3312	0.934062	0.350272
ENSG00000163794	UCN	7349	19.2005	3.11143	1.26936	2.45118	0.0142387	0.204619
ENSG00000117245	KIF17	57576	2.20383	3.11111	3.53672	0.879661	0.379043
ENSG00000278480			0.340853	3.11015	4.2485	0.732057	0.464134
ENSG00000273125	LINC01990	101929607	0.340853	3.11015	4.2485	0.732057	0.464134
ENSG00000228919	LOC389199	389199	0.340853	3.11015	4.2485	0.732057	0.464134
ENSG00000133636	NTS	4922	0.340853	3.11015	4.2485	0.732057	0.464134
ENSG00000199082	MIR342	442909	0.340853	3.11015	4.2485	0.732057	0.464134
ENSG00000280274			0.340853	3.11015	4.2485	0.732057	0.464134
ENSG00000279570			0.340853	3.11015	4.2485	0.732057	0.464134
ENSG00000269139			0.340853	3.11015	4.2485	0.732057	0.464134
ENSG00000130876	SLC7A10	56301	0.340853	3.11015	4.2485	0.732057	0.464134
ENSG00000232079	LINC01697	284825	0.340853	3.11015	4.2485	0.732057	0.464134
ENSG00000278147			0.426036	3.11014	4.2485	0.732056	0.464135
ENSG00000042832	TG	7038	0.556459	3.11012	4.2485	0.732052	0.464137
ENSG00000283491			0.651515	3.11012	4.2485	0.732051	0.464137
ENSG00000225051			1.12191	3.11009	4.2485	0.732044	0.464142
ENSG00000252957			1.01125	3.10162	4.21975	0.735025	0.462324
ENSG00000270108			1.85753	3.1004	3.42334	0.905664	0.365114
ENSG00000218902			0.901125	3.10029	2.65278	1.1687	0.242525
ENSG00000245149	RNF139-AS1	101927612	1.17113	3.09826	3.08357	1.00476	0.31501
ENSG00000231892			0.337225	3.09532	4.24894	0.728492	0.466313
ENSG00000226266	BAZ2B	29994	3.58253	3.08902	2.03177	1.52036	0.128421
ENSG00000267281	ATF7-NPFF	114108587	0.335706	3.08884	4.24913	0.726934	0.467266
ENSG00000204936	CD177	57126	3.19776	3.08795	2.44977	1.2605	0.207488
ENSG00000236404	VLDLR-AS1	401491	2.03048	3.0858	3.15892	0.976851	0.328643
ENSG00000250170			0.613805	3.08427	4.2323	0.728746	0.466157
ENSG00000271913	LOC105378083	105378083	0.943542	3.08424	4.2323	0.728739	0.466161
ENSG00000233237	LINC00472	79940	16.6584	3.0811	1.47836	2.08414	0.0371478	0.307613
ENSG00000184697	CLDN6	9074	14.0205	3.07997	1.48732	2.07082	0.0383754	0.311979
ENSG00000070669	ASNS	440	2.85027	3.0782	2.18286	1.41017	0.158489
ENSG00000251359	WWC2-AS2	152641	2.42989	3.07758	2.21878	1.38706	0.165423
ENSG00000187848	P2RX2	22953	0.600245	3.07215	3.93395	0.780934	0.434841
ENSG00000200075			4.32074	3.07092	2.59371	1.18399	0.236418
ENSG00000179914	ITLN1	55600	1.00898	3.06913	4.21819	0.727594	0.466862
ENSG00000174837	ADGRE1	2015	60.3495	3.05668	0.996232	3.06824	0.00215326	0.0791461
ENSG00000183484	GPR132	29933	5.76406	3.05343	2.1252	1.43677	0.150783	0.55339
ENSG00000158869	FCER1G	2207	0.977383	3.04581	3.83794	0.793607	0.427424
ENSG00000140543	DET1	55070	8.09231	3.04543	1.37622	2.2129	0.0269047	0.272292
ENSG00000105750	ZNF85	7639	4.29101	3.04496	2.20364	1.38178	0.167038
ENSG00000272020			3.43225	3.03577	2.43262	1.24795	0.212051
ENSG00000237036	ZEB1-AS1	220930	4.35738	3.03138	1.94458	1.55889	0.119023
ENSG00000076258	FMO4	2329	6.51787	3.02264	1.39666	2.16419	0.03045	0.285306
ENSG00000272370			4.54505	3.02235	1.87652	1.61061	0.107264
ENSG00000237094			0.319086	3.01899	4.25126	0.710141	0.477617
ENSG00000273305			0.319086	3.01899	4.25126	0.710141	0.477617
ENSG00000169760	NLGN1	22871	0.319086	3.01899	4.25126	0.710141	0.477617
ENSG00000261668			0.319086	3.01899	4.25126	0.710141	0.477617
ENSG00000262576	PCDHGA4	56111	0.319086	3.01899	4.25126	0.710141	0.477617
ENSG00000253910	PCDHGB2	56103	0.319086	3.01899	4.25126	0.710141	0.477617
ENSG00000201586			0.319086	3.01899	4.25126	0.710141	0.477617
ENSG00000188089	PLA2G4E	123745	0.319086	3.01899	4.25126	0.710141	0.477617
ENSG00000259471	LINC01169	102723165	0.319086	3.01899	4.25126	0.710141	0.477617
ENSG00000188933	USP32P1	162632	0.319086	3.01899	4.25126	0.710141	0.477617
ENSG00000147206	NXF3	56000	0.319086	3.01899	4.25126	0.710141	0.477617
ENSG00000260186			0.375581	3.01898	4.25126	0.710139	0.477618
ENSG00000272689			0.380338	3.01898	4.25126	0.710139	0.477618
ENSG00000273002			0.44883	3.01898	4.25126	0.710137	0.477619
ENSG00000227071	FOCAD-AS1	101929548	0.619768	3.01897	4.25126	0.710135	0.477621
ENSG00000258731	LOC101927620	101927620	0.6866	3.01896	4.25126	0.710134	0.477621
ENSG00000281100			3.59104	3.01864	3.07362	0.982112
ENSG00000252452			0.321423	3.01756	4.2513	0.709797	0.47783
ENSG00000174844	DNAH12	201625	0.321423	3.01756	4.2513	0.709797	0.47783
ENSG00000272866			0.321423	3.01756	4.2513	0.709797	0.47783
ENSG00000276668			0.321423	3.01756	4.2513	0.709797	0.47783
ENSG00000188316	ENO4	387712	0.406605	3.01756	4.2513	0.709795	0.477831
ENSG00000279361			0.386295	3.01756	4.2513	0.709795	0.477831
ENSG00000201372			0.386295	3.01756	4.2513	0.709795	0.477831
ENSG00000222005	LINC01118	388948	0.434413	3.01755	4.2513	0.709794	0.477832
ENSG00000196860	TOMM20L	387990	0.525398	3.01754	4.2513	0.709792	0.477833
ENSG00000237575	PYY2	23615	0.510702	3.01754	4.2513	0.709792	0.477833
ENSG00000201343			0.745576	3.01753	4.2513	0.709789	0.477835
ENSG00000236391			1.11235	3.01752	4.2513	0.709788	0.477836
ENSG00000221102	SNORA11B	100124539	1.66564	3.01715	4.13172	0.73024	0.465243
ENSG00000239272			1.40384	3.01713	4.11754	0.732751	0.463711
ENSG00000171817	ZNF540	163255	1.13314	3.0164	3.89808	0.773817	0.439039
ENSG00000105523	FAM83E	54854	1.17305	3.01589	3.76649	0.800714	0.423297
ENSG00000273729			4.96788	3.01571	2.00531	1.50386	0.132617
ENSG00000144230	GPR17	2840	2.33754	3.015	3.57186	0.844099	0.398614
ENSG00000116729	WLS	79971	131.58	3.01468	0.662444	4.55085	5.34294e-06	0.00189127
ENSG00000272267			1.68322	3.01057	2.9255	1.02908	0.303443
ENSG00000132185	FCRLA	84824	2.69567	2.99563	2.82328	1.06105	0.288668
ENSG00000282787			1.65041	2.99501	3.72039	0.805025	0.420805
ENSG00000133980	VRTN	55237	8.91131	2.99497	2.06128	1.45297	0.146232	0.548708
ENSG00000170484	KRT74	121391	1.24953	2.98999	3.39245	0.881365	0.378121
ENSG00000278879			1.02396	2.98955	3.20452	0.932916	0.350863
ENSG00000101460	MAP1LC3A	84557	6.67922	2.98811	1.88703	1.5835	0.113307	0.498756
ENSG00000272744			2.93868	2.98418	2.15192	1.38675	0.165518
ENSG00000214654			3.20883	2.98356	2.08277	1.43249	0.152003
ENSG00000271151			2.30828	2.98142	2.33552	1.27655	0.20176
ENSG00000235944			0.313042	2.98112	4.25246	0.701035	0.483281
ENSG00000232485			1.96761	2.97788	2.89455	1.02879	0.303579
ENSG00000132530	XAF1	54739	478.414	2.97783	0.99246	3.00045	0.00269581	0.0887666
ENSG00000186364	NUDT17	200035	6.30576	2.97743	1.50139	1.98311	0.0473547	0.341465
ENSG00000254985			0.565428	2.97641	4.23433	0.702924	0.482103
ENSG00000125823	CSTL1	128817	1.49944	2.97311	4.1656	0.713728	0.475395
ENSG00000185904	LINC00839	84856	0.56373	2.97309	4.2344	0.702128	0.482599
ENSG00000233956			0.562432	2.97309	4.2344	0.702128	0.482599
ENSG00000284686			2.22245	2.96929	2.87098	1.03424	0.301023
ENSG00000228623			0.932955	2.96894	3.96315	0.749137	0.453775
ENSG00000284681			1.74492	2.96885	2.69006	1.10364	0.269751
ENSG00000275902			7.21523	2.96874	1.43774	2.06486	0.0389361	0.31427
ENSG00000128510	CPA4	51200	681.291	2.96661	0.776187	3.82204	0.000132355	0.0157026
ENSG00000259727			4.06052	2.96091	2.71065	1.09232	0.274691
ENSG00000275853			14.1701	2.95997	1.51563	1.95297	0.0508234	0.354901
ENSG00000285525			0.307455	2.95635	4.25325	0.69508	0.487005
ENSG00000280053			0.307455	2.95635	4.25325	0.69508	0.487005
ENSG00000224324			0.307455	2.95635	4.25325	0.69508	0.487005
ENSG00000257000			0.307455	2.95635	4.25325	0.69508	0.487005
ENSG00000261033			0.307455	2.95635	4.25325	0.69508	0.487005
ENSG00000198185	ZNF334	55713	0.307455	2.95635	4.25325	0.69508	0.487005
ENSG00000267319			0.368708	2.95635	4.25325	0.695079	0.487006
ENSG00000165182	CXorf58	254158	0.372327	2.95635	4.25325	0.695079	0.487006
ENSG00000273951			0.858726	2.95632	4.25325	0.695073	0.48701
ENSG00000281731	METTL14-DT	101929741	0.821835	2.95632	4.25325	0.695072	0.48701
ENSG00000162745	OLFML2B	25903	0.838884	2.95631	4.25325	0.69507	0.487012
ENSG00000253180			1.44072	2.95557	3.8119	0.775355	0.43813
ENSG00000274444			2.47685	2.95082	2.75541	1.07092	0.284205
ENSG00000137218	FRS3	10817	0.914015	2.93472	3.22536	0.90989	0.362881
ENSG00000178150	ZNF114	163071	78.2685	2.93255	0.970374	3.02208	0.00251044	0.0861769
ENSG00000262904			3.82804	2.93143	1.70199	1.72235	0.0850057
ENSG00000266010	GATA6-AS1	100128893	3.01633	2.92818	2.14952	1.36225	0.17312
ENSG00000254634	SMG1P6	100422558	0.417979	2.91843	4.25451	0.685962	0.492737
ENSG00000253284			0.479821	2.91771	4.25453	0.685789	0.492846
ENSG00000087258	GNAO1	2775	11.9408	2.91739	1.56115	1.86874	0.0616589	0.388824
ENSG00000136514	RTP4	64108	105.731	2.91653	1.69247	1.72324	0.0848448	0.443322
ENSG00000270460			2.27918	2.91231	2.84931	1.02211
ENSG00000119673	ACOT2	10965	63.9833	2.91226	1.27611	2.28213	0.0224816	0.252965
ENSG00000271926			4.23122	2.91218	2.17009	1.34196	0.179609
ENSG00000212402	SNORA74B	677841	1.40287	2.90907	4.22203	0.689022	0.49081
ENSG00000275485			1.2203	2.90891	3.87124	0.751414	0.452403
ENSG00000236423	LINC01134	100133612	12.1998	2.90631	2.6262	1.10666	0.268441	0.683398
ENSG00000203279			0.988286	2.90067	4.21242	0.688599	0.491076
ENSG00000134538	SLCO1B1	10599	4.22204	2.90051	1.65589	1.75163	0.0798366
ENSG00000279879			1.75732	2.89995	2.76138	1.05018	0.293635
ENSG00000278873	PRO1804	100133319	0.649699	2.89192	4.2554	0.679589	0.496765
ENSG00000257376			0.655719	2.89003	3.97218	0.727567	0.466879
ENSG00000277463			2.27049	2.88394	3.21376	0.897375	0.369519
ENSG00000224155			0.356392	2.883	4.2557	0.677444	0.498124
ENSG00000255120	OVOL1-AS1	101927828	1.0252	2.88092	4.08979	0.704418	0.481173
ENSG00000269745			1.75263	2.87499	4.15485	0.691959	0.488963
ENSG00000237232	ZNF295-AS1	150142	4.77742	2.87177	1.8459	1.55576	0.119765
ENSG00000163635	ATXN7	6314	2.54405	2.86934	2.6141	1.09764	0.272362
ENSG00000005187	ACSM3	6296	17.7181	2.86318	1.26853	2.25707	0.0240034	0.259717
ENSG00000147082	CCNB3	85417	2.32692	2.86242	2.68063	1.06781	0.285605
ENSG00000285589			6.69809	2.86137	1.54592	1.85091	0.0641824	0.393502
ENSG00000062582	MRPS24	64951	12.7892	2.8483	1.14097	2.4964	0.0125462	0.190597
ENSG00000260367			1.88943	2.84792	3.94194	0.722466	0.470008
ENSG00000162946	DISC1	27185	0.284044	2.84752	4.25693	0.668914	0.503551
ENSG00000225611	LINC02158	729083	0.284044	2.84752	4.25693	0.668914	0.503551
ENSG00000274209	ANTXRL	195977	0.284044	2.84752	4.25693	0.668914	0.503551
ENSG00000175518	UBQLNL	143630	0.284044	2.84752	4.25693	0.668914	0.503551
ENSG00000261407			0.284044	2.84752	4.25693	0.668914	0.503551
ENSG00000258433			0.284044	2.84752	4.25693	0.668914	0.503551
ENSG00000260511			0.284044	2.84752	4.25693	0.668914	0.503551
ENSG00000263220			0.284044	2.84752	4.25693	0.668914	0.503551
ENSG00000171431	KRT20	54474	0.284044	2.84752	4.25693	0.668914	0.503551
ENSG00000258824			0.488019	2.8475	4.25693	0.668909	0.503554
ENSG00000120324	PCDHB10	56126	0.517041	2.8475	4.25693	0.668909	0.503554
ENSG00000162398	LEXM	163747	0.623015	2.84749	4.25693	0.668907	0.503555
ENSG00000241316	SUCLG2-AS1	101927111	0.881305	2.84747	4.25693	0.668902	0.503558
ENSG00000175877	TMEM270	135886	7.03134	2.84576	1.94616	1.46224	0.143675	0.544619
ENSG00000277151			1.26029	2.84392	4.18187	0.68006	0.496467
ENSG00000280265			1.81992	2.83421	2.87495	0.985829	0.324217
ENSG00000128342	LIF	3976	5.78566	2.82702	1.52274	1.85654	0.0633763	0.391649
ENSG00000151692	RNF144A	9781	8.09448	2.82656	1.64119	1.72226	0.0850219	0.443322
ENSG00000136286	MYO1G	64005	3.5422	2.81965	2.62395	1.07458	0.282561
ENSG00000077454	LRCH4	4034	18.2876	2.81965	1.13282	2.48905	0.0128085	0.193218
ENSG00000255737	AGAP2-AS1	100130776	12.9842	2.8186	1.21736	2.31533	0.0205946	0.242936
ENSG00000249856			1.8231	2.81727	2.52331	1.1165	0.264208
ENSG00000274135			0.277008	2.81272	4.25817	0.660546	0.508903
ENSG00000238141	BRWD1-AS1	100874093	1.69042	2.81232	3.50226	0.803002	0.421974
ENSG00000197748	CFAP43	80217	4.05967	2.8098	2.56219	1.09664	0.272798
ENSG00000141540	TTYH2	94015	2.97532	2.80693	2.12942	1.31817	0.187447
ENSG00000203930	LINC00632	286411	0.806311	2.8043	3.40277	0.824122	0.40987
ENSG00000259717	LINC00677	105370683	0.846355	2.80364	4.22297	0.663902	0.506753
ENSG00000268818			0.505623	2.80334	4.23793	0.661489	0.508299
ENSG00000172031	EPHX4	253152	0.514856	2.80334	4.23793	0.661489	0.508299
ENSG00000219992			0.506921	2.80334	4.23793	0.661489	0.508299
ENSG00000270503			0.506921	2.80334	4.23793	0.661489	0.508299
ENSG00000226098			0.568174	2.80334	4.23793	0.661487	0.5083
ENSG00000276436			1.05058	2.80331	4.23793	0.661481	0.508304
ENSG00000272468			2.97619	2.80186	1.91769	1.46106	0.143998
ENSG00000270001			3.031	2.79623	3.04996	0.916807	0.359244
ENSG00000266498			0.954622	2.79387	4.25885	0.656015	0.511815
ENSG00000253598	SLC10A5	347051	4.16972	2.79114	2.22238	1.25592	0.209143
ENSG00000222009	BTBD19	149478	21.8081	2.78714	1.25631	2.21852	0.0265196	0.270904
ENSG00000132821	VSTM2L	128434	0.841495	2.78565	4.22266	0.659691	0.509452
ENSG00000165125	TRPV6	55503	6.08883	2.78192	3.47351	0.800896	0.423192	0.798854
ENSG00000245522	LINC02709	440028	6.43387	2.77738	1.51318	1.83546	0.0664377	0.399656
ENSG00000184371	CSF1	1435	116.521	2.77593	0.708448	3.91833	8.91655e-05	0.0124117
ENSG00000203865	ATP1A1-AS1	84852	6.36193	2.77586	3.36493	0.824939	0.409407	0.790831
ENSG00000269903			1.87559	2.77585	3.88575	0.714365	0.475002
ENSG00000226029	LINC01772	107984921	19.0181	2.76634	1.0608	2.60779	0.00911292	0.163899
ENSG00000182752	PAPPA	5069	47.7	2.75732	1.62983	1.69178	0.0906877	0.456306
ENSG00000239405			0.265905	2.75713	4.26021	0.647182	0.517514
ENSG00000081853	PCDHGA2	56113	0.265905	2.75713	4.26021	0.647182	0.517514
ENSG00000146038	DCDC2	51473	0.265905	2.75713	4.26021	0.647182	0.517514
ENSG00000204538	PSORS1C2	170680	0.265905	2.75713	4.26021	0.647182	0.517514
ENSG00000164627	KIF6	221458	0.265905	2.75713	4.26021	0.647182	0.517514
ENSG00000065609	SNAP91	9892	0.265905	2.75713	4.26021	0.647182	0.517514
ENSG00000240758			0.265905	2.75713	4.26021	0.647182	0.517514
ENSG00000215374	FAM66B	100128890	0.265905	2.75713	4.26021	0.647182	0.517514
ENSG00000251468			0.265905	2.75713	4.26021	0.647182	0.517514
ENSG00000187955	COL14A1	7373	0.265905	2.75713	4.26021	0.647182	0.517514
ENSG00000285658			0.265905	2.75713	4.26021	0.647182	0.517514
ENSG00000151704	KCNJ1	3758	0.265905	2.75713	4.26021	0.647182	0.517514
ENSG00000279065			0.265905	2.75713	4.26021	0.647182	0.517514
ENSG00000133116	KL	9365	0.265905	2.75713	4.26021	0.647182	0.517514
ENSG00000271337			0.265905	2.75713	4.26021	0.647182	0.517514
ENSG00000224356			0.265905	2.75713	4.26021	0.647182	0.517514
ENSG00000279633			0.265905	2.75713	4.26021	0.647182	0.517514
ENSG00000199836			0.265905	2.75713	4.26021	0.647182	0.517514
ENSG00000257591	ZNF625	90589	0.265905	2.75713	4.26021	0.647182	0.517514
ENSG00000179873	NLRP11	204801	0.265905	2.75713	4.26021	0.647182	0.517514
ENSG00000233157			0.265905	2.75713	4.26021	0.647182	0.517514
ENSG00000236047			0.943846	2.75709	4.26021	0.647174	0.517519
ENSG00000214773			1.12023	2.75709	4.26021	0.647173	0.51752
ENSG00000131019	ULBP3	79465	1.39581	2.75709	4.26021	0.647172	0.51752
ENSG00000137133	HINT2	84681	3.01524	2.75708	2.26158	1.2191	0.222807
ENSG00000078804	TP53INP2	58476	35.7549	2.75116	1.10418	2.49158	0.0127175	0.192613
ENSG00000112511	PHF1	5252	0.499203	2.74814	4.23917	0.648272	0.516809
ENSG00000229056			5.60028	2.74259	1.72083	1.59376	0.11099
ENSG00000261008	LINC01572	101927957	6.40129	2.73673	1.84178	1.48592	0.1373	0.533451
ENSG00000274487	NPEPPSP1	440434	4.76088	2.73671	2.16792	1.26236	0.206818
ENSG00000169184	MN1	4330	12.6914	2.73567	1.48069	1.84757	0.0646651	0.395036
ENSG00000155749	FLACC1	130540	6.73849	2.73524	1.75466	1.55885	0.119033	0.505311
ENSG00000005108	THSD7A	221981	35.7695	2.73499	0.71504	3.82495	0.000130798	0.0157026
ENSG00000186765	FSCN2	25794	0.485154	2.73477	4.23948	0.645072	0.51888
ENSG00000260685			0.484383	2.73027	4.23958	0.643994	0.519579
ENSG00000114993	RTKN	6242	87.2059	2.72937	0.744993	3.66361	0.000248684	0.0239303
ENSG00000119917	IFIT3	3437	3151.47	2.72697	0.707271	3.85563	0.000115431	0.0147284
ENSG00000277778	PGM5P2	595135	7.01768	2.72696	1.86825	1.45964	0.14439	0.545801
ENSG00000172867	KRT2	3849	1.96846	2.72393	3.23973	0.840789
ENSG00000276116			28.4606	2.72171	1.21117	2.24718	0.0246288	0.2627
ENSG00000272604			3.29788	2.72068	1.81401	1.49981	0.133663
ENSG00000272417			0.476886	2.71121	4.24003	0.639433	0.522542
ENSG00000273264			0.561782	2.7112	4.24003	0.639431	0.522543
ENSG00000233098	LOC339260	339260	0.533095	2.7112	4.24003	0.639431	0.522543
ENSG00000145107	TM4SF19	116211	41.0314	2.70917	1.18344	2.28924	0.0220652	0.251285
ENSG00000154917	RAB6B	51560	14.6881	2.7017	0.986029	2.73998	0.00614431	0.136276
ENSG00000279794			3.37882	2.70159	2.2796	1.18511	0.235973
ENSG00000197415	VEPH1	79674	11.9134	2.69532	1.35662	1.98679	0.046946	0.34027
ENSG00000161405	IKZF3	22806	2.93617	2.69521	2.19582	1.22742	0.219663
ENSG00000188782	CATSPER4	378807	0.257138	2.69427	4.2626	0.632072	0.52734
ENSG00000230876	LINC00486	285045	0.257138	2.69427	4.2626	0.632072	0.52734
ENSG00000174944	P2RY14	9934	0.257138	2.69427	4.2626	0.632072	0.52734
ENSG00000145248	SLC10A4	201780	0.257138	2.69427	4.2626	0.632072	0.52734
ENSG00000164185	ZNF474	133923	0.257138	2.69427	4.2626	0.632072	0.52734
ENSG00000181109			0.257138	2.69427	4.2626	0.632072	0.52734
ENSG00000251301	LINC02384	100507195	0.257138	2.69427	4.2626	0.632072	0.52734
ENSG00000228444			0.257138	2.69427	4.2626	0.632072	0.52734
ENSG00000277558			0.257138	2.69427	4.2626	0.632072	0.52734
ENSG00000221740	SNORD93	692210	0.334804	2.69427	4.2626	0.632071	0.527341
ENSG00000280376			0.31652	2.69427	4.2626	0.632071	0.527341
ENSG00000278701			0.379643	2.69426	4.2626	0.632069	0.527342
ENSG00000237280			1.10047	2.69423	4.2626	0.632063	0.527346
ENSG00000261379			0.997873	2.69422	4.2626	0.63206	0.527348
ENSG00000091428	RAPGEF4	11069	1.1233	2.69374	3.95595	0.680935	0.495913
ENSG00000231290	APCDD1L-DT	149773	35.5601	2.69338	1.09677	2.45573	0.0140598	0.203162
ENSG00000262484	CCER2	643669	1.11134	2.69333	4.0251	0.669134	0.50341
ENSG00000236409			1.21236	2.69241	3.21944	0.836298	0.402988
ENSG00000235568	NFAM1	150372	2.28443	2.68872	3.24111	0.829569	0.406783
ENSG00000073670	ADAM11	4185	0.78401	2.68686	4.22507	0.635933	0.52482
ENSG00000008517	IL32	9235	212.448	2.68648	1.30772	2.05432	0.039945	0.317853
ENSG00000162620	LRRIQ3	127255	1.2711	2.68614	3.11564	0.862148	0.388606
ENSG00000174808	BTC	685	18.3131	2.68581	1.65565	1.62221	0.104758	0.486109
ENSG00000156509	FBXO43	286151	0.918758	2.68278	4.22312	0.635261	0.525258
ENSG00000178573	MAF	4094	10.9633	2.68217	1.17001	2.29243	0.0218806	0.249964
ENSG00000250413			0.784582	2.68105	4.2247	0.634611	0.525682
ENSG00000234899	SOX9-AS1	400618	3.07434	2.67296	2.25999	1.18273	0.236916
ENSG00000114948	ADAM23	8745	1.67716	2.67061	3.1816	0.839394	0.401249
ENSG00000170458	CD14	929	5.39282	2.67037	2.16135	1.23551	0.216639
ENSG00000279354			3.57275	2.66819	2.50777	1.06397	0.287342
ENSG00000280213	UCKL1-AS1	100113386	26.6985	2.66783	0.925708	2.88193	0.00395242	0.108431
ENSG00000124249	KCNK15	60598	17.0507	2.66478	3.19718	0.833479	0.404575	0.788833
ENSG00000214842	RAD51AP2	729475	0.567325	2.66426	4.26378	0.624859	0.532063
ENSG00000254369	HOXA-AS3	100133311	4.90713	2.66396	1.64097	1.6234	0.104503
ENSG00000233452	STXBP5-AS1	729178	7.1962	2.65104	1.2724	2.08349	0.0372063	0.307613
ENSG00000269388			5.65104	2.64921	1.43965	1.84017	0.0657432
ENSG00000156804	FBXO32	114907	691.35	2.64622	0.602983	4.38854	1.14113e-05	0.00314974
ENSG00000113578	FGF1	2246	7.85864	2.63939	1.68584	1.56562	0.117438	0.503432
ENSG00000234988	LINC01849	105373507	0.245964	2.63375	4.26501	0.617525	0.536888
ENSG00000272777			0.245964	2.63375	4.26501	0.617525	0.536888
ENSG00000275506	H3P25	115482720	0.245964	2.63375	4.26501	0.617525	0.536888
ENSG00000285991	RAET1E	135250	0.245964	2.63375	4.26501	0.617525	0.536888
ENSG00000285212			0.245964	2.63375	4.26501	0.617525	0.536888
ENSG00000235481			0.245964	2.63375	4.26501	0.617525	0.536888
ENSG00000227200			0.245964	2.63375	4.26501	0.617525	0.536888
ENSG00000271369			0.245964	2.63375	4.26501	0.617525	0.536888
ENSG00000274512	TBC1D3	729873	0.245964	2.63375	4.26501	0.617525	0.536888
ENSG00000196415	PRTN3	5657	0.245964	2.63375	4.26501	0.617525	0.536888
ENSG00000268747			0.245964	2.63375	4.26501	0.617525	0.536888
ENSG00000231119	LOC101927377	101927377	0.245964	2.63375	4.26501	0.617525	0.536888
ENSG00000231888			0.305346	2.63374	4.26501	0.617524	0.536889
ENSG00000272732			0.86741	2.63371	4.26501	0.617516	0.536894
ENSG00000272043			0.844248	2.6337	4.26501	0.617513	0.536896
ENSG00000253130			1.49948	2.63323	4.00924	0.65679	0.511316
ENSG00000237133			1.63255	2.6325	3.70506	0.710513	0.477386
ENSG00000197106	SLC6A17	388662	2.17152	2.63185	3.48641	0.754888	0.450316
ENSG00000237505	PKN2-AS1	101927891	1.40598	2.63165	3.42311	0.768789	0.442019
ENSG00000235587			2.25327	2.62992	1.71072	1.53731	0.124216
ENSG00000240583	AQP1	358	1.87276	2.62911	2.98245	0.881527	0.378033
ENSG00000259318			6.76173	2.62516	1.91006	1.37439	0.169321	0.579065
ENSG00000102962	CCL22	6367	30.2698	2.62496	0.812442	3.23095	0.0012338	0.0581431
ENSG00000115604	IL18R1	8809	13.2272	2.6242	1.43681	1.82641	0.0677891	0.403365
ENSG00000152689	RASGRP3	25780	3.66661	2.62254	2.75349	0.952442	0.340873
ENSG00000204959			5.05949	2.62192	2.17177	1.20727	0.227327
ENSG00000125735	TNFSF14	8740	86.4519	2.6205	0.851751	3.07661	0.00209371	0.0775304
ENSG00000261534			9.27927	2.61974	1.13499	2.30816	0.02099	0.245631
ENSG00000279608			1.52467	2.61851	2.94606	0.888818	0.374101
ENSG00000273355			4.472	2.61772	1.61657	1.6193	0.105382
ENSG00000254876	SUGT1P4-STRA6LP	100499484	3.1226	2.61668	1.72674	1.51539	0.129674
ENSG00000224094			8.63413	2.61431	1.25796	2.07821	0.0376902	0.308946
ENSG00000260093			3.5239	2.61393	2.2956	1.13867	0.254842
ENSG00000279281			2.87891	2.61188	2.78842	0.93669	0.348918
ENSG00000236474			0.638564	2.61091	4.24247	0.615422	0.538276
ENSG00000186326	RGS9BP	388531	0.79185	2.6109	4.24247	0.61542	0.538277
ENSG00000145700	ANKRD31	256006	2.05414	2.60433	2.31295	1.12598	0.260175
ENSG00000213152			2.77441	2.60381	3.30916	0.78685	0.43137
ENSG00000145824	CXCL14	9547	4.39193	2.59552	1.73261	1.49804	0.134122
ENSG00000065325	GLP2R	9340	1.96257	2.59469	3.26618	0.794412	0.426955
ENSG00000255114			0.877821	2.59309	2.75879	0.939935	0.347251
ENSG00000276136			0.745721	2.59233	4.22605	0.613416	0.539601
ENSG00000182986	ZNF320	162967	0.745721	2.59233	4.22605	0.613416	0.539601
ENSG00000259362	LOC101929457	101929457	0.871129	2.58989	3.63718	0.712061	0.476427
ENSG00000165072	MAMDC2	256691	13.8005	2.58846	1.51587	1.70758	0.0877151	0.448524
ENSG00000160867	FGFR4	2264	1.3772	2.58825	3.30097	0.784087	0.432989
ENSG00000135919	SERPINE2	5270	64.8883	2.5876	1.31292	1.97088	0.0487381	0.346573
ENSG00000168016	TRANK1	9881	65.526	2.58565	0.761695	3.39459	0.000687304	0.0417566
ENSG00000268536			1.70145	2.58554	2.62051	0.986656	0.323811
ENSG00000253506	NACA2	342538	1.06472	2.58499	2.24525	1.15131	0.249603
ENSG00000143502	SUSD4	55061	8.78195	2.58322	1.41795	1.8218	0.0684859	0.404214
ENSG00000081189	MEF2C	4208	10.9362	2.57468	1.54467	1.66682	0.0955495	0.468397
ENSG00000276272			1.74729	2.57326	3.15851	0.814708	0.415239
ENSG00000205710	C17orf107	100130311	6.90599	2.57248	1.78735	1.43927	0.150073	0.55339
ENSG00000118729	CASQ2	845	0.812949	2.57096	4.21672	0.609706	0.542057
ENSG00000154240	CEP112	201134	2.77443	2.57011	1.75339	1.4658	0.142704
ENSG00000224940	PRRT4	401399	9.83079	2.56746	1.26729	2.02595	0.04277	0.327556
ENSG00000197903	H2BC12	85236	8.30879	2.56638	1.39339	1.84182	0.065502	0.396797
ENSG00000284691			26.2082	2.56448	0.925637	2.77051	0.00559691	0.129399
ENSG00000237135			0.436859	2.56021	4.24376	0.603287	0.546318
ENSG00000141497	ZMYND15	84225	0.662839	2.56019	4.24376	0.603282	0.546321
ENSG00000253305	PCDHGB6	56100	2.06415	2.55635	3.62001	0.706172	0.480081
ENSG00000184361	SPATA32	124783	2.029	2.55453	2.94855	0.866369	0.386288
ENSG00000204839	MROH6	642475	3.42356	2.5524	2.94794	0.865825	0.386586
ENSG00000173991	TCAP	8557	9.15566	2.55194	1.28756	1.98199	0.0474799	0.341465
ENSG00000181016	LSMEM1	286006	4.52978	2.55129	1.96739	1.29679	0.194703
ENSG00000111052	LIN7A	8825	18.4632	2.54887	1.07074	2.38047	0.0172904	0.225331
ENSG00000263823			3.7046	2.54748	2.68407	0.94911	0.342565
ENSG00000271751			3.49259	2.54715	2.33115	1.09266	0.274543
ENSG00000240634			4.31632	2.54514	4.1254	0.616944	0.537272
ENSG00000184845	DRD1	1812	1.05344	2.54416	4.18493	0.607934	0.543231
ENSG00000232295			4.59368	2.54202	1.81718	1.39888	0.161848
ENSG00000079263	SP140	11262	7.93394	2.54067	1.87902	1.35212	0.176336	0.587395
ENSG00000162913	OBSCN-AS1	574407	3.6635	2.53985	1.92014	1.32274	0.185921
ENSG00000224097	LOC401127	401127	0.229344	2.53829	4.26901	0.594586	0.55212
ENSG00000250486	FAM218A	152756	0.229344	2.53829	4.26901	0.594586	0.55212
ENSG00000232934			0.229344	2.53829	4.26901	0.594586	0.55212
ENSG00000188211	NCR3LG1	374383	4.55198	2.53611	2.15626	1.17616	0.23953
ENSG00000140853	NLRC5	84166	157.09	2.53256	1.05477	2.40105	0.016348	0.217839
ENSG00000264278	ZNF236-DT	100131655	5.2059	2.52975	2.54876	0.992544	0.320932
ENSG00000199366			12.3819	2.5289	1.3772	1.83626	0.0663196	0.399542
ENSG00000177191	B3GNT8	374907	1.83528	2.52865	3.22088	0.78508	0.432407
ENSG00000279369			1.78602	2.52825	3.33968	0.757033	0.44903
ENSG00000129167	TPH1	7166	1.56574	2.52811	3.37888	0.748209	0.454334
ENSG00000279591			1.55481	2.52663	3.9879	0.633574	0.526359
ENSG00000183682	BMP8A	353500	0.227235	2.52619	4.26954	0.591678	0.554066
ENSG00000270742			0.227235	2.52619	4.26954	0.591678	0.554066
ENSG00000278060			0.227235	2.52619	4.26954	0.591678	0.554066
ENSG00000163331	DAPL1	92196	0.227235	2.52619	4.26954	0.591678	0.554066
ENSG00000206559	ZCWPW2	152098	0.227235	2.52619	4.26954	0.591678	0.554066
ENSG00000207779	MIR15B	406949	0.227235	2.52619	4.26954	0.591678	0.554066
ENSG00000267260	LOC728485	728485	0.227235	2.52619	4.26954	0.591678	0.554066
ENSG00000158445	KCNB1	3745	0.227235	2.52619	4.26954	0.591678	0.554066
ENSG00000075043	KCNQ2	3785	0.227235	2.52619	4.26954	0.591678	0.554066
ENSG00000240770	C21orf91-OT1	246312	0.227235	2.52619	4.26954	0.591678	0.554066
ENSG00000280231			0.29039	2.52619	4.26954	0.591676	0.554067
ENSG00000261404	LOC101928035	101928035	0.35698	2.52618	4.26954	0.591675	0.554068
ENSG00000205105			0.891238	2.52616	4.26954	0.591669	0.554072
ENSG00000108551	RASD1	51655	1.0661	2.52614	4.18277	0.603939	0.545884
ENSG00000230305			3.19245	2.52366	2.75817	0.914977	0.360204
ENSG00000231028	LINC00271	100131814	1.30606	2.5201	3.93259	0.640824	0.521637
ENSG00000237441	RGL2	5863	0.723132	2.51998	4.22562	0.596358	0.550936
ENSG00000207136			0.427054	2.5194	4.24484	0.593521	0.552833
ENSG00000259172			0.786367	2.51919	4.24485	0.59347	0.552867
ENSG00000178776	C5orf46	389336	3.7909	2.51649	3.06027	0.822311	0.4109
ENSG00000237975	FLG-AS1	339400	1.71356	2.51224	2.94796	0.852197	0.394105
ENSG00000260339	HEXA-AS1	80072	1.75026	2.50821	2.92234	0.858288	0.390733
ENSG00000104951	IL4I1	259307	17.1853	2.50807	1.55189	1.61614	0.106063	0.487967
ENSG00000185482	STAC3	246329	3.26692	2.50737	2.07338	1.20932	0.226541
ENSG00000285517			19.0556	2.50725	1.35528	1.84998	0.0643159	0.394127
ENSG00000160712	IL6R	3570	124.282	2.50468	0.685299	3.65487	0.000257315	0.0242024
ENSG00000267291	LOC105372397	105372397	0.223608	2.50433	4.2705	0.586425	0.55759
ENSG00000205444	KU-MEL-3	497048	0.421397	2.49853	4.24541	0.588527	0.556179
ENSG00000220201	ZGLP1	100125288	16.7383	2.49717	1.07897	2.31439	0.0206464	0.24303
ENSG00000142871	CCN1	3491	486.777	2.49668	0.805194	3.10072	0.00193051	0.0739663
ENSG00000250237			1.71061	2.49566	3.48584	0.715941	0.474028
ENSG00000241352			7.78686	2.4955	1.45608	1.71385	0.0865562	0.446031
ENSG00000189157	FAM47E	100129583	2.15825	2.48852	2.38071	1.04528	0.295893
ENSG00000175356	SCUBE2	57758	0.221034	2.48839	4.27121	0.582595	0.560166
ENSG00000197959	DNM3	26052	6.82868	2.48822	1.75124	1.42084	0.155364	0.559451
ENSG00000143434	SEMA6C	10500	6.01146	2.48425	1.57736	1.57495	0.115269	0.50187
ENSG00000108786	HSD17B1	3292	24.0067	2.48385	1.00445	2.47285	0.0134039	0.197481
ENSG00000135740	SLC9A5	6553	5.46078	2.48238	1.27737	1.94335	0.0519736
ENSG00000258940	LOC100288846	100288846	2.68975	2.48191	2.30781	1.07544	0.282177
ENSG00000238029			0.803953	2.47666	2.51106	0.986302	0.323985
ENSG00000134258	VTCN1	79679	80.3544	2.47659	1.13294	2.18599	0.0288164	0.278785
ENSG00000253873	PCDHGA11	56105	0.766198	2.47497	4.21817	0.58674	0.557378
ENSG00000198203	SULT1C2	6819	1.37813	2.47432	4.15791	0.595088	0.551785
ENSG00000235091			1.01519	2.47372	4.18521	0.591063	0.554478
ENSG00000259684			2.86658	2.4705	2.40502	1.02723	0.304313
ENSG00000226272	ARHGAP26-AS1	100874239	0.687295	2.46848	4.22854	0.583766	0.559377
ENSG00000228526	MIR34AHG	106614088	15.7516	2.46798	0.825989	2.98791	0.00280895	0.0906706
ENSG00000275479			3.86706	2.4661	1.93474	1.27464	0.202436
ENSG00000254166	PCAT2	103164619	3.44297	2.46255	2.00864	1.22598	0.220207
ENSG00000187479	C11orf96	387763	0.859268	2.46243	3.67365	0.670295	0.50267
ENSG00000057704	TMCC3	57458	42.6326	2.46022	0.692079	3.55483	0.000378222	0.0292817
ENSG00000257829			2.8376	2.45541	2.50213	0.981328	0.326431
ENSG00000174640	SLCO2A1	6578	18.116	2.45199	1.1967	2.04895	0.0404667	0.32041
ENSG00000179284	DAND5	199699	2.40555	2.44599	3.05302	0.801169	0.423034
ENSG00000248840			1.38059	2.44004	3.51883	0.693424	0.488043
ENSG00000152154	TMEM178A	130733	1.6889	2.4389	2.94678	0.827649	0.40787
ENSG00000229873	OGFR-AS1	101409261	1.31539	2.43711	4.06219	0.599951	0.548539
ENSG00000277715			6.39548	2.437	1.90163	1.28153	0.200007	0.612011
ENSG00000227232			0.212724	2.43692	4.27356	0.570231	0.568521
ENSG00000233155			0.212724	2.43692	4.27356	0.570231	0.568521
ENSG00000157404	KIT	3815	0.212724	2.43692	4.27356	0.570231	0.568521
ENSG00000163749	CCDC158	339965	0.212724	2.43692	4.27356	0.570231	0.568521
ENSG00000271911			0.212724	2.43692	4.27356	0.570231	0.568521
ENSG00000225907			0.212724	2.43692	4.27356	0.570231	0.568521
ENSG00000004948	CALCR	799	0.212724	2.43692	4.27356	0.570231	0.568521
ENSG00000126233	SLURP1	57152	0.212724	2.43692	4.27356	0.570231	0.568521
ENSG00000215244	LINC02649	399715	0.212724	2.43692	4.27356	0.570231	0.568521
ENSG00000276727			0.212724	2.43692	4.27356	0.570231	0.568521
ENSG00000165899	OTOGL	283310	0.212724	2.43692	4.27356	0.570231	0.568521
ENSG00000280291			0.212724	2.43692	4.27356	0.570231	0.568521
ENSG00000238578	SNORD4A	26773	0.212724	2.43692	4.27356	0.570231	0.568521
ENSG00000198795	ZNF521	25925	0.212724	2.43692	4.27356	0.570231	0.568521
ENSG00000235084			0.269219	2.43691	4.27356	0.57023	0.568522
ENSG00000206731			0.273976	2.43691	4.27356	0.57023	0.568522
ENSG00000224376			0.342468	2.43691	4.27356	0.570228	0.568523
ENSG00000279801			0.44572	2.4369	4.27356	0.570226	0.568524
ENSG00000271227			0.457733	2.4369	4.27356	0.570226	0.568524
ENSG00000078795	PKD2L2	27039	0.478732	2.43689	4.27356	0.570225	0.568525
ENSG00000260830			0.859301	2.43687	4.27356	0.57022	0.568529
ENSG00000179044	EXOC3L1	283849	1.00549	2.43687	4.27356	0.57022	0.568529
ENSG00000278344			1.62309	2.43653	2.87758	0.846727	0.397147
ENSG00000243137	PSG4	5672	29.6004	2.43547	0.870954	2.79633	0.00516871	0.123075
ENSG00000272702			1.91027	2.43431	3.27087	0.744239	0.456732
ENSG00000202538	RNU4-2	26834	1.81651	2.42524	2.55287	0.950004	0.34211
ENSG00000230325			1.56958	2.42516	3.68145	0.658751	0.510056
ENSG00000279602			4.44391	2.42246	2.14633	1.12865	0.259044
ENSG00000278390	LOC101929140	101929140	4.1191	2.42064	1.78414	1.35675	0.17486
ENSG00000251842			0.670964	2.41823	4.22895	0.571827	0.567439
ENSG00000164845			0.670964	2.41823	4.22895	0.571827	0.567439
ENSG00000124224			19.0308	2.4165	0.924207	2.61467	0.00893126	0.162549
ENSG00000148677	ANKRD1	27063	464.785	2.41065	0.887395	2.71655	0.00659659	0.141169
ENSG00000240996			3.13782	2.40993	1.76621	1.36446	0.172424
ENSG00000184515	BEX5	340542	12.8982	2.40931	1.79481	1.34238	0.179473	0.590314
ENSG00000168394	TAP1	6890	5.242	2.40227	2.60031	0.923839	0.35557
ENSG00000120885	CLU	1191	907.39	2.40197	0.569494	4.21772	2.46787e-05	0.00502882
ENSG00000135605	TEC	7006	7.69332	2.40091	1.24194	1.93319	0.0532122	0.362933
ENSG00000173221	GLRX	2745	5.88217	2.40064	1.56513	1.53382	0.125073	0.513076
ENSG00000279443			20.0878	2.39905	1.01098	2.37299	0.0176445	0.227122
ENSG00000177692	DNAJC28	54943	4.19599	2.3975	4.10515	0.584023	0.559205
ENSG00000229167			2.736	2.39049	3.22514	0.741206
ENSG00000244119			1.41815	2.38883	4.21109	0.567271	0.57053
ENSG00000250081			0.741969	2.3888	4.2485	0.56227	0.573932
ENSG00000198542	ITGBL1	9358	25.3238	2.38476	0.640316	3.72435	0.000195819	0.0203727
ENSG00000138623	SEMA7A	8482	608.703	2.38119	0.725032	3.28426	0.0010225	0.0524998
ENSG00000065534	MYLK	4638	253.45	2.38019	0.892921	2.66562	0.0076847	0.151069
ENSG00000273209			2.15422	2.37803	2.72256	0.873455	0.382415
ENSG00000188732	FAM221A	340277	7.44617	2.37675	1.68231	1.41278	0.157719	0.563878
ENSG00000279859			2.48552	2.3691	2.96736	0.798386	0.424646
ENSG00000231705			7.0299	2.36778	2.10996	1.12219	0.261781	0.676458
ENSG00000234155	LINC02535	101928820	4.65258	2.36508	2.02495	1.16797	0.242818
ENSG00000120217	CD274	29126	59.2362	2.35868	0.922935	2.55563	0.0105995	0.175092
ENSG00000272750			5.64022	2.35694	1.80671	1.30455	0.192046
ENSG00000228208	C1orf143	440714	6.39126	2.35332	1.79186	1.31334	0.189067	0.598146
ENSG00000213144			13.7164	2.35026	1.74994	1.34305	0.179255	0.590173
ENSG00000234969			0.955722	2.34942	4.18549	0.561325	0.574576
ENSG00000241975			2.23335	2.34785	1.9934	1.17782	0.23887
ENSG00000283341			1.6179	2.34644	2.51468	0.933096	0.35077
ENSG00000234949	LOC105373958	105373958	10.7118	2.34558	1.40973	1.66385	0.0961428	0.469165
ENSG00000214184	GCC2-AS1	644903	2.84212	2.34383	2.10955	1.11105	0.266546
ENSG00000147912	FBXO10	26267	12.6174	2.34143	1.13232	2.06782	0.0386567	0.313289
ENSG00000123154	WDR83	84292	7.22915	2.34069	1.54311	1.51687	0.129301	0.521224
ENSG00000064886	CHI3L2	1117	2.10773	2.34028	3.39982	0.688355	0.491229
ENSG00000273485			5.461	2.33982	2.09726	1.11566	0.264568
ENSG00000124508	BTN2A2	10385	28.8927	2.33981	1.37505	1.70161	0.0888278	0.451992
ENSG00000267938			2.53436	2.33824	3.24903	0.719674	0.471726
ENSG00000069122	ADGRF5	221395	5.6951	2.33357	1.93299	1.20723	0.227342
ENSG00000053438	NNAT	4826	0.932158	2.32983	4.187	0.556443	0.577908
ENSG00000164972	C9orf24	84688	2.09687	2.32648	2.32462	1.0008	0.316924
ENSG00000260948			2.53298	2.32609	3.48614	0.667239
ENSG00000206625	RNU6-1	26827	0.634685	2.3255	4.23065	0.54968	0.582539
ENSG00000242170			2.59882	2.32408	3.05515	0.760709	0.446831
ENSG00000272667			1.30152	2.31706	2.65686	0.872105	0.383151
ENSG00000253408			4.39668	2.31595	1.99559	1.16054	0.245831
ENSG00000270130			2.77601	2.31415	2.89683	0.798856
ENSG00000205423	CNEP1R1	255919	10.5462	2.31258	0.873635	2.64707	0.00811915	0.155058
ENSG00000260360			1.44346	2.31065	3.19201	0.723888	0.469134
ENSG00000243004			6.6904	2.30653	1.66518	1.38515	0.166007	0.574524
ENSG00000264078			2.08004	2.30394	2.62814	0.876642	0.380681
ENSG00000215184			3.27811	2.30265	2.53715	0.90757	0.364105
ENSG00000169962	TAS1R3	83756	4.22109	2.30068	4.12096	0.558287	0.576649
ENSG00000224409			1.95679	2.2999	3.65945	0.628482	0.529688
ENSG00000173432	SAA1	6288	1322.46	2.29686	0.903583	2.54195	0.0110236	0.178984
ENSG00000103647	CORO2B	10391	0.373873	2.29625	4.2513	0.540128	0.589109
ENSG00000276972			0.510801	2.29623	4.2513	0.540125	0.589111
ENSG00000235262			0.823891	2.29622	4.2513	0.540121	0.589114
ENSG00000230457			9.22609	2.29349	1.7138	1.33825	0.180816	0.591285
ENSG00000146859	TMEM140	55281	17.1563	2.29062	1.07153	2.13771	0.0325399	0.293011
ENSG00000236008	LINC01814	101929567	1.23835	2.28942	4.15964	0.550389	0.582052
ENSG00000082196	C1QTNF3	114899	1.56744	2.28885	3.38155	0.676864	0.498493
ENSG00000159128	IFNGR2	3460	2.17318	2.28823	3.03357	0.754304	0.450667
ENSG00000165702	GFI1B	8328	0.928765	2.28813	4.18567	0.546657	0.584614
ENSG00000235180	LINC00601	101101772	2.59113	2.28764	3.10621	0.736472	0.461443
ENSG00000100918	REC8	9985	92.6617	2.28625	0.747441	3.05877	0.00222249	0.080514
ENSG00000276600	RAB7B	338382	22.4215	2.28503	1.20038	1.90358	0.0569644	0.372915
ENSG00000272936			2.25885	2.28471	2.63874	0.865833	0.386582
ENSG00000158458	NRG2	9542	2.26056	2.28149	2.16741	1.05263	0.29251
ENSG00000244541	LINC01213	101927992	9.64986	2.28111	0.9689	2.35433	0.0185562	0.233061
ENSG00000230042			0.192854	2.27702	4.28141	0.531839	0.594838
ENSG00000154678	PDE1C	5137	0.192854	2.27702	4.28141	0.531839	0.594838
ENSG00000170962	PDGFD	80310	0.192854	2.27702	4.28141	0.531839	0.594838
ENSG00000254590			0.192854	2.27702	4.28141	0.531839	0.594838
ENSG00000251893			0.192854	2.27702	4.28141	0.531839	0.594838
ENSG00000259232			0.192854	2.27702	4.28141	0.531839	0.594838
ENSG00000261229			0.192854	2.27702	4.28141	0.531839	0.594838
ENSG00000187688	TRPV2	51393	0.192854	2.27702	4.28141	0.531839	0.594838
ENSG00000179761	PIPOX	51268	0.192854	2.27702	4.28141	0.531839	0.594838
ENSG00000234465	PINLYP	390940	0.192854	2.27702	4.28141	0.531839	0.594838
ENSG00000278035			0.192854	2.27702	4.28141	0.531839	0.594838
ENSG00000203896	LIME1	54923	0.192854	2.27702	4.28141	0.531839	0.594838
ENSG00000235961	PNMA6A	84968	0.192854	2.27702	4.28141	0.531839	0.594838
ENSG00000267462			0.338311	2.27701	4.28141	0.531836	0.59484
ENSG00000243951			0.311617	2.27701	4.28141	0.531836	0.59484
ENSG00000275476			0.305844	2.27701	4.28141	0.531836	0.59484
ENSG00000242221	PSG2	5670	0.348185	2.277	4.28141	0.531835	0.59484
ENSG00000254328			0.44719	2.277	4.28141	0.531833	0.594841
ENSG00000188833	ENTPD8	377841	0.443148	2.27699	4.28141	0.531832	0.594842
ENSG00000232973	CYP1B1-AS1	285154	0.641456	2.27699	4.28141	0.531832	0.594843
ENSG00000182732	RGS6	9628	0.667908	2.27699	4.28141	0.531831	0.594843
ENSG00000164692	COL1A2	1278	0.703949	2.27699	4.28141	0.531831	0.594843
ENSG00000214810			0.619087	2.27699	4.28141	0.531831	0.594843
ENSG00000265912			1.0367	2.27698	4.28141	0.531829	0.594844
ENSG00000272192			0.9315	2.27698	4.28141	0.531829	0.594845
ENSG00000229473			0.829212	2.27697	4.28141	0.531828	0.594845
ENSG00000270996			0.61658	2.2755	4.23208	0.53768	0.590798
ENSG00000258245			9.90354	2.27526	1.49905	1.5178	0.129064	0.520763
ENSG00000275763			1.25919	2.27501	3.90305	0.58288	0.559974
ENSG00000221883	ARIH2OS	646450	1.1509	2.27473	3.14049	0.724324	0.468867
ENSG00000223855	HRAT92	441307	0.734133	2.27217	4.23214	0.536884	0.591348
ENSG00000274204			3.891	2.27138	2.75989	0.822995	0.410511
ENSG00000234073			1.29683	2.27113	3.38444	0.67105	0.502189
ENSG00000251143	LOC100128494	100128494	1.89068	2.2679	3.08871	0.734256	0.462793
ENSG00000260920			6.42299	2.26488	1.5949	1.42008	0.155585	0.559949
ENSG00000167578	RAB4B	53916	5.7462	2.26478	1.18977	1.90354	0.0569704
ENSG00000135407	AVIL	10677	16.973	2.26309	1.15541	1.9587	0.0501483	0.353082
ENSG00000242860			1.04625	2.25942	3.27764	0.689343	0.490607
ENSG00000204335	SP5	389058	0.253215	2.25744	4.28243	0.52714	0.598096
ENSG00000278949			5.30858	2.25614	2.17061	1.03941	0.298615
ENSG00000238061			1.40766	2.25563	3.88204	0.581043	0.561212
ENSG00000270605			7.45822	2.25508	1.86633	1.2083	0.226932	0.641161
ENSG00000197021	CXorf40B	541578	37.6871	2.2528	0.960726	2.3449	0.0190323	0.235079
ENSG00000085721	RRN3	54700	8.46825	2.2522	1.62218	1.38838	0.165022	0.574055
ENSG00000143248	RGS5	8490	7.76026	2.24949	1.3784	1.63196	0.102688	0.48106
ENSG00000176076	KCNE5	23630	4.0987	2.24886	2.22583	1.01034	0.31233
ENSG00000154493	C10orf90	118611	1.63052	2.24849	3.04887	0.737484	0.460828
ENSG00000156345	CDK20	23552	23.7569	2.24461	0.793196	2.82983	0.00465721	0.117561
ENSG00000255081			2.00761	2.24141	2.72188	0.823477	0.410237
ENSG00000273141			0.905837	2.24076	3.35768	0.667355	0.504545
ENSG00000213199	ASIC3	9311	18.9094	2.2396	1.32236	1.69364	0.0903335	0.456032
ENSG00000228409			8.72841	2.23833	1.33402	1.67789	0.0933689	0.462605
ENSG00000127863	TNFRSF19	55504	0.790017	2.23761	4.28348	0.522381	0.601405
ENSG00000043039	BARX2	8538	30.1937	2.2354	0.886941	2.52035	0.0117238	0.1831
ENSG00000139508	SLC46A3	283537	16.2587	2.23431	0.836812	2.67003	0.0075845	0.150437
ENSG00000109270	LAMTOR3	8649	46.7073	2.23073	0.697793	3.19684	0.00138943	0.061816
ENSG00000254974			0.357623	2.23039	4.25341	0.524378	0.600016
ENSG00000267736			7.81175	2.23023	1.86436	1.19625	0.231601	0.644129
ENSG00000255725			0.722904	2.22893	3.42815	0.650185	0.515573
ENSG00000111012	CYP27B1	1594	39.5397	2.22572	0.815543	2.72912	0.00635027	0.138752
ENSG00000105131	EPHX3	79852	2.99284	2.22346	2.27028	0.979378	0.327393
ENSG00000100024	UPB1	51733	0.626348	2.22325	4.09956	0.542316	0.587601
ENSG00000231549			0.470173	2.22249	4.25366	0.522488	0.601331
ENSG00000273367			0.817922	2.22206	3.75245	0.592162	0.553742
ENSG00000247809	NR2F2-AS1	644192	8.90563	2.22195	1.24483	1.78494	0.0742711	0.418723
ENSG00000235706	DICER1-AS1	400242	7.14871	2.22155	1.26305	1.75889	0.0785968	0.430583
ENSG00000167807			21.9894	2.22026	1.13994	1.9477	0.0514511	0.356789
ENSG00000272902	TBC1D8-AS1	100506286	1.99635	2.21801	2.5646	0.864854	0.387119
ENSG00000253005			0.184473	2.21761	4.28455	0.517583	0.604749
ENSG00000205086	C2orf91	400950	0.184473	2.21761	4.28455	0.517583	0.604749
ENSG00000261829			0.184473	2.21761	4.28455	0.517583	0.604749
ENSG00000168594	ADAM29	11086	0.184473	2.21761	4.28455	0.517583	0.604749
ENSG00000250328	MGC32805	153163	0.184473	2.21761	4.28455	0.517583	0.604749
ENSG00000252615			0.184473	2.21761	4.28455	0.517583	0.604749
ENSG00000236795	CNTNAP2-AS1	101928700	0.184473	2.21761	4.28455	0.517583	0.604749
ENSG00000199200			0.184473	2.21761	4.28455	0.517583	0.604749
ENSG00000215097			0.184473	2.21761	4.28455	0.517583	0.604749
ENSG00000276434			0.184473	2.21761	4.28455	0.517583	0.604749
ENSG00000259707			0.184473	2.21761	4.28455	0.517583	0.604749
ENSG00000279861			0.184473	2.21761	4.28455	0.517583	0.604749
ENSG00000049768	FOXP3	50943	0.184473	2.21761	4.28455	0.517583	0.604749
ENSG00000283236			0.262139	2.2176	4.28455	0.517581	0.60475
ENSG00000282886			0.369895	2.21759	4.28455	0.517578	0.604753
ENSG00000206848			0.501964	2.21758	4.28455	0.517577	0.604753
ENSG00000158008	EXTL1	2134	0.572801	2.21758	4.28455	0.517576	0.604754
ENSG00000261857	MIA	8190	0.703349	2.21758	4.28455	0.517576	0.604754
ENSG00000207561	MIR635	693220	1.66012	2.21756	4.28455	0.517572	0.604757
ENSG00000267439			1.07362	2.21756	4.28455	0.517571	0.604758
ENSG00000196263	ZNF471	57573	6.34268	2.21751	1.27921	1.7335	0.0830061	0.439568
ENSG00000220412			0.839118	2.21742	4.21887	0.525596	0.599169
ENSG00000008516	MMP25	64386	1.50899	2.21732	4.18517	0.529805	0.596247
ENSG00000053524	MCF2L2	23101	1.43216	2.21636	3.83396	0.578087	0.563205
ENSG00000137198	GMPR	2766	1.29568	2.2162	3.77907	0.58644	0.55758
ENSG00000212588	SNORA26	677810	2.72385	2.2159	2.81378	0.787519	0.430978
ENSG00000250220			1.33614	2.21575	3.64835	0.60733	0.543632
ENSG00000181652	ATG9B	285973	90.5361	2.21555	0.730969	3.03098	0.00243762	0.0838901
ENSG00000251411			2.31702	2.21512	3.49496	0.633803	0.526209
ENSG00000170296	GABARAP	11337	5.96053	2.21387	1.79844	1.231	0.218323	0.633925
ENSG00000272137			0.440824	2.21385	4.25395	0.520423	0.602769
ENSG00000164236	ANKRD33B	651746	96.2577	2.21328	0.779312	2.84004	0.00451078	0.115546
ENSG00000113231	PDE8B	8622	3.51449	2.21036	2.42159	0.912772	0.361362
ENSG00000280924	LINC00628	127841	3.38066	2.20894	1.98128	1.1149	0.264891
ENSG00000041515	MYO16	23026	2.08329	2.20801	2.82927	0.780417	0.435146
ENSG00000168071	CCDC88B	283234	55.5128	2.20732	0.744757	2.96382	0.0030385	0.0953498
ENSG00000100055	CYTH4	27128	5.86396	2.20474	2.29867	0.959137	0.33749	0.742445
ENSG00000196335	STK31	56164	7.40422	2.20396	1.5131	1.45658	0.145231	0.546741
ENSG00000250802	ZBED3-AS1	728723	1.33868	2.20027	3.15801	0.696726	0.485974
ENSG00000117069	ST6GALNAC5	81849	4.46377	2.19942	2.05283	1.07141	0.283984
ENSG00000106526	ACTR3C	653857	32.9361	2.19941	0.724603	3.03534	0.00240268	0.0838437
ENSG00000136274	NACAD	23148	16.1111	2.18986	1.76225	1.24265	0.213997	0.627561
ENSG00000075213	SEMA3A	10371	527.416	2.18707	0.774114	2.82526	0.00472425	0.118207
ENSG00000255153	TOLLIP-AS1	255512	3.70612	2.18674	2.31064	0.946379	0.343955
ENSG00000232065	LINC01063	101929769	5.18763	2.18597	1.49143	1.46569	0.142733
ENSG00000089041	P2RX7	5027	4.84159	2.18329	2.05863	1.06055	0.288892
ENSG00000248114			1.66534	2.18302	4.13678	0.52771	0.597701
ENSG00000136167	LCP1	3936	361.973	2.18291	1.24379	1.75505	0.079251	0.431161
ENSG00000178386	ZNF223	7766	10.0026	2.18278	1.11571	1.9564	0.0504186	0.353505
ENSG00000115295	CLIP4	79745	333.03	2.18129	0.494169	4.41405	1.01455e-05	0.00308609
ENSG00000101017	CD40	958	19.7757	2.18036	1.4633	1.49003	0.136216	0.531448
ENSG00000274963			4.52417	2.17669	2.2063	0.986581	0.323848
ENSG00000141338	ABCA8	10351	0.235452	2.17645	4.2868	0.507711	0.611656
ENSG00000200385			0.566291	2.17437	3.02292	0.719296	0.471959
ENSG00000174236	REP15	387849	9.80418	2.17105	1.40628	1.54382	0.122631	0.510335
ENSG00000202255			0.641026	2.16382	4.23387	0.511074	0.609299
ENSG00000115008	IL1A	3552	164.12	2.16293	0.641859	3.36979	0.000752251	0.0441561
ENSG00000234127	TRIM26	7726	1.70664	2.16185	3.23424	0.668426	0.503862
ENSG00000257941			1.88818	2.16	2.6905	0.802823	0.422077
ENSG00000253919			2.55087	2.15958	2.41772	0.893231	0.371733
ENSG00000253958	CLDN23	137075	4.61581	2.15879	1.6955	1.27324	0.202932
ENSG00000138336	TET1	80312	57.6415	2.15593	0.968304	2.2265	0.0259808	0.268142
ENSG00000168916	ZNF608	57507	125.619	2.15547	0.473237	4.55474	5.24514e-06	0.00189127
ENSG00000019582	CD74	972	451.798	2.15245	1.33274	1.61506	0.106298	0.487967
ENSG00000023445	BIRC3	330	1261.39	2.14979	0.646427	3.32565	0.000882127	0.0493906
ENSG00000271452			0.349112	2.14858	4.25615	0.504816	0.613688
ENSG00000234589			0.434294	2.14857	4.25615	0.504814	0.613689
ENSG00000231434			0.682752	2.14809	4.03809	0.531956	0.594756
ENSG00000253683			1.88723	2.14698	2.03159	1.05679	0.290605
ENSG00000279191			11.3291	2.14693	1.1226	1.91247	0.0558164	0.370133
ENSG00000153721	CNKSR3	154043	70.2358	2.14453	0.517457	4.14437	3.40754e-05	0.00631329
ENSG00000257702	LBX2-AS1	151534	11.796	2.14428	1.16555	1.83971	0.0658105	0.397715
ENSG00000241111	PRICKLE2-AS1	100652759	0.768403	2.14336	2.41899	0.886059	0.375586
ENSG00000285906			10.2223	2.14312	1.00693	2.12837	0.0333066	0.296506
ENSG00000178715			0.233656	2.14115	4.28878	0.499244	0.617608
ENSG00000269019			4.94988	2.13622	1.75614	1.21643	0.223821
ENSG00000143570	SLC39A1	27173	1.54946	2.136	2.43193	0.878315	0.379773
ENSG00000059377	TBXAS1	6916	14.8358	2.13459	1.70848	1.24941	0.211516	0.625828
ENSG00000200922			1.30517	2.13292	3.74987	0.5688	0.569492
ENSG00000173261	PLAC8L1	153770	1.16885	2.13026	2.70157	0.788526	0.430389
ENSG00000203546			2.64157	2.12904	2.93683	0.724946	0.468485
ENSG00000078401	EDN1	1906	139.902	2.129	0.679509	3.13315	0.00172943	0.0701504
ENSG00000135063	FAM189A2	9413	2.57791	2.12886	2.4764	0.859661	0.389976
ENSG00000119698	PPP4R4	57718	7.54966	2.12801	1.96222	1.08449	0.278146	0.691979
ENSG00000242951			0.710641	2.12654	3.9938	0.53246	0.594408
ENSG00000125740	FOSB	2354	20.8975	2.12645	1.0696	1.98808	0.0468029	0.339597
ENSG00000232732			0.859466	2.12624	4.20743	0.505353	0.613311
ENSG00000233893	EZR-AS1	101409257	0.336495	2.12621	4.25693	0.499469	0.617449
ENSG00000179071	CCDC89	220388	0.336495	2.12621	4.25693	0.499469	0.617449
ENSG00000218586			0.421677	2.1262	4.25693	0.499468	0.61745
ENSG00000198744			1.47525	2.12587	2.3561	0.90228	0.366908
ENSG00000204584			5.24934	2.12474	2.14158	0.992136	0.321131
ENSG00000205517	RGL3	57139	1.10573	2.12294	4.16288	0.509969	0.610073
ENSG00000261758			1.46582	2.12277	3.42324	0.620105	0.535189
ENSG00000165323	FAT3	120114	2.37965	2.11879	2.95006	0.718219	0.472622
ENSG00000262003	LOC101927727	101927727	2.66684	2.11819	2.73377	0.774825	0.438443
ENSG00000095370	SH2D3C	10044	2.24353	2.11794	2.71374	0.780448	0.435127
ENSG00000139890	REM2	161253	1.88405	2.11749	2.83174	0.747773	0.454597
ENSG00000233854			2.98986	2.11689	2.92377	0.724028	0.469049
ENSG00000136542	GALNT5	11227	1.65022	2.11538	3.8407	0.55078	0.581785
ENSG00000257038	LOC100287837	100287837	2.37024	2.11438	3.44116	0.614438	0.538926
ENSG00000275552			1.28723	2.11297	3.88953	0.543246	0.58696
ENSG00000233080	LINC01399	104310353	1.80366	2.11249	4.08086	0.517658	0.604697
ENSG00000185966	LCE3E	353145	0.170427	2.11212	4.29045	0.492284	0.622519
ENSG00000227210	LOC101928222	101928222	0.170427	2.11212	4.29045	0.492284	0.622519
ENSG00000115155	OTOF	9381	0.170427	2.11212	4.29045	0.492284	0.622519
ENSG00000239627			0.170427	2.11212	4.29045	0.492284	0.622519
ENSG00000230583	GTF2IRD1P1	729156	0.170427	2.11212	4.29045	0.492284	0.622519
ENSG00000207369			0.170427	2.11212	4.29045	0.492284	0.622519
ENSG00000226964			0.170427	2.11212	4.29045	0.492284	0.622519
ENSG00000173239	LIPM	340654	0.170427	2.11212	4.29045	0.492284	0.622519
ENSG00000226091	LINC00937	389634	0.170427	2.11212	4.29045	0.492284	0.622519
ENSG00000234772			0.170427	2.11212	4.29045	0.492284	0.622519
ENSG00000259087			0.170427	2.11212	4.29045	0.492284	0.622519
ENSG00000169783	LINGO1	84894	0.170427	2.11212	4.29045	0.492284	0.622519
ENSG00000275674			0.170427	2.11212	4.29045	0.492284	0.622519
ENSG00000233327	USP32P2	220594	0.170427	2.11212	4.29045	0.492284	0.622519
ENSG00000267637			0.170427	2.11212	4.29045	0.492284	0.622519
ENSG00000232493			0.170427	2.11212	4.29045	0.492284	0.622519
ENSG00000175121	WFDC5	149708	0.170427	2.11212	4.29045	0.492284	0.622519
ENSG00000154646	TMPRSS15	5651	0.170427	2.11212	4.29045	0.492284	0.622519
ENSG00000234230	ZFX-AS1	100873922	0.170427	2.11212	4.29045	0.492284	0.622519
ENSG00000233921			0.170427	2.11212	4.29045	0.492284	0.622519
ENSG00000224215	LOC105376453	105376453	0.233581	2.11211	4.29045	0.492282	0.62252
ENSG00000243314			0.296736	2.1121	4.29045	0.49228	0.622521
ENSG00000253968			0.300171	2.1121	4.29045	0.49228	0.622521
ENSG00000276931			0.416361	2.11209	4.29045	0.492278	0.622523
ENSG00000269982			0.620591	2.11209	4.29045	0.492277	0.622524
ENSG00000244040	IL12A-AS1	101928376	0.692915	2.11208	4.29045	0.492276	0.622524
ENSG00000270361			0.791872	2.11208	4.29045	0.492275	0.622525
ENSG00000217825			1.06115	2.11208	4.29045	0.492274	0.622525
ENSG00000277233			1.13483	2.11208	4.29045	0.492274	0.622526
ENSG00000260630	SNAI3-AS1	197187	3.35352	2.11009	1.93297	1.09163	0.274996
ENSG00000261390	MAFTRR	102467146	0.467111	2.10852	4.25756	0.495242	0.620429
ENSG00000254598	CSNK2A3	283106	4.55644	2.10724	2.02206	1.04213	0.297352
ENSG00000273733			0.972447	2.10241	4.23568	0.496358	0.619642
ENSG00000124593			0.75634	2.10209	2.74327	0.766272	0.443515
ENSG00000207234			0.832461	2.09933	4.09366	0.512824	0.608075
ENSG00000272851			1.80187	2.09849	2.84304	0.738116	0.460444
ENSG00000159915	ZNF233	353355	1.22855	2.09651	4.16169	0.503763	0.614428
ENSG00000122861	PLAU	5328	293.369	2.09563	0.810847	2.5845	0.00975215	0.168824
ENSG00000264343	NOTCH2NLA	388677	2.43478	2.0942	2.74652	0.762491	0.445767
ENSG00000229932			2.04347	2.09323	3.01608	0.694022	0.487669
ENSG00000259196			0.167853	2.09141	4.29165	0.487321	0.626031
ENSG00000073905			0.755725	2.08943	2.74593	0.760918	0.446706
ENSG00000280280			0.166799	2.08345	4.29212	0.485413	0.627383
ENSG00000272807			10.4801	2.08172	1.2082	1.723	0.0848888	0.443322
ENSG00000278341			16.8773	2.08148	1.32727	1.56824	0.116825	0.503432
ENSG00000236519			7.41026	2.07813	1.44774	1.43543	0.151164	0.55339
ENSG00000116678	LEPR	3953	10.7745	2.07673	1.3938	1.48997	0.136232	0.531448
ENSG00000240990	HOXA11-AS	221883	6.74068	2.0744	1.91627	1.08252	0.279021	0.692561
ENSG00000183775	KCTD16	57528	1.51847	2.0726	3.65665	0.566803	0.570848
ENSG00000185201	IFITM2	10581	368.652	2.07195	1.49004	1.39054	0.164366	0.572657
ENSG00000243646	IL10RB	3588	2.34176	2.07119	1.7175	1.20594	0.227842
ENSG00000272692			2.12418	2.0698	2.62739	0.787781	0.430825
ENSG00000255666			1.38219	2.06902	3.03056	0.68272	0.494784
ENSG00000271011			8.70209	2.06684	1.97181	1.04819	0.29455	0.706808
ENSG00000144130	NT5DC4	284958	6.49602	2.066	2.0551	1.0053	0.314751	0.723448
ENSG00000233903			5.55117	2.06472	1.25745	1.64199	0.100592
ENSG00000274421			6.17051	2.06108	1.91282	1.07751	0.281253	0.695039
ENSG00000165807	PPP1R36	145376	2.62696	2.06026	2.47258	0.833241	0.404709
ENSG00000253846	PCDHGA10	56106	9.38321	2.05963	1.56026	1.32006	0.186816	0.596731
ENSG00000196274			0.163171	2.0543	4.29386	0.478427	0.632346
ENSG00000175182	FAM131A	131408	26.2751	2.05335	0.848534	2.41988	0.0155258	0.211467
ENSG00000154016	GRAP	10750	1.50342	2.05246	3.61902	0.567131	0.570625
ENSG00000198205	ZXDA	7789	3.61009	2.05061	2.26057	0.907122	0.364342
ENSG00000108821	COL1A1	1277	98.8289	2.04946	0.632689	3.23928	0.00119831	0.0574719
ENSG00000280543	ASAP1-IT2	100507117	4.13108	2.04198	2.25161	0.906896	0.364462
ENSG00000258768			1.77696	2.03927	2.99391	0.68114	0.495783
ENSG00000274695			2.46253	2.03664	3.03835	0.67031	0.50266
ENSG00000198134			0.317343	2.03582	4.2602	0.477868	0.632744
ENSG00000267919			3.47449	2.0347	2.77947	0.732048
ENSG00000153071	DAB2	1601	76.534	2.03195	0.761039	2.66997	0.00758578	0.150437
ENSG00000224961			0.80661	2.03136	3.43669	0.591079	0.554467
ENSG00000271659			3.75479	2.0304	1.62785	1.24729	0.212291
ENSG00000118292	C1orf54	79630	8.89971	2.02949	1.59796	1.27005	0.204068	0.616351
ENSG00000224837			0.87052	2.02842	3.74069	0.542258	0.58764
ENSG00000122477	LRRC39	127495	1.07984	2.02701	3.92095	0.516969	0.605178
ENSG00000177675	CD163L1	283316	3.91991	2.02634	1.71813	1.17939	0.238244
ENSG00000225447			11.2849	2.02581	1.15961	1.74697	0.0806419	0.434105
ENSG00000243824			1.0187	2.02571	4.10775	0.493143	0.621911
ENSG00000232848			0.159543	2.02464	4.29567	0.471321	0.637411
ENSG00000186118	TEX38	374973	0.159543	2.02464	4.29567	0.471321	0.637411
ENSG00000237433			0.159543	2.02464	4.29567	0.471321	0.637411
ENSG00000260404			0.159543	2.02464	4.29567	0.471321	0.637411
ENSG00000214869			0.159543	2.02464	4.29567	0.471321	0.637411
ENSG00000207547	MIR25	407014	0.159543	2.02464	4.29567	0.471321	0.637411
ENSG00000120555			0.159543	2.02464	4.29567	0.471321	0.637411
ENSG00000227560			0.159543	2.02464	4.29567	0.471321	0.637411
ENSG00000201208			0.159543	2.02464	4.29567	0.471321	0.637411
ENSG00000222726			0.159543	2.02464	4.29567	0.471321	0.637411
ENSG00000235285	SMIM2-IT1	100874377	0.159543	2.02464	4.29567	0.471321	0.637411
ENSG00000139780	METTL21C	196541	0.159543	2.02464	4.29567	0.471321	0.637411
ENSG00000258743	LINC02301	101928599	0.159543	2.02464	4.29567	0.471321	0.637411
ENSG00000258498	DIO3OS	64150	0.159543	2.02464	4.29567	0.471321	0.637411
ENSG00000267402			0.159543	2.02464	4.29567	0.471321	0.637411
ENSG00000239821			0.159543	2.02464	4.29567	0.471321	0.637411
ENSG00000278999			0.159543	2.02464	4.29567	0.471321	0.637411
ENSG00000253144			0.218925	2.02463	4.29567	0.471319	0.637413
ENSG00000241956	LOC102546299	102546299	0.28469	2.02463	4.29567	0.471318	0.637414
ENSG00000258343	LOC105369921	105369921	0.412162	2.02462	4.29567	0.471316	0.637415
ENSG00000265566			0.772066	2.0246	4.29567	0.471313	0.637417
ENSG00000247372			0.780867	2.0246	4.29567	0.471313	0.637417
ENSG00000175161	CADM2	253559	0.847586	2.0246	4.29567	0.471311	0.637418
ENSG00000252755			2.2683	2.01966	3.31816	0.608668	0.542745
ENSG00000137449	CPEB2	132864	38.0393	2.01908	0.713526	2.82971	0.00465897	0.117561
ENSG00000217442	SYCE3	644186	4.16875	2.01853	1.8106	1.11484	0.264919
ENSG00000115594	IL1R1	3554	44.7797	2.01626	0.860513	2.34309	0.0191249	0.235578
ENSG00000119922	IFIT2	3433	792.618	2.01597	0.832609	2.42126	0.0154666	0.210873
ENSG00000149050	ZNF214	7761	0.755242	2.0119	3.86311	0.520799	0.602507
ENSG00000115267	IFIH1	64135	400.198	2.01123	0.739526	2.71963	0.00653557	0.140307
ENSG00000267834			6.0876	2.00999	1.93077	1.04103	0.297862	0.70993
ENSG00000244558			1.68544	2.00993	3.84747	0.522403	0.601389
ENSG00000262621			1.12975	2.00877	4.15733	0.483188	0.628962
ENSG00000281706	LINC01012	100507173	2.83147	2.00613	2.27885	0.880323	0.378685
ENSG00000133106	EPSTI1	94240	330.009	2.00601	0.818241	2.45162	0.0142215	0.204619
ENSG00000162188	GNG3	2785	1.84294	2.00511	4.12772	0.485768	0.627132
ENSG00000142794	NBPF3	84224	37.7363	1.99988	0.67901	2.94529	0.00322648	0.0976652
ENSG00000187801	ZFP69B	65243	7.7291	1.99312	1.27021	1.56912	0.116619	0.50328
ENSG00000273493			1.37439	1.99236	2.7604	0.721764	0.47044
ENSG00000270210			6.50595	1.99232	1.48767	1.33922	0.180498	0.591285
ENSG00000111752	PHC1	1911	38.9673	1.99116	0.806057	2.47025	0.0135019	0.198276
ENSG00000123444	KBTBD4	55709	29.1981	1.99087	0.733806	2.71308	0.00666616	0.142208
ENSG00000198513	ATL1	51062	45.738	1.99075	0.810463	2.45631	0.0140372	0.203162
ENSG00000252980			1.0455	1.98945	4.16296	0.477893	0.632726
ENSG00000275318			1.95105	1.98905	2.8231	0.704563	0.481082
ENSG00000119899	SLC17A5	26503	418.224	1.98903	0.660626	3.01083	0.00260535	0.087204
ENSG00000084453	SLCO1A2	6579	4.23077	1.98736	2.15342	0.922885	0.356067
ENSG00000102048	ASB9	140462	9.76961	1.98233	1.19262	1.66216	0.0964802	0.470061
ENSG00000070540	WIPI1	55062	67.0083	1.97834	0.551781	3.58537	0.000336603	0.0284535
ENSG00000275481			1.8003	1.97781	2.92437	0.676318	0.498839
ENSG00000213145	CRIP1	1396	0.309588	1.97296	4.2626	0.462853	0.64347
ENSG00000101049	SGK2	10110	0.402706	1.97295	4.2626	0.462852	0.643471
ENSG00000243176			2.23053	1.97277	2.9911	0.659546	0.509545
ENSG00000186442	KRT3	3850	13.8314	1.96924	0.894099	2.20249	0.0276309	0.275136
ENSG00000186446	ZNF501	115560	1.28498	1.96846	3.58195	0.54955	0.582628
ENSG00000165929	TC2N	123036	4.88772	1.9678	1.92946	1.01987	0.307789
ENSG00000174792	ODAPH	152816	15.5884	1.96671	1.45554	1.35119	0.176635	0.58784
ENSG00000140807	NKD1	85407	3.89347	1.96618	1.9185	1.02485	0.305433
ENSG00000175564	UCP3	7352	4.08991	1.96612	1.72643	1.13884	0.254771
ENSG00000110944	IL23A	51561	47.5592	1.96501	1.48882	1.31985	0.186887	0.596731
ENSG00000186615	KTN1-AS1	100129075	16.7853	1.9635	1.16133	1.69072	0.0908896	0.456812
ENSG00000261465	LOC102723385	102723385	1.32103	1.9613	3.90161	0.50269	0.615183
ENSG00000196421	C20orf204	284739	2.35178	1.96014	2.27956	0.859879	0.389856
ENSG00000131044	TTLL9	164395	1.47026	1.95892	4.13861	0.473327	0.63598
ENSG00000196188	CTSE	1510	11.2125	1.95678	1.20341	1.62603	0.103943	0.483915
ENSG00000111341	MGP	4256	17.1222	1.95484	1.24333	1.57227	0.115888	0.502662
ENSG00000285106			6.74117	1.95346	1.86676	1.04644	0.295357	0.707504
ENSG00000224822			1.63269	1.95254	2.36424	0.825864	0.408882
ENSG00000250461			1.03235	1.95066	2.95283	0.660607	0.508864
ENSG00000277161	PIGW	284098	1.14548	1.94819	2.87143	0.678474	0.497471
ENSG00000112796	ENPP5	59084	27.2593	1.94815	0.693203	2.81036	0.00494861	0.119471
ENSG00000165434	PGM2L1	283209	661.948	1.94775	0.39963	4.87388	1.09427e-06	0.000548146
ENSG00000247774	PCED1B-AS1	100233209	1.00123	1.94663	4.16495	0.467385	0.640225
ENSG00000239282	CASTOR1	652968	19.7897	1.94618	0.87862	2.21505	0.0267568	0.271772
ENSG00000184500	PROS1	5627	9.36252	1.94537	1.72741	1.12618	0.260088	0.675051
ENSG00000184988	TMEM106A	113277	57.6382	1.94165	0.974671	1.99211	0.0463594	0.338716
ENSG00000154930	ACSS1	84532	67.1383	1.93274	0.656335	2.94474	0.00323221	0.0976652
ENSG00000170959	DCDC1	341019	1.01219	1.93165	4.16368	0.463929	0.642699
ENSG00000280149			3.316	1.9267	1.56822	1.22859	0.219227
ENSG00000250303	LINC02762	283140	4.4842	1.92524	1.97063	0.976968	0.328585
ENSG00000224975	INE1	8552	0.988229	1.92436	3.9117	0.491949	0.622756
ENSG00000275645			8.45868	1.92282	1.44313	1.33239	0.182731	0.593097
ENSG00000144648	ACKR2	1238	16.1992	1.91835	1.08967	1.76049	0.078324	0.430009
ENSG00000171877	FRMD5	84978	39.7292	1.91596	0.596271	3.21324	0.00131248	0.0605846
ENSG00000154263	ABCA10	10349	12.1515	1.91563	1.43729	1.3328	0.182597	0.592946
ENSG00000169621	APLF	200558	9.0431	1.91563	1.3147	1.45708	0.145093	0.546624
ENSG00000271857			2.04145	1.9142	1.70956	1.1197	0.262841
ENSG00000204619	PPP1R11	6992	4.69024	1.91376	1.45625	1.31417	0.18879
ENSG00000187621			2.19767	1.91332	3.06899	0.623436	0.532998
ENSG00000279162			0.659052	1.91241	4.26501	0.448394	0.653869
ENSG00000137628	DDX60	55601	388.802	1.91231	0.504785	3.78837	0.000151638	0.0169496
ENSG00000108771	DHX58	79132	75.819	1.9105	0.654972	2.91692	0.00353503	0.102599
ENSG00000254461			0.499966	1.91002	4.24021	0.450453	0.652384
ENSG00000233868			0.556461	1.91001	4.24021	0.450452	0.652385
ENSG00000168685	IL7R	3575	1037.79	1.90829	1.15356	1.65426	0.0980753	0.47285
ENSG00000174130	TLR6	10333	57.3026	1.9069	0.633629	3.00949	0.00261687	0.087204
ENSG00000266473			1.2206	1.90602	4.14891	0.459403	0.645944
ENSG00000130513	GDF15	9518	57.0544	1.90538	0.801935	2.37598	0.0175025	0.226962
ENSG00000280107			0.917882	1.89925	3.23199	0.587642	0.556772
ENSG00000271784			4.39096	1.89887	2.39825	0.791774	0.428493
ENSG00000120738	EGR1	1958	297.805	1.89786	1.22246	1.55249	0.120544	0.507223
ENSG00000226067			26.6883	1.89754	0.874985	2.16865	0.0301092	0.284575
ENSG00000149380	P4HA3	283208	0.797713	1.89722	4.24054	0.447402	0.654585
ENSG00000279665			0.742342	1.89495	4.19162	0.452081	0.651211
ENSG00000176386	CDC26	246184	9.26441	1.89489	1.06869	1.77309	0.0762132	0.424212
ENSG00000223861			24.7635	1.89448	0.851346	2.22528	0.0260627	0.268673
ENSG00000188124	OR2AG2	338755	2.55957	1.89293	2.33642	0.810183	0.417835
ENSG00000004059	ARF5	381	2.22953	1.89262	1.91145	0.990148	0.322102
ENSG00000266680			7.01002	1.89238	1.39784	1.35379	0.175803	0.586681
ENSG00000224331			6.05831	1.89021	2.27491	0.830896	0.406032	0.789929
ENSG00000283646	LINC02009	105377068	2.12274	1.89015	3.61224	0.523264	0.600791
ENSG00000282100			5.28846	1.88843	1.6111	1.17214	0.24114
ENSG00000104856	RELB	5971	201.655	1.88781	0.57362	3.29105	0.000998146	0.0516452
ENSG00000158373	H2BC5	3017	118.46	1.88751	0.59629	3.16543	0.00154856	0.065492
ENSG00000172986	GXYLT2	727936	13.9278	1.88655	1.20979	1.55939	0.118903	0.505101
ENSG00000178750	STX19	415117	19.5067	1.8864	1.41284	1.33518	0.181817	0.592381
ENSG00000213398	LCAT	3931	19.072	1.88556	0.800407	2.35575	0.0184856	0.232706
ENSG00000249816	LINC00964	157381	7.47389	1.88475	1.26112	1.4945	0.135045	0.529263
ENSG00000279329			5.04652	1.88446	1.79911	1.04744	0.294898
ENSG00000188234	AGAP4	119016	8.71809	1.88305	1.32033	1.4262	0.153809	0.557105
ENSG00000256448			8.0647	1.88288	1.59666	1.17926	0.238295	0.651628
ENSG00000242861			27.2207	1.88167	0.721694	2.60729	0.00912619	0.16392
ENSG00000235043			1.77318	1.87774	2.67513	0.701925	0.482726
ENSG00000146453	PNLDC1	154197	0.93545	1.87555	4.22973	0.44342	0.657462
ENSG00000010030	ETV7	51513	22.5399	1.87456	1.02542	1.82809	0.0675359	0.402389
ENSG00000128595	CALU	813	1666.65	1.87395	0.220809	8.48674	2.12508e-17	1.43709e-13
ENSG00000226976			1.90388	1.86933	1.77712	1.05189	0.29285
ENSG00000272669			50.9008	1.86918	0.753997	2.47904	0.0131738	0.196445
ENSG00000269741			1.82658	1.8674	3.13067	0.596486	0.55085
ENSG00000279977			6.66573	1.86639	1.5248	1.22403	0.220943	0.636593
ENSG00000238741	SCARNA7	677767	5.99977	1.8635	1.55458	1.19872	0.230637	0.643565
ENSG00000235748			5.84695	1.86112	2.06639	0.900666	0.367766	0.764713
ENSG00000279519			49.6377	1.86006	0.792598	2.34679	0.0189359	0.234657
ENSG00000197279	ZNF165	7718	29.7535	1.85998	0.728658	2.55261	0.0106921	0.175711
ENSG00000273335			6.7385	1.85856	3.40994	0.545041	0.585725	0.881881
ENSG00000258647			2.66562	1.85522	2.62806	0.70593	0.480232
ENSG00000250966			0.779108	1.85344	2.42304	0.764923	0.444318
ENSG00000243175			4.15751	1.8528	2.31167	0.8015	0.422842
ENSG00000175886			0.660179	1.85136	3.16316	0.585289	0.558354
ENSG00000160117	ANKLE1	126549	6.55938	1.85126	1.5818	1.17035	0.241862	0.65422
ENSG00000101695	RNF125	54941	5.29371	1.85056	1.91893	0.964372	0.334859
ENSG00000181135	ZNF707	286075	0.72544	1.85051	4.1924	0.441397	0.658926
ENSG00000261838			1.02331	1.85041	4.07652	0.453918	0.649888
ENSG00000185015	CA13	377677	5.49527	1.84907	1.82901	1.01096	0.312034
ENSG00000276533			3.48722	1.8483	2.08106	0.888155	0.374457
ENSG00000198618			8.15753	1.84582	1.31038	1.40861	0.15895	0.565679
ENSG00000152284	TCF7L1	83439	207.491	1.84541	0.3916	4.71247	2.44728e-06	0.00100302
ENSG00000176222	ZNF404	342908	3.6587	1.84453	1.47908	1.24708	0.212369
ENSG00000248740			3.80318	1.84338	1.59352	1.1568	0.247355
ENSG00000153814	JAZF1	221895	10.5513	1.8417	1.28419	1.43413	0.151534	0.553622
ENSG00000261098			12.4078	1.84168	1.05927	1.73863	0.0820996	0.437854
ENSG00000169429	CXCL8	3576	49.008	1.84077	0.817747	2.25103	0.0243838	0.261465
ENSG00000214455			3.56169	1.83881	2.60464	0.705975	0.480203
ENSG00000220323			40.9918	1.83482	0.688508	2.66492	0.00770068	0.151163
ENSG00000196381	ZNF781	163115	0.935867	1.83437	4.16695	0.440219	0.659779
ENSG00000101307	SIRPB1	10326	3.84978	1.82666	2.27042	0.804545	0.421083
ENSG00000213213	CCDC183	84960	3.26386	1.82554	2.75597	0.662395	0.507718
ENSG00000215014			5.30707	1.82463	2.28476	0.798608	0.424518
ENSG00000165507	DEPP1	11067	22.1465	1.82443	1.21348	1.50346	0.132719	0.52552
ENSG00000171124	FUT3	2525	107.469	1.82103	0.583794	3.11931	0.00181278	0.0714058
ENSG00000148935	GAS2	2620	2.7764	1.81368	1.67869	1.08041	0.279958
ENSG00000135253	KCP	375616	39.827	1.81208	1.11792	1.62094	0.105031	0.486487
ENSG00000025039	RRAGD	58528	3.03006	1.81208	2.08181	0.870433	0.384064
ENSG00000121316	PLBD1	79887	2.26038	1.80952	2.61399	0.692244	0.488784
ENSG00000260011			3.23508	1.80824	2.18443	0.827785	0.407792
ENSG00000138356	AOX1	316	7.57131	1.80808	1.76803	1.02265	0.306472	0.717872
ENSG00000167925	GHDC	84514	18.5453	1.80787	1.02997	1.75527	0.0792135	0.431161
ENSG00000238098	ABCA17P	650655	2.02644	1.80567	2.76269	0.653593	0.513374
ENSG00000213269			1.45532	1.805	4.16783	0.433079	0.664957
ENSG00000223373			0.278673	1.80488	4.26954	0.422734	0.67249
ENSG00000285618			0.278673	1.80488	4.26954	0.422734	0.67249
ENSG00000278492			0.524695	1.80486	4.26954	0.422728	0.672493
ENSG00000239617			1.13373	1.79773	4.15498	0.432669	0.665255
ENSG00000215105			24.3773	1.79597	0.597889	3.00386	0.00266582	0.0882154
ENSG00000265263			2.50331	1.79401	2.23797	0.801624	0.422771
ENSG00000181773	GPR3	2827	1.43382	1.79333	2.92797	0.612484	0.540217
ENSG00000198788	MUC2	4583	1.29174	1.79225	4.14868	0.432003	0.665739
ENSG00000090674	MCOLN1	57192	21.8843	1.78895	0.943393	1.89629	0.0579211	0.375903
ENSG00000256658			1.94955	1.78887	2.76327	0.647374	0.51739
ENSG00000166532	RIMKLB	57494	10.0113	1.78882	1.15203	1.55275	0.120482	0.507223
ENSG00000197779	ZNF81	347344	11.1969	1.78812	1.23408	1.44895	0.147352	0.549618
ENSG00000204758	LOC100268168	100268168	5.10401	1.78551	1.62536	1.09854	0.27197
ENSG00000276170	LOC101929494	101929494	7.50806	1.78546	1.62313	1.10001	0.271327	0.686398
ENSG00000255262			0.469415	1.78299	4.2705	0.417514	0.676303
ENSG00000100154	TTC28	23331	0.915398	1.78292	3.97157	0.44892	0.653489
ENSG00000162999	DUSP19	142679	8.08313	1.78237	1.44892	1.23014	0.218645	0.634452
ENSG00000177688	SUMO4	387082	3.78586	1.78185	1.77001	1.00669	0.314084
ENSG00000102057	KCND1	3750	1.83579	1.77986	3.24972	0.547698	0.583899
ENSG00000144214	LYG1	129530	3.82518	1.779	1.93223	0.920698	0.357208
ENSG00000161265	U2AF1L4	199746	8.12985	1.77733	1.1804	1.5057	0.132144	0.52432
ENSG00000162415	ZSWIM5	57643	0.596098	1.77532	4.23218	0.419483	0.674863
ENSG00000226386	PARD3-AS1	100505601	1.67584	1.77472	2.30763	0.769066	0.441854
ENSG00000147421	HMBOX1	79618	55.1272	1.77427	0.61637	2.87858	0.00399476	0.108711
ENSG00000168952	STXBP6	29091	4.82392	1.77368	1.77198	1.00096	0.316846
ENSG00000281406			63.4029	1.77176	0.97337	1.82023	0.0687238	0.404654
ENSG00000136193	SCRN1	9805	386.702	1.76563	0.388346	4.54654	5.45358e-06	0.00189127
ENSG00000183486	MX2	4600	234.672	1.76154	1.07686	1.63581	0.101879	0.479776
ENSG00000226721			3.78423	1.76056	1.81524	0.969875	0.332109
ENSG00000261204			3.4308	1.76054	3.30289	0.53303	0.594013
ENSG00000213885			5.76361	1.75937	1.81406	0.96985	0.332121	0.737592
ENSG00000259562			34.655	1.75854	0.856938	2.05212	0.040158	0.318555
ENSG00000274510			1.51679	1.75839	3.38838	0.518948	0.603797
ENSG00000151117	TMEM86A	144110	23.6475	1.7558	0.938815	1.87023	0.0614523	0.38784
ENSG00000163126	ANKRD23	200539	4.40542	1.75435	1.98921	0.881935	0.377812
ENSG00000233369	GTF2IP4	100093631	7.73514	1.75363	1.5287	1.14714	0.251325	0.665982
ENSG00000135439	AGAP2	116986	3.63045	1.75147	1.73078	1.01195	0.311562
ENSG00000259682			2.4982	1.74947	2.81354	0.621804	0.534071
ENSG00000248858	FLJ46284	441369	5.1336	1.74584	1.8856	0.925877	0.35451
ENSG00000067715	SYT1	6857	70.9622	1.7444	1.25007	1.39544	0.162884	0.570758
ENSG00000212420			1.38354	1.74092	2.87858	0.604784	0.545323
ENSG00000133134	BEX2	84707	20.2961	1.73931	0.828051	2.10049	0.035686	0.305357
ENSG00000285051	SLC7A14-AS1	101928583	2.7497	1.73709	2.00856	0.864846	0.387123
ENSG00000277879			3.47571	1.73636	1.63267	1.06351	0.28755
ENSG00000188672	RHCE	6006	2.68999	1.73593	2.42676	0.71533	0.474405
ENSG00000196337	CGB7	94027	0.971611	1.73353	3.06163	0.566213	0.571249
ENSG00000205959			0.886314	1.73296	4.16842	0.415735	0.677604
ENSG00000092295	TGM1	7051	40.1057	1.73206	1.4137	1.2252	0.2205	0.635837
ENSG00000267042			2.38857	1.73077	2.92744	0.591223	0.554371
ENSG00000156042	CFAP70	118491	2.49981	1.73053	3.13241	0.552461	0.580633
ENSG00000036672	USP2	9099	14.8798	1.73029	1.47973	1.16933	0.242272	0.654483
ENSG00000258441	LINC00641	283624	37.0859	1.72999	0.679927	2.54438	0.0109472	0.178534
ENSG00000170634	ACYP2	98	54.7431	1.72594	0.690222	2.50055	0.0124	0.189289
ENSG00000137745	MMP13	4322	128.948	1.7258	0.695688	2.4807	0.0131124	0.196191
ENSG00000280181			1.64318	1.72515	3.695	0.466888	0.64058
ENSG00000197822	OCLN	100506658	36.4832	1.72288	0.771021	2.23455	0.025447	0.266736
ENSG00000128283	CDC42EP1	11135	177.112	1.72279	0.62134	2.7727	0.0055593	0.128749
ENSG00000278997			1.40947	1.72271	3.56728	0.482919	0.629153
ENSG00000280047			3.7215	1.72189	2.42049	0.711378	0.47685
ENSG00000276698			5.51084	1.72144	1.94239	0.886245	0.375485
ENSG00000160870	CYP3A7	1551	1.62372	1.72135	2.53889	0.677991	0.497777
ENSG00000107201	DDX58	23586	308.393	1.72042	0.519327	3.3128	0.000923678	0.0502673
ENSG00000255243			0.881009	1.71925	4.16862	0.412427	0.680026
ENSG00000210176			0.456065	1.71685	4.24396	0.404538	0.685817
ENSG00000259818			1.40175	1.71598	3.29904	0.520146	0.602962
ENSG00000262089			0.877268	1.71585	4.21109	0.40746	0.68367
ENSG00000272646			0.273109	1.71561	4.27356	0.401446	0.688092
ENSG00000239857	GET4	51608	0.350775	1.7156	4.27356	0.401445	0.688093
ENSG00000201863			0.421447	1.71559	4.27356	0.401443	0.688094
ENSG00000079435	LIPE	3991	24.0332	1.71484	0.794429	2.15858	0.0308828	0.287661
ENSG00000131471	AOC3	8639	1.32264	1.71368	3.54432	0.483501	0.62874
ENSG00000222588			8.66642	1.71125	1.17825	1.45237	0.1464	0.548949
ENSG00000269918			3.89898	1.70922	1.65971	1.02983	0.30309
ENSG00000247627			2.26585	1.70795	1.6315	1.04686	0.295164
ENSG00000284773			5.48401	1.70697	2.05438	0.830893	0.406034
ENSG00000205890	LOC100128770	100128770	2.30997	1.70583	3.17118	0.537917	0.590634
ENSG00000265478			3.38782	1.70538	1.85359	0.920042	0.357551
ENSG00000197191	CYSRT1	375791	148.463	1.70387	1.05433	1.61608	0.106077	0.487967
ENSG00000229336			1.31666	1.70352	2.03396	0.83754	0.402289
ENSG00000256673			6.35281	1.6999	1.32781	1.28023	0.200464	0.612011
ENSG00000268061	NAPA-AS1	100505681	7.65046	1.69927	1.45555	1.16744	0.243031	0.654729
ENSG00000256146			3.03515	1.69835	2.5069	0.67747	0.498108
ENSG00000200913	SNORD46	94161	1.77977	1.69813	3.32068	0.51138	0.609085
ENSG00000146707	POMZP3	22932	15.5828	1.69809	1.23899	1.37055	0.170516	0.579473
ENSG00000122786	CALD1	800	1277.58	1.69722	0.444751	3.81611	0.000135569	0.0158067
ENSG00000180611	MB21D2	151963	171.825	1.69626	0.556935	3.04571	0.00232132	0.0830577
ENSG00000124143	ARHGAP40	343578	92.2479	1.6956	0.667486	2.54027	0.0110766	0.179099
ENSG00000154451	GBP5	115362	33.6284	1.69172	1.34944	1.25364	0.209971	0.623994
ENSG00000158022	TRIM63	84676	2.60138	1.69032	3.00886	0.561782	0.574264
ENSG00000236947			1.55895	1.68978	3.2868	0.514112	0.607173
ENSG00000225431	LINC01671	101928233	4.65765	1.68887	1.74704	0.966707	0.33369
ENSG00000270277			0.676153	1.6879	4.24625	0.397504	0.690996
ENSG00000213801	ZNF321P	399669	42.4714	1.68273	0.76585	2.1972	0.0280059	0.275276
ENSG00000068971	PPP2R5B	5526	18.9982	1.68259	0.912475	1.84398	0.0651857	0.396
ENSG00000140961	OSGIN1	29948	61.1586	1.68233	0.669364	2.51332	0.01196	0.184657
ENSG00000278765			2.95388	1.68145	2.5058	0.671025	0.502204
ENSG00000265967			4.76088	1.67877	1.99416	0.841843	0.399876
ENSG00000250256			4.29467	1.67816	2.33913	0.71743	0.473109
ENSG00000148908	RGS10	6001	255.182	1.67406	0.427265	3.91808	8.92578e-05	0.0124117
ENSG00000160183	TMPRSS3	64699	3.9294	1.6737	2.04379	0.818921	0.412831
ENSG00000158301	GPRASP2	114928	7.41822	1.67159	1.06332	1.57205	0.115939	0.502662
ENSG00000153898	MCOLN2	255231	3.63588	1.67097	2.11117	0.791488	0.428659
ENSG00000104774	MAN2B1	4125	9.82832	1.66782	1.16223	1.43502	0.151282	0.55339
ENSG00000157150	TIMP4	7079	26.4253	1.66667	0.840938	1.98191	0.0474889	0.341465
ENSG00000125657	TNFSF9	8744	161.316	1.66558	0.613077	2.71676	0.00659242	0.141169
ENSG00000145536	ADAMTS16	170690	8.78119	1.66381	1.78221	0.933565	0.350528	0.752603
ENSG00000267221	C17orf113	110806298	9.78794	1.66196	1.00593	1.65216	0.0985011	0.473227
ENSG00000148824	MTG1	92170	12.8463	1.66195	0.819042	2.02914	0.0424436	0.326491
ENSG00000135596	MICAL1	64780	26.6216	1.6601	0.746697	2.22325	0.0261986	0.268844
ENSG00000238164			0.128569	1.65998	4.32023	0.384235	0.700804
ENSG00000236180			0.128569	1.65998	4.32023	0.384235	0.700804
ENSG00000159516	SPRR2G	6706	0.128569	1.65998	4.32023	0.384235	0.700804
ENSG00000138100	TRIM54	57159	0.128569	1.65998	4.32023	0.384235	0.700804
ENSG00000279267			0.128569	1.65998	4.32023	0.384235	0.700804
ENSG00000214552			0.128569	1.65998	4.32023	0.384235	0.700804
ENSG00000243005			0.128569	1.65998	4.32023	0.384235	0.700804
ENSG00000251308			0.128569	1.65998	4.32023	0.384235	0.700804
ENSG00000272324			0.128569	1.65998	4.32023	0.384235	0.700804
ENSG00000272265			0.128569	1.65998	4.32023	0.384235	0.700804
ENSG00000233287			0.128569	1.65998	4.32023	0.384235	0.700804
ENSG00000280064			0.128569	1.65998	4.32023	0.384235	0.700804
ENSG00000280997	CCAT2	101805488	0.128569	1.65998	4.32023	0.384235	0.700804
ENSG00000237372	UNQ6494	100129066	0.128569	1.65998	4.32023	0.384235	0.700804
ENSG00000238406			0.128569	1.65998	4.32023	0.384235	0.700804
ENSG00000224725			0.128569	1.65998	4.32023	0.384235	0.700804
ENSG00000255303			0.128569	1.65998	4.32023	0.384235	0.700804
ENSG00000255384			0.128569	1.65998	4.32023	0.384235	0.700804
ENSG00000255750			0.128569	1.65998	4.32023	0.384235	0.700804
ENSG00000258136	LOC101929162	101929162	0.128569	1.65998	4.32023	0.384235	0.700804
[truncated: 56,723 more rows]

## Sheet: SCaBER_siFOXA1_vs_siCt
TableS6_DEG_SCaBER_siFOXA1_vs_siCt
ensembl_id	symbol	entrezID	baseMean	log2FoldChange	lfcSE	stat	pvalue	padj
ENSG00000189403	HMGB1	3146	3124.22	-1.01957	0.158231	-6.44357	1.16694e-10	2.28487e-06
ENSG00000170006	TMEM154	201799	125.733	2.15034	0.350609	6.13315	8.61544e-10	5.62301e-06
ENSG00000124762	CDKN1A	1026	695.015	1.72106	0.279809	6.15084	7.70759e-10	5.62301e-06
ENSG00000128595	CALU	813	1666.65	1.32597	0.220787	6.00565	1.90564e-09	9.32812e-06
ENSG00000090621	PABPC4	8761	1994.84	-1.36893	0.233172	-5.87092	4.33394e-09	1.69717e-05
ENSG00000175265	GOLGA8A	23015	267.382	4.10629	0.718559	5.71462	1.09951e-08	3.58808e-05
ENSG00000164032	H2AZ1	3015	2427.03	-0.773338	0.149492	-5.17311	2.30233e-07	0.000643996
ENSG00000004399	PLXND1	23129	74.2121	-4.3285	0.874285	-4.9509	7.387e-07	0.00180797
ENSG00000088280	ASAP3	55616	50.1997	-4.07818	0.835817	-4.87927	1.06481e-06	0.0020849
ENSG00000197818	SLC9A8	23315	134.687	1.3537	0.277288	4.88191	1.05065e-06	0.0020849
ENSG00000102547	CAB39L	81617	137.128	3.10273	0.638507	4.85935	1.17773e-06	0.00209636
ENSG00000075785	RAB7A	7879	2109.05	0.917035	0.194291	4.71991	2.35947e-06	0.00384986
ENSG00000272405			72.8365	5.34857	1.18365	4.51869	6.2223e-06	0.00937174
ENSG00000198715	GLMP	112770	129.339	1.2401	0.27625	4.48904	7.15463e-06	0.0100063
ENSG00000142765	SYTL1	84958	240.889	0.951205	0.212631	4.47351	7.69473e-06	0.0100442
ENSG00000183077	AFMID	125061	103.439	-1.55497	0.350727	-4.43355	9.26935e-06	0.0113434
ENSG00000163347	CLDN1	9076	855.756	1.51047	0.34278	4.40653	1.05042e-05	0.0114262
ENSG00000103490	PYCARD	29108	118.694	-1.356	0.307481	-4.41002	1.03362e-05	0.0114262
ENSG00000162892	IL24	11009	49.2157	2.98671	0.681979	4.37947	1.18967e-05	0.0116468
ENSG00000068120	COASY	80347	486.682	0.752974	0.17176	4.38386	1.16593e-05	0.0116468
ENSG00000103528	SYT17	51760	33.4055	-5.66218	1.29659	-4.36696	1.25986e-05	0.0117467
ENSG00000153310	FAM49B	51571	691.384	0.903779	0.20852	4.33425	1.46259e-05	0.013017
ENSG00000142910	TINAGL1	64129	5853.23	0.884563	0.207683	4.25919	2.05169e-05	0.0167383
ENSG00000181392	SYNE4	163183	53.0702	4.80612	1.12643	4.26669	1.98391e-05	0.0167383
ENSG00000115548	KDM3A	55818	278.479	1.15536	0.279752	4.12996	3.62832e-05	0.028417
ENSG00000261061			149.679	-1.47136	0.358518	-4.104	4.06062e-05	0.0305796
ENSG00000073737	DHRS9	10170	392.558	-1.99341	0.498353	-3.99999	6.33445e-05	0.0397876
ENSG00000204228	HSD17B8	7923	12.2534	-6.86178	1.70232	-4.03085	5.5576e-05	0.0397876
ENSG00000080608	PUM3	9933	1030.05	-0.595709	0.148917	-4.00029	6.32658e-05	0.0397876
ENSG00000126878	AIF1L	83543	25.232	-3.51728	0.880688	-3.99379	6.50258e-05	0.0397876
ENSG00000108219	TSPAN14	81619	726.811	0.784197	0.196166	3.99762	6.39834e-05	0.0397876
ENSG00000256683	ZNF350	59348	41.8925	-4.92504	1.23316	-3.99385	6.501e-05	0.0397876
ENSG00000124785	NRN1	51299	11.3623	5.60965	1.42285	3.94253	8.06251e-05	0.0478376
ENSG00000116273	PHF13	148479	168.456	-1.07633	0.274602	-3.91959	8.86987e-05	0.049753
ENSG00000157637	SLC38A10	124565	490.455	0.81788	0.208699	3.91895	8.89353e-05	0.049753
ENSG00000130766	SESN2	83667	346.644	1.18437	0.302823	3.91111	9.18734e-05	0.0499689
ENSG00000146859	TMEM140	55281	17.1563	4.16817	1.07291	3.88491	0.000102368	0.0541719
ENSG00000073756	PTGS2	5743	98.7697	1.93943	0.503361	3.85297	0.000116696	0.0601291
ENSG00000196782	MAML3	55534	28.9409	-5.35315	1.42031	-3.76901	0.000163895	0.0802265
ENSG00000158985	CDC42SE2	56990	286.244	-0.679094	0.179883	-3.77519	0.000159885	0.0802265
ENSG00000159788	RGS12	6002	240.802	1.46139	0.391314	3.73456	0.000188046	0.0842667
ENSG00000065357	DGKA	1606	387.23	0.938494	0.251721	3.72831	0.00019277	0.0842667
ENSG00000138600	SPPL2A	84888	476.813	0.90689	0.243321	3.72714	0.000193667	0.0842667
ENSG00000075461	CACNG4	27092	56.0302	-1.91579	0.512228	-3.74012	0.000183933	0.0842667
ENSG00000185332			18.9779	5.49287	1.46658	3.74535	0.000180142	0.0842667
ENSG00000163898	LIPH	200879	274.063	1.88492	0.511052	3.68831	0.000225748	0.0866696
ENSG00000113070	HBEGF	1839	277.283	0.951977	0.257809	3.69257	0.000221998	0.0866696
ENSG00000112473	SLC39A7	7922	103.235	1.30626	0.353299	3.69733	0.000217881	0.0866696
ENSG00000119431	HDHD3	81932	89.5734	-1.0579	0.286087	-3.69782	0.000217455	0.0866696
ENSG00000186104	CYP2R1	120227	35.7435	-4.7297	1.27771	-3.70169	0.000214165	0.0866696
ENSG00000094804	CDC6	990	529.696	-0.697009	0.187841	-3.71063	0.000206747	0.0866696
ENSG00000198624	CCDC69	26112	330.802	1.0945	0.298863	3.66222	0.00025004	0.0890565
ENSG00000198478	SH3BGRL2	83699	133.751	-4.30766	1.17491	-3.66637	0.000246021	0.0890565
ENSG00000006576	PHTF2	57157	196.264	-0.913724	0.249799	-3.65784	0.000254348	0.0890565
ENSG00000259275			25.748	-4.7733	1.30265	-3.6643	0.000248017	0.0890565
ENSG00000132661	NXT1	29107	322.55	-0.738868	0.202016	-3.65748	0.000254707	0.0890565
ENSG00000213625	LEPROT	54741	707.519	1.04047	0.285875	3.6396	0.000273064	0.0905708
ENSG00000272941			10.1563	6.41613	1.76671	3.63169	0.000281575	0.0905708
ENSG00000272791			11.0734	-4.75232	1.31028	-3.62695	0.000286792	0.0905708
ENSG00000151651	ADAM8	101	988.924	1.41284	0.389354	3.62867	0.000284884	0.0905708
ENSG00000275560			9.40294	5.93865	1.63276	3.6372	0.000275622	0.0905708
ENSG00000184979	USP18	11274	161.343	2.48745	0.682431	3.64498	0.000267412	0.0905708
ENSG00000116977	LGALS8	3964	756.283	0.605129	0.167693	3.60856	0.000307902	0.0941988
ENSG00000135899	SP110	3431	632.811	1.49837	0.415058	3.61001	0.00030618	0.0941988
ENSG00000155755	TMEM237	65062	78.2864	-1.33473	0.373816	-3.57056	0.000356222	0.104102
ENSG00000138757	G3BP2	9908	563.101	0.884744	0.247294	3.57769	0.000346639	0.104102
ENSG00000102189	EEA1	8411	1033.41	0.553783	0.154971	3.57346	0.000352299	0.104102
ENSG00000227698			6.56049	-6.06227	1.7043	-3.55704	0.000375056	0.107994
ENSG00000106665	CLIP2	7461	25.1931	-3.57552	1.01324	-3.5288	0.000417447	0.118458
ENSG00000116044	NFE2L2	4780	1049.67	-0.573552	0.162765	-3.52381	0.000425394	0.118989
ENSG00000278291			9.84102	-5.36279	1.52564	-3.51512	0.000439558	0.121219
ENSG00000133069	TMCC2	9911	10.488	-5.42564	1.55443	-3.49044	0.000482228	0.12373
ENSG00000248275	TRIM52-AS1	100507602	101.461	-1.69453	0.484012	-3.50102	0.000463479	0.12373
ENSG00000269293	ZSCAN16-AS1	100129195	78.786	1.55769	0.446171	3.49125	0.000480774	0.12373
ENSG00000185728	YTHDF3	253943	790.737	0.75145	0.215436	3.48804	0.000486579	0.12373
ENSG00000010626	LRRC23	10233	11.3828	3.88779	1.11192	3.49647	0.000471465	0.12373
ENSG00000091622	PITPNM3	83394	26.444	-2.40202	0.688008	-3.49127	0.000480736	0.12373
ENSG00000168874	ATOH8	84913	22.5503	-4.13747	1.18884	-3.48025	0.000500937	0.125748
ENSG00000196684	HSH2D	84941	42.8254	3.44356	0.992094	3.471	0.000518518	0.128514
ENSG00000273451			12.3101	4.83974	1.39578	3.46742	0.000525489	0.128613
ENSG00000143333	RGS16	6004	244.055	-5.03066	1.46736	-3.42837	0.000607211	0.129734
ENSG00000129595	EPB41L4A	64097	68.6939	-4.42697	1.28847	-3.43583	0.000590744	0.129734
ENSG00000256235	SMIM3	85027	134.231	1.33691	0.386534	3.45873	0.000542738	0.129734
ENSG00000117868	ESYT2	57488	310.292	0.916205	0.266503	3.43788	0.000586289	0.129734
ENSG00000223784			266.682	-1.01188	0.294047	-3.44121	0.000579121	0.129734
ENSG00000122033	MTIF3	219402	316.224	0.711555	0.206355	3.4482	0.000564333	0.129734
ENSG00000224892			5.01958	-5.91506	1.72586	-3.42732	0.000609579	0.129734
ENSG00000128944	KNSTRN	90417	291.387	-0.936768	0.272981	-3.43163	0.000599974	0.129734
ENSG00000166128	RAB8B	51762	133.617	1.24919	0.362977	3.44151	0.000578473	0.129734
ENSG00000131149	GSE1	23199	151.54	1.3628	0.396964	3.43306	0.000596803	0.129734
ENSG00000108602	ALDH3A1	218	99.872	-3.24513	0.942003	-3.44493	0.000571212	0.129734
ENSG00000159140	SON	6651	3504.03	0.588103	0.171494	3.42929	0.000605158	0.129734
ENSG00000101353	MROH8	140699	13.0394	4.6625	1.36244	3.42218	0.000621219	0.13079
ENSG00000170581	STAT2	6773	214.282	1.78751	0.523228	3.41632	0.000634744	0.132216
ENSG00000075420	FNDC3B	64778	1441.47	0.629667	0.184724	3.40869	0.000652751	0.133144
ENSG00000173320	STOX2	56977	15.8322	-4.89203	1.43692	-3.40452	0.00066281	0.133144
ENSG00000189180	ZNF33A	7581	238.585	0.822329	0.241728	3.40188	0.000669232	0.133144
ENSG00000177685	CRACR2B	283229	16.2447	5.20015	1.5318	3.39479	0.000686802	0.133144
ENSG00000198720	ANKRD13B	124930	78.1814	-1.70744	0.502218	-3.39979	0.000674369	0.133144
ENSG00000160111	CPAMD8	27151	56.5778	3.29089	0.96897	3.39627	0.000683101	0.133144
ENSG00000124145	SDC4	6385	2765.04	1.06212	0.312795	3.39557	0.000684867	0.133144
ENSG00000118418	HMGN3	9324	466.624	-1.22893	0.362596	-3.38926	0.000700815	0.134529
ENSG00000253414	LINC01605	100507420	37.0782	-2.19656	0.648624	-3.38648	0.000707943	0.134578
ENSG00000178718	RPP25	54913	27.9054	-2.30827	0.682812	-3.38053	0.00072346	0.134908
ENSG00000070371	CLTCL1	8218	5.7086	5.40198	1.59774	3.381	0.000722213	0.134908
ENSG00000072201	LNX1	84708	11.7239	5.56261	1.6491	3.37312	0.000743214	0.136001
ENSG00000135048	CEMIP2	23670	319.866	1.10446	0.327323	3.37421	0.000740267	0.136001
ENSG00000259494	MRPL46	26589	22.4164	3.12597	0.928456	3.36685	0.00076032	0.136715
ENSG00000215559	ANKRD20A11P	391267	19.1385	-4.98766	1.48152	-3.36657	0.00076108	0.136715
ENSG00000235098	ANKRD65	441869	496.94	1.22915	0.36559	3.3621	0.000773521	0.137175
ENSG00000116985	BMP8B	656	14.4817	-4.84315	1.44245	-3.3576	0.000786236	0.137175
ENSG00000196954	CASP4	837	764.561	1.04826	0.312312	3.35646	0.000789484	0.137175
ENSG00000263120			7.45174	6.07929	1.81163	3.35569	0.000791665	0.137175
ENSG00000169752	NRG4	145957	26.1438	-4.09542	1.22269	-3.34951	0.00080954	0.139042
ENSG00000175874	CREG2	200407	98.2491	-1.16196	0.348117	-3.33786	0.000844268	0.143746
ENSG00000115525	ST3GAL5	8869	176.761	-1.77507	0.534713	-3.31967	0.000901245	0.148851
ENSG00000079308	TNS1	7145	18.7989	-3.61251	1.0878	-3.32092	0.000897201	0.148851
ENSG00000251580	LINC02482	105374366	20.6557	-4.64844	1.40027	-3.31966	0.00090126	0.148851
ENSG00000123213	NLN	57486	219.946	-0.741336	0.223664	-3.31451	0.000918048	0.148851
ENSG00000149809	TM7SF2	7108	216.451	1.03687	0.312737	3.31547	0.00091488	0.148851
ENSG00000062038	CDH3	1001	1889.76	0.502762	0.151725	3.31364	0.000920902	0.148851
ENSG00000263934	SNORD3A	780851	10.7414	5.32962	1.60935	3.31165	0.000927465	0.148851
ENSG00000004139	SARM1	23098	19.3053	5.58126	1.68685	3.30868	0.000937369	0.149217
ENSG00000164465	DCBLD1	285761	411.698	1.4162	0.428734	3.30322	0.000955804	0.149717
ENSG00000128309	MPST	4357	303.343	-1.20205	0.363771	-3.30441	0.000951781	0.149717
ENSG00000123975	CKS2	1164	187.986	-1.22384	0.370962	-3.29911	0.000969925	0.150723
ENSG00000152642	GPD1L	23171	146.57	-1.21733	0.369974	-3.2903	0.0010008	0.151904
ENSG00000171045	TSNARE1	203062	5.68919	5.57094	1.692	3.29252	0.00099294	0.151904
ENSG00000100319	ZMAT5	55954	83.9682	1.28059	0.389193	3.29038	0.00100051	0.151904
ENSG00000159339	PADI4	23569	39.4078	4.2222	1.28438	3.28734	0.00101138	0.152329
ENSG00000225830	ERCC6	2074	168.206	1.03306	0.314997	3.2796	0.00103955	0.155377
ENSG00000172345	STARD5	80765	70.7089	1.46424	0.446965	3.27597	0.00105301	0.156197
ENSG00000140479	PCSK6	5046	89.9879	-2.09014	0.639339	-3.26922	0.00107844	0.158766
ENSG00000280758			5.06984	-5.512	1.68741	-3.26655	0.00108866	0.159075
ENSG00000170871	KIAA0232	9778	324.002	-0.781844	0.240098	-3.25635	0.00112855	0.163682
ENSG00000095739	BAMBI	25805	5.11126	-5.3602	1.65079	-3.24704	0.00116612	0.166151
ENSG00000137709	POU2F3	25833	29.544	3.09846	0.954024	3.24778	0.00116311	0.166151
ENSG00000089356	FXYD3	5349	6.45395	-5.28783	1.63014	-3.24379	0.00117952	0.166151
ENSG00000011422	PLAUR	5329	446.241	1.18572	0.365356	3.24538	0.00117294	0.166151
ENSG00000111727	HCFC2	29915	170.401	1.19041	0.367507	3.23915	0.00119888	0.167672
ENSG00000130164	LDLR	3949	2250.66	0.506554	0.156685	3.23296	0.00122516	0.168934
ENSG00000128408	RIBC2	26150	14.6211	4.38976	1.35776	3.23309	0.0012246	0.168934
ENSG00000164053	ATRIP	84126	95.3086	-1.43086	0.44507	-3.21491	0.00130484	0.173131
ENSG00000125089	SH3TC1	54436	67.85	1.56169	0.486389	3.21078	0.00132374	0.173131
ENSG00000052802	MSMO1	6307	463.377	1.13187	0.35223	3.21344	0.00131153	0.173131
ENSG00000122643	NT5C3A	51251	540.088	1.48655	0.462351	3.21519	0.00130358	0.173131
ENSG00000243444	PALM2AKAP2	445815	10.0475	4.37514	1.35916	3.21901	0.00128632	0.173131
ENSG00000015171	ZMYND11	10771	596.093	-0.893125	0.278213	-3.21022	0.00132634	0.173131
ENSG00000078142	PIK3C3	5289	107.153	1.03975	0.323103	3.218	0.00129087	0.173131
ENSG00000185247	MAGEA11	4110	119.341	0.898623	0.279512	3.21497	0.00130458	0.173131
ENSG00000103257	SLC7A5	8140	504.724	-0.858574	0.267656	-3.20775	0.00133778	0.173468
ENSG00000143127	ITGA10	8515	8.84209	3.94943	1.23529	3.19716	0.00138787	0.173706
ENSG00000196187	TMEM63A	9725	454.062	0.795338	0.248633	3.19884	0.00137981	0.173706
ENSG00000068976	PYGM	5837	5.0913	-6.07672	1.90127	-3.19613	0.00139284	0.173706
ENSG00000090487	SPG21	51324	556.94	0.599088	0.187254	3.19933	0.00137746	0.173706
ENSG00000108395	TRIM37	4591	267.579	-0.688531	0.214946	-3.20327	0.00135876	0.173706
ENSG00000167065	DUSP18	150290	107.598	1.11416	0.348243	3.19938	0.00137722	0.173706
ENSG00000064787	BCAS1	8537	593.285	-4.5109	1.41486	-3.18824	0.00143142	0.177388
ENSG00000168502	MTCL1	23255	102.48	-1.17566	0.369026	-3.18586	0.00144325	0.177729
ENSG00000135093	USP30	84749	36.6076	-1.42945	0.449387	-3.18088	0.0014683	0.179684
ENSG00000086065	CHMP5	51510	615.659	1.12943	0.355685	3.17537	0.00149645	0.181991
ENSG00000062725	APPBP2	10513	177.821	0.745562	0.235294	3.16864	0.00153154	0.185108
ENSG00000117758	STX12	23673	349.593	1.05511	0.333711	3.16174	0.0015683	0.187065
ENSG00000181381	DDX60L	91351	349.921	1.3925	0.441363	3.15499	0.00160505	0.187065
ENSG00000112812	PRSS16	10279	69.6468	1.26464	0.400798	3.15531	0.0016033	0.187065
ENSG00000136159	NUDT15	55270	185.453	-0.746657	0.236527	-3.15675	0.00159538	0.187065
ENSG00000260267			7.53771	-3.71904	1.17595	-3.16258	0.00156379	0.187065
ENSG00000232677	LINC00665	100506930	176.524	-3.68442	1.1678	-3.15501	0.00160494	0.187065
ENSG00000112146	FBXO9	26268	427.828	-0.496324	0.157941	-3.14246	0.00167532	0.189006
ENSG00000198546	ZNF511	118472	231.18	-0.891138	0.28334	-3.14512	0.0016602	0.189006
ENSG00000109861	CTSC	1075	585.817	0.818731	0.2606	3.14171	0.00167963	0.189006
ENSG00000252577	SCARNA20	677681	7.60067	-5.10583	1.62418	-3.14363	0.00166864	0.189006
ENSG00000213015	ZNF580	51157	131.264	-1.13338	0.36067	-3.14243	0.00167552	0.189006
ENSG00000046647	GEMIN8	54960	59.7513	-1.52604	0.485557	-3.14286	0.00167306	0.189006
ENSG00000251323	LINC02728	101928865	4.05673	-5.67283	1.80879	-3.13627	0.00171114	0.191452
ENSG00000079313	REXO1	57455	86.5038	-1.14468	0.365363	-3.13299	0.00173037	0.192504
ENSG00000005884	ITGA3	3675	685.142	0.728372	0.232704	3.13004	0.00174782	0.193347
ENSG00000148737	TCF7L2	6934	493.115	0.494734	0.158271	3.12587	0.00177283	0.195011
ENSG00000273033	LINC02035	100129550	13.7374	-3.80209	1.22224	-3.11077	0.00186603	0.197818
ENSG00000183826	BTBD9	114781	92.155	1.1759	0.377736	3.11303	0.00185179	0.197818
ENSG00000120278	PLEKHG1	57480	20.7616	4.3114	1.38575	3.11124	0.00186302	0.197818
ENSG00000112096	SOD2	6648	142.67	1.10219	0.353532	3.11766	0.00182295	0.197818
ENSG00000042980	ADAM28	10863	36.1905	4.27746	1.37737	3.10553	0.00189938	0.197818
ENSG00000180861	LINC01559	283422	9.6248	-5.32551	1.71249	-3.1098	0.00187212	0.197818
ENSG00000118308	LRMP	4033	35.804	4.46935	1.43645	3.11138	0.00186217	0.197818
ENSG00000170473	PYM1	84305	184.64	0.944705	0.304141	3.10614	0.00189549	0.197818
ENSG00000103034	NDRG4	65009	159.257	-1.34965	0.434442	-3.10664	0.00189229	0.197818
ENSG00000141664	ZCCHC2	54877	258.688	0.879011	0.28244	3.11221	0.00185695	0.197818
ENSG00000150556	LYPD6B	130576	45.606	-1.5012	0.483725	-3.10341	0.00191305	0.198187
ENSG00000152779	SLC16A12	387700	45.9263	-1.93185	0.622991	-3.10093	0.00192916	0.198805
ENSG00000111667	USP5	8078	474.542	0.632728	0.204472	3.09445	0.00197177	0.202133
ENSG00000117523	PRRC2C	23215	2835.39	0.45948	0.148748	3.08897	0.0020085	0.202893
ENSG00000138375	SMARCAL1	50485	39.3828	-1.8404	0.595409	-3.09098	0.00199496	0.202893
ENSG00000273314			10.9336	-3.97141	1.28578	-3.08871	0.00201028	0.202893
ENSG00000154222	CC2D1B	200014	19.3779	2.60043	0.843301	3.08363	0.00204494	0.205333
ENSG00000117139	KDM5B	10765	926.864	0.576189	0.18755	3.07218	0.00212498	0.212281
ENSG00000213199	ASIC3	9311	18.9094	5.15427	1.67882	3.07017	0.00213934	0.212631
ENSG00000108474	PIGL	9487	50.5671	-1.32502	0.432223	-3.0656	0.00217232	0.214819
ENSG00000181333	HEPHL1	341208	291.791	1.45662	0.475468	3.06355	0.00218727	0.215209
ENSG00000134198	TSPAN2	10100	158.056	-1.19664	0.391791	-3.05428	0.002256	0.219764
ENSG00000183486	MX2	4600	234.672	3.29557	1.0789	3.05456	0.00225394	0.219764
ENSG00000114923	SLC4A3	6508	26.1697	1.89796	0.622338	3.04973	0.00229046	0.222016
ENSG00000117318	ID3	3399	1283.13	-0.821817	0.269697	-3.04719	0.00230992	0.222512
ENSG00000116885	OSCP1	127700	57.2876	1.55012	0.510349	3.03737	0.00238649	0.222512
ENSG00000116898	MRPS15	64960	342.753	-0.656103	0.215644	-3.04254	0.00234594	0.222512
ENSG00000162757	C1orf74	148304	123.77	1.03303	0.339493	3.04287	0.00234332	0.222512
ENSG00000188313	PLSCR1	5359	480.378	1.35931	0.446715	3.04291	0.00234306	0.222512
ENSG00000182648	LINC01006	100506380	5.04316	-5.1844	1.70582	-3.03924	0.00237174	0.222512
ENSG00000103174	NAGPA	51172	87.9784	1.5828	0.521102	3.0374	0.00238629	0.222512
ENSG00000223573	TINCR	257000	381.337	-1.62536	0.534772	-3.03935	0.00237086	0.222512
ENSG00000137288	UQCC2	84300	318.51	-0.88797	0.292883	-3.03183	0.00243078	0.225567
ENSG00000067064	IDI1	3422	270.108	1.24199	0.410217	3.02764	0.00246473	0.227639
ENSG00000091986	CCDC80	151887	512.674	0.903223	0.298682	3.02403	0.00249428	0.228465
ENSG00000111331	OAS3	4940	799.16	1.09138	0.361109	3.02229	0.00250868	0.228465
ENSG00000171791	BCL2	596	9.42748	-4.95912	1.6408	-3.02239	0.00250791	0.228465
ENSG00000003249	DBNDD1	79007	7.21089	-5.32633	1.76477	-3.01814	0.00254335	0.230197
ENSG00000182240	BACE2	25825	442.755	1.0769	0.356921	3.0172	0.00255121	0.230197
ENSG00000142687	KIAA0319L	79932	670.958	0.511427	0.170232	3.0043	0.00266194	0.238415
ENSG00000188603	CLN3	1201	7.00671	5.0511	1.68159	3.00376	0.00266665	0.238415
ENSG00000167772	ANGPTL4	51129	21.8526	3.25759	1.08514	3.00199	0.00268218	0.238714
ENSG00000134107	BHLHE40	8553	105.122	1.06222	0.354435	2.99693	0.00272713	0.240528
ENSG00000279549			4.26331	6.02496	2.01019	2.99721	0.00272461	0.240528
ENSG00000168026	TTC21A	199223	6.13328	4.9274	1.64677	2.99217	0.00277005	0.242132
ENSG00000047346	FAM214A	56204	155.029	1.26031	0.42108	2.99305	0.00276205	0.242132
ENSG00000155008	APOOL	139322	360.838	0.865623	0.290001	2.98489	0.00283677	0.246862
ENSG00000259673	IQCH-AS1	100506686	17.8855	-3.01111	1.00966	-2.98232	0.00286077	0.247849
ENSG00000249087	ZNF436-AS1	148898	35.2365	-2.57879	0.86619	-2.97716	0.00290931	0.249193
ENSG00000161010	MRNIP	51149	98.9884	-1.3467	0.452426	-2.97662	0.00291446	0.249193
ENSG00000177679	SRRM3	222183	22.9795	-4.49839	1.51113	-2.97684	0.00291239	0.249193
ENSG00000163141	BNIPL	149428	7.80793	-4.86043	1.63905	-2.96539	0.00302301	0.24944
ENSG00000119820	YIPF4	84272	192.399	0.860322	0.290337	2.96318	0.00304474	0.24944
ENSG00000163702	IL17RC	84818	6.89186	-5.08161	1.71293	-2.96663	0.00301087	0.24944
ENSG00000112294	ALDH5A1	7915	230.113	-3.52143	1.18765	-2.96504	0.00302639	0.24944
ENSG00000171033	PKIA	5569	113.422	-1.16035	0.391526	-2.96367	0.00303997	0.24944
ENSG00000186106	ANKRD46	157567	87.6046	1.07744	0.362501	2.97225	0.00295627	0.24944
ENSG00000182934	SRPRA	6734	165.187	1.33545	0.44912	2.97347	0.00294449	0.24944
ENSG00000152137	HSPB8	26353	14.7452	3.47515	1.17219	2.96466	0.0030302	0.24944
ENSG00000128923	MINDY2	54629	849.193	0.428659	0.144183	2.97301	0.00294895	0.24944
ENSG00000239672	NME1	4830	876.559	-0.384249	0.12944	-2.96855	0.00299205	0.24944
ENSG00000160208	RRP1B	23076	745.432	-0.733574	0.248114	-2.95661	0.00311044	0.25376
ENSG00000100151	PICK1	9463	127.994	1.345	0.455516	2.95269	0.00315021	0.255938
ENSG00000139618	BRCA2	675	202.332	-1.0173	0.34491	-2.94946	0.00318326	0.257555
ENSG00000135926	TMBIM1	64114	742.184	0.743749	0.252763	2.94247	0.00325601	0.262357
ENSG00000167258	CDK12	51755	742.628	0.574482	0.195581	2.93731	0.00331073	0.265673
ENSG00000071051	NCK2	8440	59.398	-1.47508	0.503564	-2.92927	0.00339756	0.268674
ENSG00000155085	AK9	221264	51.9856	1.81923	0.621423	2.92752	0.00341674	0.268674
ENSG00000104312	RIPK2	8767	154.158	1.23499	0.421521	2.92985	0.00339131	0.268674
ENSG00000108559	NUP88	4927	234.532	-0.874012	0.298344	-2.92954	0.00339462	0.268674
ENSG00000130827	PLXNA3	55558	162.894	-4.2565	1.45391	-2.92761	0.00341573	0.268674
ENSG00000106459	NRF1	4899	52.2888	-1.50363	0.514227	-2.92405	0.00345506	0.269523
ENSG00000119705	SLIRP	81892	2001.8	-0.380489	0.130091	-2.9248	0.00344682	0.269523
ENSG00000133247	KMT5C	84787	217.605	-0.799234	0.273989	-2.91702	0.00353388	0.274577
ENSG00000168016	TRANK1	9881	65.526	2.16767	0.744586	2.91125	0.00359988	0.276386
ENSG00000162244	RPL29	6159	1558.03	-0.449221	0.154361	-2.9102	0.00361194	0.276386
ENSG00000196642	RABL6	55684	723.686	-0.508632	0.174784	-2.91006	0.00361362	0.276386
ENSG00000148362	PAXX	286257	145.567	-1.26464	0.434305	-2.91187	0.00359272	0.276386
ENSG00000177646	ACAD9	28976	316.484	-0.723006	0.248902	-2.90479	0.00367501	0.276757
ENSG00000166340	TPP1	1200	547.983	0.63332	0.217794	2.90789	0.00363877	0.276757
ENSG00000139055	ERP27	121506	20.783	-2.41068	0.829602	-2.90583	0.0036628	0.276757
ENSG00000101224	CDC25B	994	776.18	-0.926238	0.318729	-2.90603	0.00366041	0.276757
ENSG00000160752	FDPS	2224	1548.51	0.927549	0.319571	2.90249	0.00370215	0.27725
ENSG00000210100			28.5332	4.00344	1.37963	2.90183	0.00370988	0.27725
ENSG00000157625	TAB3	257397	90.5176	1.18929	0.410163	2.89955	0.00373696	0.278212
ENSG00000204673	AKT1S1	84335	203.489	1.01718	0.351111	2.89702	0.00376725	0.279404
ENSG00000117472	TSPAN1	10103	450.688	0.809981	0.280437	2.88828	0.00387351	0.281296
ENSG00000218416	LOC100130449	100130449	89.3683	3.50551	1.21306	2.88981	0.00385477	0.281296
ENSG00000122068	FYTTD1	84248	452.744	0.730968	0.25298	2.88943	0.00385938	0.281296
ENSG00000185324	CDK10	8558	265.934	0.665645	0.230499	2.88784	0.00387896	0.281296
ENSG00000196961	AP2A1	160	191.493	0.972817	0.336369	2.89212	0.00382657	0.281296
ENSG00000125826	RBCK1	10616	1051.19	0.58118	0.201217	2.88833	0.00387294	0.281296
ENSG00000106366	SERPINE1	5054	255.87	1.37518	0.47663	2.88521	0.00391152	0.281878
ENSG00000157227	MMP14	4323	526.804	0.88889	0.308121	2.88487	0.00391577	0.281878
ENSG00000164933	SLC25A32	81034	4.87602	5.37744	1.86569	2.88228	0.00394815	0.283125
ENSG00000176371	ZSCAN2	54993	39.8757	-1.86292	0.646584	-2.88117	0.00396202	0.283125
ENSG00000204304	PBX2	5089	13.3675	2.56487	0.890925	2.87889	0.00399078	0.284144
ENSG00000140534	TICRR	90381	95.1046	-1.49068	0.518147	-2.87694	0.00401554	0.284871
ENSG00000101220	C20orf27	54976	209.349	-1.13256	0.394209	-2.87299	0.00406607	0.287414
ENSG00000105519	CAPS	828	282.953	-1.307	0.455154	-2.87157	0.00408439	0.28747
ENSG00000088970	KIZ	55857	56.9752	1.0727	0.373677	2.87065	0.00409623	0.28747
ENSG00000171680	PLEKHG5	57449	70.4878	1.60019	0.55833	2.86602	0.00415668	0.288198
ENSG00000106785	TRIM14	9830	611.749	0.59572	0.207809	2.86667	0.00414816	0.288198
ENSG00000091651	ORC6	23594	218.014	-1.09915	0.3836	-2.86535	0.00416548	0.288198
ENSG00000142192	APP	351	877.1	0.585078	0.20411	2.86648	0.0041506	0.288198
ENSG00000104691	UBXN8	7993	73.787	1.7577	0.614511	2.86033	0.00423203	0.290748
ENSG00000184254	ALDH1A3	220	877.923	-0.810654	0.283394	-2.86052	0.00422947	0.290748
ENSG00000281649	EBLN3P	100506710	180.852	0.945661	0.331917	2.84908	0.00438452	0.300171
ENSG00000125870	SNRPB2	6629	2108.06	-0.433996	0.152508	-2.84573	0.00443101	0.301247
ENSG00000125844	RRBP1	6238	2915.33	0.824509	0.289632	2.84674	0.00441691	0.301247
ENSG00000235159			5.18084	4.99396	1.75835	2.84015	0.00450925	0.305506
ENSG00000117305	HMGCL	3155	127.783	0.867301	0.305811	2.83607	0.00456722	0.308366
ENSG00000173207	CKS1B	1163	1554.32	-0.609396	0.215157	-2.83233	0.00462105	0.308806
ENSG00000223774			3.74333	-5.81507	2.05251	-2.83315	0.00460921	0.308806
ENSG00000274667			3.69076	4.63578	1.63644	2.83284	0.00461359	0.308806
ENSG00000146021	KLHL3	26249	23.3397	-2.3804	0.841931	-2.82731	0.00469409	0.310508
ENSG00000149292	TTC12	54970	32.2417	2.29861	0.812609	2.82868	0.00467408	0.310508
ENSG00000159579	RSPRY1	89970	427.623	0.619109	0.218914	2.82809	0.00468261	0.310508
ENSG00000153975	ZUP1	221302	52.0132	1.36296	0.482431	2.82519	0.00472524	0.310909
ENSG00000139173	TMEM117	84216	12.2745	-3.0271	1.07164	-2.82474	0.00473192	0.310909
ENSG00000214021	TTLL3	26140	17.4493	2.449	0.868307	2.82043	0.00479597	0.314064
ENSG00000078804	TP53INP2	58476	35.7549	2.99277	1.06151	2.81934	0.0048122	0.314076
ENSG00000174021	GNG5	2787	12.2274	4.24016	1.50592	2.81566	0.00486769	0.316643
ENSG00000185100	ADSS1	122622	24.4462	-1.54954	0.550581	-2.81437	0.00488733	0.316867
ENSG00000117308	GALE	2582	263.832	-0.801866	0.285308	-2.81053	0.00494607	0.317521
ENSG00000086062	B4GALT1	2683	1561.82	0.67969	0.241773	2.81127	0.0049346	0.317521
ENSG00000166452	AKIP1	56672	135.601	0.800141	0.284659	2.81088	0.00494064	0.317521
ENSG00000138380	CARF	79800	20.7885	3.86225	1.37488	2.80915	0.00496729	0.317842
ENSG00000133065	SLC41A1	254428	267.045	0.779523	0.277789	2.80617	0.00501339	0.319243
ENSG00000165490	DDIAS	220042	89.9613	-1.13181	0.403558	-2.80459	0.00503811	0.319243
ENSG00000111261	MANSC1	54682	26.7395	2.13717	0.761888	2.8051	0.00503013	0.319243
ENSG00000126709	IFI6	2537	2745.27	2.90808	1.03906	2.79877	0.0051298	0.320899
ENSG00000182150	ERCC6L2	375748	112.3	0.946745	0.338043	2.80067	0.00509972	0.320899
ENSG00000172661	WASHC2C	253725	129.139	0.841096	0.300449	2.79947	0.00511873	0.320899
ENSG00000105672	ETV2	2116	8.93663	-5.14395	1.83729	-2.79974	0.0051143	0.320899
ENSG00000130529	TRPM4	54795	88.6084	1.31618	0.470712	2.79614	0.00517165	0.322487
ENSG00000251348			46.0064	-1.69837	0.608414	-2.79147	0.00524689	0.323676
ENSG00000168116	KIAA1586	57691	69.91	-0.967094	0.34646	-2.79136	0.00524869	0.323676
ENSG00000122741	DCAF10	79269	271.895	0.649314	0.232428	2.79362	0.00521216	0.323676
ENSG00000089127	OAS1	4938	352.402	1.97889	0.709062	2.79086	0.00525684	0.323676
ENSG00000110844	PRPF40B	25766	199.95	1.18526	0.425377	2.78637	0.00533016	0.324551
ENSG00000244754	N4BP2L2	10443	420.722	0.784664	0.281469	2.78774	0.00530766	0.324551
ENSG00000140474	ULK3	25989	155.755	1.19746	0.429823	2.78594	0.00533736	0.324551
ENSG00000187867	PALM3	342979	21.1042	3.38222	1.21314	2.78799	0.0053036	0.324551
ENSG00000145685	LHFPL2	10184	246.083	0.7344	0.263841	2.7835	0.00537765	0.324983
ENSG00000095951	HIVEP1	3096	115.717	1.02931	0.369659	2.78448	0.00536141	0.324983
ENSG00000100596	SPTLC2	9517	353.433	0.532629	0.1915	2.78135	0.00541325	0.326128
ENSG00000154734	ADAMTS1	9510	77.6812	1.63666	0.589297	2.77731	0.00548112	0.329203
ENSG00000139719	VPS33A	65082	148.375	0.912655	0.329078	2.77337	0.00554799	0.3322
ENSG00000135452	TSPAN31	6302	95.9255	0.736042	0.265598	2.77126	0.00558392	0.332319
ENSG00000168961	LGALS9	3965	400.032	2.05719	0.742268	2.7715	0.0055799	0.332319
ENSG00000172893	DHCR7	1717	1531.22	0.644617	0.232772	2.76931	0.00561754	0.333308
ENSG00000138496	PARP9	83666	383.941	1.37591	0.497209	2.76727	0.00565273	0.33376
ENSG00000167468	GPX4	2879	1193.8	-0.66559	0.240555	-2.7669	0.00565926	0.33376
ENSG00000088727	KIF9	64147	125.438	1.17862	0.426828	2.76134	0.00575643	0.337192
ENSG00000261556	SMG1P7	100506060	7.34179	-4.57846	1.65824	-2.76103	0.00576189	0.337192
ENSG00000089123	TASP1	55617	84.5869	1.09053	0.395032	2.76062	0.00576912	0.337192
ENSG00000071073	MGAT4A	11320	92.8841	2.40308	0.871331	2.75794	0.00581664	0.338958
ENSG00000170017	ALCAM	214	2375.19	0.414263	0.150603	2.7507	0.00594679	0.343162
ENSG00000164976	MYORG	57462	116.96	1.25952	0.458163	2.74907	0.00597642	0.343162
ENSG00000137700	SLC37A4	2542	90.8892	-1.52906	0.555928	-2.75046	0.0059511	0.343162
ENSG00000103485	QPRT	23475	403.114	-3.31727	1.2066	-2.74927	0.00597273	0.343162
ENSG00000172361	CFAP53	220136	15.9319	-2.66826	0.969934	-2.75097	0.00594196	0.343162
ENSG00000002549	LAP3	51056	255.659	1.04411	0.380388	2.74486	0.00605368	0.346582
ENSG00000085760	MTIF2	4528	471.584	0.442735	0.161398	2.74312	0.00608584	0.347407
ENSG00000052344	PRSS8	5652	601.756	1.12824	0.41177	2.73997	0.00614442	0.349732
ENSG00000184220	CMSS1	84319	667.091	-0.727965	0.265887	-2.73788	0.00618366	0.350723
ENSG00000078140	UBE2K	3093	1232.47	-0.355409	0.129868	-2.7367	0.00620588	0.350723
ENSG00000213551	DNAJC9	23234	588.299	-0.479798	0.175353	-2.73619	0.00621558	0.350723
ENSG00000111666	CHPT1	56994	37.4621	-1.82835	0.668673	-2.73429	0.00625152	0.351738
ENSG00000165138	ANKS6	203286	111.949	-1.21078	0.442968	-2.73332	0.00626985	0.351759
ENSG00000006459	KDM7A	80853	33.9191	1.82921	0.670239	2.72919	0.00634903	0.353493
ENSG00000199331			5.65778	-4.86007	1.78079	-2.72916	0.00634966	0.353493
ENSG00000103978	TMEM87A	25963	1295.76	0.662085	0.242787	2.72701	0.00639103	0.353493
ENSG00000167815	PRDX2	7001	310.594	-1.20235	0.440768	-2.72786	0.00637464	0.353493
ENSG00000099917	MED15	51586	741.675	0.625842	0.229402	2.72814	0.00636919	0.353493
ENSG00000011132	APBA3	9546	200.28	0.971605	0.356525	2.72521	0.00642607	0.354429
ENSG00000205710	C17orf107	100130311	6.90599	5.43805	1.99742	2.72254	0.00647819	0.354449
ENSG00000134757	DSG3	1830	58.6545	1.11872	0.410842	2.723	0.00646916	0.354449
ENSG00000125650	PSPN	5623	33.02	1.86628	0.685524	2.72241	0.00648074	0.354449
ENSG00000163803	PLB1	151056	20.2254	2.80968	1.03288	2.72024	0.00652341	0.355789
ENSG00000108854	SMURF2	64750	265.035	0.729712	0.268599	2.71673	0.00659299	0.358585
ENSG00000117475	BLZF1	8548	157.262	1.246	0.459001	2.7146	0.00663558	0.358908
ENSG00000010361	FUZ	80199	11.802	-2.39677	0.882825	-2.71489	0.00662977	0.358908
ENSG00000085840	ORC1	4998	70.3631	-1.34323	0.495099	-2.71305	0.00666669	0.359597
ENSG00000167994	RAB3IL1	5866	5.49919	-6.1436	2.26621	-2.71096	0.00670893	0.360881
ENSG00000162852	CNST	163882	41.7717	1.45123	0.536103	2.707	0.00678933	0.362269
ENSG00000156475	PPP2R2B	5521	204.159	-0.942282	0.348061	-2.70723	0.00678464	0.362269
ENSG00000272170			5.35498	-4.88342	1.80762	-2.70157	0.00690125	0.362269
ENSG00000136802	LRRC8A	56262	496.105	0.509453	0.18856	2.70181	0.00689636	0.362269
ENSG00000177640	CASC2	255082	5.31148	-4.37148	1.61567	-2.70567	0.00681661	0.362269
ENSG00000165959	CLMN	79789	124.667	1.23609	0.457427	2.70227	0.00688682	0.362269
ENSG00000185722	ANKFY1	51479	207.198	0.691366	0.255792	2.70284	0.0068749	0.362269
ENSG00000123159	GIPC1	10755	712.748	0.795906	0.294248	2.70488	0.00683283	0.362269
ENSG00000157601	MX1	4599	767.834	2.40653	0.889628	2.7051	0.00682842	0.362269
ENSG00000233016	SNHG7	84973	290.359	-0.782286	0.28993	-2.69819	0.00697182	0.364995
ENSG00000172428	COPS9	150678	508.888	-0.459859	0.170625	-2.69514	0.00703588	0.365418
ENSG00000167702	KIFC2	90990	233.808	-0.856017	0.31752	-2.69594	0.00701896	0.365418
ENSG00000148950	IMMP1L	196294	143.192	-0.945912	0.350841	-2.69612	0.00701516	0.365418
ENSG00000106399	RPA3	6119	500.253	-0.725969	0.269869	-2.69008	0.00714353	0.370027
ENSG00000138193	PLCE1	51196	175.788	-1.08972	0.405244	-2.68905	0.00716563	0.370193
ENSG00000179403	VWA1	64856	967.507	0.637573	0.237285	2.68695	0.00721085	0.370833
ENSG00000177674	AGTRAP	57085	184.091	0.784048	0.29192	2.68584	0.00723485	0.370833
ENSG00000067992	PDK3	5165	138.778	-0.91134	0.339252	-2.68632	0.00722431	0.370833
ENSG00000107738	VSIR	64115	176.259	-0.696577	0.259536	-2.68393	0.00727625	0.371981
ENSG00000119771	KLHL29	114818	18.6309	3.18265	1.18761	2.67988	0.00736493	0.372623
ENSG00000233266			6.8429	-4.27135	1.5931	-2.68115	0.00733693	0.372623
ENSG00000081052	COL4A4	1286	32.5991	3.69727	1.37954	2.68009	0.00736034	0.372623
ENSG00000137713	PPP2R1B	5519	238.544	1.14665	0.427785	2.68044	0.00735249	0.372623
ENSG00000100441	KHNYN	23351	449.278	0.854745	0.319183	2.67791	0.00740824	0.373849
ENSG00000075223	SEMA3C	10512	354.136	0.638813	0.238751	2.67565	0.00745844	0.375415
ENSG00000162645	GBP2	2634	578.692	1.00791	0.377291	2.67144	0.00755272	0.379185
ENSG00000159399	HK2	3099	253.034	0.98362	0.368484	2.66937	0.00759936	0.379385
ENSG00000144369	FAM171B	165215	12.2322	4.43333	1.66217	2.6672	0.00764871	0.379385
ENSG00000148700	ADD3	120	344.466	-1.38214	0.517859	-2.66894	0.00760905	0.379385
ENSG00000108599	AKAP10	11216	122.43	1.05304	0.394738	2.66769	0.0076375	0.379385
ENSG00000000003	TSPAN6	7105	262.879	-1.09127	0.409179	-2.66698	0.00765357	0.379385
ENSG00000114268	PFKFB4	5210	31.0063	1.59974	0.600241	2.66516	0.00769517	0.380484
ENSG00000173218	VANGL1	81839	503.634	-0.562598	0.211229	-2.66345	0.00773431	0.381456
ENSG00000141622	RNF165	494470	39.8428	-1.40692	0.528924	-2.65996	0.00781492	0.384463
ENSG00000139714	MORN3	283385	6.61869	-4.27379	1.60786	-2.65805	0.00785937	0.385378
ENSG00000185222	TCEAL9	51186	1274.47	0.381813	0.143675	2.65747	0.0078729	0.385378
ENSG00000109944	JHY	79864	28.2238	3.50288	1.32029	2.65311	0.00797549	0.386535
ENSG00000040531	CTNS	1497	21.6465	2.00015	0.753526	2.65439	0.00794527	0.386535
ENSG00000105559	PLEKHA4	57664	55.7142	1.49221	0.562196	2.65425	0.0079484	0.386535
ENSG00000100342	APOL1	8542	1152.37	0.965975	0.363993	2.65383	0.00795848	0.386535
ENSG00000225032	LOC102723566	102723566	2.80781	4.78223	1.80456	2.65009	0.00804706	0.387416
ENSG00000139636	LMBR1L	55716	95.1423	1.17302	0.442677	2.64984	0.00805303	0.387416
ENSG00000124422	USP22	23326	1250.99	-0.409191	0.154394	-2.6503	0.00804192	0.387416
ENSG00000180228	PRKRA	8575	83.1754	-1.19968	0.453349	-2.64627	0.00813852	0.389502
ENSG00000172889	EGFL7	51162	45.4713	2.91817	1.10305	2.64554	0.00815607	0.389502
ENSG00000140105	WARS1	7453	946.399	0.716509	0.270779	2.6461	0.00814247	0.389502
ENSG00000069020	MAST4	375449	410.556	0.43869	0.165894	2.6444	0.00818359	0.389789
ENSG00000048544	MRPS10	55173	1026.4	0.588729	0.222765	2.64282	0.00822179	0.389789
ENSG00000126003	PLAGL2	5326	119.159	-0.813427	0.307737	-2.64326	0.00821126	0.389789
ENSG00000135480	KRT7	3855	5089.31	-0.699246	0.264905	-2.63961	0.00830023	0.392557
ENSG00000104953	TLE6	79816	26.6037	3.38777	1.28635	2.63363	0.00844763	0.398565
ENSG00000266402	SNHG25	105376843	1080.33	-0.790994	0.300451	-2.63269	0.00847127	0.39872
ENSG00000188786	MTF1	4520	304.286	0.967748	0.367895	2.6305	0.00852594	0.399373
ENSG00000155906	RMND1	55005	44.0888	1.1641	0.442409	2.63127	0.00850673	0.399373
ENSG00000162607	USP1	7398	948.097	-0.58703	0.223494	-2.6266	0.00862419	0.400544
ENSG00000196878	LAMB3	3914	1332.05	0.863009	0.328587	2.62643	0.00862863	0.400544
ENSG00000124839	RAB17	64284	96.7587	2.06981	0.787714	2.62761	0.00859865	0.400544
ENSG00000132341	RAN	5901	6079.64	-0.411943	0.156855	-2.62626	0.00863277	0.400544
ENSG00000113441	LNPEP	4012	370.941	0.807946	0.307877	2.62425	0.00868391	0.401964
ENSG00000272031	ANKRD34A	284615	6.08741	4.74303	1.8104	2.61988	0.00879594	0.40217
ENSG00000272944			13.4348	-4.47603	1.709	-2.61909	0.00881637	0.40217
ENSG00000100815	TRIP11	9321	723.754	0.355712	0.135747	2.6204	0.00878276	0.40217
ENSG00000157823	AP3S2	10239	98.8719	1.03748	0.395524	2.62306	0.00871449	0.40217
ENSG00000005187	ACSM3	6296	17.7181	4.31856	1.64926	2.61848	0.00883212	0.40217
ENSG00000161533	ACOX1	51	452.83	0.759216	0.289847	2.61937	0.00880916	0.40217
ENSG00000147133	TAF1	6872	263.414	0.582479	0.222275	2.62053	0.00877933	0.40217
ENSG00000129128	SPCS3	60559	638.867	0.56476	0.215825	2.61674	0.0088773	0.402355
ENSG00000128965	CHAC1	79094	84.6593	1.548	0.591423	2.61741	0.00885996	0.402355
ENSG00000270696			55.2867	1.22422	0.468016	2.61576	0.00890299	0.402588
ENSG00000172765	TMCC1	23023	563.88	0.992975	0.379744	2.61485	0.00892663	0.402727
ENSG00000147166	ITGB1BP2	26548	3.83373	-4.70241	1.79897	-2.61394	0.00895056	0.402878
ENSG00000065268	WDR18	57418	495.101	1.13054	0.433124	2.61019	0.00904915	0.405452
ENSG00000102317	RBM3	5935	810.739	-0.564265	0.216172	-2.61026	0.00904732	0.405452
ENSG00000037749	MFAP3	4238	84.1537	0.992636	0.380536	2.60852	0.00909354	0.405584
ENSG00000166311	SMPD1	6609	74.3023	1.64558	0.630747	2.60894	0.00908229	0.405584
ENSG00000105327	BBC3	27113	151.639	1.47112	0.564953	2.60396	0.00921523	0.409475
ENSG00000247746	USP51	158880	7.47097	-4.4701	1.71683	-2.60369	0.00922259	0.409475
ENSG00000184752	NDUFA12	55967	568.702	-0.446419	0.171528	-2.6026	0.00925187	0.409846
ENSG00000104915	STX10	8677	94.2897	-1.03132	0.39677	-2.59929	0.00934179	0.412894
ENSG00000117480	FAAH	2166	42.8328	-2.36309	0.909836	-2.59727	0.00939684	0.413708
ENSG00000145743	FBXL17	64839	132.267	0.991437	0.38198	2.59552	0.00944472	0.413708
ENSG00000107864	CPEB3	22849	70.7365	1.58248	0.609659	2.59568	0.00944048	0.413708
ENSG00000149636	DSN1	79980	491.497	-0.628009	0.241927	-2.59587	0.00943531	0.413708
ENSG00000125249	RAP2A	5911	70.6984	-1.50742	0.581371	-2.59287	0.00951794	0.415985
ENSG00000145725	PPIP5K2	23262	249.704	-0.485973	0.187571	-2.59087	0.00957325	0.41721
ENSG00000170631	ZNF16	7564	90.5279	0.894991	0.345513	2.59032	0.00958859	0.41721
ENSG00000116285	ERRFI1	54206	217.074	0.741321	0.287108	2.58203	0.00982221	0.417667
ENSG00000143384	MCL1	4170	1575.04	0.583671	0.226289	2.57931	0.0098997	0.417667
ENSG00000035115	SH3YL1	26751	231.773	0.570619	0.221283	2.57868	0.00991773	0.417667
ENSG00000169245	CXCL10	3627	38.9142	2.64022	1.01979	2.58898	0.00962597	0.417667
ENSG00000129116	PALLD	23022	620.2	-0.740455	0.286495	-2.58453	0.00975119	0.417667
ENSG00000044090	CUL7	9820	73.4195	0.985465	0.381265	2.58472	0.00974575	0.417667
ENSG00000106541	AGR2	10551	210.461	-2.52855	0.980016	-2.58011	0.00987674	0.417667
ENSG00000241258	CRCP	27297	316.03	0.489644	0.189804	2.57973	0.00988778	0.417667
ENSG00000104325	DECR1	1666	229.094	0.891424	0.345637	2.57907	0.0099066	0.417667
ENSG00000268996	MAN1B1-DT	100289341	42.224	-1.52877	0.59286	-2.57864	0.00991906	0.417667
ENSG00000177830	CHID1	66005	174.889	-0.728198	0.281461	-2.58721	0.00967573	0.417667
ENSG00000126214	KLC1	3831	441.703	0.619659	0.239739	2.58473	0.00974561	0.417667
ENSG00000075399	VPS9D1	9605	75.3508	1.41555	0.548378	2.58134	0.00984164	0.417667
ENSG00000130303	BST2	684	455.036	0.962431	0.37276	2.58191	0.00982558	0.417667
ENSG00000100139	MICALL1	85377	718.026	0.575614	0.223025	2.58094	0.00985326	0.417667
ENSG00000143321	HDGF	3068	7379.99	-0.351753	0.136468	-2.57755	0.00995031	0.418047
ENSG00000120725	SIL1	64374	306.612	0.719853	0.279581	2.57475	0.0100312	0.418047
ENSG00000272010			5.67636	-3.06536	1.19128	-2.57316	0.0100775	0.418047
ENSG00000136830	NIBAN2	64855	1726.33	0.634252	0.246298	2.57514	0.01002	0.418047
ENSG00000023191	RNH1	6050	43.094	-1.63663	0.63599	-2.57336	0.0100718	0.418047
ENSG00000120075	HOXB5	3215	103.82	1.45208	0.564173	2.57382	0.0100583	0.418047
ENSG00000213024	NUP62	23636	1040.48	-0.429565	0.166812	-2.57514	0.01002	0.418047
ENSG00000196693	ZNF33B	7582	144.378	-0.635708	0.247241	-2.5712	0.0101346	0.4189
ENSG00000166326	TRIM44	54765	646.459	0.735612	0.28617	2.57054	0.010154	0.4189
ENSG00000108510	MED13	9969	367.905	0.647597	0.251958	2.57026	0.0101623	0.4189
ENSG00000269896	LOC100129534	100129534	8.2832	4.21069	1.63972	2.56793	0.0102306	0.420832
ENSG00000068878	PSME4	23198	581.877	0.6965	0.271573	2.56469	0.0103269	0.421251
ENSG00000163888	CAMK2N2	94032	32.0868	-2.32414	0.906186	-2.56476	0.0103249	0.421251
ENSG00000166166	TRMT61A	115708	169.434	-0.744826	0.290346	-2.5653	0.0103085	0.421251
ENSG00000167107	ACSF2	80221	195.915	-1.21304	0.472951	-2.56482	0.0103228	0.421251
ENSG00000270362	HMGN3-AS1	100288198	16.7177	1.80488	0.704529	2.56182	0.0104124	0.421491
ENSG00000184445	KNTC1	9735	101.999	-1.0914	0.426178	-2.56089	0.0104404	0.421491
ENSG00000100478	AP4S1	11154	72.5559	-0.943166	0.368041	-2.56267	0.0103871	0.421491
ENSG00000197696	NMB	4828	101.668	-0.901589	0.351715	-2.56341	0.010365	0.421491
ENSG00000130589	HELZ2	85441	603.268	1.79501	0.700815	2.56132	0.0104276	0.421491
ENSG00000168907	PLA2G4F	255189	59.9065	2.23547	0.873521	2.55915	0.0104928	0.422736
ENSG00000174792	ODAPH	152816	15.5884	3.79979	1.48552	2.55788	0.0105312	0.423143
ENSG00000157315	TMED6	146456	4.53072	-5.74849	2.2478	-2.55739	0.0105462	0.423143
ENSG00000254024			14.6982	-4.07352	1.59348	-2.55637	0.0105771	0.423518
ENSG00000092140	G2E3	55632	297.645	-0.56194	0.219974	-2.55457	0.010632	0.424844
ENSG00000149289	ZC3H12C	85463	52.1007	1.17674	0.461254	2.55118	0.0107358	0.427795
ENSG00000130733	YIPF2	78992	281.129	0.548264	0.214943	2.55074	0.0107495	0.427795
ENSG00000168496	FEN1	2237	631.494	-0.875451	0.343333	-2.54986	0.0107768	0.42801
ENSG00000099337	KCNK6	9424	416.624	0.652336	0.256006	2.54813	0.0108302	0.429262
ENSG00000054179	ENTPD2	954	26.0274	2.91038	1.14286	2.54657	0.0108788	0.429626
ENSG00000101844	ATG4A	115201	83.0368	0.770365	0.302528	2.54642	0.0108833	0.429626
ENSG00000130584	ZBTB46	140685	30.6356	-3.30727	1.29955	-2.54493	0.0109299	0.4306
ENSG00000171940	ZNF217	7764	198.639	0.684149	0.269075	2.54259	0.0110033	0.432619
ENSG00000184292	TACSTD2	4070	3590.93	0.885587	0.34983	2.53148	0.0113583	0.440388
ENSG00000109756	RAPGEF2	9693	92.8045	1.2796	0.505217	2.53277	0.0113166	0.440388
ENSG00000177409	SAMD9L	219285	312.022	1.06837	0.421671	2.53365	0.011288	0.440388
ENSG00000106479	ZNF862	643641	10.9104	3.79258	1.49753	2.53256	0.0113233	0.440388
ENSG00000267834			6.0876	5.46388	2.15507	2.53536	0.0112331	0.440388
ENSG00000080845	DLGAP4	22839	276.775	0.725207	0.286131	2.53452	0.01126	0.440388
ENSG00000101347	SAMHD1	25939	581.643	1.15144	0.454789	2.53181	0.0113474	0.440388
ENSG00000172053	QARS1	5859	453.203	0.529645	0.209634	2.52653	0.0115197	0.442654
ENSG00000273437			10.5221	-3.92819	1.55468	-2.52669	0.0115143	0.442654
ENSG00000250786	SNHG18	100505806	80.8779	-1.41442	0.559686	-2.52717	0.0114986	0.442654
ENSG00000107679	PLEKHA1	59338	383.886	0.606303	0.239841	2.52794	0.0114735	0.442654
ENSG00000124171	PARD6B	84612	457.493	0.997863	0.395003	2.52622	0.0115298	0.442654
ENSG00000272368			4.46259	-5.02753	1.99091	-2.52524	0.011562	0.443023
ENSG00000261338			5.23235	-4.41369	1.75143	-2.52006	0.0117336	0.447642
ENSG00000279568			5.79687	-4.52515	1.79603	-2.51953	0.0117512	0.447642
ENSG00000159086	PAXBP1	94104	254.124	0.505894	0.200781	2.51963	0.0117477	0.447642
ENSG00000116857	TMEM9	252839	447.969	-0.673688	0.268149	-2.51236	0.0119926	0.448704
ENSG00000181873	IBA57	200205	62.0721	-1.28776	0.512059	-2.51486	0.0119079	0.448704
ENSG00000173960	UBXN2A	165324	242.654	-0.52235	0.208099	-2.5101	0.0120697	0.448704
ENSG00000154310	TNIK	23043	119.649	0.795885	0.316362	2.51574	0.0118783	0.448704
ENSG00000186480	INSIG1	3638	884.58	0.871842	0.347078	2.51195	0.0120067	0.448704
ENSG00000089060	SLC8B1	80024	111.528	0.780494	0.311033	2.50936	0.012095	0.448704
ENSG00000087301	TXNDC16	57544	106.41	-0.926921	0.368375	-2.51624	0.0118613	0.448704
ENSG00000138623	SEMA7A	8482	608.703	1.82358	0.725271	2.51435	0.0119253	0.448704
ENSG00000272330			50.469	1.04252	0.415352	2.50996	0.0120744	0.448704
ENSG00000104731	KLHDC4	54758	185.623	-0.740213	0.294282	-2.51532	0.0118925	0.448704
ENSG00000141349	G6PC3	92579	189.717	-1.10153	0.438991	-2.50922	0.0120999	0.448704
ENSG00000101189	MRGBP	55257	296.635	-0.685378	0.272739	-2.51295	0.0119726	0.448704
ENSG00000154719	MRPL39	54148	42.1833	1.3518	0.537871	2.51324	0.0119627	0.448704
ENSG00000269313	MAGIX	79917	6.10022	-4.51849	1.79892	-2.51178	0.0120124	0.448704
ENSG00000158769	F11R	50848	1511.94	0.618202	0.24687	2.50416	0.0122743	0.450902
ENSG00000118217	ATF6	22926	541.069	0.613339	0.244778	2.5057	0.012221	0.450902
ENSG00000202354	RNY3	6085	4.14311	-5.21313	2.08087	-2.50527	0.0122359	0.450902
ENSG00000147813	NAPRT	93100	141.981	1.01693	0.405675	2.50677	0.0121841	0.450902
ENSG00000167600	CYP2S1	29785	58.9103	-1.37368	0.548449	-2.50466	0.0122571	0.450902
ENSG00000086619	ERO1B	56605	39.571	-1.56527	0.625383	-2.5029	0.0123181	0.451478
ENSG00000147535	PLPP5	84513	101.79	0.863016	0.345055	2.5011	0.0123809	0.451478
ENSG00000255182			15.5872	4.57294	1.82789	2.50176	0.0123576	0.451478
ENSG00000087842	PIR	8544	376.768	-1.08662	0.434463	-2.50106	0.0123822	0.451478
ENSG00000131370	SH3BP5	9467	442.5	0.835514	0.334169	2.50028	0.0124096	0.451507
ENSG00000135074	ADAM19	8728	95.4338	1.13196	0.452834	2.49972	0.0124291	0.451507
ENSG00000162746	FCRLB	127943	31.217	-3.31208	1.32609	-2.49762	0.0125029	0.452189
ENSG00000003147	ICA1	3382	49.0884	4.37634	1.75157	2.49852	0.0124714	0.452189
ENSG00000182054	IDH2	3418	379.452	-0.839886	0.336328	-2.49722	0.0125172	0.452189
ENSG00000133398	MED10	84246	210.763	0.572145	0.229223	2.49602	0.0125595	0.452881
ENSG00000159164	SV2A	9900	4.64977	5.06368	2.03132	2.49281	0.0126738	0.45366
ENSG00000115310	RTN4	57142	3736.25	0.559944	0.224591	2.49318	0.0126606	0.45366
ENSG00000136868	SLC31A1	1317	387.476	0.616771	0.247359	2.49342	0.0126517	0.45366
ENSG00000012211	PRICKLE3	4007	12.96	3.28411	1.31656	2.49446	0.0126148	0.45366
ENSG00000184347	SLIT3	6586	13.1663	4.15927	1.67172	2.48802	0.0128457	0.454214
ENSG00000243004			6.6904	4.67238	1.87681	2.48953	0.0127912	0.454214
ENSG00000255717	SNHG1	23642	468.817	-0.696581	0.279677	-2.49067	0.0127504	0.454214
ENSG00000135119	RNFT2	84900	15.6749	-2.34188	0.940675	-2.48957	0.0127898	0.454214
ENSG00000100577	GSTZ1	2954	80.7286	1.11334	0.44751	2.48786	0.0128516	0.454214
ENSG00000121064	SCPEP1	59342	284.198	0.794445	0.319288	2.48818	0.0128399	0.454214
ENSG00000001497	LAS1L	81887	286.035	-0.617634	0.248019	-2.49026	0.0127648	0.454214
ENSG00000229388	LINC01715	105378616	2.31878	5.28379	2.12472	2.48682	0.012889	0.454716
ENSG00000196154	S100A4	6275	488.025	-0.898861	0.362226	-2.48149	0.0130833	0.454756
ENSG00000175879	HOXD8	3234	13.3216	3.72465	1.49901	2.48473	0.0129649	0.454756
ENSG00000011426	ANLN	54443	1433.53	-0.756261	0.304708	-2.48192	0.0130677	0.454756
ENSG00000271933			6.19829	4.03459	1.62558	2.48195	0.0130667	0.454756
ENSG00000170523	KRT83	3889	3.74106	-4.36392	1.75771	-2.48273	0.0130378	0.454756
ENSG00000111540	RAB5B	5869	369.699	0.688417	0.277073	2.4846	0.0129696	0.454756
ENSG00000103042	SLC38A7	55238	160.693	0.993062	0.400359	2.48043	0.0131224	0.454756
ENSG00000153815	CMIP	80790	969.026	0.46604	0.187691	2.48301	0.0130277	0.454756
ENSG00000141542	RAB40B	10966	28.3393	-1.76877	0.712698	-2.4818	0.0130721	0.454756
ENSG00000130813	SHFL	55337	216.076	1.01373	0.408605	2.48096	0.013103	0.454756
ENSG00000158850	B4GALT3	8703	306.267	0.562709	0.22727	2.47595	0.0132884	0.455234
ENSG00000277149	TYW1B	441250	35.7748	-1.36346	0.5502	-2.47812	0.0132076	0.455234
ENSG00000132294	EFR3A	23167	987.983	0.464199	0.187487	2.4759	0.0132902	0.455234
ENSG00000178372	CALML5	51806	6.59051	-5.36305	2.16328	-2.47913	0.0131704	0.455234
ENSG00000140905	GCSH	2653	12.8223	-2.13371	0.861877	-2.47566	0.013299	0.455234
ENSG00000233818			3.97243	3.8734	1.5633	2.47771	0.013223	0.455234
ENSG00000201882			4.58385	3.85707	1.55751	2.47643	0.0132703	0.455234
ENSG00000274173			290.546	0.873785	0.353242	2.47362	0.0133753	0.457048
ENSG00000268129	LOC100289361	100289361	13.0772	-2.69806	1.09121	-2.47253	0.0134159	0.457636
ENSG00000173821	RNF213	57674	514.498	0.82393	0.333337	2.47176	0.0134449	0.457828
ENSG00000125378	BMP4	652	27.3729	-1.21067	0.490048	-2.47052	0.0134917	0.458623
ENSG00000226097	LOC101927769	101927769	8.17254	4.23566	1.71592	2.46845	0.0135699	0.460478
ENSG00000273066			12.8516	-2.85234	1.1558	-2.46784	0.0135933	0.460478
ENSG00000116260	QSOX1	5768	1728.69	0.730786	0.296906	2.46134	0.013842	0.468094
ENSG00000112118	MCM3	4172	1248.21	-0.716464	0.291451	-2.45827	0.013961	0.470424
ENSG00000108641	B9D1	27077	89.5414	-1.21702	0.495081	-2.45823	0.0139625	0.470424
ENSG00000214049	UCA1	652995	2314.5	-0.694459	0.282564	-2.4577	0.013983	0.470424
ENSG00000154822	PLCL2	23228	61.7393	3.18896	1.29801	2.45681	0.0140175	0.470776
ENSG00000073711	PPP2R3A	5523	170.202	-0.69843	0.284615	-2.45394	0.01413	0.473741
ENSG00000169972	PUSL1	126789	58.7599	-1.76889	0.721318	-2.45231	0.0141943	0.474892
ENSG00000185129	PURA	5813	675.732	-0.597768	0.243804	-2.45184	0.0142128	0.474892
ENSG00000136866	ZFP37	7539	8.82805	3.48501	1.4219	2.45095	0.0142481	0.475261
ENSG00000256124	LINC01152	102606463	6.72683	3.74746	1.52969	2.44981	0.0142932	0.475292
ENSG00000183943	PRKX	5613	104.104	-1.43067	0.584019	-2.4497	0.0142976	0.475292
ENSG00000165626	BEND7	222389	49.2684	3.12762	1.27707	2.44906	0.0143231	0.475333
ENSG00000267571			10.9444	-3.1185	1.27416	-2.44749	0.0143854	0.476592
ENSG00000160602	NEK8	284086	132.934	0.697779	0.285191	2.44671	0.0144166	0.476819
ENSG00000131779	PEX11B	8799	288.924	-0.646241	0.265315	-2.43575	0.0148609	0.477009
ENSG00000214796			55.5995	-1.3456	0.550715	-2.44338	0.0145505	0.477009
ENSG00000143514	TP53BP2	7159	220.884	0.703094	0.288349	2.43834	0.0147549	0.477009
ENSG00000121858	TNFSF10	8743	661.79	0.688735	0.282027	2.44209	0.0146024	0.477009
ENSG00000059691	GATB	5188	82.4228	1.28141	0.524772	2.44184	0.0146125	0.477009
ENSG00000280187			40.5386	1.79403	0.734105	2.44384	0.014532	0.477009
ENSG00000170271	FAXDC2	10826	4.08826	4.46798	1.83391	2.43631	0.014838	0.477009
ENSG00000107854	TNKS2	80351	185.505	0.800297	0.328466	2.43647	0.0148315	0.477009
ENSG00000236778	INTS6-AS1	100507398	15.6062	2.15681	0.88263	2.44362	0.0145407	0.477009
ENSG00000276248			8.42615	-4.87173	2.00002	-2.43585	0.014857	0.477009
ENSG00000187790	FANCM	57697	64.2908	-0.961957	0.394218	-2.44016	0.0146806	0.477009
ENSG00000133961	NUMB	8650	378.448	0.508955	0.2089	2.43635	0.0148362	0.477009
ENSG00000237172	B3GNT9	84752	47.389	1.45202	0.594955	2.44056	0.0146645	0.477009
ENSG00000178078	STAP2	55620	303.239	0.691514	0.283728	2.43724	0.0147997	0.477009
ENSG00000105619	TFPT	29844	48.3035	1.44723	0.593533	2.43833	0.0147553	0.477009
ENSG00000229563	LINC01204	101927528	5.12653	5.63005	2.30787	2.4395	0.0147076	0.477009
ENSG00000094631	HDAC6	10013	131.032	1.02632	0.421167	2.43685	0.0148158	0.477009
ENSG00000102316	MAGED2	10916	304.976	0.636076	0.260433	2.44237	0.014591	0.477009
ENSG00000178104	PDE4DIP	9659	78.6201	1.15843	0.476002	2.43366	0.0149469	0.478987
ENSG00000246526	LINC002481	339988	16.547	-2.63059	1.08246	-2.43021	0.0150902	0.481217
ENSG00000110218	PANX1	24145	172.482	0.862874	0.355054	2.43026	0.015088	0.481217
ENSG00000177427	MIEF2	125170	105.646	1.23285	0.50719	2.43074	0.0150679	0.481217
ENSG00000161040	FBXL13	222235	3.24107	-4.44893	1.83142	-2.42922	0.0151312	0.481737
ENSG00000279133			7.96095	2.76754	1.14023	2.42718	0.0152167	0.483675
ENSG00000101187	SLCO4A1	28231	179.461	2.92871	1.20711	2.42621	0.0152572	0.484176
ENSG00000172469	MANEA	79694	51.9033	1.05413	0.435114	2.42265	0.0154078	0.487373
ENSG00000167193	CRK	1398	4.36751	-5.93629	2.45023	-2.42275	0.0154033	0.487373
ENSG00000184731	FAM110C	642273	63.2184	1.07492	0.444324	2.41923	0.0155532	0.488816
ENSG00000163823	CCR1	1230	9.22847	4.62975	1.91362	2.41937	0.0155475	0.488816
ENSG00000109046	WSB1	26118	610.709	0.86997	0.359382	2.42074	0.0154891	0.488816
ENSG00000183864	TOB2	10766	489.818	-0.582917	0.240951	-2.41923	0.0155532	0.488816
ENSG00000130158	DOCK6	57572	97.3739	0.933551	0.3862	2.41727	0.0156373	0.49067
ENSG00000070950	RAD18	56852	143.324	-0.874894	0.36279	-2.41157	0.015884	0.495853
ENSG00000164292	RHOBTB3	22836	3350.32	-0.496366	0.205846	-2.41134	0.0158939	0.495853
ENSG00000175197	DDIT3	1649	63.2992	1.09202	0.45291	2.41112	0.0159038	0.495853
ENSG00000273702			17.6132	-1.99012	0.82503	-2.41218	0.0158574	0.495853
ENSG00000152104	PTPN14	5784	990.796	0.604233	0.251043	2.40689	0.0160891	0.500485
ENSG00000188177	ZC3H6	376940	44.5691	1.63972	0.681776	2.40507	0.0161695	0.500485
ENSG00000114439	BBX	56987	1740.57	0.330908	0.137619	2.40453	0.0161934	0.500485
ENSG00000233452	STXBP5-AS1	729178	7.1962	3.02688	1.25815	2.40582	0.016136	0.500485
ENSG00000110697	PITPNM1	9600	17.1524	1.59643	0.663817	2.40493	0.0161758	0.500485
ENSG00000025770	NCAPH2	29781	153.79	-1.14429	0.475945	-2.40425	0.0162057	0.500485
ENSG00000171124	FUT3	2525	107.469	1.44887	0.602978	2.40285	0.0162678	0.501611
ENSG00000102024	PLS3	5358	820.655	0.586939	0.244376	2.40179	0.0163153	0.502285
ENSG00000236200			14.2654	-2.40452	1.00159	-2.40071	0.0163632	0.502969
ENSG00000258111			2.47249	-5.69575	2.37419	-2.39903	0.0164386	0.504496
ENSG00000102119	EMD	2010	696.821	-0.444944	0.185588	-2.39748	0.0165081	0.505836
ENSG00000153551	CMTM7	112616	215.161	2.91452	1.21626	2.3963	0.0165615	0.505887
ENSG00000176244	ACBD7	414149	3.2913	-4.89463	2.04249	-2.3964	0.0165571	0.505887
ENSG00000189362	NEMP2	100131211	23.8033	-1.70049	0.71005	-2.39488	0.0166257	0.506271
ENSG00000179454	KLHL28	54813	137.165	0.929927	0.388269	2.39506	0.0166178	0.506271
ENSG00000204590	GNL1	2794	3.89226	4.75222	1.98754	2.391	0.0168024	0.50986
ENSG00000158669	GPAT4	137964	309.751	0.524798	0.219527	2.39058	0.0168217	0.50986
ENSG00000278993			11.0611	2.50565	1.04769	2.3916	0.0167752	0.50986
ENSG00000134755	DSC2	1824	513.032	0.693935	0.290689	2.38721	0.016977	0.51377
ENSG00000177954	RPS27	6232	7325.15	-0.29598	0.12422	-2.3827	0.0171862	0.514569
ENSG00000124357	NAGK	55577	417.347	0.561459	0.235517	2.38394	0.0171283	0.514569
ENSG00000078399	HOXA9	3205	141.377	-0.64703	0.271528	-2.38293	0.0171757	0.514569
ENSG00000243181			4.58879	-3.63866	1.52543	-2.38533	0.0170637	0.514569
ENSG00000006118	TMEM132A	54972	292.028	0.421332	0.176831	2.38268	0.0171874	0.514569
ENSG00000251562	MALAT1	378938	34516.9	0.596587	0.250201	2.38444	0.0171053	0.514569
ENSG00000108349	CASC3	22794	603.189	-0.502348	0.210574	-2.38561	0.0170509	0.514569
ENSG00000273373			4.1867	-4.59757	1.93243	-2.37916	0.0173519	0.517041
ENSG00000058085	LAMC2	3918	4561.09	0.667359	0.280484	2.37931	0.017345	0.517041
ENSG00000143494	VASH2	79805	16.7819	-3.32278	1.39773	-2.37728	0.0174409	0.517041
ENSG00000138071	ACTR2	10097	1596.99	0.453241	0.190581	2.3782	0.0173973	0.517041
ENSG00000132153	DHX30	22907	305.255	-0.7207	0.303096	-2.37779	0.0174167	0.517041
ENSG00000079215	SLC1A3	6507	143.958	-0.891905	0.375004	-2.37839	0.0173885	0.517041
ENSG00000268375			5.84428	-5.46257	2.29811	-2.37699	0.0174547	0.517041
ENSG00000066933	MYO9A	4649	189.032	-0.594261	0.250106	-2.37604	0.0174997	0.517588
ENSG00000141582	CBX4	8535	587.455	-0.533774	0.224736	-2.37511	0.0175436	0.518105
ENSG00000115415	STAT1	6772	1431.4	1.42493	0.600515	2.37285	0.0176515	0.518944
ENSG00000111911	HINT3	135114	212.55	0.68332	0.28788	2.37363	0.0176141	0.518944
ENSG00000109084	TMEM97	27346	684.66	-0.423265	0.178356	-2.37314	0.0176376	0.518944
ENSG00000143217	NECTIN4	81607	187.436	0.964472	0.406766	2.37108	0.0177364	0.520657
ENSG00000180488	MIGA1	374986	217.803	0.66343	0.279963	2.36971	0.0178021	0.521609
ENSG00000112343	TRIM38	10475	423.438	1.06201	0.448306	2.36893	0.0178395	0.521609
ENSG00000221838	AP4M1	9179	64.1407	-0.917326	0.387803	-2.36544	0.0180086	0.521609
ENSG00000261801	LOXL1-AS1	100287616	24.1993	-2.2816	0.964215	-2.36628	0.017968	0.521609
ENSG00000167747	C19orf48	84798	246.892	-0.91699	0.387648	-2.36552	0.0180047	0.521609
ENSG00000125817	CENPB	1059	1309.72	-0.475732	0.201064	-2.36607	0.0179779	0.521609
ENSG00000101444	AHCY	191	428.108	-0.528583	0.22327	-2.36746	0.0179104	0.521609
ENSG00000101216	GMEB2	26205	312.124	0.628429	0.26535	2.3683	0.0178699	0.521609
ENSG00000100311	PDGFB	5155	49.142	1.21377	0.512846	2.36673	0.0179458	0.521609
ENSG00000145916	RMND5B	64777	160.244	0.856953	0.362403	2.36464	0.0180475	0.521644
ENSG00000112640	PPP2R5D	5528	271.58	-0.809551	0.342448	-2.36401	0.0180782	0.521644
ENSG00000087152	ATXN7L3	56970	420.62	0.708656	0.299798	2.36378	0.0180897	0.521644
ENSG00000144214	LYG1	129530	3.82518	-5.05106	2.13961	-2.36073	0.0182389	0.524632
ENSG00000180953	ST20	400410	70.0623	0.824291	0.349192	2.36057	0.0182469	0.524632
ENSG00000114251	WNT5A	7474	11.2088	3.68834	1.56361	2.35886	0.018331	0.524698
ENSG00000137502	RAB30	27314	57.8689	-1.14971	0.487295	-2.35938	0.0183057	0.524698
ENSG00000157306			27.9463	1.42138	0.602702	2.35835	0.0183564	0.524698
ENSG00000167074	TEF	7008	20.1337	-2.00248	0.849022	-2.35858	0.0183451	0.524698
ENSG00000120899	PTK2B	2185	451.15	0.538508	0.228406	2.35768	0.0183897	0.524883
ENSG00000155324	GRAMD2B	65983	394.039	0.714748	0.303512	2.35492	0.0185266	0.524966
ENSG00000167978	SRRM2	23524	2716.9	-0.609065	0.258628	-2.35498	0.0185235	0.524966
ENSG00000133030	MPRIP	23164	1564.87	0.867996	0.368369	2.35632	0.0184569	0.524966
ENSG00000128422	KRT17	3872	6995.97	0.798615	0.339029	2.35559	0.0184932	0.524966
ENSG00000160179	ABCG1	9619	126.367	1.47869	0.627397	2.35687	0.0184296	0.524966
ENSG00000277203	F8A1	8263	74.5238	-1.27009	0.539488	-2.35425	0.0185603	0.52516
ENSG00000267221	C17orf113	110806298	9.78794	-2.35744	1.00174	-2.35334	0.0186057	0.525684
ENSG00000168497	CAVIN2	8436	66.9165	-1.10709	0.470936	-2.35083	0.0187316	0.526132
ENSG00000189308	LIN54	132660	42.4372	-1.21006	0.514959	-2.34981	0.0187828	0.526132
ENSG00000178685	PARP10	84875	28.2611	1.75247	0.74576	2.34991	0.0187778	0.526132
ENSG00000110375	UPK2	7379	795.817	-0.918978	0.39105	-2.35003	0.0187721	0.526132
ENSG00000105058	FAM32A	26017	951.506	0.796091	0.338525	2.35165	0.0186904	0.526132
ENSG00000102144	PGK1	5230	1832.42	0.381913	0.162365	2.35219	0.0186632	0.526132
ENSG00000178445	GLDC	2731	4.30271	5.00704	2.13318	2.34722	0.018914	0.529053
ENSG00000128039	SRD5A3	79644	74.6702	-0.963472	0.410915	-2.3447	0.0190426	0.529728
ENSG00000173269	MMRN2	79812	56.8823	-1.70768	0.727963	-2.34584	0.0189843	0.529728
ENSG00000135148	TRAFD1	10906	298.464	0.799685	0.341043	2.34482	0.0190361	0.529728
ENSG00000080815	PSEN1	5663	579.367	0.577127	0.246149	2.34462	0.0190464	0.529728
ENSG00000055332	EIF2AK2	5610	990.435	0.793147	0.33871	2.34167	0.0191977	0.531957
ENSG00000107262	BAG1	573	328.596	-0.557541	0.238116	-2.34147	0.0192081	0.531957
ENSG00000171160	MORN4	118812	60.8701	1.07785	0.46013	2.3425	0.0191553	0.531957
ENSG00000165799	RNASE7	84659	6.0585	3.81901	1.6315	2.3408	0.0192424	0.532157
ENSG00000137312	FLOT1	10211	12.3897	-2.58765	1.10586	-2.33994	0.0192869	0.532633
ENSG00000144468	RHBDD1	84236	86.196	0.813721	0.34799	2.33835	0.0193694	0.533858
ENSG00000136425	CIB2	10518	12.1125	2.33798	0.999978	2.33803	0.0193858	0.533858
ENSG00000237978			31.1187	1.52797	0.654928	2.33303	0.0196466	0.540105
ENSG00000215440	NPEPL1	79716	75.444	-1.20043	0.514625	-2.33263	0.0196678	0.540105
ENSG00000132357	CARD6	84674	149.61	0.929628	0.399007	2.32986	0.0198138	0.540325
ENSG00000205189	ZBTB10	65986	56.6705	-1.47022	0.630812	-2.33068	0.0197701	0.540325
ENSG00000099290	WASHC2A	387680	119.457	0.883178	0.379015	2.33019	0.0197959	0.540325
ENSG00000204237	OXLD1	339229	158.356	-0.720671	0.309189	-2.33084	0.0197617	0.540325
ENSG00000064545	TMEM161A	54929	115.581	-0.828091	0.355126	-2.33182	0.0197101	0.540325
ENSG00000178460	MCMDC2	157777	5.56069	-3.6254	1.55662	-2.32902	0.0198578	0.540772
ENSG00000174032	SLC25A30	253512	10.8148	-2.4328	1.04524	-2.3275	0.0199385	0.542216
ENSG00000261150	EPPK1	83481	194.454	-0.896071	0.385112	-2.32678	0.0199768	0.542504
ENSG00000117054	ACADM	34	312.661	-0.395231	0.170231	-2.32173	0.0202474	0.542661
ENSG00000174567	GOLT1A	127845	13.2159	2.7328	1.17538	2.32503	0.0200705	0.542661
ENSG00000164695	CHMP4C	92421	566.598	0.753171	0.32441	2.32166	0.0202511	0.542661
ENSG00000130560	UBAC1	10422	862.265	-0.662886	0.285448	-2.32227	0.0202185	0.542661
ENSG00000139998	RAB15	376267	367.582	1.35148	0.581944	2.32236	0.0202136	0.542661
ENSG00000108773	KAT2A	2648	232.895	-0.952428	0.410082	-2.32253	0.0202043	0.542661
ENSG00000197971	MBP	4155	379.86	-0.478712	0.206208	-2.3215	0.0202597	0.542661
ENSG00000125912	NCLN	56926	650.656	0.419195	0.180423	2.3234	0.0201578	0.542661
ENSG00000090372	STRN4	29888	358.512	0.608358	0.261549	2.32598	0.0200195	0.542661
ENSG00000278931			6.45933	4.98418	2.14677	2.32171	0.0202484	0.542661
ENSG00000189366	ALG1L	200810	7.13504	-3.04751	1.31644	-2.31496	0.0206152	0.543264
ENSG00000081087	OSTM1	28962	374.738	0.93105	0.401321	2.31997	0.0203428	0.543264
ENSG00000047932	GOPC	57120	470.485	0.603567	0.260644	2.31567	0.0205762	0.543264
ENSG00000009954	BAZ1B	9031	1283.5	-0.338345	0.146019	-2.31713	0.0204966	0.543264
ENSG00000147676	MAL2	114569	3173.65	0.370662	0.160091	2.31533	0.020595	0.543264
ENSG00000165699	TSC1	7248	304.933	0.812724	0.350249	2.32042	0.0203182	0.543264
ENSG00000048028	USP28	57646	147.33	-0.66101	0.285284	-2.31703	0.0205023	0.543264
ENSG00000187741	FANCA	2175	210.768	-1.0446	0.450975	-2.31632	0.020541	0.543264
ENSG00000116017	ARID3A	1820	399.751	0.734608	0.317176	2.31609	0.0205535	0.543264
ENSG00000177380	PPFIA3	8541	26.3982	-2.75778	1.19111	-2.3153	0.0205965	0.543264
ENSG00000174010	KLHL15	80311	13.5985	-1.99538	0.861202	-2.31697	0.0205055	0.543264
ENSG00000068366	ACSL4	2182	282.495	0.722967	0.31229	2.31505	0.0206104	0.543264
ENSG00000054598	FOXC1	2296	1276.48	-0.701976	0.30375	-2.31103	0.0208311	0.548215
ENSG00000182973	CNOT10	25904	124.662	-0.584168	0.252919	-2.30971	0.0209043	0.549405
ENSG00000180776	ZDHHC20	253832	318.004	-0.637044	0.27603	-2.30788	0.0210058	0.551332
ENSG00000089154	GCN1	10985	589.146	0.37118	0.160934	2.30641	0.0210876	0.552
ENSG00000161921	CXCL16	58191	85.4942	1.50963	0.654444	2.30673	0.0210699	0.552
ENSG00000280832			55.0899	-1.51059	0.655274	-2.30528	0.021151	0.552919
ENSG00000163286	ALPG	251	14.7817	-2.82709	1.2273	-2.3035	0.0212508	0.554513
ENSG00000136848	DAB2IP	153090	97.0858	-1.08043	0.469101	-2.30318	0.0212686	0.554513
ENSG00000242265	PEG10	23089	1292.41	3.26564	1.41839	2.30236	0.0213147	0.554976
ENSG00000117877	CD3EAP	10849	540.889	-0.508025	0.220745	-2.30142	0.0213681	0.555628
ENSG00000100294	MCAT	27349	121.871	-0.783036	0.340473	-2.29985	0.0214568	0.557193
ENSG00000203875	SNHG5	387066	463.112	-0.561158	0.24413	-2.2986	0.0215278	0.557558
ENSG00000135052	GOLM1	51280	415.52	0.710079	0.308901	2.29873	0.0215205	0.557558
ENSG00000171105	INSR	3643	161.363	-2.64558	1.15121	-2.29808	0.021557	0.557578
ENSG00000121851	POLR3GL	84265	88.4978	0.922824	0.401936	2.29595	0.021679	0.558518
ENSG00000149089	APIP	51074	51.3411	0.993281	0.432562	2.29628	0.0216602	0.558518
ENSG00000073921	PICALM	8301	1281.06	0.45702	0.19902	2.29635	0.0216559	0.558518
ENSG00000261342			5.58376	3.69368	1.60943	2.29502	0.0217322	0.559155
ENSG00000172738	TMEM217	221468	25.0237	2.58482	1.12698	2.29358	0.0218148	0.560543
ENSG00000084090	STARD7	56910	1517.56	-0.307707	0.1342	-2.2929	0.0218539	0.560811
ENSG00000120217	CD274	29126	59.2362	2.11003	0.921733	2.2892	0.0220677	0.564079
ENSG00000141556	TBCD	6904	105.388	0.919609	0.401659	2.28952	0.022049	0.564079
ENSG00000160188	RSPH1	89765	54.8872	2.67995	1.17024	2.29008	0.0220167	0.564079
ENSG00000143502	SUSD4	55061	8.78195	2.66345	1.16386	2.28846	0.0221106	0.564102
ENSG00000183049	CAMK1D	57118	130.575	1.4223	0.621861	2.28718	0.0221856	0.564102
ENSG00000101400	SNTA1	6640	89.6649	-0.860926	0.376491	-2.28671	0.0222126	0.564102
ENSG00000131069	ACSS2	55902	90.9705	1.0118	0.442292	2.28762	0.0221594	0.564102
ENSG00000196074	SYCP2	10388	39.4098	2.93586	1.28371	2.28701	0.022195	0.564102
ENSG00000196923	PDLIM7	9260	221.125	0.69333	0.30327	2.28618	0.0222437	0.564161
ENSG00000168228	ZCCHC4	29063	53.8404	1.20392	0.526957	2.28466	0.0223329	0.564613
ENSG00000224046	LOC101927420	101927420	7.65847	-2.98724	1.30756	-2.28459	0.0223366	0.564613
ENSG00000188554	NBR1	4077	547.082	0.692969	0.303414	2.28391	0.0223769	0.564613
ENSG00000161653	NAGS	162417	4.14557	-4.20242	1.83975	-2.28423	0.0223579	0.564613
ENSG00000092020	PPP2R3C	55012	439.519	0.55782	0.244301	2.28333	0.0224112	0.56475
ENSG00000099194	SCD	6319	3145.01	0.596391	0.261295	2.28244	0.0224635	0.565001
ENSG00000129667	RHBDF2	79651	164.082	0.568353	0.24904	2.28218	0.0224788	0.565001
ENSG00000074695	LMAN1	3998	1152.93	0.305046	0.133774	2.28031	0.0225893	0.567049
ENSG00000163517	HDAC11	79885	85.7484	-1.12089	0.491787	-2.27923	0.0226537	0.567601
ENSG00000256603			4.17801	3.87432	1.70192	2.27643	0.02282	0.567601
ENSG00000156232	WHAMM	123720	359.019	0.376431	0.16518	2.27891	0.0226724	0.567601
ENSG00000162078	ZG16B	124220	25.4984	-2.36943	1.04086	-2.27643	0.0228205	0.567601
ENSG00000168101	NUDT16L1	84309	337.824	-0.59904	0.263219	-2.27582	0.0228567	0.567601
ENSG00000260852	FBXL19-AS1	283932	60.8392	2.05818	0.903633	2.27767	0.0227463	0.567601
ENSG00000227036	LINC00511	400619	141.634	0.720736	0.316604	2.27646	0.0228185	0.567601
ENSG00000130005	GAMT	2593	7.47807	-4.06072	1.78449	-2.27556	0.0228722	0.567601
ENSG00000134597	RBMX2	51634	348.367	0.568532	0.249631	2.27749	0.0227571	0.567601
ENSG00000094916	CBX5	23468	1262.43	-0.527013	0.231762	-2.27394	0.0229697	0.569142
ENSG00000140320	BAHD1	22893	166.543	0.591477	0.260154	2.27356	0.0229924	0.569142
ENSG00000152749	GPR180	160897	159.191	0.705364	0.310338	2.27289	0.0230326	0.569418
ENSG00000115806	GORASP2	26003	397.255	-0.502874	0.221343	-2.27192	0.0230915	0.570153
ENSG00000170425	ADORA2B	136	107.003	-1.12541	0.495486	-2.27133	0.0231269	0.570307
ENSG00000172725	CORO1B	57175	314.57	0.721714	0.318314	2.2673	0.0233719	0.572149
ENSG00000149428	HYOU1	10525	769.871	0.59872	0.263909	2.26866	0.0232888	0.572149
ENSG00000174446	SNAPC5	10302	78.0599	-0.592244	0.261008	-2.26906	0.0232645	0.572149
ENSG00000132383	RPA1	6117	322.625	-0.525135	0.231719	-2.26626	0.0234353	0.572149
ENSG00000172301	COPRS	55352	404.652	-0.595176	0.262608	-2.2664	0.0234269	0.572149
ENSG00000161395	PGAP3	93210	132.807	1.03698	0.457571	2.26628	0.0234344	0.572149
ENSG00000142185	TRPM2	7226	118.11	1.23553	0.544795	2.26788	0.0233368	0.572149
ENSG00000147403	RPL10	6134	3453.93	-0.581022	0.256323	-2.26675	0.0234053	0.572149
ENSG00000121691	CAT	847	214.94	-0.852853	0.376444	-2.26555	0.0234791	0.572505
ENSG00000174013	FBXO45	200933	575.823	0.316142	0.139616	2.26437	0.0235513	0.573549
ENSG00000145817	YIPF5	81555	666.136	0.544452	0.2405	2.26384	0.0235843	0.573639
ENSG00000279329			5.04652	4.59033	2.02947	2.26184	0.0237072	0.575915
ENSG00000101236	RNF24	11237	434.348	0.668187	0.295632	2.2602	0.0238091	0.577347
ENSG00000100280	AP1B1	162	1873.34	0.420472	0.186055	2.25994	0.0238251	0.577347
ENSG00000132698	RAB25	57111	720.991	0.593852	0.263007	2.25794	0.0239495	0.577665
ENSG00000261094			19.7596	-1.70606	0.755584	-2.25793	0.0239501	0.577665
ENSG00000135441	BLOC1S1	2647	82.5678	-1.13532	0.502835	-2.25783	0.0239563	0.577665
ENSG00000073008	PVR	5817	687.819	0.629856	0.278965	2.25783	0.0239562	0.577665
ENSG00000163660	CCNL1	57018	849.391	0.661932	0.293446	2.25572	0.0240884	0.578713
ENSG00000185347	TEDC1	283643	135.475	-0.957473	0.424359	-2.25628	0.0240529	0.578713
ENSG00000203650	LINC01285	101928287	15.4918	2.77586	1.23052	2.25584	0.0240804	0.578713
ENSG00000112167	SAYSD1	55776	112.421	-0.784138	0.347844	-2.25428	0.0241787	0.58017
ENSG00000268798			19.8708	-1.94351	0.862459	-2.25345	0.024231	0.580713
ENSG00000143891	GALM	130589	22.8748	-1.81593	0.806746	-2.25093	0.02439	0.581083
ENSG00000106004	HOXA5	3202	166.118	-0.726299	0.322655	-2.25101	0.0243851	0.581083
ENSG00000103995	CEP152	22995	461.93	-0.693276	0.307922	-2.25147	0.0243559	0.581083
ENSG00000267939			19.5071	1.94936	0.865475	2.25235	0.0242999	0.581083
ENSG00000268066	FMR1-AS1	100126270	4.94693	-4.91532	2.18376	-2.25085	0.0243948	0.581083
ENSG00000198551	ZNF627	199692	17.3868	-2.04243	0.907731	-2.25004	0.0244462	0.5816
ENSG00000174695	TMEM167A	153339	526.898	0.452775	0.201414	2.24798	0.0245772	0.583554
ENSG00000105289	TJP3	27134	90.7089	-1.58376	0.704578	-2.24782	0.0245879	0.583554
ENSG00000164163	ABCE1	6059	541.914	-0.711766	0.316953	-2.24565	0.0247265	0.586131
ENSG00000129514	FOXA1	3169	57.6171	-1.94197	0.865696	-2.24324	0.0248812	0.589086
ENSG00000158864	NDUFS2	4720	1038.82	0.636996	0.28406	2.24247	0.024931	0.589552
ENSG00000180398	MCFD2	90411	603.83	0.793764	0.354347	2.24008	0.0250858	0.590265
ENSG00000186522	SEPTIN10	151011	236.981	0.676202	0.302029	2.23886	0.025165	0.590265
ENSG00000067066	SP100	6672	577.131	0.897626	0.400839	2.23937	0.0251319	0.590265
ENSG00000145220	LYAR	55646	614.675	-0.63569	0.283741	-2.24039	0.0250657	0.590265
ENSG00000148803	FUOM	282969	31.988	-1.42234	0.635326	-2.23875	0.0251722	0.590265
ENSG00000075856	SART3	9733	427.795	0.659184	0.294433	2.23883	0.0251672	0.590265
ENSG00000241990			91.1096	-0.830143	0.370618	-2.23989	0.0250983	0.590265
ENSG00000279528			11.8722	-2.02072	0.903086	-2.23757	0.0252493	0.591365
ENSG00000260260	SNHG19	100507303	475.241	-0.770104	0.344265	-2.23695	0.0252895	0.591599
ENSG00000105640	RPL18A	6142	2531.84	-0.348631	0.155965	-2.23531	0.0253969	0.592694
ENSG00000100330	MTMR3	8897	116.096	0.718413	0.321344	2.23565	0.0253745	0.592694
ENSG00000196428	TSC22D2	9819	572.448	0.459299	0.205787	2.23191	0.0256208	0.597209
ENSG00000071127	WDR1	9948	1277.18	0.72107	0.323293	2.23039	0.0257215	0.598456
ENSG00000102034	ELF4	2000	1387.26	0.645564	0.289467	2.23018	0.0257354	0.598456
ENSG00000107872	FBXL15	79176	150.941	0.884072	0.396761	2.22822	0.0258659	0.599499
ENSG00000054967	RELT	84957	140.63	0.900883	0.404323	2.22813	0.0258721	0.599499
ENSG00000188419	CHM	1121	246.873	0.527444	0.236644	2.22886	0.0258235	0.599499
ENSG00000009307	CSDE1	7812	3840.64	0.246563	0.110822	2.22485	0.0260912	0.600073
ENSG00000247121			6.59873	-3.95951	1.77784	-2.22714	0.0259378	0.600073
ENSG00000124795	DEK	7913	4370.17	-0.428167	0.192511	-2.22411	0.026141	0.600073
ENSG00000273344	PAXIP1-AS1	202781	86.4006	-1.14769	0.515889	-2.22469	0.026102	0.600073
ENSG00000012822	CALCOCO1	57658	33.3963	1.44567	0.64937	2.22627	0.0259962	0.600073
ENSG00000074590	NUAK1	9891	346.867	-0.674677	0.303109	-2.22586	0.0260238	0.600073
ENSG00000214432	VPS33B-DT	101926911	5.65452	4.09131	1.83987	2.2237	0.0261687	0.600073
ENSG00000177508	IRX3	79191	689.799	-0.736374	0.330813	-2.22596	0.0260171	0.600073
ENSG00000089063	TMEM230	29058	533.894	0.670096	0.301351	2.22364	0.0261727	0.600073
ENSG00000167987	VPS37C	55048	334.277	0.731091	0.329017	2.22205	0.0262801	0.601127
ENSG00000131116	ZNF428	126299	77.5617	-0.958525	0.431362	-2.22209	0.0262772	0.601127
ENSG00000071205	ARHGAP10	79658	269.297	0.456983	0.205909	2.21934	0.0264637	0.603915
ENSG00000132670	PTPRA	5786	274.643	-0.803008	0.361775	-2.21964	0.0264434	0.603915
ENSG00000284308	C2orf81	388963	10.0847	3.45824	1.55865	2.21874	0.0265046	0.604144
ENSG00000144893	MED12L	116931	43.401	-1.81426	0.818074	-2.21772	0.0265736	0.604311
ENSG00000166794	PPIB	5479	385.238	0.562625	0.253683	2.21782	0.0265668	0.604311
ENSG00000152147	GEMIN6	79833	104.055	-1.01987	0.460099	-2.21663	0.0266482	0.605303
ENSG00000224652	LINC00885	401109	8.26277	-3.45296	1.5582	-2.21599	0.0266919	0.605594
ENSG00000177054	ZDHHC13	54503	24.596	1.37954	0.623198	2.21365	0.0268526	0.607831
ENSG00000095752	IL11	3589	39.1032	2.27401	1.02718	2.21383	0.0268407	0.607831
ENSG00000171320	ESCO2	157570	112.564	-1.11679	0.505268	-2.2103	0.0270842	0.612366
ENSG00000131018	SYNE1	23345	5.40584	-4.05547	1.83596	-2.20892	0.0271805	0.613834
ENSG00000115944	COX7A2L	9167	287.082	-0.676675	0.306742	-2.206	0.0273837	0.615582
ENSG00000185000	DGAT1	8694	212.701	-0.90928	0.411988	-2.20705	0.0273103	0.615582
ENSG00000251192	ZNF674	641339	8.22483	-2.89821	1.31353	-2.20643	0.0273543	0.615582
ENSG00000003096	KLHL13	90293	68.6696	-1.1844	0.536832	-2.20628	0.0273648	0.615582
ENSG00000144677	CTDSPL	10217	434.895	-0.902277	0.409321	-2.20432	0.0275015	0.617523
ENSG00000134324	LPIN1	23175	449.217	0.680349	0.308918	2.20236	0.02764	0.618503
ENSG00000135912	TTLL4	9654	130.409	-0.664656	0.301751	-2.20267	0.0276184	0.618503
ENSG00000133119	RFC3	5983	475.052	-0.620214	0.281547	-2.20288	0.0276034	0.618503
ENSG00000271851			3.82422	4.67704	2.12457	2.20141	0.0277072	0.619299
ENSG00000131389	SLC6A6	6533	129.253	0.934587	0.424679	2.20069	0.0277579	0.619726
ENSG00000231566			3.12121	-5.65098	2.56856	-2.20006	0.0278026	0.620017
ENSG00000114125	RNF7	9616	341.455	0.614588	0.27946	2.1992	0.027864	0.620679
ENSG00000215717	TMEM167B	56900	284.598	0.660592	0.300654	2.19719	0.0280072	0.62316
ENSG00000228140			3.61515	-4.31665	1.96909	-2.19221	0.0283644	0.623829
ENSG00000142675	CNKSR1	10256	175.295	0.748358	0.341118	2.19384	0.028247	0.623829
ENSG00000180867			13.4029	1.70008	0.776516	2.18937	0.0285702	0.623829
ENSG00000135205	CCDC146	57639	17.5542	-2.24465	1.02487	-2.19019	0.0285106	0.623829
ENSG00000147471	PLPBP	11212	171.189	-0.589955	0.269383	-2.19003	0.0285224	0.623829
ENSG00000159884	CCDC107	203260	47.2197	0.875411	0.398695	2.19569	0.0281139	0.623829
ENSG00000127084	FGD3	89846	70.6823	1.6998	0.774072	2.19591	0.0280981	0.623829
ENSG00000148572	NRBF2	29982	137.348	1.16652	0.53284	2.18925	0.0285789	0.623829
ENSG00000076248	UNG	7374	249.443	-0.750914	0.342667	-2.19138	0.0284244	0.623829
ENSG00000258479			2.80667	-5.46378	2.49311	-2.19155	0.0284121	0.623829
ENSG00000140521	POLG	5428	189.5	0.543926	0.247962	2.19359	0.0282649	0.623829
ENSG00000183921	SDR42E2	100288072	12.6971	3.5356	1.61125	2.19433	0.0282119	0.623829
ENSG00000258839	MC1R	4157	40.9739	1.48927	0.679904	2.19041	0.0284942	0.623829
ENSG00000207034			16.9923	-2.41087	1.10097	-2.18976	0.0285414	0.623829
ENSG00000125968	ID1	3397	1426.91	-1.79311	0.817934	-2.19224	0.0283623	0.623829
ENSG00000100053	CRYBB3	1417	2.60566	-5.80432	2.65073	-2.18971	0.0285454	0.623829
ENSG00000131724	IL13RA1	3597	398.438	0.540706	0.246828	2.19061	0.0284798	0.623829
ENSG00000234694			18.4819	-2.0701	0.946733	-2.18657	0.0287741	0.624139
ENSG00000174547	MRPL11	65003	501.157	-0.512341	0.234317	-2.18653	0.0287767	0.624139
ENSG00000102580	DNAJC3	5611	491.754	0.613233	0.280293	2.18783	0.028682	0.624139
ENSG00000119686	FLVCR2	55640	24.7517	-1.4965	0.68445	-2.18643	0.0287843	0.624139
ENSG00000089327	FXYD5	53827	325.493	0.61469	0.280901	2.18828	0.0286494	0.624139
ENSG00000068394	GPKOW	27238	89.443	0.843142	0.385571	2.18674	0.0287619	0.624139
ENSG00000068912	ERLEC1	27248	358.678	0.432989	0.198103	2.18567	0.0288397	0.624648
ENSG00000258181			6.01196	-4.18323	1.91539	-2.18401	0.0289617	0.625772
ENSG00000140299	BNIP2	663	426.858	0.522041	0.239048	2.18383	0.0289745	0.625772
ENSG00000137831	UACA	55075	1275.95	-0.48939	0.224124	-2.18357	0.0289937	0.625772
ENSG00000075702	WDR62	284403	55.0428	-1.15122	0.527302	-2.18322	0.0290195	0.625772
ENSG00000000460	C1orf112	55732	92.9337	-0.767581	0.352034	-2.18042	0.0292265	0.627473
ENSG00000168395	ING5	84289	159.23	-0.507835	0.23283	-2.18114	0.0291729	0.627473
ENSG00000225693			9.78509	-3.48071	1.59541	-2.1817	0.0291316	0.627473
ENSG00000165458	INPPL1	3636	711.508	0.577529	0.26485	2.18058	0.0292142	0.627473
ENSG00000137070	IL11RA	3590	55.8814	1.22894	0.56454	2.17689	0.0294888	0.628507
ENSG00000140465	CYP1A1	1543	41.4628	-1.63356	0.750046	-2.17795	0.0294099	0.628507
ENSG00000140829	DHX38	9785	525.817	0.515809	0.236697	2.1792	0.029317	0.628507
ENSG00000244045	TMEM199	147007	146.328	0.616867	0.283337	2.17715	0.029469	0.628507
ENSG00000275897			9.04044	4.19865	1.92723	2.1786	0.0293616	0.628507
ENSG00000178951	ZBTB7A	51341	1049.07	0.526576	0.241721	2.17844	0.0293731	0.628507
ENSG00000204936	CD177	57126	3.19776	-5.19108	2.38479	-2.17675	0.0294994	0.628507
ENSG00000069431	ABCC9	10060	26.772	3.7659	1.73055	2.17613	0.0295457	0.628809
ENSG00000138760	SCARB2	950	418.976	0.612621	0.281605	2.17547	0.0295953	0.629181
ENSG00000157916	RER1	11079	767.863	0.499803	0.229814	2.17482	0.0296438	0.629406
ENSG00000034677	RNF19A	25897	316.902	0.675442	0.310624	2.17447	0.0296701	0.629406
ENSG00000204381	LAYN	143903	96.3703	1.17859	0.542165	2.17386	0.0297154	0.629683
ENSG00000150540	HNMT	3176	22.005	-2.64883	1.21958	-2.17191	0.0298623	0.630068
ENSG00000223783			3.88463	-5.26014	2.4216	-2.17217	0.0298427	0.630068
ENSG00000156587	UBE2L6	9246	454.683	1.04985	0.483313	2.1722	0.0298409	0.630068
ENSG00000162148	PPP1R32	220004	13.0367	-2.66916	1.22827	-2.17311	0.0297722	0.630068
ENSG00000236423	LINC01134	100133612	12.1998	6.05766	2.8027	2.16136	0.0306674	0.630233
ENSG00000043514	TRIT1	54802	155.67	0.69111	0.318948	2.16685	0.0302466	0.630233
ENSG00000117448	AKR1A1	10327	613.07	0.504713	0.232722	2.16874	0.0301026	0.630233
ENSG00000143093	STRIP1	85369	168.325	0.705762	0.326199	2.16359	0.0304958	0.630233
ENSG00000169509	CRCT1	54544	6.72656	5.05516	2.33105	2.16862	0.0301117	0.630233
ENSG00000162711	NLRP3	114548	6.96297	4.13011	1.90537	2.16761	0.0301884	0.630233
ENSG00000119185	ITGB1BP1	9270	281.162	-0.594522	0.274234	-2.16794	0.0301633	0.630233
ENSG00000171227	TMEM37	140738	4.6768	-3.31847	1.53176	-2.16644	0.0302775	0.630233
ENSG00000074966	TXK	7294	9.30917	-3.84718	1.77449	-2.16805	0.0301546	0.630233
ENSG00000186314	PRELID2	153768	65.6279	-1.24545	0.575199	-2.16526	0.0303681	0.630233
ENSG00000231889	TRAF3IP2-AS1	643749	14.562	1.25304	0.577263	2.17066	0.0299568	0.630233
ENSG00000105825	TFPI2	7980	196.879	0.661005	0.305267	2.16533	0.0303621	0.630233
ENSG00000241764	LOC101927974	101927974	22.4897	1.70272	0.787486	2.16222	0.0306014	0.630233
ENSG00000147439	BIN3	55909	77.4429	0.749105	0.345357	2.16907	0.030077	0.630233
ENSG00000197321	SVIL	6840	395.101	-0.557744	0.257026	-2.17	0.0300072	0.630233
ENSG00000148935	GAS2	2620	2.7764	4.14306	1.91396	2.16465	0.0304143	0.630233
ENSG00000137770	CTDSPL2	51496	304.138	-0.510314	0.235964	-2.16268	0.0305656	0.630233
ENSG00000174177	CTU2	348180	68.1009	-1.12265	0.519277	-2.16195	0.0306223	0.630233
ENSG00000187607	ZNF286A	57335	25.3835	1.34151	0.620076	2.16346	0.0305057	0.630233
ENSG00000266074	BAHCC1	57597	28.3858	-1.91406	0.88297	-2.16775	0.0301776	0.630233
ENSG00000255112	CHMP1B	57132	130.531	0.608695	0.281379	2.16326	0.0305213	0.630233
ENSG00000125901	MRPS26	64949	409.182	-0.773139	0.356925	-2.16611	0.0303028	0.630233
ENSG00000124151	NCOA3	8202	641.409	0.513764	0.237573	2.16255	0.0305755	0.630233
ENSG00000215319			2.60071	3.91746	1.81257	2.16127	0.0306748	0.630233
ENSG00000063601	MTMR1	8776	195.965	-0.564286	0.260932	-2.16258	0.0305738	0.630233
ENSG00000127481	UBR4	23352	482.546	0.548949	0.254078	2.16055	0.0307297	0.630437
ENSG00000166896	ATP23	91419	3.15037	-4.35333	2.01515	-2.1603	0.0307491	0.630437
ENSG00000230061			45.74	-2.39321	1.10806	-2.15981	0.0307873	0.630559
ENSG00000082641	NFE2L1	4779	396.065	0.452782	0.209684	2.15935	0.0308228	0.630628
ENSG00000155287	SLC25A28	81894	163.76	0.74199	0.34369	2.15889	0.0308586	0.630702
ENSG00000127419	TMEM175	84286	78.091	-1.24216	0.575858	-2.15706	0.0310009	0.632948
ENSG00000096063	SRPK1	6732	977.924	-0.318094	0.147529	-2.15615	0.031072	0.633043
ENSG00000119397	CNTRL	11064	227.896	-0.610384	0.28315	-2.15569	0.0311079	0.633043
ENSG00000139405	RITA1	84934	199.571	-0.638408	0.296072	-2.15626	0.0310634	0.633043
ENSG00000100271	TTLL1	25809	8.24681	2.84365	1.31935	2.15534	0.0311349	0.633043
ENSG00000141519	CCDC40	55036	18.7917	2.99933	1.39313	2.15294	0.0313232	0.636211
ENSG00000147852	VLDLR	7436	25.2308	2.76959	1.28675	2.1524	0.0313659	0.636419
ENSG00000075303	SLC25A40	55972	47.9042	-1.30572	0.607174	-2.15049	0.0315162	0.637487
ENSG00000184564	SLITRK6	84189	68.5009	1.41464	0.657629	2.15112	0.0314668	0.637487
ENSG00000205913	SRRM2-AS1	100128788	22.0684	2.19771	1.02178	2.15088	0.031486	0.637487
ENSG00000146083	RNF44	22838	165.113	-0.559915	0.260474	-2.1496	0.0315868	0.638255
ENSG00000143839	REN	5972	5.6325	-4.5998	2.14084	-2.1486	0.0316664	0.639204
ENSG00000140995	DEF8	54849	215.174	-0.6449	0.300277	-2.14769	0.0317386	0.640002
ENSG00000160948	VPS28	51160	768.138	0.551089	0.256693	2.14688	0.0318026	0.640633
ENSG00000103489	XYLT1	64131	26.7818	-3.03085	1.41243	-2.14585	0.0318852	0.641636
ENSG00000110057	UNC93B1	81622	912.074	0.568882	0.265161	2.14542	0.031919	0.641657
ENSG00000082898	XPO1	7514	544.607	-0.367224	0.17144	-2.142	0.0321931	0.644695
ENSG00000113712	CSNK1A1	1452	1985.92	0.480062	0.224091	2.14226	0.0321725	0.644695
ENSG00000149182	ARFGAP2	84364	325.784	0.648513	0.302775	2.1419	0.0322018	0.644695
ENSG00000128000	ZNF780B	163131	27.8443	1.31122	0.611839	2.14308	0.0321065	0.644695
ENSG00000164743	C8orf48	157773	2.43379	4.83838	2.26042	2.14048	0.0323159	0.646318
ENSG00000197948	FCHSD1	89848	77.9475	0.914611	0.427644	2.13872	0.0324582	0.648441
ENSG00000187837	H1-2	3006	895.266	-0.367647	0.17193	-2.13835	0.0324883	0.648441
ENSG00000281332			6.09531	-3.05346	1.42831	-2.13781	0.0325319	0.648651
ENSG00000162396	PARS2	25973	45.2521	-1.03199	0.483102	-2.13617	0.0326652	0.649984
ENSG00000157224	CLDN12	9069	82.6836	0.99289	0.464793	2.1362	0.0326634	0.649984
ENSG00000272068			26.041	2.95447	1.38369	2.13521	0.0327436	0.650593
ENSG00000084110	HAL	3034	4.66421	5.11246	2.39461	2.13498	0.0327623	0.650593
ENSG00000274799			3.99325	5.02683	2.35827	2.13158	0.0330414	0.652169
ENSG00000198001	IRAK4	51135	151.715	0.776342	0.363871	2.13356	0.0328786	0.652169
ENSG00000259396			3.46083	-5.2823	2.4779	-2.13176	0.0330262	0.652169
ENSG00000214013	GANC	2595	60.7267	1.00797	0.472618	2.13275	0.0329456	0.652169
ENSG00000136379	ABHD17C	58489	463.229	-0.598663	0.280782	-2.13213	0.0329964	0.652169
ENSG00000102984	ZNF821	55565	22.7797	1.81078	0.849425	2.13177	0.0330254	0.652169
ENSG00000140464	PML	5371	566.87	0.759145	0.356324	2.13049	0.0331309	0.653277
ENSG00000265972	TXNIP	10628	1718	0.640133	0.300538	2.12995	0.0331754	0.653449
ENSG00000230979			117.768	-0.665145	0.312336	-2.12958	0.0332064	0.653449
ENSG00000138640	FAM13A	10144	314	-0.973148	0.457117	-2.12888	0.0332641	0.653927
ENSG00000127603	MACF1	23499	595.652	0.45496	0.213996	2.12602	0.0335019	0.657281
ENSG00000161547	SRSF2	6427	1292.57	-0.467992	0.220115	-2.12612	0.0334931	0.657281
ENSG00000111885	MAN1A1	4121	140.672	0.848254	0.399187	2.12495	0.0335904	0.657747
ENSG00000148411	NACC2	138151	230.223	-0.597357	0.281119	-2.12493	0.0335928	0.657747
ENSG00000113161	HMGCR	3156	512.335	0.583994	0.275062	2.12313	0.0337425	0.658691
ENSG00000175592	FOSL1	8061	990.757	-0.670264	0.315723	-2.12295	0.033758	0.658691
ENSG00000108439	PNPO	55163	320.382	0.566134	0.266699	2.12274	0.0337756	0.658691
ENSG00000131174	COX7B	1349	975.916	-0.347687	0.1637	-2.12393	0.0336763	0.658691
ENSG00000055732	MCOLN3	55283	5.54333	-4.11705	1.93992	-2.12227	0.0338148	0.6588
ENSG00000117859	OSBPL9	114883	486.257	-0.432666	0.203959	-2.12134	0.0338931	0.659103
ENSG00000110841	PPFIBP1	8496	680.715	0.570336	0.268881	2.12115	0.0339091	0.659103
ENSG00000131037	EPS8L1	54869	235.012	1.18265	0.557623	2.12089	0.0339313	0.659103
ENSG00000117016	RIMS3	9783	13.4489	2.11649	0.998475	2.11972	0.0340294	0.660029
ENSG00000169495	HTRA4	203100	2.40141	-5.24997	2.47696	-2.11952	0.0340464	0.660029
ENSG00000114416	FXR1	8087	2311.92	0.280105	0.132287	2.1174	0.0342261	0.661547
ENSG00000272356			2.38925	-4.68818	2.21381	-2.1177	0.0342003	0.661547
ENSG00000062582	MRPS24	64951	12.7892	2.29377	1.08296	2.11805	0.0341709	0.661547
ENSG00000243989	ACY1	95	4.18547	4.02842	1.90418	2.11557	0.0343818	0.662315
ENSG00000170835	CEL	1056	21.4459	-1.67629	0.792447	-2.11534	0.0344012	0.662315
ENSG00000087111	PIGS	94005	495.744	0.524377	0.247865	2.11558	0.0343807	0.662315
ENSG00000245848	CEBPA	1050	186.638	-1.53127	0.723787	-2.11564	0.0343753	0.662315
ENSG00000173511	VEGFB	7423	115.572	-0.765642	0.362043	-2.11478	0.0344488	0.662582
ENSG00000221539	SNORD99	692212	7.63869	-2.56006	1.2136	-2.10947	0.0349038	0.664736
ENSG00000117228	GBP1	2633	1128.39	0.733619	0.347489	2.1112	0.0347551	0.664736
ENSG00000152332	UHMK1	127933	691.185	0.498842	0.236492	2.10934	0.034915	0.664736
ENSG00000135632	SMYD5	10322	69.7394	1.02873	0.487755	2.10912	0.0349343	0.664736
ENSG00000163527	STT3B	201595	819.862	0.363489	0.172187	2.11102	0.034771	0.664736
ENSG00000142731	PLK4	10733	37.7526	-1.42444	0.674733	-2.11112	0.0347618	0.664736
ENSG00000153147	SMARCA5	8467	980.651	0.383847	0.181746	2.112	0.0346867	0.664736
ENSG00000112305	SMAP1	60682	297.463	0.577722	0.273651	2.11116	0.0347584	0.664736
ENSG00000185955	C7orf61	402573	6.52705	3.99942	1.89379	2.11186	0.0346989	0.664736
ENSG00000196876	SCN8A	6334	2.74724	5.16452	2.44785	2.10982	0.0348739	0.664736
ENSG00000100105	PATZ1	23598	164.611	-0.622204	0.294835	-2.11035	0.0348285	0.664736
ENSG00000185219	ZNF445	353274	77.2254	-0.759611	0.360435	-2.10748	0.035076	0.666784
ENSG00000118007	STAG1	10274	423.479	0.517862	0.245885	2.10611	0.0351946	0.666784
ENSG00000171109	MFN1	55669	405.639	0.578296	0.274555	2.1063	0.0351779	0.666784
ENSG00000161642	ZNF385A	25946	197.768	0.830212	0.39423	2.10591	0.0352122	0.666784
ENSG00000177731	FLII	2314	1067.55	0.485409	0.230447	2.10639	0.0351709	0.666784
ENSG00000224094			8.63413	3.32871	1.58151	2.10477	0.0353112	0.666812
ENSG00000129465	RIPK3	11035	10.7664	4.11102	1.95324	2.10472	0.0353158	0.666812
ENSG00000129003	VPS13C	54832	249.63	0.58939	0.27995	2.10534	0.0352619	0.666812
ENSG00000126970	ZC4H2	55906	13.2317	1.78962	0.850729	2.10363	0.0354106	0.667957
ENSG00000171453	POLR1C	9533	294.367	-0.452437	0.215241	-2.10201	0.0355528	0.669994
ENSG00000228208	C1orf143	440714	6.39126	-4.32081	2.06171	-2.09574	0.036105	0.670243
ENSG00000172059	KLF11	8462	37.1869	-1.7043	0.811602	-2.09992	0.0357362	0.670243
ENSG00000197329	PELI1	57162	51.2832	1.14871	0.546954	2.1002	0.0357114	0.670243
ENSG00000070087	PFN2	5217	780.361	-0.602406	0.287149	-2.09789	0.0359152	0.670243
ENSG00000112773	TENT5A	55603	824.669	0.657014	0.313381	2.09654	0.0360345	0.670243
ENSG00000189007	ADAT2	134637	104.736	0.726906	0.346294	2.0991	0.0358078	0.670243
ENSG00000136235	GPNMB	10457	24.5268	-2.83051	1.35013	-2.09647	0.0360403	0.670243
ENSG00000006451	RALA	5898	785.406	0.448154	0.213669	2.09742	0.0359564	0.670243
ENSG00000186088	GSAP	54103	31.1624	1.31576	0.627628	2.0964	0.0360464	0.670243
ENSG00000104687	GSR	2936	271.383	-0.613598	0.292191	-2.09999	0.0357301	0.670243
ENSG00000170791	CHCHD7	79145	982.263	-0.273576	0.13049	-2.09652	0.0360358	0.670243
ENSG00000148225	WDR31	114987	43.6717	1.54727	0.737069	2.09923	0.035797	0.670243
ENSG00000107951	MTPAP	55149	171.506	-0.589332	0.281217	-2.09564	0.0361137	0.670243
ENSG00000185684	EP400P1	347918	47.0602	-1.23606	0.588704	-2.09963	0.0357614	0.670243
ENSG00000125246	CLYBL	171425	16.8444	2.2502	1.07174	2.09959	0.035765	0.670243
ENSG00000141759	TXNL4A	10907	457.815	-0.40383	0.192539	-2.09739	0.0359593	0.670243
ENSG00000132881	CPLANE2	79363	9.79008	2.70783	1.2978	2.08647	0.0369359	0.670255
ENSG00000160691	SHC1	6464	1031.99	0.375744	0.179752	2.09034	0.0365871	0.670255
ENSG00000151665	PIGF	5281	50.9139	-1.25444	0.599376	-2.09291	0.036357	0.670255
ENSG00000138439	FAM117B	150864	21.8336	1.48941	0.713475	2.08755	0.0368389	0.670255
ENSG00000058063	ATP11B	23200	240.719	0.543581	0.259537	2.09443	0.0362218	0.670255
ENSG00000186212	SOWAHB	345079	8.60384	3.47784	1.6637	2.09042	0.0365798	0.670255
ENSG00000146433	TMEM181	57583	253.014	0.583874	0.279654	2.08784	0.0368119	0.670255
ENSG00000164830	OXR1	55074	356.916	0.609918	0.291992	2.08882	0.0367241	0.670255
ENSG00000196873	CBWD3	445571	2.71481	4.86275	2.32467	2.0918	0.0364563	0.670255
ENSG00000185885	IFITM1	8519	8.9324	3.4951	1.67074	2.09194	0.0364438	0.670255
ENSG00000013503	POLR3B	55703	206.113	0.422335	0.202008	2.09068	0.0365563	0.670255
ENSG00000089094	KDM2B	84678	160.683	-0.705676	0.337843	-2.08877	0.0367288	0.670255
ENSG00000196792	STRN3	29966	597.804	0.564822	0.270634	2.08703	0.0368851	0.670255
ENSG00000058335	RASGRF1	5923	32.3754	-1.49655	0.716397	-2.08899	0.0367086	0.670255
ENSG00000213853	EMP2	2013	844.414	-0.717213	0.342956	-2.09127	0.0365037	0.670255
ENSG00000183688	RFLNB	359845	89.4381	-1.20433	0.574985	-2.09454	0.0362117	0.670255
ENSG00000141026	MED9	55090	129.197	-0.672848	0.3223	-2.08764	0.0368299	0.670255
ENSG00000277972	CISD3	284106	6.06699	-2.90791	1.38939	-2.09294	0.0363548	0.670255
ENSG00000131475	VPS25	84313	613.665	0.565151	0.270428	2.08984	0.036632	0.670255
ENSG00000105248	YJU2	55702	106.427	-0.797237	0.380572	-2.09484	0.0361853	0.670255
ENSG00000127220	ABHD8	79575	31.8767	1.3909	0.666175	2.08788	0.0368084	0.670255
ENSG00000160007	ARHGAP35	2909	531.097	-0.471493	0.225959	-2.08663	0.0369214	0.670255
ENSG00000171456	ASXL1	171023	565.083	0.453393	0.216823	2.09107	0.0365219	0.670255
ENSG00000147036	LANCL3	347404	5.2856	3.94913	1.89209	2.08718	0.0368719	0.670255
ENSG00000057252	SOAT1	6646	183.943	0.778331	0.373254	2.08526	0.037046	0.670369
ENSG00000116667	C1orf21	81563	243.838	-0.822307	0.394999	-2.0818	0.0373609	0.670369
ENSG00000136002	ARHGEF4	50649	59.9335	-1.29766	0.623425	-2.0815	0.0373879	0.670369
ENSG00000138376	BARD1	580	332.14	-0.773716	0.3714	-2.08324	0.0372293	0.670369
ENSG00000176018	LYSMD3	116068	60.3075	0.816626	0.392406	2.08107	0.0374273	0.670369
ENSG00000120129	DUSP1	1843	22.3672	2.10261	1.01035	2.08107	0.0374276	0.670369
ENSG00000236081	ELFN1-AS1	101927125	3.31669	-5.39594	2.59308	-2.0809	0.0374432	0.670369
ENSG00000239665			8.59887	3.04065	1.45904	2.08401	0.0371593	0.670369
ENSG00000111554	MDM1	56890	47.6429	-0.96771	0.46396	-2.08576	0.0370001	0.670369
ENSG00000129195	PIMREG	54478	81.3601	-1.19089	0.572332	-2.08076	0.0374558	0.670369
ENSG00000267750			16.564	-2.13525	1.02613	-2.08087	0.0374455	0.670369
ENSG00000141458	NPC1	4864	191.869	0.83836	0.402406	2.08337	0.0372176	0.670369
ENSG00000179218	CALR	811	8218.11	0.316091	0.151859	2.08147	0.0373909	0.670369
ENSG00000104946	TBC1D17	79735	95.2682	0.737181	0.354098	2.08186	0.0373554	0.670369
ENSG00000125971	DYNLRB1	83658	1755.25	-0.524958	0.251792	-2.08489	0.0370793	0.670369
ENSG00000145191	EIF2B5	8893	733.975	0.659038	0.316842	2.08002	0.0375235	0.670968
ENSG00000184678	H2BC21	8349	63.2664	1.79139	0.862133	2.07786	0.0377223	0.672239
ENSG00000172932	ANKRD13D	338692	269.479	0.540125	0.259956	2.07776	0.0377319	0.672239
ENSG00000139990	DCAF5	8816	251.407	0.664668	0.319726	2.07887	0.0376295	0.672239
ENSG00000108788	MLX	6945	286.961	0.596223	0.286853	2.07849	0.0376638	0.672239
ENSG00000182389	CACNB4	785	3.85815	5.36807	2.5854	2.07631	0.0378657	0.67401
ENSG00000203644			60.9707	-1.04515	0.503608	-2.07532	0.0379569	0.674407
ENSG00000197006	METTL9	51108	194.226	-0.733063	0.353225	-2.07534	0.0379549	0.674407
ENSG00000176222	ZNF404	342908	3.6587	-3.66248	1.76558	-2.07438	0.0380437	0.675336
ENSG00000237870	LOC102724434	102724434	10.3651	-2.92515	1.41146	-2.07243	0.0382253	0.677944
ENSG00000145012	LPP	4026	366.539	0.420174	0.202814	2.07172	0.0382917	0.678304
ENSG00000221829	FANCG	2189	211.857	-0.951071	0.459128	-2.07147	0.0383148	0.678304
ENSG00000095066	HOOK2	29911	241.565	-0.593162	0.286478	-2.07053	0.0384027	0.679246
ENSG00000003436	TFPI	7035	313.182	-0.730246	0.352912	-2.0692	0.0385272	0.679607
ENSG00000153294	ADGRF4	221393	109.079	-0.772585	0.373332	-2.06943	0.0385059	0.679607
ENSG00000218891	ZNF579	163033	75.7668	-0.855673	0.413503	-2.06933	0.0385151	0.679607
ENSG00000127947	PTPN12	5782	747.265	0.416643	0.201446	2.06826	0.0386156	0.680553
ENSG00000204616	TRIM31	11074	9.46987	-4.44393	2.14929	-2.06763	0.0386749	0.680985
ENSG00000276900			22.5928	1.90604	0.922205	2.06683	0.03875	0.681694
ENSG00000242125	SNHG3	8420	479.012	-0.453249	0.219533	-2.06461	0.0389602	0.683035
ENSG00000092853	CLSPN	63967	653.342	-0.886085	0.429191	-2.06455	0.0389658	0.683035
ENSG00000151725	CENPU	79682	256.975	-0.787867	0.381581	-2.06474	0.0389473	0.683035
ENSG00000051825	MPHOSPH9	10198	123.891	-0.596394	0.288845	-2.06475	0.0389465	0.683035
ENSG00000267546			6.75319	4.47619	2.16964	2.0631	0.0391027	0.684821
ENSG00000175164	ABO	28	91.4389	-1.0809	0.524474	-2.06093	0.0393098	0.685994
ENSG00000232823			3.20574	-4.68383	2.27155	-2.06196	0.0392119	0.685994
ENSG00000170423	KRT78	196374	7.48913	-3.4243	1.66139	-2.06111	0.0392927	0.685994
ENSG00000124466	LYPD3	27076	1867.13	0.661017	0.320685	2.06127	0.0392774	0.685994
ENSG00000196449	YRDC	79693	194.404	0.613221	0.298039	2.05752	0.0396365	0.686037
ENSG00000162997	PRORSD1P	344405	13.5486	-2.38347	1.1596	-2.05543	0.0398378	0.686037
ENSG00000111962	UST	10090	16.0745	-1.74256	0.84753	-2.05605	0.0397779	0.686037
ENSG00000146674	IGFBP3	3486	3001.26	-0.861511	0.418641	-2.05788	0.039602	0.686037
ENSG00000124942	AHNAK	79026	913.898	-0.488318	0.237475	-2.05629	0.0397543	0.686037
ENSG00000146670	CDCA5	113130	280.601	-0.902935	0.439158	-2.05606	0.0397765	0.686037
ENSG00000184990	SIVA1	10572	978.992	-0.421559	0.204909	-2.0573	0.0396571	0.686037
ENSG00000259735			4.56466	-3.70919	1.80191	-2.05847	0.0395449	0.686037
ENSG00000259642			11.6714	2.69209	1.30864	2.05716	0.0396708	0.686037
ENSG00000183751	TBL3	10607	145.543	-0.728631	0.354465	-2.05558	0.0398231	0.686037
ENSG00000174238	PITPNA	5306	465.717	-0.332298	0.161314	-2.05994	0.039404	0.686037
ENSG00000092931	MFSD11	79157	109.083	0.820019	0.398386	2.05835	0.0395566	0.686037
ENSG00000228300	FAM174C	55009	804.02	0.653811	0.317895	2.05669	0.0397164	0.686037
ENSG00000176619	LMNB2	84823	604.175	-0.808815	0.392679	-2.05973	0.039424	0.686037
ENSG00000132004	FBXW9	84261	112.423	-0.910207	0.442601	-2.0565	0.0397346	0.686037
ENSG00000174151	CYB561D1	284613	238.386	0.639121	0.311025	2.05488	0.0398901	0.686334
ENSG00000155269	GPR78	27201	48.0692	-2.81811	1.37248	-2.0533	0.0400432	0.688364
ENSG00000240005			8.22049	-3.14354	1.53205	-2.05185	0.0401839	0.689571
ENSG00000104419	NDRG1	10397	1047.16	0.738325	0.359785	2.05213	0.0401573	0.689571
ENSG00000168528	SERINC2	347735	3264.4	0.431341	0.210492	2.04921	0.0404419	0.69048
ENSG00000112972	HMGCS1	3157	1198.36	0.761574	0.371361	2.05077	0.0402898	0.69048
ENSG00000261437	LOC100288748	100288748	20.6453	1.52371	0.743319	2.04987	0.040377	0.69048
ENSG00000138166	DUSP5	1847	106.201	0.786345	0.383685	2.04946	0.0404174	0.69048
ENSG00000182919	C11orf54	28970	51.8011	-0.789594	0.385346	-2.04905	0.040457	0.69048
ENSG00000182782	HCAR2	338442	273.577	0.851357	0.415209	2.05043	0.0403223	0.69048
ENSG00000007376	RPUSD1	113000	261.26	-0.611959	0.298695	-2.04878	0.0404837	0.69048
ENSG00000285721			5.72304	-4.58039	2.24977	-2.03594	0.0417563	0.691489
ENSG00000137947	GTF2B	2959	87.1684	0.85498	0.420493	2.03328	0.0420244	0.691489
ENSG00000198483	ANKRD35	148741	21.0324	3.11994	1.53485	2.03272	0.0420804	0.691489
ENSG00000162702	ZNF281	23528	521.655	0.490553	0.241513	2.03117	0.042238	0.691489
ENSG00000143771	CNIH4	29097	462.055	-0.596297	0.291783	-2.04363	0.0409902	0.691489
ENSG00000143977	SNRPG	6637	665.432	-0.475749	0.233204	-2.04005	0.0413454	0.691489
ENSG00000187605	TET3	200424	89.095	0.736785	0.361462	2.03835	0.0415151	0.691489
ENSG00000164045	CDC25A	993	166.086	-0.879075	0.432782	-2.03122	0.0422328	0.691489
ENSG00000196951	SCOC-AS1	100129858	9.90313	3.49022	1.71317	2.03728	0.0416219	0.691489
ENSG00000214357	NEURL1B	54492	48.3663	-1.38277	0.678921	-2.03671	0.0416792	0.691489
ENSG00000274997	H2AC12	85235	2.83404	-4.70134	2.30653	-2.03827	0.0415226	0.691489
ENSG00000065491	TBC1D22B	55633	88.2214	1.00952	0.494179	2.04283	0.041069	0.691489
ENSG00000232006			5.3639	-2.93934	1.44147	-2.03913	0.0414372	0.691489
ENSG00000272604			3.29788	-4.14151	2.02568	-2.04451	0.0409035	0.691489
ENSG00000085662	AKR1B1	231	1915	-0.465259	0.229001	-2.03169	0.0421854	0.691489
ENSG00000178764	ZHX2	22882	35.6196	-1.09337	0.538003	-2.03227	0.042126	0.691489
ENSG00000196922			202.952	0.547528	0.269212	2.03381	0.0419703	0.691489
ENSG00000186638	KIF24	347240	25.2742	-1.49014	0.733236	-2.03228	0.0421257	0.691489
ENSG00000107338	SHB	6461	61.0962	-1.12094	0.551049	-2.0342	0.0419316	0.691489
ENSG00000197506	SLC28A3	64078	17.2862	1.85954	0.910839	2.04156	0.0411948	0.691489
ENSG00000197724	PHF2	5253	194.674	-0.654755	0.31975	-2.04771	0.0405886	0.691489
ENSG00000148346	LCN2	3934	215.975	-0.942886	0.463505	-2.03425	0.041926	0.691489
ENSG00000148840	PPRC1	23082	180.25	-0.602124	0.295942	-2.0346	0.0418911	0.691489
ENSG00000134955	SLC37A2	219855	81.1937	-0.877299	0.42917	-2.04418	0.0409361	0.691489
ENSG00000152944	MED21	9412	80.1796	0.754713	0.370733	2.03573	0.0417772	0.691489
ENSG00000167535	CACNB3	784	129.958	0.859589	0.420998	2.04179	0.0411725	0.691489
ENSG00000173141	MRPL57	78988	477.203	-0.486852	0.238851	-2.03831	0.0415188	0.691489
ENSG00000198824	CHAMP1	283489	75.0677	-0.844451	0.415624	-2.03177	0.0421772	0.691489
ENSG00000100918	REC8	9985	92.6617	1.51573	0.742813	2.04053	0.0412972	0.691489
ENSG00000100554	ATP6V1D	51382	1061.83	0.78333	0.384208	2.03882	0.0414681	0.691489
ENSG00000170779	CDCA4	55038	475.439	-0.730301	0.359078	-2.03382	0.0419698	0.691489
ENSG00000223572	CKMT1A	548596	86.9313	1.06388	0.522283	2.03699	0.0416515	0.691489
ENSG00000137764	MAP2K5	5607	71.6146	0.671865	0.329629	2.03825	0.0415252	0.691489
ENSG00000272079			161.71	-0.497503	0.244824	-2.03208	0.0421452	0.691489
ENSG00000167183	PRR15L	79170	31.5752	-2.20908	1.07963	-2.04615	0.0407421	0.691489
ENSG00000181396	OGFOD3	79701	223.883	0.491831	0.241088	2.04005	0.0413456	0.691489
ENSG00000266401	LOC105371967	105371967	6.46133	-2.62293	1.28912	-2.03466	0.0418848	0.691489
ENSG00000119537	KDSR	2531	249.664	0.483188	0.236323	2.04461	0.0408935	0.691489
ENSG00000185361	TNFAIP8L1	126282	152.632	-1.11507	0.547061	-2.03829	0.0415214	0.691489
ENSG00000032444	PNPLA6	10908	117.505	0.78135	0.384644	2.03136	0.0422189	0.691489
ENSG00000105072	C19orf44	84167	30.3979	-1.43548	0.70522	-2.0355	0.0418007	0.691489
ENSG00000064547	LPAR2	9170	90.5832	0.714677	0.349201	2.04661	0.0406965	0.691489
ENSG00000026559	KCNG1	3755	30.0065	-1.74517	0.85385	-2.04389	0.0409646	0.691489
ENSG00000275464	LOC102724159	102724159	52.0133	2.05171	1.00918	2.03304	0.0420484	0.691489
ENSG00000100253	MIOX	55586	3.03942	-6.02674	2.95949	-2.03642	0.0417087	0.691489
ENSG00000182518	FAM104B	90736	49.3663	0.945108	0.46452	2.03459	0.0418923	0.691489
ENSG00000089682	RBM41	55285	183.667	0.519575	0.255523	2.03338	0.0420141	0.691489
ENSG00000067048	DDX3Y	8653	222.695	0.575154	0.282598	2.03524	0.0418271	0.691489
ENSG00000230679	ENO1-AS1	100505975	4.8845	3.42326	1.68708	2.02911	0.0424473	0.693342
ENSG00000126368	NR1D1	9572	13.0831	1.94372	0.957964	2.02901	0.0424575	0.693342
ENSG00000278611	ZNF426-DT	101928238	3.89902	-4.06852	2.00488	-2.02931	0.0424266	0.693342
ENSG00000116489	CAPZA1	829	1294.1	0.498444	0.245895	2.02706	0.0426563	0.693776
ENSG00000163348	PYGO2	90780	275.805	0.553525	0.273527	2.02366	0.0430056	0.693776
ENSG00000158417	EIF5B	9669	3779.41	0.367851	0.181734	2.02412	0.042958	0.693776
ENSG00000168237	GLYCTK	132158	22.8992	2.0713	1.02124	2.02823	0.0425371	0.693776
ENSG00000155903	RASA2	5922	304.707	0.44413	0.219158	2.02653	0.0427105	0.693776
ENSG00000206077	ZDHHC11B	653082	5.01683	-3.29037	1.62556	-2.02414	0.0429555	0.693776
ENSG00000183474	GTF2H2C	728340	15.5597	1.6688	0.824646	2.02366	0.0430051	0.693776
ENSG00000013374	NUB1	51667	919.014	0.516315	0.254873	2.02577	0.0427879	0.693776
ENSG00000178719	GRINA	2907	772.413	0.50246	0.247843	2.02733	0.0426284	0.693776
ENSG00000155256	ZFYVE27	118813	122.573	-0.660172	0.326243	-2.02356	0.0430156	0.693776
ENSG00000197837	H4-16	121504	8.2138	-4.00102	1.97447	-2.02637	0.0427264	0.693776
ENSG00000160888	IER2	9592	1162.41	0.524916	0.25931	2.02428	0.0429411	0.693776
ENSG00000177051	FBXO46	23403	105.107	0.787337	0.388741	2.02535	0.0428316	0.693776
ENSG00000204604	ZNF468	90333	47.0581	1.2137	0.599177	2.02562	0.0428041	0.693776
ENSG00000157557	ETS2	2114	773.673	0.381511	0.188519	2.02373	0.0429981	0.693776
ENSG00000147124	ZNF41	7592	12.9605	1.7186	0.850055	2.02175	0.043202	0.696211
ENSG00000260778	LOC106660606	106660606	14.9551	2.6564	1.31453	2.0208	0.0433008	0.696825
ENSG00000260259	LINC02166	105371416	3.08403	-5.2597	2.60292	-2.0207	0.0433113	0.696825
ENSG00000196182	STK40	83931	298.301	0.742322	0.367543	2.01968	0.0434162	0.697366
ENSG00000132199	ENOSF1	55556	386.335	0.445261	0.220458	2.0197	0.0434142	0.697366
ENSG00000167555	ZNF528	84436	30.5884	2.82609	1.39955	2.01929	0.0434571	0.69745
ENSG00000050393	MCUR1	63933	209.434	-0.448341	0.22209	-2.01874	0.0435145	0.6978
ENSG00000165861	ZFYVE1	53349	268.961	0.804323	0.398533	2.01821	0.0435695	0.69811
ENSG00000214455			3.56169	-5.50028	2.72615	-2.0176	0.0436328	0.698369
ENSG00000104872	PIH1D1	55011	359.003	0.531441	0.263433	2.01737	0.043657	0.698369
ENSG00000004487	KDM1A	23028	659.668	-0.435807	0.21671	-2.01102	0.0443239	0.700292
ENSG00000116990	MYCL	4610	108.619	-2.19689	1.0913	-2.01309	0.0441049	0.700292
ENSG00000163349	HIPK1	204851	233.649	-0.816591	0.40644	-2.00913	0.0445235	0.700292
ENSG00000143367	TUFT1	7286	443.384	0.756714	0.376296	2.01096	0.0443301	0.700292
ENSG00000000971	CFH	3075	21.3477	2.07628	1.0325	2.01092	0.044334	0.700292
ENSG00000135956	TMEM127	55654	391.836	0.611976	0.304164	2.01199	0.0442205	0.700292
ENSG00000144724	PTPRG	5793	136.302	0.523484	0.260558	2.00908	0.0445283	0.700292
ENSG00000173193	PARP14	54625	1511.16	0.837373	0.415402	2.01581	0.0438194	0.700292
ENSG00000138777	PPA2	27068	148.513	-0.433145	0.215479	-2.01015	0.0444156	0.700292
ENSG00000062194	GPBP1	65056	1048.84	0.535582	0.2659	2.01422	0.0439864	0.700292
ENSG00000253106			4.34377	-4.40602	2.19192	-2.01012	0.0444188	0.700292
ENSG00000186666	BCDIN3D	144233	29.2527	1.18081	0.58623	2.01424	0.0439839	0.700292
ENSG00000279283			20.7559	1.92293	0.956427	2.01053	0.0443748	0.700292
ENSG00000254505	CHMP4A	29082	99.4039	0.943441	0.468682	2.01297	0.0441179	0.700292
ENSG00000165355	FBXO33	254170	106.68	0.966792	0.480303	2.01288	0.0441275	0.700292
ENSG00000068079	IFI35	3430	47.1965	1.38264	0.687602	2.01082	0.0443444	0.700292
ENSG00000099797	TECR	9524	435.186	-0.404376	0.200911	-2.01271	0.0441452	0.700292
ENSG00000101310	SEC23B	10483	289.408	0.566062	0.281714	2.00935	0.0445004	0.700292
ENSG00000132819	RBM38	55544	153.842	-0.78277	0.389607	-2.00913	0.0445237	0.700292
ENSG00000131089	ARHGEF9	23229	66.8252	0.921436	0.458193	2.01102	0.0443234	0.700292
ENSG00000210049			342.269	0.946298	0.470538	2.0111	0.0443151	0.700292
ENSG00000117155	SSX2IP	117178	232.497	-0.669475	0.334024	-2.00427	0.0450412	0.701301
ENSG00000163131	CTSS	1520	177.796	1.28846	0.643176	2.00328	0.0451478	0.701301
ENSG00000198399	ITSN2	50618	490.354	0.536159	0.267723	2.00266	0.0452134	0.701301
ENSG00000235529	AGAP1-IT1	100506749	2.54125	-5.5483	2.76982	-2.00313	0.0451637	0.701301
ENSG00000236296	GUSBP5	441046	4.76388	4.81572	2.40203	2.00486	0.0449783	0.701301
ENSG00000113119	TMCO6	55374	18.6883	-2.18436	1.0892	-2.00548	0.0449119	0.701301
ENSG00000275126	H4C13	8368	7.48282	-6.60953	3.29748	-2.00442	0.0450254	0.701301
ENSG00000197362	ZNF786	136051	24.0233	-1.54807	0.771625	-2.00625	0.0448299	0.701301
ENSG00000184661	CDCA2	157313	190.477	-0.870168	0.434506	-2.00266	0.0452137	0.701301
ENSG00000176406	RIMS2	9699	181.776	0.890589	0.444166	2.00508	0.0449543	0.701301
ENSG00000138138	ATAD1	84896	190.599	0.469938	0.234577	2.00334	0.0451407	0.701301
ENSG00000177666	PNPLA2	57104	237.255	0.74039	0.369602	2.00321	0.0451551	0.701301
ENSG00000160588	MPZL3	196264	144.878	0.92552	0.461992	2.00333	0.0451423	0.701301
ENSG00000161888	SPC24	147841	190.538	-0.862409	0.430249	-2.00444	0.0450227	0.701301
ENSG00000204920	ZNF155	7711	29.7829	1.55388	0.775277	2.0043	0.0450384	0.701301
ENSG00000196756	SNHG17	388796	532.259	-0.361909	0.180533	-2.00468	0.0449977	0.701301
ENSG00000179222	MAGED1	9500	403.624	0.468345	0.233487	2.00587	0.0448703	0.701301
ENSG00000184481	FOXO4	4303	17.3573	-2.59059	1.29371	-2.00244	0.0452371	0.701301
ENSG00000185278	ZBTB37	84614	53.7037	0.992016	0.495518	2.00198	0.0452873	0.701523
ENSG00000213700			4.71529	-4.6057	2.30256	-2.00025	0.0454736	0.702741
ENSG00000276259			15.2523	-2.54566	1.2726	-2.00036	0.0454613	0.702741
ENSG00000166589	CDH16	1014	8.95273	3.3382	1.66882	2.00033	0.0454643	0.702741
ENSG00000099875	MKNK2	2872	669.118	-0.707659	0.353943	-1.99936	0.0455697	0.703117
ENSG00000101003	GINS1	9837	262.447	-0.822739	0.411499	-1.99937	0.0455686	0.703117
ENSG00000156531	PHF6	84295	324.185	0.480331	0.240298	1.99889	0.0456199	0.703336
ENSG00000171130	ATP6V0E2	155066	118.858	-0.800279	0.400726	-1.99707	0.0458174	0.705271
ENSG00000089280	FUS	2521	3401.61	-0.370197	0.185353	-1.99725	0.0457981	0.705271
ENSG00000173540	GMPPB	29925	67.0001	0.938452	0.470164	1.99601	0.045933	0.705473
ENSG00000163406	SLC15A2	6565	47.8957	1.34207	0.672181	1.99659	0.0458697	0.705473
ENSG00000197165	SULT1A2	6799	12.2595	-2.13305	1.06869	-1.99596	0.0459386	0.705473
ENSG00000115616	SLC9A2	6549	38.3628	2.6522	1.32913	1.99544	0.0459946	0.705779
ENSG00000273821			3.51578	-3.97312	1.9916	-1.99494	0.0460499	0.706075
ENSG00000065328	MCM10	55388	383.282	-0.817993	0.410569	-1.99234	0.0463335	0.709866
ENSG00000135823	STX6	10228	331.836	0.368863	0.185183	1.99189	0.0463836	0.710079
ENSG00000163050	COQ8A	56997	67.2974	-0.848028	0.425841	-1.99142	0.0464348	0.710307
ENSG00000145912	NHP2	55651	988.397	-0.33785	0.16969	-1.99099	0.0464824	0.71048
ENSG00000272715			2.98129	-4.21526	2.11795	-1.99025	0.0465634	0.710836
ENSG00000261468			6.71681	-3.0339	1.52466	-1.98988	0.0466037	0.710836
ENSG00000083535	PIBF1	10464	84.3107	1.14991	0.577909	1.98979	0.0466146	0.710836
ENSG00000182359	KBTBD3	143879	12.7181	-1.62966	0.819293	-1.98911	0.0466889	0.711415
ENSG00000109458	GAB1	2549	28.6717	1.17576	0.591242	1.98862	0.0467428	0.711683
ENSG00000169750	RAC3	5881	5.65737	-2.85451	1.43624	-1.98748	0.0468689	0.713048
ENSG00000215866	LINC01356	100996702	2.41078	-5.33781	2.68891	-1.98512	0.0471309	0.713052
ENSG00000224331			6.05831	4.92659	2.4807	1.98597	0.0470369	0.713052
ENSG00000012171	SEMA3B	7869	157.306	1.19744	0.602939	1.98601	0.0470327	0.713052
ENSG00000154556	SORBS2	8470	32.5064	-1.79769	0.904943	-1.98652	0.0469754	0.713052
ENSG00000137216	TMEM63B	55362	43.2786	0.806529	0.406197	1.98556	0.0470823	0.713052
ENSG00000226453			12.4241	1.56188	0.786528	1.98579	0.0470568	0.713052
ENSG00000247556	OIP5-AS1	729082	507.383	0.48974	0.246779	1.98453	0.0471969	0.713052
ENSG00000075240	GRAMD4	23151	6.41472	-2.8002	1.41076	-1.98488	0.0471577	0.713052
ENSG00000185753	CXorf38	159013	87.0409	0.815718	0.411026	1.98459	0.0471902	0.713052
ENSG00000132967			20.4379	-1.42512	0.718643	-1.98307	0.0473594	0.713335
ENSG00000163902	RPN1	6184	380.499	0.359907	0.181521	1.98273	0.0473978	0.713335
ENSG00000136807	CDK9	1025	37.2282	1.32499	0.668007	1.9835	0.0473121	0.713335
ENSG00000184916	JAG2	3714	531.663	-0.751463	0.378793	-1.98384	0.0472741	0.713335
ENSG00000133466	C1QTNF6	114904	419.788	0.685107	0.34552	1.98283	0.0473866	0.713335
ENSG00000156970	BUB1B	701	336.149	-0.899114	0.453938	-1.9807	0.0476252	0.716207
ENSG00000230124	ACBD6	84320	213.156	-0.703303	0.355245	-1.97977	0.0477297	0.716331
ENSG00000163428	LRRC58	116064	1014.95	0.465394	0.23504	1.98007	0.0476959	0.716331
ENSG00000106692	FKTN	2218	130.211	0.739064	0.373331	1.97965	0.0477432	0.716331
ENSG00000011007	ELOA	6924	451.201	0.527261	0.26695	1.97513	0.0482538	0.717251
ENSG00000282386			60.6273	0.901682	0.456571	1.9749	0.0482794	0.717251
ENSG00000198626	RYR2	6262	79.1228	1.25276	0.633721	1.97684	0.0480599	0.717251
ENSG00000163795	ZNF513	130557	74.6762	-0.917175	0.464494	-1.97457	0.0483173	0.717251
ENSG00000180251	SLC9A4	389015	3.84635	-3.83735	1.93976	-1.97826	0.0478996	0.717251
ENSG00000115414	FN1	2335	497.107	0.812018	0.411012	1.97566	0.0481937	0.717251
ENSG00000113916	BCL6	604	163.246	0.681679	0.344709	1.97755	0.0479793	0.717251
ENSG00000172262	ZNF131	7690	351.843	-0.33732	0.170619	-1.97703	0.0480381	0.717251
ENSG00000224843	LINC00240	100133205	5.73428	4.6381	2.34875	1.97471	0.0483014	0.717251
ENSG00000065618	COL17A1	1308	3379.01	0.396979	0.200741	1.97757	0.0479774	0.717251
ENSG00000186369			4.45462	5.66634	2.86879	1.97517	0.0482492	0.717251
ENSG00000166887	VPS39	23339	103.752	-0.731958	0.370406	-1.9761	0.0481437	0.717251
ENSG00000235609			17.1515	2.44709	1.23754	1.97737	0.0479996	0.717251
ENSG00000262919	CCNQ	92002	200.341	-0.941967	0.476802	-1.97559	0.0482008	0.717251
ENSG00000114480	GBE1	2632	137.506	0.698534	0.353894	1.97385	0.0483989	0.717373
ENSG00000183828	NUDT14	256281	151.327	0.702	0.355641	1.9739	0.0483931	0.717373
ENSG00000233937	CTC-338M12.4	101928649	14.451	-1.80493	0.914772	-1.97309	0.0484849	0.718105
ENSG00000178750	STX19	415117	19.5067	3.01773	1.53076	1.97139	0.0486788	0.719888
ENSG00000057019	DCBLD2	131566	1832.29	0.398583	0.202154	1.97168	0.0486459	0.719888
ENSG00000169019	COMMD8	54951	91.7384	-0.760486	0.386142	-1.96945	0.0489018	0.720263
ENSG00000150961	SEC24D	9871	62.7492	1.02325	0.519294	1.97047	0.0487845	0.720263
ENSG00000145687	SSBP2	23635	28.4565	2.75034	1.39661	1.9693	0.0489185	0.720263
ENSG00000227014			3.33902	-3.48008	1.76732	-1.96912	0.0489391	0.720263
ENSG00000107185	RGP1	9827	331.83	0.503712	0.255707	1.96988	0.0488522	0.720263
ENSG00000197013	ZNF429	353088	16.8891	-2.34499	1.19078	-1.96928	0.0489206	0.720263
ENSG00000132640	BTBD3	22903	80.3954	0.742263	0.376989	1.96892	0.0489617	0.720263
ENSG00000214783	POLR2J4	84820	2.70651	-5.07681	2.58116	-1.96687	0.0491983	0.722734
ENSG00000225259			2.55505	5.516	2.80452	1.96682	0.0492035	0.722734
ENSG00000261056			12.032	-3.06014	1.55668	-1.96582	0.0493199	0.723901
ENSG00000122484	RPAP2	79871	115.173	-0.776404	0.395211	-1.96453	0.0494683	0.72445
ENSG00000187796	CARD9	64170	2.4413	-4.17873	2.12665	-1.96493	0.0494222	0.72445
ENSG00000197930	ERO1A	30001	1361.48	0.369159	0.187891	1.96475	0.0494426	0.72445
ENSG00000119227	PIGZ	80235	21.6892	-1.69525	0.864297	-1.96142	0.0498296	0.724862
ENSG00000124602	UNC5CL	222643	3.76861	-6.16628	3.14125	-1.963	0.049646	0.724862
ENSG00000013375	PGM3	5238	246.938	0.43212	0.220248	1.96197	0.0497659	0.724862
ENSG00000026508	CD44	960	2189.29	0.449537	0.229168	1.9616	0.0498086	0.724862
ENSG00000120860	WASHC3	51019	63.1199	-0.68751	0.350257	-1.96287	0.0496609	0.724862
ENSG00000023516	AKAP11	11215	217.41	-0.470549	0.239841	-1.96192	0.0497722	0.724862
ENSG00000182149	IST1	9798	1249.93	0.515484	0.262621	1.96285	0.0496638	0.724862
ENSG00000267904			62.5951	-1.18948	0.606207	-1.96217	0.0497421	0.724862
ENSG00000177410	ZFAS1	441951	772.648	-0.491806	0.250621	-1.96235	0.0497217	0.724862
ENSG00000211455	STK38L	23012	125.572	0.796674	0.406282	1.96089	0.0498918	0.725227
ENSG00000085982	USP40	55230	326.249	0.467858	0.238773	1.95943	0.050063	0.726988
ENSG00000279069			2.44391	-4.47872	2.28597	-1.95922	0.0500872	0.726988
ENSG00000163002	NUP35	129401	49.5672	-0.812504	0.415066	-1.95753	0.0502849	0.728749
ENSG00000200534	SNORA33	594839	3.01325	-4.18176	2.13631	-1.95747	0.0502917	0.728749
ENSG00000254858	MPV17L2	84769	79.5115	-0.867922	0.443444	-1.95723	0.0503202	0.728749
ENSG00000113356	POLR3G	10622	88.0293	-0.781895	0.399581	-1.95679	0.0503724	0.728966
ENSG00000134222	PSRC1	84722	329.637	-0.796947	0.40757	-1.95536	0.0505402	0.730753
ENSG00000078081	LAMP3	27074	16.5622	2.03708	1.04292	1.95324	0.0507906	0.730753
ENSG00000109332	UBE2D3	7323	1560.06	0.478059	0.244878	1.95223	0.0509108	0.730753
ENSG00000279786			9.01127	-1.99466	1.02047	-1.95465	0.0506242	0.730753
ENSG00000149243	KLHL35	283212	25.0171	2.75991	1.41338	1.95271	0.0508542	0.730753
ENSG00000111348	ARHGDIB	397	1311.52	-0.388105	0.198856	-1.95169	0.0509748	0.730753
ENSG00000165501	LRR1	122769	166.946	-0.665941	0.34108	-1.95245	0.050885	0.730753
ENSG00000196547	MAN2A2	4122	70.6569	0.805628	0.412184	1.95454	0.050638	0.730753
ENSG00000274367			3.72392	-5.26383	2.69647	-1.95211	0.0509247	0.730753
ENSG00000201164			5.78747	3.79319	1.94224	1.953	0.0508192	0.730753
ENSG00000065457	ADAT1	23536	442.622	0.372723	0.19098	1.95164	0.050981	0.730753
ENSG00000100983	GSS	2937	327.42	0.563341	0.288631	1.95177	0.0509661	0.730753
ENSG00000100219	XBP1	7494	497.819	0.578766	0.296543	1.95171	0.0509729	0.730753
ENSG00000138035	PNPT1	87178	288.732	0.829982	0.425824	1.94912	0.0512814	0.731474
ENSG00000033178	UBA6	55236	476.376	0.399528	0.205109	1.94789	0.0514287	0.731474
ENSG00000248740			3.80318	-2.95583	1.51779	-1.94746	0.0514796	0.731474
ENSG00000251432	LINC02615	100507487	6.57925	-4.21606	2.16206	-1.95002	0.051174	0.731474
ENSG00000137200	CMTR1	23070	243.451	0.676142	0.346647	1.95052	0.0511137	0.731474
ENSG00000184863	RBM33	155435	386.69	0.623371	0.319916	1.94855	0.0513497	0.731474
ENSG00000260461			3.54118	4.34531	2.2292	1.94927	0.0512635	0.731474
ENSG00000060237	WNK1	65125	767.276	0.3788	0.194234	1.95023	0.0511491	0.731474
ENSG00000178761	FAM219B	57184	161.879	-0.526823	0.270417	-1.94818	0.0513929	0.731474
ENSG00000213398	LCAT	3931	19.072	-1.51455	0.777212	-1.9487	0.0513316	0.731474
ENSG00000178904	DPY19L3	147991	54.4815	1.22001	0.626392	1.94767	0.0514541	0.731474
ENSG00000243279	PRAF2	11230	62.7637	-1.00809	0.517077	-1.9496	0.0512234	0.731474
ENSG00000143669	LYST	1130	174.843	0.595697	0.305958	1.94699	0.0515362	0.731627
ENSG00000131473	ACLY	47	1196.24	0.37038	0.190256	1.94675	0.0515652	0.731627
ENSG00000253669			16.7138	-2.29497	1.17917	-1.94627	0.0516226	0.731912
ENSG00000059377	TBXAS1	6916	14.8358	-2.16248	1.11134	-1.94583	0.0516752	0.732128
ENSG00000155660	PDIA4	9601	518.05	0.652579	0.335449	1.94539	0.0517278	0.732343
ENSG00000188825	LINC00910	100130581	8.34473	3.74743	1.92704	1.94465	0.0518168	0.733073
ENSG00000123737	EXOSC9	5393	156.979	-0.46601	0.23973	-1.9439	0.0519079	0.733197
ENSG00000106462	EZH2	2146	494.22	-0.689047	0.354512	-1.94365	0.0519379	0.733197
ENSG00000129295	LRRC6	23639	4.8685	-3.56378	1.83323	-1.94399	0.0518971	0.733197
ENSG00000162627	SNX7	51375	192.889	-0.482249	0.248362	-1.94172	0.0521707	0.73353
ENSG00000198648	STK39	27347	197.757	-0.520148	0.268023	-1.94069	0.0522965	0.73353
ENSG00000241635	UGT1A1	54658	46.5639	2.64919	1.36354	1.94288	0.0520302	0.73353
ENSG00000008300	CELSR3	1951	18.8007	1.51914	0.782454	1.9415	0.0521973	0.73353
ENSG00000250317	SMIM20	389203	89.6565	0.713373	0.367857	1.93927	0.0524688	0.73353
ENSG00000086300	SNX10	29887	190.557	0.630779	0.325342	1.93882	0.0525234	0.73353
ENSG00000105982	RNF32	140545	3.97596	4.00931	2.06764	1.93908	0.0524919	0.73353
ENSG00000127328	RAB3IP	117177	291.248	0.653524	0.336807	1.94035	0.0523369	0.73353
ENSG00000198707	CEP290	80184	435.541	0.37931	0.195528	1.93992	0.0523889	0.73353
ENSG00000130779	CLIP1	6249	1287.07	-0.415306	0.213886	-1.94172	0.052171	0.73353
ENSG00000165898	ISCA2	122961	182.264	-0.565859	0.291708	-1.93982	0.0524019	0.73353
ENSG00000134152	KATNBL1	79768	160.454	0.462981	0.238706	1.93954	0.0524352	0.73353
ENSG00000138587	MNS1	55329	185.131	-0.778043	0.400607	-1.94216	0.0521178	0.73353
ENSG00000103429	BFAR	51283	3.44705	-4.07405	2.09807	-1.94181	0.0521597	0.73353
ENSG00000131263	RLIM	51132	157.926	0.558876	0.288218	1.93908	0.052492	0.73353
ENSG00000143158	MPC2	25874	275.15	-0.537895	0.277905	-1.93554	0.0529243	0.734236
ENSG00000138434	ITPRID2	6744	344.022	0.615801	0.317971	1.93666	0.0527873	0.734236
ENSG00000144524	COPS7B	64708	122.901	0.570689	0.294979	1.93468	0.0530298	0.734236
ENSG00000114331	ACAP2	23527	376.146	0.356594	0.184375	1.93407	0.0531045	0.734236
ENSG00000168214	RBPJ	3516	975.799	0.700848	0.362199	1.93498	0.0529927	0.734236
ENSG00000279821			351.275	0.956125	0.494257	1.93447	0.0530552	0.734236
ENSG00000155111	CDK19	23097	128.931	0.708738	0.366498	1.93381	0.0531365	0.734236
ENSG00000106080	FKBP14	55033	567.446	0.637265	0.328885	1.93765	0.0526657	0.734236
ENSG00000273143			8.82062	3.23365	1.67017	1.93613	0.0528522	0.734236
ENSG00000258815			1.80015	5.14058	2.65498	1.9362	0.0528435	0.734236
ENSG00000136026	CKAP4	10970	1748.76	-0.741078	0.38291	-1.93538	0.0529433	0.734236
ENSG00000167182	SP2	6668	95.2807	-0.770345	0.398034	-1.93538	0.0529442	0.734236
ENSG00000161265	U2AF1L4	199746	8.12985	-2.4539	1.26779	-1.93558	0.0529196	0.734236
ENSG00000011332	DPF1	8193	52.8851	-1.51653	0.784096	-1.93412	0.0530986	0.734236
ENSG00000255568	BRWD1-AS2	103091865	6.16459	3.76482	1.94493	1.93571	0.052903	0.734236
ENSG00000110066	KMT5B	51111	513.396	0.480263	0.24852	1.93249	0.0532985	0.73577
ENSG00000279354			3.57275	-4.94406	2.55864	-1.9323	0.0533227	0.73577
ENSG00000006453	BAIAP2L1	55971	701.19	0.38056	0.196995	1.93183	0.0533811	0.73583
ENSG00000187398	LUZP2	338645	41.5657	-2.58744	1.33949	-1.93165	0.0534022	0.73583
ENSG00000083857	FAT1	2195	218.367	0.616044	0.318992	1.93122	0.0534558	0.736052
ENSG00000173614	NMNAT1	64802	73.4418	0.867084	0.449286	1.92991	0.0536175	0.736173
ENSG00000173926	MARCHF3	115123	9.46262	-3.01652	1.56326	-1.92963	0.0536527	0.736173
ENSG00000197119	SLC25A29	123096	118.394	-0.694065	0.359498	-1.93065	0.0535265	0.736173
ENSG00000007384	RHBDF1	64285	364.672	0.893477	0.462825	1.93048	0.0535469	0.736173
ENSG00000103343	ZNF174	7727	21.478	-1.30127	0.674222	-1.93003	0.0536027	0.736173
ENSG00000066322	ELOVL1	64834	158.554	0.54124	0.280613	1.92877	0.0537589	0.736833
ENSG00000025796	SEC63	11231	895.467	0.283832	0.1472	1.92821	0.0538291	0.736833
ENSG00000273749	CYFIP1	23191	261.972	0.473633	0.245656	1.92803	0.0538513	0.736833
ENSG00000167232	ZNF91	7644	213.148	0.72318	0.375066	1.92814	0.0538374	0.736833
ENSG00000113643	RARS1	5917	2275.69	0.411338	0.213417	1.92739	0.053931	0.737409
ENSG00000136824	SMC2	10592	867.268	-0.672971	0.349266	-1.92681	0.054003	0.737593
ENSG00000285816	POLA2	23649	2.69597	-5.00587	2.5986	-1.92638	0.0540575	0.737593
ENSG00000279613			3.63964	4.54245	2.35766	1.92667	0.0540202	0.737593
ENSG00000134086	VHL	7428	283.53	-0.450661	0.234067	-1.92535	0.0541851	0.738819
ENSG00000064652	SNX24	28966	118.775	0.637397	0.331182	1.92461	0.0542781	0.739572
ENSG00000107404	DVL1	1855	706.947	0.393766	0.204664	1.92396	0.0543593	0.740163
ENSG00000115145	STAM2	10254	217.281	0.722235	0.375476	1.92352	0.0544148	0.740405
ENSG00000163597	SNHG16	100507246	1316.51	0.431431	0.224514	1.92162	0.0546533	0.743133
ENSG00000272004			2.19537	4.67676	2.43973	1.91692	0.0552487	0.74384
ENSG00000137959	IFI44L	10964	336.123	2.95599	1.54163	1.91744	0.0551819	0.74384
ENSG00000188643	S100A16	140576	2984.39	0.481617	0.251469	1.91521	0.0554651	0.74384
ENSG00000187091	PLCD1	5333	70.8775	-2.38317	1.24081	-1.92065	0.0547763	0.74384
ENSG00000168827	GFM1	85476	569.755	0.432474	0.22544	1.91835	0.0550664	0.74384
ENSG00000214135	LOC220729	220729	60.1956	-0.759029	0.395886	-1.91729	0.0552011	0.74384
ENSG00000279400			3.4648	3.9258	2.0493	1.91568	0.0554059	0.74384
ENSG00000113083	LOX	4015	12.0039	1.54323	0.80427	1.91879	0.0550109	0.74384
ENSG00000214655	ZSWIM8	23053	136.597	0.851375	0.44333	1.92041	0.0548063	0.74384
ENSG00000174744	BRMS1	25855	448.251	-0.344881	0.179817	-1.91796	0.0551164	0.74384
ENSG00000279342			3.70135	4.13075	2.15661	1.91539	0.0554434	0.74384
ENSG00000100612	DHRS7	51635	378.396	0.605405	0.315701	1.91766	0.0551548	0.74384
ENSG00000260647			5.72456	-3.53849	1.84566	-1.9172	0.0552128	0.74384
ENSG00000176974	SHMT1	6470	148.066	-0.850451	0.443717	-1.91665	0.0552824	0.74384
ENSG00000108424	KPNB1	3837	5376.71	-0.33613	0.175144	-1.91916	0.054964	0.74384
ENSG00000121057	AKAP1	8165	304.899	-0.514188	0.268432	-1.91553	0.0554254	0.74384
ENSG00000264635			20.1151	-1.58965	0.829896	-1.91549	0.0554305	0.74384
ENSG00000160633	SAFB	6294	382.655	-0.398264	0.207439	-1.91991	0.0548697	0.74384
ENSG00000123146	ADGRE5	976	577.333	0.50394	0.262937	1.91658	0.0552912	0.74384
ENSG00000147010	SH3KBP1	30011	1075.43	0.585464	0.304949	1.91988	0.0548735	0.74384
ENSG00000158055	GRHL3	57822	3.35361	3.77002	1.96945	1.91425	0.0555881	0.743962
ENSG00000140548	ZNF710	374655	43.3865	0.852893	0.445482	1.91454	0.0555516	0.743962
ENSG00000196391	ZNF774	342132	22.3738	1.11929	0.584578	1.9147	0.0555314	0.743962
ENSG00000142188	TMEM50B	757	17.3279	-1.62974	0.851541	-1.91387	0.0556374	0.744112
ENSG00000059588	TARBP1	6894	132.101	0.615878	0.322303	1.91087	0.0560217	0.744319
ENSG00000138085	ATRAID	51374	500.478	-0.326225	0.17052	-1.91312	0.0557325	0.744319
ENSG00000182923	CEP63	80254	329.556	-0.408411	0.213611	-1.91194	0.0558835	0.744319
ENSG00000153132	CLGN	1047	3.00541	5.91967	3.09485	1.91275	0.0557805	0.744319
ENSG00000273802	H2BC8	8339	22.1791	1.98915	1.04099	1.91083	0.0560259	0.744319
ENSG00000128872	TMOD2	29767	8.10086	-4.21308	2.2049	-1.91078	0.056033	0.744319
ENSG00000005882	PDK2	5164	76.1148	-0.868044	0.4542	-1.91115	0.0559855	0.744319
ENSG00000141627	DYM	54808	59.8027	-0.931519	0.487025	-1.91267	0.0557899	0.744319
ENSG00000161914	ZNF653	115950	7.34996	2.6954	1.41017	1.9114	0.0559533	0.744319
ENSG00000132825	PPP1R3D	5509	196.125	0.491542	0.257193	1.91118	0.0559815	0.744319
ENSG00000010017	RANBP9	10048	97.5421	0.615955	0.322508	1.90989	0.0561476	0.744831
ENSG00000197879	MYO1C	4641	834.542	0.379176	0.198503	1.91018	0.0561105	0.744831
ENSG00000078687	TNRC6C	57690	43.7244	-1.28708	0.674612	-1.90788	0.0564065	0.747758
ENSG00000126001	CEP250	11190	311.861	-0.412374	0.216201	-1.90737	0.0564733	0.748138
ENSG00000074582	BCS1L	617	114.643	-0.922193	0.483586	-1.90699	0.0565222	0.748249
ENSG00000092531	SNAP23	8773	195.305	0.483993	0.253837	1.90671	0.0565582	0.748249
ENSG00000114127	XRN1	54464	372.248	0.595228	0.312384	1.90544	0.0567234	0.749423
ENSG00000275342	PRAG1	157285	349.965	-0.516394	0.271001	-1.90551	0.0567139	0.749423
ENSG00000066455	GOLGA5	9950	110.001	-0.687722	0.361086	-1.90459	0.0568331	0.750366
ENSG00000163207	IVL	3713	513.442	-0.834959	0.438565	-1.90384	0.0569306	0.750938
ENSG00000130304	SLC27A1	376497	44.9561	1.19478	0.627618	1.90367	0.0569532	0.750938
ENSG00000068308	OTUD5	55593	197.024	-0.627334	0.329635	-1.90311	0.0570258	0.751389
ENSG00000143476	DTL	51514	294.664	-0.638007	0.335371	-1.90239	0.0571202	0.752128
ENSG00000228044	LOC101927787	101927787	8.05532	-3.22556	1.69765	-1.90001	0.0574314	0.755717
ENSG00000115446	UNC50	25972	74.7533	0.715551	0.376953	1.89825	0.0576635	0.757752
ENSG00000185479	KRT6B	3854	677.264	1.1621	0.612134	1.89843	0.0576392	0.757752
ENSG00000125910	S1PR4	8698	3.91659	-5.83529	3.07599	-1.89704	0.0578222	0.759328
ENSG00000134575	ACP2	53	330.384	0.525281	0.276969	1.89653	0.0578899	0.759394
ENSG00000120805	ARL1	400	388.59	0.534197	0.281719	1.8962	0.0579333	0.759394
ENSG00000090013	BLVRB	645	545.5	-0.465627	0.245567	-1.89612	0.0579435	0.759394
ENSG00000164022	AIMP1	9255	507.974	0.366554	0.193386	1.89545	0.0580322	0.759559
ENSG00000145675	PIK3R1	5295	342.682	0.390224	0.2059	1.89522	0.0580637	0.759559
ENSG00000188811	NHLRC3	387921	140.39	0.6595	0.347994	1.89515	0.0580725	0.759559
ENSG00000274695			2.46253	5.53524	2.92128	1.8948	0.058119	0.759659
ENSG00000131504	DIAPH1	1729	2998.22	0.283161	0.149469	1.89445	0.0581655	0.75976
ENSG00000165288	BRWD3	254065	126.084	0.46162	0.243707	1.89416	0.0582043	0.75976
ENSG00000158125	XDH	7498	144.155	0.613585	0.324052	1.89348	0.0582943	0.759922
ENSG00000171159	C9orf16	79095	322.547	-0.743203	0.39246	-1.8937	0.0582645	0.759922
ENSG00000129055	ANAPC13	25847	381.772	0.586918	0.310108	1.89263	0.0584078	0.760733
ENSG00000120158	RCL1	10171	161.024	-0.62059	0.327933	-1.89243	0.0584342	0.760733
ENSG00000104671	DCTN6	10671	72.5659	0.754696	0.398903	1.89193	0.0585003	0.760813
ENSG00000137807	KIF23	9493	568.439	-0.639826	0.338211	-1.8918	0.0585181	0.760813
ENSG00000164327	RICTOR	253260	134.677	0.680676	0.359896	1.89131	0.0585825	0.761144
ENSG00000261886			3.34995	4.88257	2.58215	1.89089	0.0586386	0.761368
ENSG00000116809	ZBTB17	7709	150.737	0.763392	0.404071	1.88925	0.0588582	0.761609
ENSG00000162623	TYW3	127253	445.541	0.527901	0.279635	1.88782	0.0590501	0.761609
ENSG00000157992	KRTCAP3	200634	70.3594	-1.04544	0.55411	-1.88669	0.0592017	0.761609
ENSG00000271659			3.75479	-3.48788	1.84755	-1.88784	0.0590472	0.761609
ENSG00000107290	SETX	23064	355.783	0.412577	0.218416	1.88896	0.0588978	0.761609
ENSG00000123240	OPTN	10133	1048.87	0.575525	0.305023	1.88683	0.0591838	0.761609
ENSG00000174672	BRSK2	9024	4.70514	4.00896	2.1217	1.88951	0.0588237	0.761609
ENSG00000211584	SLC48A1	55652	385.988	-0.473814	0.250926	-1.88826	0.0589905	0.761609
ENSG00000183283	DAZAP2	9802	1104.35	0.295905	0.156783	1.88735	0.0591134	0.761609
ENSG00000100968	NFATC4	4776	2.78667	4.69927	2.4878	1.88893	0.0589012	0.761609
ENSG00000174442	ZWILCH	55055	668.575	-0.508932	0.269706	-1.88699	0.0591614	0.761609
ENSG00000171931	FBXW10	10517	14.6259	-1.82207	0.964739	-1.88867	0.0589366	0.761609
ENSG00000132471	WBP2	23558	888.299	0.715114	0.379029	1.8867	0.0592005	0.761609
ENSG00000101182	PSMA7	5688	6763.33	-0.192943	0.102204	-1.88782	0.0590501	0.761609
ENSG00000002330	BAD	572	377.017	-0.397883	0.210928	-1.88635	0.0592481	0.761671
ENSG00000267114			2.79962	-3.93042	2.08402	-1.88598	0.0592982	0.761671
ENSG00000101966	XIAP	331	517.313	0.441571	0.234157	1.88579	0.0593232	0.761671
ENSG00000181163	NPM1	4869	4896.09	-0.585946	0.310923	-1.88454	0.0594922	0.76284
ENSG00000173068	BNC2	54796	3.70012	6.21959	3.30027	1.88457	0.0594882	0.76284
ENSG00000263528	IKBKE	9641	364.059	0.513125	0.272623	1.88218	0.0598117	0.762987
ENSG00000115514	TXNDC9	10190	94.6868	0.677015	0.359626	1.88256	0.0597606	0.762987
ENSG00000168785	TSPAN5	10098	281.55	0.602988	0.320127	1.88359	0.0596208	0.762987
ENSG00000243317	STMP1	647087	720.181	0.375029	0.199347	1.88129	0.0599323	0.762987
ENSG00000130675	MNX1	3110	31.9126	1.57449	0.836647	1.8819	0.0598493	0.762987
ENSG00000136770	DNAJC1	64215	451.189	0.395701	0.21029	1.88169	0.0598786	0.762987
ENSG00000100714	MTHFD1	4522	998.79	-0.382396	0.203133	-1.88249	0.0597698	0.762987
ENSG00000140564	FURIN	5045	485.588	0.564011	0.299366	1.88402	0.0595622	0.762987
ENSG00000141510	TP53	7157	210.529	-0.554908	0.294951	-1.88136	0.0599235	0.762987
ENSG00000166750	SLFN5	162394	617.157	0.786724	0.418085	1.88173	0.0598722	0.762987
ENSG00000130312	MRPL34	64981	542.339	-0.587214	0.311821	-1.88318	0.0596765	0.762987
ENSG00000121879	PIK3CA	5290	110.897	-0.53467	0.284375	-1.88016	0.0600863	0.763383
ENSG00000136936	XPA	7507	193.161	0.783737	0.416833	1.88022	0.0600783	0.763383
ENSG00000158201	ABHD3	171586	43.1259	1.0387	0.552607	1.87963	0.0601584	0.763383
ENSG00000167216	KATNAL2	83473	12.2544	-3.05673	1.62607	-1.87982	0.060132	0.763383
ENSG00000138867	GUCD1	83606	533.313	-0.319173	0.169764	-1.8801	0.0600946	0.763383
ENSG00000197601	FAR1	84188	311.85	-0.440609	0.234647	-1.87775	0.0604156	0.765661
ENSG00000122034	GTF3A	2971	606.264	-0.368098	0.196055	-1.87753	0.0604459	0.765661
ENSG00000101337	TM9SF4	9777	419.489	0.504886	0.26892	1.87746	0.0604552	0.765661
ENSG00000100442	FKBP3	2287	963.983	-0.368092	0.196095	-1.87711	0.0605025	0.765766
ENSG00000175054	ATR	545	308.366	-0.33633	0.179223	-1.8766	0.0605724	0.765926
ENSG00000180573	H2AC6	8334	156.331	1.93598	1.03172	1.87645	0.0605935	0.765926
ENSG00000162695	SLC30A7	148867	224.532	0.541368	0.289526	1.86985	0.0615051	0.766075
ENSG00000143373	ZNF687	57592	116.27	0.831081	0.443813	1.87259	0.0611247	0.766075
ENSG00000234741	GAS5	60674	1349.48	-0.333942	0.178439	-1.87146	0.0612817	0.766075
ENSG00000115221	ITGB6	3694	465.221	0.745195	0.398525	1.86988	0.0615	0.766075
ENSG00000145331	TRMT10A	93587	90.9251	0.755386	0.403111	1.87389	0.0609454	0.766075
ENSG00000130338	TULP4	56995	219.144	0.544373	0.290603	1.87326	0.0610331	0.766075
ENSG00000184414			3.57164	-3.81869	2.03707	-1.8746	0.0608475	0.766075
ENSG00000099284	MACROH2A2	55506	102.783	1.21488	0.649527	1.87041	0.061427	0.766075
ENSG00000269609	RPARP-AS1	100505761	47.7033	-1.15183	0.614412	-1.87469	0.060836	0.766075
ENSG00000166323	C11orf65	160140	3.2317	4.61023	2.45982	1.87421	0.0609017	0.766075
ENSG00000176871	WSB2	55884	326.313	0.503333	0.269161	1.87001	0.0614824	0.766075
ENSG00000100483	VCPKMT	79609	54.9549	0.830504	0.443746	1.87157	0.0612655	0.766075
ENSG00000205476	CCDC85C	317762	239.351	-0.487014	0.25972	-1.87515	0.0607724	0.766075
ENSG00000138594	TMOD3	29766	1436.29	0.445855	0.237913	1.87403	0.0609269	0.766075
ENSG00000170175	CHRNB1	1140	17.7278	1.63725	0.874859	1.87145	0.0612831	0.766075
ENSG00000070404	FSTL3	10272	94.7326	1.4002	0.748086	1.87171	0.0612468	0.766075
ENSG00000197933	ZNF823	55552	36.8354	-1.33681	0.713474	-1.87367	0.0609763	0.766075
ENSG00000179284	DAND5	199699	2.40555	-5.55422	2.96929	-1.87055	0.061407	0.766075
ENSG00000141867	BRD4	23476	2193.94	-0.361838	0.193197	-1.8729	0.0610822	0.766075
ENSG00000189144	ZNF573	126231	23.7786	1.65779	0.886299	1.87047	0.0614188	0.766075
ENSG00000128011	LRFN1	57622	7.35203	-3.29835	1.7607	-1.87332	0.0610249	0.766075
ENSG00000077312	SNRPA	6626	467.094	-0.488297	0.260684	-1.87313	0.0610498	0.766075
ENSG00000267058	LOC100505715	100505715	4.12927	2.98424	1.59407	1.87209	0.0611941	0.766075
ENSG00000171793	CTPS1	1503	338.492	-0.475573	0.254588	-1.86801	0.0617607	0.766919
ENSG00000136643	RPS6KC1	26750	217.911	0.538292	0.288067	1.86864	0.0616735	0.766919
ENSG00000230002	ALMS1-IT1	100874291	4.31009	-4.01628	2.14993	-1.8681	0.0617484	0.766919
ENSG00000135338	LCA5	167691	42.4659	-0.948201	0.507386	-1.8688	0.0616513	0.766919
ENSG00000263627	PPP4R1-AS1	101927323	11.2331	-2.71192	1.45182	-1.86795	0.0617687	0.766919
ENSG00000179348	GATA2	2624	284.27	-0.608553	0.32607	-1.86632	0.0619961	0.767517
ENSG00000172795	DCP2	167227	390.052	0.415084	0.222353	1.86678	0.0619318	0.767517
ENSG00000178665	ZNF713	349075	11.3486	1.91901	1.02846	1.86591	0.0620535	0.767517
ENSG00000176907	TCIM	56892	11.5849	-3.08068	1.65127	-1.86564	0.0620913	0.767517
ENSG00000179431	FJX1	24147	105.035	0.840622	0.450462	1.86613	0.0620229	0.767517
ENSG00000167778	SPRYD3	84926	327.18	0.445757	0.238759	1.86697	0.0619053	0.767517
ENSG00000069869	NEDD4	4734	529.995	0.340388	0.182364	1.86653	0.0619669	0.767517
ENSG00000150768	DLAT	1737	108.253	-0.843205	0.452372	-1.86396	0.0623267	0.768412
ENSG00000258289	CHURC1	91612	539.652	0.538303	0.288804	1.86391	0.062335	0.768412
ENSG00000154265	ABCA5	23461	76.4999	0.79284	0.425302	1.86418	0.0622961	0.768412
ENSG00000269837			13.9431	-1.7168	0.92066	-1.86475	0.0622166	0.768412
ENSG00000185340	GAS2L1	10634	155.613	-0.545703	0.292802	-1.86373	0.0623599	0.768412
ENSG00000107672	NSMCE4A	54780	184.527	-0.604902	0.324666	-1.86315	0.0624407	0.76844
ENSG00000037042	TUBG2	27175	141.033	-0.543663	0.291771	-1.86332	0.0624176	0.76844
ENSG00000101126	ADNP	23394	603.405	0.373805	0.200667	1.86281	0.062489	0.768551
ENSG00000242247	ARFGAP3	26286	215.797	0.574407	0.308434	1.86234	0.0625558	0.768891
ENSG00000168282	MGAT2	4247	62.169	0.81954	0.440153	1.86195	0.0626108	0.769084
ENSG00000171843	MLLT3	4300	103.126	0.749189	0.402492	1.86138	0.0626907	0.7691
ENSG00000103126	AXIN1	8312	117.113	-0.636232	0.341776	-1.86155	0.0626669	0.7691
ENSG00000169118	CSNK1G1	53944	570.78	0.468368	0.251663	1.86109	0.0627318	0.769122
ENSG00000135537	AFG1L	246269	21.3969	-1.14438	0.615026	-1.8607	0.0627872	0.76932
ENSG00000180902	D2HGDH	728294	194.729	0.813729	0.437922	1.85816	0.0631466	0.769912
ENSG00000212588	SNORA26	677810	2.72385	-5.30606	2.85391	-1.85922	0.0629953	0.769912
ENSG00000161912	ADCY10P1	221442	10.9122	-2.07385	1.11519	-1.85963	0.0629374	0.769912
ENSG00000167110	GOLGA2	2801	1988.85	0.533401	0.287063	1.85813	0.0631501	0.769912
ENSG00000228701	TNKS2-AS1	100507633	5.67659	-3.74901	2.01728	-1.85844	0.0631061	0.769912
ENSG00000197417	SHPK	23729	26.0772	1.17306	0.631299	1.85818	0.0631441	0.769912
ENSG00000130818	ZNF426	79088	124.4	-0.64236	0.345558	-1.8589	0.0630407	0.769912
ENSG00000285722			4.42614	-4.30247	2.31474	-1.85872	0.0630664	0.769912
ENSG00000159348	CYB5R1	51706	577.341	0.442423	0.238381	1.85595	0.0634613	0.770001
ENSG00000273374			2.94034	4.80488	2.58893	1.85594	0.0634628	0.770001
ENSG00000173085	COQ2	27235	116.521	-0.554553	0.298899	-1.85532	0.0635506	0.770001
ENSG00000119922	IFIT2	3433	792.618	1.53379	0.825902	1.85711	0.0632953	0.770001
ENSG00000132334	PTPRE	5791	223.568	0.593383	0.319807	1.85544	0.0635333	0.770001
ENSG00000166394	CYB5R2	51700	4.61785	3.7791	2.03686	1.85536	0.063545	0.770001
ENSG00000157350	ST3GAL2	6483	188.359	-0.628669	0.338638	-1.85646	0.0633875	0.770001
ENSG00000103335	PIEZO1	9780	792.306	0.550499	0.296334	1.8577	0.0632122	0.770001
ENSG00000136492	BRIP1	83990	140.501	-0.949452	0.511431	-1.85646	0.0633881	0.770001
ENSG00000100991	TRPC4AP	26133	386.26	0.379028	0.204271	1.85551	0.063523	0.770001
ENSG00000051108	HERPUD1	9709	226.779	0.711438	0.383609	1.85459	0.0636546	0.770784
ENSG00000132196	HSD17B7	51478	63.2986	0.754807	0.407136	1.85394	0.0637474	0.77143
ENSG00000240024	LINC00888	100505687	59.7481	-0.724104	0.390822	-1.85277	0.0639148	0.772501
ENSG00000099246	RAB18	22931	396.174	0.377118	0.203529	1.8529	0.0638968	0.772501
ENSG00000246263			4.27825	3.3781	1.8237	1.85233	0.0639778	0.772786
ENSG00000164659	KIAA1324L	222223	34.6727	1.05742	0.571279	1.85097	0.0641743	0.774204
ENSG00000141013	GAS8	2622	55.5842	0.94703	0.51157	1.85122	0.0641373	0.774204
ENSG00000187608	ISG15	9636	3348.21	1.3943	0.754102	1.84896	0.0644639	0.775758
ENSG00000143870	PDIA6	10130	3462.04	0.31541	0.170582	1.84902	0.0644549	0.775758
ENSG00000169756	LIMS1	3987	1288	0.453186	0.245138	1.8487	0.0645012	0.775758
ENSG00000047621	C12orf4	57102	214.839	0.586531	0.317249	1.8488	0.0644861	0.775758
ENSG00000130962	PRRG1	5638	95.977	0.880838	0.476447	1.84876	0.0644918	0.775758
ENSG00000175063	UBE2C	11065	817.893	-0.736243	0.398328	-1.84833	0.0645543	0.775919
ENSG00000230701	FBXW4P1	26226	24.9089	-1.18981	0.64397	-1.84761	0.0646587	0.776697
ENSG00000133657	ATP13A3	79572	805.527	0.294405	0.159373	1.84727	0.0647085	0.776819
ENSG00000132313	MRPL35	51318	386.524	-0.456517	0.247316	-1.84589	0.0649089	0.778661
ENSG00000188596	CFAP54	144535	3.32504	3.47107	1.88075	1.84558	0.0649539	0.778661
ENSG00000263343			21.6125	0.883255	0.478628	1.84539	0.0649812	0.778661
ENSG00000118620	ZNF430	80264	101.247	0.541208	0.293396	1.84463	0.0650911	0.779501
ENSG00000170417	TMEM182	130827	12.6777	1.56963	0.851459	1.84346	0.0652621	0.779849
ENSG00000166803	PCLAF	9768	761.109	-0.788503	0.427733	-1.84345	0.0652635	0.779849
ENSG00000159720	ATP6V0D1	9114	826.585	0.586968	0.318458	1.84316	0.0653058	0.779849
ENSG00000261373	VPS9D1-AS1	100128881	66.4351	-1.00019	0.5426	-1.84332	0.0652825	0.779849
ENSG00000258890	CEP95	90799	167.284	-0.456036	0.247433	-1.84307	0.0653194	0.779849
ENSG00000263639	MSMB	4477	5.15721	-4.18054	2.26916	-1.84233	0.0654266	0.780178
ENSG00000161091	MFSD12	126321	526.009	0.396942	0.215427	1.84258	0.0653905	0.780178
ENSG00000198830	HMGN2	3151	478.854	-0.637104	0.346	-1.84134	0.0655715	0.78062
ENSG00000198198	SZT2	23334	112.289	-0.530109	0.287963	-1.84089	0.0656371	0.78062
ENSG00000143061	IGSF3	3321	464.978	0.738163	0.401815	1.83707	0.0661991	0.78062
ENSG00000084764	MAPRE3	22924	39.9991	-1.23005	0.67022	-1.83529	0.0664626	0.78062
ENSG00000123609	NMI	9111	644.436	0.520057	0.283312	1.83564	0.0664116	0.78062
ENSG00000109762	SNX25	83891	13.6225	1.67369	0.910884	1.83744	0.0661448	0.78062
ENSG00000145604	SKP2	6502	360.352	-0.838935	0.45724	-1.83478	0.0665379	0.78062
ENSG00000145908	ZNF300	91975	29.3576	-2.64063	1.43554	-1.83947	0.065846	0.78062
ENSG00000146109	ABT1	29777	168.973	0.405888	0.221103	1.83574	0.0663956	0.78062
ENSG00000130348	QRSL1	55278	141.116	0.591917	0.321875	1.83896	0.0659204	0.78062
ENSG00000168255	POLR2J3	548644	7.53122	3.14551	1.71008	1.8394	0.0658566	0.78062
ENSG00000173295	FAM86B3P	286042	10.6336	-3.52781	1.91682	-1.84045	0.0657023	0.78062
ENSG00000154589	LY96	23643	4.85445	3.01769	1.64227	1.83751	0.0661342	0.78062
ENSG00000137133	HINT2	84681	3.01524	-4.42934	2.40693	-1.84024	0.0657327	0.78062
ENSG00000165644	COMTD1	118881	237.795	-0.738813	0.402408	-1.83598	0.0663608	0.78062
ENSG00000070081	NUCB2	4925	648.8	0.409593	0.222792	1.83846	0.0659954	0.78062
ENSG00000151117	TMEM86A	144110	23.6475	2.25806	1.22959	1.83643	0.0662935	0.78062
ENSG00000175274	TP53I11	9537	42.0337	-2.5042	1.36454	-1.8352	0.0664764	0.78062
ENSG00000149503	INCENP	3619	292.192	-0.684174	0.372961	-1.83444	0.066589	0.78062
ENSG00000256280			2.12058	-5.19577	2.82558	-1.83883	0.0659402	0.78062
ENSG00000133103	COG6	57511	43.9752	-0.755554	0.410981	-1.83841	0.0660016	0.78062
ENSG00000165533	TTC8	123016	41.9857	-0.842152	0.459014	-1.8347	0.0665502	0.78062
ENSG00000140694	PARN	5073	123.699	-0.57231	0.312016	-1.83423	0.0666198	0.78062
ENSG00000156858	PRR14	78994	65.3312	-0.929098	0.505635	-1.83749	0.0661379	0.78062
ENSG00000196118	CCDC189	90835	34.6913	-2.1374	1.16072	-1.84145	0.0655562	0.78062
ENSG00000102870	ZNF629	23361	113.819	-0.904719	0.493149	-1.83458	0.0665685	0.78062
ENSG00000262904			3.82804	-3.2455	1.76395	-1.8399	0.0657823	0.78062
ENSG00000006025	OSBPL7	114881	108.169	-0.973397	0.529318	-1.83896	0.0659207	0.78062
ENSG00000099901	RANBP1	5902	2657.81	-0.534783	0.291141	-1.83685	0.0662322	0.78062
ENSG00000236307			2.66504	-4.67739	2.55059	-1.83385	0.0666766	0.780819
ENSG00000117751	PPP1R8	5511	277.895	-0.440116	0.240245	-1.83195	0.0669595	0.78302
ENSG00000178922	HYI	81888	231.753	-0.703029	0.384429	-1.82876	0.0674356	0.78302
ENSG00000183347	GBP6	163351	101.929	0.666943	0.364827	1.82811	0.0675338	0.78302
ENSG00000197780	TAF13	6884	572.102	0.705547	0.385875	1.82843	0.0674846	0.78302
ENSG00000153827	TRIP12	9320	1130.91	0.40328	0.220484	1.82906	0.0673899	0.78302
ENSG00000109339	MAPK10	5602	28.6187	-1.67018	0.913648	-1.82803	0.0675445	0.78302
ENSG00000164346	NSA2	10412	5115.6	-0.71489	0.390412	-1.83112	0.0670831	0.78302
ENSG00000152348	ATG10	83734	70.1925	-0.780941	0.426791	-1.8298	0.0672804	0.78302
ENSG00000173077	DEC1	50514	6.65424	3.3612	1.83565	1.83107	0.0670902	0.78302
ENSG00000136861	CDK5RAP2	55755	437.136	-0.398523	0.217858	-1.82928	0.0673577	0.78302
ENSG00000230289			3.82174	-5.25671	2.87228	-1.83016	0.0672268	0.78302
ENSG00000160695	VPS11	55823	80.8379	0.907087	0.495981	1.82888	0.0674182	0.78302
ENSG00000100883	SRP54	6729	320.207	0.419104	0.229019	1.82999	0.067251	0.78302
ENSG00000117899	MESD	23184	1360.21	0.435852	0.238119	1.83039	0.0671915	0.78302
ENSG00000125743	SNRPD2	6633	1285.32	-0.399464	0.218435	-1.82875	0.0674369	0.78302
ENSG00000131408	NR1H2	7376	337.938	0.52561	0.287103	1.83073	0.0671404	0.78302
ENSG00000188064	WNT7B	7477	293.457	-0.529601	0.289516	-1.82927	0.0673598	0.78302
ENSG00000261360			5.93361	-2.62945	1.43892	-1.82738	0.0676433	0.783701
ENSG00000179818	PCBP1-AS1	400960	28.4138	1.72584	0.944974	1.82633	0.0678001	0.784126
ENSG00000237892			1.65014	4.14843	2.27122	1.82652	0.0677716	0.784126
ENSG00000165905	LARGE2	120071	22.6184	1.91189	1.04665	1.82666	0.0677502	0.784126
ENSG00000124562	SNRPC	6631	1028.1	-0.338153	0.185201	-1.82587	0.0678699	0.78447
ENSG00000156711	MAPK13	5603	794.304	0.461552	0.252862	1.82531	0.0679547	0.784987
ENSG00000283154	SCHIP1	29970	5.43738	3.32804	1.82364	1.82494	0.0680095	0.785157
ENSG00000143793	C1orf35	79169	412.459	-0.487406	0.267209	-1.82407	0.0681418	0.786221
ENSG00000080298	RFX3	5991	11.4584	1.58247	0.86809	1.82294	0.0683128	0.787266
ENSG00000276805			5.39448	-2.46809	1.35384	-1.82303	0.0682988	0.787266
ENSG00000170903	MSANTD4	84437	91.773	0.6036	0.331257	1.82215	0.0684317	0.787709
ENSG00000104783	KCNN4	3783	313.298	-0.598127	0.328248	-1.82218	0.0684279	0.787709
ENSG00000115541	HSPE1	3336	982.673	-0.581395	0.319431	-1.82009	0.068745	0.787916
ENSG00000144591	GMPPA	29926	250.184	0.48277	0.265273	1.81989	0.068775	0.787916
ENSG00000182179	UBA7	7318	77.6615	1.02514	0.563267	1.81999	0.0687604	0.787916
ENSG00000245317	LOC100996419	100996419	4.00446	-3.03579	1.66819	-1.81981	0.0687873	0.787916
ENSG00000156639	ZFAND3	60685	258.688	0.658241	0.361792	1.81939	0.0688521	0.787916
ENSG00000146223	RPL7L1	285855	1101.29	0.389538	0.214097	1.81944	0.0688442	0.787916
ENSG00000183239			3.48019	-5.69466	3.1287	-1.82014	0.0687384	0.787916
ENSG00000170421	KRT8	3856	2439.25	-0.344462	0.18928	-1.81986	0.0687807	0.787916
ENSG00000154845	PPP4R1	9989	553.329	0.342587	0.188057	1.82172	0.0684975	0.787916
ENSG00000124207	CSE1L	1434	1602.71	-0.458858	0.252005	-1.82083	0.0686333	0.787916
ENSG00000132823	OSER1	51526	241.9	-0.412291	0.226651	-1.81906	0.0689027	0.788035
ENSG00000226498			3.53685	5.88089	3.23489	1.81795	0.0690712	0.788206
ENSG00000144199	FAHD2B	151313	31.653	-2.12961	1.1711	-1.81847	0.068993	0.788206
ENSG00000113811	SELENOK	58515	592.826	0.418801	0.230437	1.81742	0.0691527	0.788206
ENSG00000114573	ATP6V1A	523	1182.34	0.467866	0.257383	1.81778	0.0690978	0.788206
ENSG00000163683	SMIM14	201895	1105.19	0.602456	0.331367	1.81809	0.0690497	0.788206
ENSG00000230177			21.3585	-1.33711	0.735736	-1.81738	0.0691592	0.788206
ENSG00000196712	NF1	4763	401.391	0.306167	0.168512	1.81689	0.0692344	0.788604
ENSG00000225492	GBP1P1	400759	19.2461	1.54942	0.853218	1.81597	0.0693755	0.788834
ENSG00000139197	PEX5	5830	19.5322	-1.44293	0.794515	-1.81611	0.0693536	0.788834
ENSG00000000419	DPM1	8813	206.057	0.47239	0.260118	1.81606	0.069361	0.788834
ENSG00000131400	NAPSA	9476	7.57242	-4.03053	2.22011	-1.81546	0.0694527	0.789254
ENSG00000120696	KBTBD7	84078	64.5246	-0.699638	0.385463	-1.81506	0.0695146	0.789499
ENSG00000135631	RAB11FIP5	26056	312.715	0.51997	0.286739	1.81339	0.069772	0.789674
ENSG00000163714	U2SURP	23350	2423.85	0.340251	0.187588	1.81382	0.069705	0.789674
ENSG00000168924	LETM1	3954	744.306	-0.38326	0.211282	-1.81397	0.0696824	0.789674
ENSG00000128596	CCDC136	64753	10.7608	-2.43127	1.34009	-1.81426	0.0696377	0.789674
ENSG00000104960	PTOV1	53635	223.111	-0.626255	0.345311	-1.8136	0.0697395	0.789674
ENSG00000101255	TRIB3	57761	169.364	0.706153	0.389203	1.81436	0.0696225	0.789674
ENSG00000169599	NFU1	27247	117.928	-0.609021	0.335924	-1.81297	0.0698357	0.789938
ENSG00000126106	TMEM53	79639	80.9054	0.625792	0.345349	1.81205	0.0699778	0.790222
ENSG00000196352	CD55	1604	266.235	-0.473158	0.261107	-1.81212	0.0699672	0.790222
ENSG00000273455			2.19196	-4.51438	2.49134	-1.81203	0.0699818	0.790222
ENSG00000207450			5.54832	-3.52646	1.94777	-1.81051	0.0702168	0.792367
ENSG00000104064	GABPB1	2553	56.9988	-0.793939	0.438573	-1.81028	0.0702527	0.792367
ENSG00000272264			2.89271	4.95475	2.73989	1.80838	0.0705481	0.792958
ENSG00000187134	AKR1C1	1645	337.966	-0.91162	0.504033	-1.80865	0.0705049	0.792958
ENSG00000120053	GOT1	2805	484.618	-0.406849	0.224957	-1.80856	0.0705186	0.792958
ENSG00000158717	RNF166	115992	66.7886	-0.716845	0.396382	-1.80847	0.0705336	0.792958
ENSG00000100142	POLR2F	5435	465.795	-0.292058	0.161449	-1.80898	0.0704548	0.792958
ENSG00000188677	PARVB	29780	21.3687	-1.21568	0.671893	-1.80934	0.0703988	0.792958
ENSG00000278238			9.10023	-2.04827	1.13303	-1.80779	0.0706394	0.793528
ENSG00000163840	DTX3L	151636	1126.76	0.496473	0.27467	1.80753	0.0706801	0.79353
ENSG00000008323	PLEKHG6	55200	55.7838	-0.925043	0.511974	-1.80681	0.0707912	0.794321
ENSG00000151353	TMEM18	129787	402.382	-0.436203	0.241783	-1.8041	0.071215	0.796312
ENSG00000178568	ERBB4	2066	2.51554	-5.02789	2.78731	-1.80385	0.0712548	0.796312
ENSG00000168003	SLC3A2	6520	1169.55	-0.457861	0.253699	-1.80474	0.0711151	0.796312
ENSG00000247400	DNAJC3-DT	100289274	78.3349	0.870665	0.482756	1.80353	0.0713049	0.796312
ENSG00000156030	ELMSAN1	91748	455.624	0.443583	0.245807	1.8046	0.0711372	0.796312
ENSG00000167785	ZNF558	148156	23.1635	-1.21493	0.673511	-1.80388	0.0712506	0.796312
ENSG00000130517	PGPEP1	54858	157.083	0.74962	0.415684	1.80334	0.0713346	0.796312
ENSG00000256294	ZNF225	7768	27.1602	1.27286	0.705453	1.80432	0.0711809	0.796312
ENSG00000088038	CNOT3	4849	46.9341	0.936578	0.518888	1.80497	0.0710794	0.796312
ENSG00000185404	SP140L	93349	459.875	0.738757	0.409764	1.80288	0.0714065	0.796591
ENSG00000065054	SLC9A3R2	9351	80.1031	-0.748231	0.415069	-1.80266	0.071441	0.796591
ENSG00000171960	PPIH	10465	334.255	-0.418968	0.232463	-1.8023	0.0714986	0.79678
ENSG00000105717	PBX4	80714	81.0667	0.680063	0.377407	1.80193	0.0715559	0.796965
ENSG00000115325	DOK1	1796	3.04918	-4.86259	2.69922	-1.80148	0.0716274	0.797307
ENSG00000162664	ZNF326	284695	438.853	-0.43974	0.244254	-1.80034	0.0718067	0.798395
ENSG00000101745	ANKRD12	23253	569.322	0.420642	0.233614	1.80059	0.0717681	0.798395
ENSG00000148426	PROSER2	254427	277.807	0.368442	0.204701	1.79991	0.0718753	0.798705
ENSG00000160789	LMNA	4000	3336.81	-0.235763	0.13106	-1.79889	0.0720364	0.799314
ENSG00000084774	CAD	790	241.638	-0.540811	0.300875	-1.79746	0.0722621	0.799314
ENSG00000163820	FYCO1	79443	60.4008	-0.914006	0.50815	-1.79869	0.0720675	0.799314
ENSG00000164087	POC1A	25886	155.743	-0.85834	0.47753	-1.79746	0.0722629	0.799314
ENSG00000231500	RPS18	6222	7767.39	-0.262832	0.146263	-1.79698	0.0723383	0.799314
ENSG00000157259	GATAD1	57798	659.756	0.353481	0.196579	1.79816	0.0721511	0.799314
ENSG00000156804	FBXO32	114907	691.35	1.07549	0.598426	1.79721	0.0723029	0.799314
ENSG00000165714	BORCS5	118426	9.96006	-2.07637	1.15533	-1.79721	0.0723017	0.799314
ENSG00000167565	SERTAD3	29946	10.8881	1.76357	0.981222	1.79732	0.0722852	0.799314
ENSG00000184205	TSPYL2	64061	61.6845	0.832199	0.46289	1.79783	0.0722036	0.799314
ENSG00000121316	PLBD1	79887	2.26038	-4.84071	2.69567	-1.79574	0.0725366	0.80015
ENSG00000090565	RAB11FIP3	9727	10.3201	2.1452	1.19448	1.79593	0.0725053	0.80015
ENSG00000209082			94.5468	1.16767	0.650209	1.79584	0.0725202	0.80015
ENSG00000254409			4.06878	-5.08123	2.83037	-1.79525	0.0726137	0.80055
ENSG00000168275	COA6	388753	133.819	-0.613641	0.342082	-1.79384	0.0728386	0.801062
ENSG00000136521	NDUFB5	4711	396.508	-0.414766	0.231313	-1.79309	0.072958	0.801062
ENSG00000121895	TMEM156	80008	11.5359	-2.14934	1.1988	-1.79292	0.0729858	0.801062
ENSG00000134970	TMED7	51014	77.8212	-0.841863	0.469248	-1.79407	0.072802	0.801062
ENSG00000168216	LMBRD1	55788	146.289	0.649043	0.361751	1.79417	0.0727858	0.801062
ENSG00000150867	PIP4K2A	5305	207.462	0.611317	0.340901	1.79324	0.0729345	0.801062
ENSG00000130749	ZC3H4	23211	425.262	0.341144	0.190166	1.79393	0.0728246	0.801062
ENSG00000159079	CFAP298	56683	325.188	0.475294	0.265096	1.79291	0.0729874	0.801062
ENSG00000143303	RRNAD1	51093	80.8479	0.66566	0.371602	1.79133	0.073241	0.80162
ENSG00000163293	NIPAL1	152519	323.776	-0.525183	0.293206	-1.79118	0.0732651	0.80162
ENSG00000122678	POLM	27434	70.2184	0.88356	0.493317	1.79106	0.073284	0.80162
ENSG00000101278			2.16825	4.75626	2.65414	1.79202	0.0731302	0.80162
ENSG00000101152	DNAJC5	80331	1042.82	0.359632	0.20077	1.79127	0.0732506	0.80162
ENSG00000100292	HMOX1	3162	34.9102	1.35621	0.757153	1.79119	0.0732625	0.80162
ENSG00000170315	UBB	7314	3741.66	-0.24754	0.138357	-1.78914	0.0735922	0.804543
ENSG00000167522	ANKRD11	29123	1912.72	-0.257073	0.143733	-1.78855	0.0736875	0.805134
ENSG00000198805	PNP	4860	427.594	0.502112	0.280811	1.78808	0.0737628	0.805508
ENSG00000164038	SLC9B2	133308	9.6651	-1.59828	0.8947	-1.78638	0.0740371	0.80559
ENSG00000257058			1.67416	-5.0563	2.83135	-1.78582	0.074128	0.80559
ENSG00000235423			3.59008	3.16416	1.77103	1.78662	0.0739982	0.80559
ENSG00000119689	DLST	1743	55.0208	0.709866	0.39714	1.78744	0.0738658	0.80559
ENSG00000166451	CENPN	55839	168.572	-0.828682	0.463961	-1.7861	0.0740825	0.80559
ENSG00000108592	FTSJ3	117246	579.175	0.373721	0.209144	1.78691	0.0739518	0.80559
ENSG00000167861	HID1	283987	60.2658	2.33846	1.30869	1.78686	0.07396	0.80559
ENSG00000244376			3.26953	-4.83878	2.70963	-1.78577	0.0741359	0.80559
ENSG00000273759			12.9854	-1.3825	0.774187	-1.78574	0.0741406	0.80559
ENSG00000169860	P2RY1	5028	3.80959	-3.82703	2.14347	-1.78544	0.07419	0.805679
ENSG00000123472	ATPAF1	64756	204.384	-0.715272	0.400776	-1.78471	0.0743076	0.806509
ENSG00000185668	POU3F1	5453	18.7846	-2.55908	1.43581	-1.78233	0.0746958	0.806556
ENSG00000123091	RNF11	26994	348.564	0.597991	0.335939	1.78006	0.0750663	0.806556
ENSG00000189334	S100A14	57402	1537.52	0.301899	0.169624	1.77981	0.0751068	0.806556
ENSG00000117479	SLC19A2	10560	14.923	-1.87659	1.05303	-1.78208	0.0747362	0.806556
ENSG00000088726	TMEM40	55287	395.973	0.875946	0.491676	1.78155	0.0748225	0.806556
ENSG00000109445	ZNF330	27309	94.9074	0.568221	0.318458	1.78429	0.0743764	0.806556
ENSG00000249476	LOC285638	285638	2.08549	4.13039	2.31973	1.78055	0.0749859	0.806556
ENSG00000055147	FAM114A2	10827	105.227	0.670533	0.376781	1.77964	0.0751352	0.806556
ENSG00000168566	SNRNP48	154007	208.229	-0.512374	0.287497	-1.78219	0.0747187	0.806556
ENSG00000112186	CAP2	10486	199.47	0.390768	0.219548	1.77987	0.0750966	0.806556
ENSG00000146414	SHPRH	257218	107.227	-0.625125	0.350598	-1.78302	0.0745823	0.806556
ENSG00000245532	NEAT1	283131	5056.1	0.424752	0.238208	1.78311	0.0745683	0.806556
ENSG00000214900	LINC01588	283551	60.4285	-0.909075	0.510594	-1.78043	0.0750061	0.806556
ENSG00000276855			19.6427	-1.52343	0.855418	-1.78092	0.0749261	0.806556
ENSG00000267174			22.149	-1.68695	0.947922	-1.77963	0.0751357	0.806556
ENSG00000171223	JUNB	3726	759.34	0.421745	0.236976	1.77969	0.0751262	0.806556
ENSG00000132005	RFX1	5989	249.943	0.591929	0.332121	1.78227	0.0747059	0.806556
ENSG00000275437			10.3695	2.47098	1.38669	1.78192	0.0747618	0.806556
ENSG00000186866	POFUT2	23275	209.886	0.732005	0.410587	1.78283	0.0746143	0.806556
ENSG00000130055	GDPD2	54857	2.81075	-4.44439	2.49669	-1.78012	0.0750571	0.806556
ENSG00000181472	ZBTB2	57621	115.175	-0.522297	0.293614	-1.77886	0.0752632	0.807039
ENSG00000039068	CDH1	999	1946.73	0.534739	0.300589	1.77897	0.0752446	0.807039
ENSG00000179178	TMEM125	128218	91.063	0.738732	0.415403	1.77835	0.075346	0.807149
ENSG00000100399	CHADL	150356	6.26942	3.57954	2.01291	1.77829	0.0753559	0.807149
ENSG00000143320	CRABP2	1382	363.294	-0.548137	0.308382	-1.77746	0.0754924	0.807727
ENSG00000179604	CDC42EP4	23580	254.587	-0.566204	0.318527	-1.77757	0.0754746	0.807727
ENSG00000138182	KIF20B	9585	1171.53	-0.543593	0.305916	-1.77693	0.0755793	0.808216
ENSG00000124380	SNRNP27	11017	850.49	0.411495	0.231702	1.77596	0.0757389	0.808811
ENSG00000174715			2.0905	-5.39515	3.03868	-1.77549	0.075817	0.808811
ENSG00000112759	SLC29A1	2030	394.701	-0.672344	0.378631	-1.77573	0.0757782	0.808811
ENSG00000106077	ABHD11	83451	145.341	-0.593419	0.334257	-1.77534	0.0758415	0.808811
ENSG00000106853	PTGR1	22949	584.62	-0.348691	0.196393	-1.77548	0.0758186	0.808811
ENSG00000157911	PEX10	5192	196.711	-0.621468	0.351689	-1.76709	0.0772128	0.809296
ENSG00000074964	ARHGEF10L	55160	157.594	-0.63854	0.362031	-1.76377	0.0777708	0.809296
ENSG00000143412	ANXA9	8416	99.1245	-1.02232	0.580227	-1.76193	0.0780815	0.809296
ENSG00000187554	TLR5	7100	11.9239	-2.59416	1.47187	-1.76249	0.0779866	0.809296
ENSG00000188010	MORN2	729967	76.1609	1.07061	0.605556	1.76797	0.0770658	0.809296
ENSG00000138078	PREPL	9581	302.722	0.561107	0.31696	1.77028	0.076681	0.809296
ENSG00000119866	BCL11A	53335	65.1206	-0.906963	0.514615	-1.76241	0.0779999	0.809296
ENSG00000003137	CYP26B1	56603	4.09007	2.117	1.20185	1.76146	0.0781603	0.809296
ENSG00000144061	NPHP1	4867	29.626	-1.05072	0.596083	-1.76271	0.0779489	0.809296
ENSG00000123983	ACSL3	2181	1381.92	0.408679	0.231481	1.76549	0.0774807	0.809296
ENSG00000230082	PRRT3-AS1	100874032	33.6515	-1.06874	0.603108	-1.77205	0.0763868	0.809296
ENSG00000068885	IFT80	57560	36.3254	-0.863161	0.486414	-1.77454	0.075974	0.809296
ENSG00000169567	HINT1	3094	4802.64	-0.383953	0.217826	-1.76266	0.0779584	0.809296
ENSG00000197238	H4C11	8363	3.80105	-3.54919	2.00234	-1.77252	0.0763076	0.809296
ENSG00000005700	IBTK	25998	635.163	0.484851	0.274902	1.76372	0.077779	0.809296
ENSG00000164713	BRI3	25798	710.645	0.341828	0.194059	1.76146	0.0781601	0.809296
ENSG00000128510	CPA4	51200	681.291	1.37001	0.776221	1.76497	0.0775687	0.809296
ENSG00000232533			76.8061	0.699939	0.395962	1.76769	0.0771127	0.809296
ENSG00000196233	LCOR	84458	529.954	0.377468	0.213271	1.7699	0.0767432	0.809296
ENSG00000171307	ZDHHC16	84287	200.575	-0.536692	0.30461	-1.7619	0.0780865	0.809296
ENSG00000175348	TMEM9B	56674	399.967	0.354899	0.200476	1.77028	0.0766806	0.809296
ENSG00000166900	STX3	6809	750.491	0.807101	0.456859	1.76663	0.0772902	0.809296
ENSG00000014138	POLA2	23649	165.736	-0.682689	0.387384	-1.76231	0.0780177	0.809296
ENSG00000150316	CWC15	51503	1509.1	0.351332	0.198611	1.76895	0.0769022	0.809296
ENSG00000060140	STYK1	55359	52.4973	1.05724	0.596229	1.77322	0.0761922	0.809296
ENSG00000111057	KRT18	3875	5665.05	-0.393201	0.222969	-1.76348	0.0778201	0.809296
ENSG00000111271	ACAD10	80724	72.6223	0.62152	0.35116	1.76991	0.0767427	0.809296
ENSG00000089022	MAPKAPK5	8550	155.704	-0.567138	0.320964	-1.76698	0.0772311	0.809296
ENSG00000120690	ELF1	1997	380.111	0.488684	0.277094	1.7636	0.0777986	0.809296
ENSG00000198542	ITGBL1	9358	25.3238	1.25837	0.711768	1.76795	0.077069	0.809296
ENSG00000213928	IRF9	10379	43.5755	1.34084	0.756629	1.77212	0.0763749	0.809296
ENSG00000140025	EFCAB11	90141	103.805	-0.795396	0.448935	-1.77174	0.0764379	0.809296
ENSG00000269910			18.8531	-1.92986	1.09239	-1.76664	0.0772892	0.809296
ENSG00000259771			6.5462	2.77667	1.56847	1.7703	0.0766768	0.809296
ENSG00000074696	HACD3	51495	1536.44	-0.395423	0.222846	-1.77442	0.0759942	0.809296
ENSG00000140988	RPS2	6187	14991.9	-0.758414	0.429462	-1.76596	0.077402	0.809296
ENSG00000033011	ALG1	56052	222.705	0.560869	0.317722	1.76528	0.0775163	0.809296
ENSG00000157045	NTAN1	123803	13.5916	-2.12751	1.20732	-1.76218	0.0780395	0.809296
ENSG00000077238	IL4R	3566	331.389	0.448059	0.253007	1.77093	0.0765718	0.809296
ENSG00000079616	KIF22	3835	587.131	-0.579289	0.326674	-1.77329	0.0761801	0.809296
ENSG00000103494	RPGRIP1L	23322	122.62	-0.601897	0.340314	-1.76865	0.0769522	0.809296
ENSG00000103111	MON1B	22879	440.707	0.55403	0.313874	1.76513	0.0775415	0.809296
ENSG00000108953	YWHAE	7531	553.632	0.393632	0.222455	1.76949	0.0768125	0.809296
ENSG00000181222	POLR2A	5430	413.52	-0.384811	0.217811	-1.76672	0.0772754	0.809296
ENSG00000109079	TNFAIP1	7126	332.937	0.51392	0.290581	1.76859	0.0769619	0.809296
ENSG00000229732			5.11908	3.89337	2.20862	1.76281	0.0779333	0.809296
ENSG00000176170	SPHK1	8877	137.07	1.08994	0.614478	1.77377	0.0761015	0.809296
ENSG00000119547	ONECUT2	9480	34.8777	-1.43648	0.812005	-1.76905	0.0768855	0.809296
ENSG00000088002	SULT2B1	6820	13.7342	1.87321	1.05641	1.77318	0.0761995	0.809296
ENSG00000196209	SIRPB2	284759	11.0209	2.66016	1.5076	1.7645	0.0776481	0.809296
ENSG00000225170			2.39963	-3.74331	2.11314	-1.77145	0.0764865	0.809296
ENSG00000273254			4.83458	-3.96869	2.24418	-1.76843	0.0769885	0.809296
ENSG00000159259	CHAF1B	8208	120.28	-0.852216	0.480555	-1.7734	0.0761623	0.809296
ENSG00000126768	TIMM17B	10245	138.651	-0.972723	0.55098	-1.76544	0.0774896	0.809296
ENSG00000102287	GABRE	2564	271.282	-0.455246	0.257606	-1.76722	0.0771921	0.809296
ENSG00000107175	CREB3	10488	224.651	-0.469262	0.266559	-1.76044	0.0783328	0.809798
ENSG00000188690	UROS	7390	256.024	-0.41214	0.234074	-1.76073	0.0782843	0.809798
ENSG00000180773	SLC36A4	120103	77.747	-1.0274	0.583544	-1.76062	0.078302	0.809798
ENSG00000174574	AKIRIN1	79647	672.309	0.528805	0.30044	1.7601	0.0783906	0.809967
ENSG00000134690	CDCA8	55143	593.723	-0.807023	0.458703	-1.75936	0.0785164	0.810431
ENSG00000135637	CCDC142	84865	190.135	0.627649	0.356836	1.75893	0.0785897	0.810431
ENSG00000121152	NCAPH	23397	301.702	-0.623619	0.354608	-1.75862	0.0786425	0.810431
ENSG00000272049			1.68554	-4.68312	2.66274	-1.75876	0.0786189	0.810431
ENSG00000268104	SLC6A14	11254	19.3697	-2.53095	1.43909	-1.75872	0.0786254	0.810431
ENSG00000198105	ZNF248	57209	31.3302	-1.42408	0.81	-1.75812	0.0787275	0.810881
ENSG00000124613	ZNF391	346157	31.9663	-1.44901	0.824785	-1.75683	0.0789467	0.812711
ENSG00000143337	TOR1AIP1	26092	219.907	0.551698	0.314173	1.75603	0.079083	0.81303
ENSG00000174915	PTDSS2	81490	3.00728	-5.24697	2.98809	-1.75596	0.0790949	0.81303
ENSG00000099860	GADD45B	4616	240.167	-0.607694	0.346083	-1.75592	0.0791022	0.81303
ENSG00000145284	SCD5	79966	75.6328	0.94571	0.538674	1.75563	0.0791521	0.813116
ENSG00000285679			2.82787	-4.81277	2.74231	-1.75501	0.0792579	0.813775
ENSG00000124374	PAIP2B	400961	14.939	2.00363	1.14352	1.75217	0.0797453	0.814861
ENSG00000066422	ZBTB11	27107	307.46	0.561086	0.320074	1.75299	0.079604	0.814861
ENSG00000168917	SLC35G2	80723	9.19472	-1.78314	1.01747	-1.75251	0.0796853	0.814861
ENSG00000082074	FYB1	2533	488.922	-0.431071	0.245885	-1.75314	0.0795773	0.814861
ENSG00000164520	RAET1E	135250	60.5983	0.81801	0.466974	1.75172	0.0798214	0.814861
ENSG00000071894	CPSF1	29894	474.068	-0.416434	0.237681	-1.75207	0.0797615	0.814861
ENSG00000119392	GLE1	2733	435.17	-0.323414	0.184487	-1.75305	0.0795941	0.814861
ENSG00000259529			24.189	1.56617	0.89353	1.75279	0.0796378	0.814861
ENSG00000260274			14.875	1.55167	0.88572	1.75187	0.0797961	0.814861
ENSG00000140563	MCTP2	55784	64.6521	-0.605318	0.345248	-1.75329	0.079553	0.814861
ENSG00000167513	CDT1	81620	378.903	-0.717643	0.409482	-1.75256	0.0796773	0.814861
ENSG00000137331	IER3	8870	3.36588	4.698	2.68306	1.75099	0.0799479	0.8149
ENSG00000215018	COL28A1	340267	5.37602	3.07521	1.75629	1.75098	0.0799501	0.8149
ENSG00000255121			5.3692	-3.83752	2.19117	-1.75136	0.079884	0.8149
ENSG00000124608	AARS2	57505	84.6245	0.676929	0.386689	1.75058	0.0800186	0.815174
ENSG00000173156	RHOD	29984	568.614	-0.315555	0.1803	-1.75017	0.0800887	0.815463
ENSG00000112578	BYSL	705	257.706	-0.342029	0.195576	-1.74883	0.0803205	0.816696
ENSG00000092820	EZR	7430	3827	-0.320534	0.18333	-1.7484	0.080395	0.816696
ENSG00000168495	POLR3D	661	168.612	0.666405	0.381122	1.74854	0.0803713	0.816696
ENSG00000177119	ANO6	196527	384.034	0.374817	0.214506	1.74735	0.080576	0.816696
ENSG00000173064	HECTD4	283450	78.4746	-0.647759	0.37073	-1.74725	0.0805937	0.816696
ENSG00000167004	PDIA3	2923	2634.73	0.304926	0.174536	1.74706	0.0806268	0.816696
ENSG00000184602	SNN	8303	73.8861	-0.887088	0.507756	-1.74707	0.0806244	0.816696
ENSG00000102890	ELMO3	79767	57.4023	0.848743	0.485744	1.7473	0.0805847	0.816696
ENSG00000184361	SPATA32	124783	2.029	-5.08872	2.90915	-1.74922	0.0802537	0.816696
ENSG00000160211	G6PD	2539	930.565	-0.365088	0.208873	-1.74789	0.0804825	0.816696
ENSG00000051341	POLQ	10721	152.431	-0.89807	0.514153	-1.7467	0.0806898	0.816911
ENSG00000169957	ZNF768	79724	101.71	-0.546159	0.312746	-1.74633	0.0807535	0.817134
ENSG00000066739	ATG2B	55102	50.9394	0.689737	0.395151	1.7455	0.0808974	0.818167
ENSG00000168038	ULK4	54986	53.8566	0.749453	0.429452	1.74514	0.0809607	0.818384
ENSG00000115267	IFIH1	64135	400.198	1.27031	0.729515	1.74131	0.0816291	0.818632
ENSG00000181061	HIGD1A	25994	481.29	-0.353686	0.203059	-1.74179	0.081545	0.818632
ENSG00000164171	ITGA2	3673	888.075	0.457864	0.262955	1.74122	0.0816442	0.818632
ENSG00000214188	ST7-OT4	338069	4.61895	-4.44135	2.55079	-1.74117	0.0816541	0.818632
ENSG00000276850			128.977	-0.578459	0.332189	-1.74136	0.081621	0.818632
ENSG00000109881	CCDC34	91057	392.608	-0.71496	0.409902	-1.74422	0.0811204	0.818632
ENSG00000165487	MICU2	221154	187.236	0.582535	0.334362	1.74223	0.0814688	0.818632
ENSG00000128951	DUT	1854	1230.72	-0.441586	0.253196	-1.74405	0.0811507	0.818632
ENSG00000169330	MINAR1	23251	2.86415	4.92938	2.8275	1.74337	0.0812691	0.818632
ENSG00000156873	PHKG2	5261	162.081	0.519754	0.298056	1.74382	0.081191	0.818632
ENSG00000166396	SERPINB7	8710	21.433	1.36698	0.784527	1.74243	0.0814327	0.818632
ENSG00000064490	RFXANK	8625	204.859	0.408115	0.234183	1.74272	0.0813825	0.818632
ENSG00000197808	ZNF461	92283	14.1643	1.70301	0.976465	1.74406	0.0811485	0.818632
ENSG00000105287	PRKD2	25865	273.277	0.518587	0.297753	1.74167	0.0815666	0.818632
ENSG00000179943	FIZ1	84922	234.532	0.442032	0.253698	1.74235	0.0814466	0.818632
ENSG00000211459			40781.3	0.41091	0.235784	1.74274	0.0813789	0.818632
ENSG00000066279	ASPM	259266	907.832	-0.785335	0.451213	-1.7405	0.0817717	0.819391
ENSG00000152763	WDR78	79819	5.9914	-3.22519	1.8536	-1.73996	0.0818662	0.819521
ENSG00000163923	RPL39L	116832	35.1829	-0.915833	0.526429	-1.73971	0.0819102	0.819521
ENSG00000235823	OLMALINC	90271	55.6934	-1.07474	0.617733	-1.73982	0.0818913	0.819521
ENSG00000188042	ARL4C	10123	2029.62	-0.405798	0.233328	-1.73917	0.0820044	0.820044
ENSG00000273301			3.85078	-3.62743	2.08659	-1.73845	0.0821311	0.820418
ENSG00000202392			4.84121	4.4418	2.55568	1.73801	0.0822094	0.820418
ENSG00000251602	LOC100507437	100507437	20.3039	-1.44079	0.828939	-1.73811	0.0821915	0.820418
ENSG00000053501	USE1	55850	128.263	0.780821	0.449131	1.73852	0.0821198	0.820418
ENSG00000163608	NEPRO	25871	332.607	0.428126	0.24646	1.73711	0.0823685	0.821169
ENSG00000167106	FAM102A	399665	266.383	-0.694082	0.399514	-1.73731	0.0823317	0.821169
ENSG00000243155			10.5272	2.78211	1.60189	1.73677	0.0824272	0.821336
ENSG00000162599	NFIA	4774	575.315	-0.444065	0.256003	-1.73461	0.08281	0.821711
ENSG00000031698	SARS1	6301	2983.51	0.454611	0.262143	1.73421	0.0828809	0.821711
ENSG00000284738	LOC101928059	101928059	9.80316	-2.08681	1.20273	-1.73506	0.0827297	0.821711
ENSG00000126062	TMEM115	11070	61.263	-0.861768	0.496603	-1.73533	0.0826829	0.821711
ENSG00000113273	ARSB	411	25.4043	-1.20111	0.691974	-1.73578	0.0826035	0.821711
ENSG00000112081	SRSF3	6428	2161.1	-0.313203	0.180627	-1.73397	0.0829226	0.821711
ENSG00000104738	MCM4	4173	2260.81	-0.474971	0.273612	-1.73593	0.0825765	0.821711
ENSG00000159069	FBXW5	54461	215.317	0.514859	0.296747	1.73501	0.0827395	0.821711
ENSG00000166228	PCBD1	5092	483.225	-0.768928	0.443342	-1.73439	0.0828488	0.821711
ENSG00000139597	N4BP2L1	90634	2.57441	-3.03516	1.75035	-1.73403	0.0829133	0.821711
ENSG00000275223			1.80579	-4.51261	2.6025	-1.73395	0.0829265	0.821711
ENSG00000117399	CDC20	991	352.579	-0.767102	0.442545	-1.73339	0.0830266	0.822287
ENSG00000235655			4.84983	-3.08037	1.77752	-1.73296	0.0831032	0.822629
ENSG00000112715	VEGFA	7422	244.358	0.42571	0.245712	1.73256	0.0831739	0.822779
ENSG00000092208	GEMIN2	8487	47.4882	-0.935655	0.540092	-1.7324	0.0832024	0.822779
ENSG00000142867	BCL10	8915	169.927	0.533017	0.308471	1.72793	0.0840003	0.823957
ENSG00000122483	CCDC18	343099	624.369	-0.456829	0.264187	-1.72919	0.0837754	0.823957
ENSG00000116396	KCNC4	3749	23.0684	1.70756	0.98833	1.72772	0.0840387	0.823957
ENSG00000205847	OR7E91P	79315	5.73293	3.10656	1.79715	1.72861	0.0838796	0.823957
ENSG00000232034			4.21036	4.86708	2.8137	1.72978	0.08367	0.823957
ENSG00000213901	SLC23A3	151295	5.6393	-3.90537	2.26071	-1.72749	0.0840789	0.823957
ENSG00000145050	MANF	7873	539.182	0.377471	0.218232	1.72967	0.0836884	0.823957
ENSG00000132463	GRSF1	2926	496.84	-0.447573	0.259009	-1.72802	0.0839842	0.823957
ENSG00000130363	RSPH3	83861	158.923	0.508955	0.294614	1.72753	0.0840721	0.823957
ENSG00000226824			4.02933	-3.52275	2.03804	-1.7285	0.0838985	0.823957
ENSG00000122884	P4HA1	5033	726.537	0.449523	0.26018	1.72773	0.0840358	0.823957
ENSG00000110876	SELPLG	6404	13.1111	-1.48744	0.859979	-1.72962	0.0836983	0.823957
ENSG00000129566	TEP1	7011	27.3439	1.48938	0.8621	1.72762	0.0840558	0.823957
ENSG00000119638	NEK9	91754	137.057	0.529962	0.306528	1.72892	0.0838237	0.823957
ENSG00000258512	LINC00239	145200	4.23576	-3.62619	2.09737	-1.72892	0.0838231	0.823957
ENSG00000171916	LGALS9C	654346	5.47782	3.6124	2.08796	1.73011	0.0836111	0.823957
ENSG00000115255	REEP6	92840	160.116	-0.915802	0.529123	-1.73079	0.0834885	0.823957
ENSG00000100422	CERK	64781	152.292	-0.651956	0.377251	-1.72817	0.0839573	0.823957
[truncated: 56,723 more rows]

## Sheet: siFOXA1_vs_siCt
TableS6_DEG_RT112andSCaBER_siFOXA1_vs_siCt
ensembl_id	symbol	entrezID	baseMean	log2FoldChange	lfcSE	stat	pvalue	padj
ENSG00000128595	CALU	813	1666.65	-1.58486	0.183821	-8.62175	6.59369e-18	1.04345e-13
ENSG00000075785	RAB7A	7879	2109.05	-0.98697	0.143128	-6.89571	5.35967e-12	4.24084e-08
ENSG00000103490	PYCARD	29108	118.694	1.2828	0.210092	6.10588	1.02235e-09	5.39292e-06
ENSG00000153310	FAM49B	51571	691.384	-1.04726	0.182269	-5.7457	9.15437e-09	2.89736e-05
ENSG00000080608	PUM3	9933	1030.05	0.588025	0.102023	5.76365	8.23153e-09	2.89736e-05
ENSG00000090621	PABPC4	8761	1994.84	1.43038	0.252195	5.67173	1.4136e-08	3.72836e-05
ENSG00000158985	CDC42SE2	56990	286.244	0.670403	0.128119	5.23264	1.67104e-07	0.000377774
ENSG00000272941			10.1563	-6.46847	1.28824	-5.02119	5.13523e-07	0.00101581
ENSG00000116044	NFE2L2	4780	1049.67	0.547654	0.113871	4.80942	1.51367e-06	0.00239538
ENSG00000102189	EEA1	8411	1033.41	-0.51228	0.106457	-4.81206	1.4938e-06	0.00239538
ENSG00000189403	HMGB1	3146	3124.22	1.04781	0.219135	4.7816	1.73909e-06	0.00250192
ENSG00000213625	LEPROT	54741	707.519	-0.969028	0.213453	-4.53978	5.63136e-06	0.00594109
ENSG00000152137	HSPB8	26353	14.7452	-3.84971	0.84525	-4.55452	5.25053e-06	0.00594109
ENSG00000138623	SEMA7A	8482	608.703	-2.10802	0.462947	-4.55349	5.27629e-06	0.00594109
ENSG00000109084	TMEM97	27346	684.66	0.662747	0.14572	4.5481	5.41323e-06	0.00594109
ENSG00000126709	IFI6	2537	2745.27	-3.22265	0.722679	-4.45931	8.22224e-06	0.00813231
ENSG00000180573	H2AC6	8334	156.331	-3.04886	0.692401	-4.40332	1.06609e-05	0.00992401
ENSG00000062725	APPBP2	10513	177.821	-0.733111	0.167832	-4.36813	1.25315e-05	0.0110172
ENSG00000128510	CPA4	51200	681.291	-2.23033	0.518427	-4.3021	1.69184e-05	0.0127492
ENSG00000136802	LRRC8A	56262	496.105	-0.572131	0.132923	-4.30423	1.67566e-05	0.0127492
ENSG00000109861	CTSC	1075	585.817	-1.02771	0.238284	-4.31296	1.61085e-05	0.0127492
ENSG00000103174	NAGPA	51172	87.9784	-1.58879	0.37164	-4.27509	1.91063e-05	0.013146
ENSG00000094804	CDC6	990	529.696	0.63049	0.147169	4.28413	1.8346e-05	0.013146
ENSG00000142910	TINAGL1	64129	5853.23	-0.764583	0.182699	-4.18493	2.8525e-05	0.0180563
ENSG00000146859	TMEM140	55281	17.1563	-3.54475	0.846688	-4.18661	2.83158e-05	0.0180563
ENSG00000157227	MMP14	4323	526.804	-1.01837	0.246846	-4.12553	3.69879e-05	0.0225128
ENSG00000260852	FBXL19-AS1	283932	60.8392	-2.76768	0.683269	-4.05064	5.10775e-05	0.0299371
ENSG00000177337			73.1187	1.72238	0.426865	4.03495	5.46142e-05	0.0308668
ENSG00000174695	TMEM167A	153339	526.898	-0.588218	0.14666	-4.01076	6.05226e-05	0.0323768
ENSG00000140534	TICRR	90381	95.1046	1.49365	0.372717	4.00745	6.13778e-05	0.0323768
ENSG00000155008	APOOL	139322	360.838	-0.840045	0.21089	-3.98334	6.79535e-05	0.0346891
ENSG00000184292	TACSTD2	4070	3590.93	-1.13018	0.285585	-3.95742	7.57626e-05	0.0361265
ENSG00000198715	GLMP	112770	129.339	-1.02987	0.26148	-3.93863	8.19477e-05	0.0361265
ENSG00000107262	BAG1	573	328.596	0.666725	0.169203	3.94039	8.13497e-05	0.0361265
ENSG00000198546	ZNF511	118472	231.18	0.841659	0.213731	3.93794	8.21836e-05	0.0361265
ENSG00000138600	SPPL2A	84888	476.813	-0.783606	0.198249	-3.95264	7.7295e-05	0.0361265
ENSG00000185324	CDK10	8558	265.934	-0.685163	0.174732	-3.92123	8.80985e-05	0.03768
ENSG00000118194	TNNT2	7139	15.1995	-6.6911	1.72098	-3.88797	0.000101087	0.0420973
ENSG00000118418	HMGN3	9324	466.624	1.1301	0.291659	3.87474	0.000106738	0.043311
ENSG00000163347	CLDN1	9076	855.756	-1.11715	0.29071	-3.84282	0.000121626	0.0481184
ENSG00000117758	STX12	23673	349.593	-1.03082	0.268865	-3.83396	0.000126095	0.0486698
ENSG00000223774			3.74333	5.37739	1.40773	3.81989	0.00013351	0.0494895
ENSG00000135899	SP110	3431	632.811	-1.26432	0.331138	-3.81812	0.000134474	0.0494895
ENSG00000165699	TSC1	7248	304.933	-1.04016	0.273022	-3.80978	0.000139089	0.0500246
ENSG00000233041	PHGR1	644844	22.7877	5.83334	1.54537	3.77473	0.000160182	0.0563306
ENSG00000183486	MX2	4600	234.672	-2.56679	0.684363	-3.75063	0.000176394	0.0606834
ENSG00000114125	RNF7	9616	341.455	-0.819384	0.220673	-3.71311	0.000204726	0.0661181
ENSG00000261061			149.679	1.07658	0.289439	3.71952	0.000199598	0.0661181
ENSG00000268066	FMR1-AS1	100126270	4.94693	5.78136	1.55496	3.71801	0.000200797	0.0661181
ENSG00000104312	RIPK2	8767	154.158	-1.14053	0.307995	-3.70308	0.000212996	0.0674132
ENSG00000090487	SPG21	51324	556.94	-0.501562	0.135789	-3.69368	0.000221035	0.0685858
ENSG00000198910	L1CAM	3897	46.5477	-2.75417	0.7501	-3.67173	0.00024091	0.0733155
ENSG00000168016	TRANK1	9881	65.526	-2.29123	0.632488	-3.62256	0.0002917	0.0870973
ENSG00000188786	MTF1	4520	304.286	-0.977788	0.271809	-3.59734	0.00032149	0.0921979
ENSG00000006459	KDM7A	80853	33.9191	-1.67567	0.465846	-3.59703	0.000321867	0.0921979
ENSG00000178460	MCMDC2	157777	5.56069	3.4506	0.962683	3.58435	0.000337913	0.0921979
ENSG00000280832			55.0899	1.86114	0.518746	3.58776	0.000333529	0.0921979
ENSG00000121064	SCPEP1	59342	284.198	-1.0213	0.284814	-3.58586	0.000335974	0.0921979
ENSG00000169509	CRCT1	54544	6.72656	-6.24563	1.75259	-3.56367	0.000365709	0.0980906
ENSG00000143891	GALM	130589	22.8748	2.31404	0.652254	3.54776	0.000388517	0.0991658
ENSG00000138757	G3BP2	9908	563.101	-0.894805	0.251877	-3.55255	0.000381519	0.0991658
ENSG00000107175	CREB3	10488	224.651	0.705953	0.198963	3.54816	0.000387932	0.0991658
ENSG00000184979	USP18	11274	161.343	-2.2989	0.649917	-3.53722	0.000404366	0.101573
ENSG00000115310	RTN4	57142	3736.25	-0.624526	0.178164	-3.50534	0.00045603	0.105488
ENSG00000225830	ERCC6	2074	168.206	-0.804366	0.230114	-3.49551	0.000473156	0.105488
ENSG00000170523	KRT83	3889	3.74106	4.22398	1.20604	3.50236	0.000461148	0.105488
ENSG00000111727	HCFC2	29915	170.401	-0.958491	0.27409	-3.49699	0.000470537	0.105488
ENSG00000139618	BRCA2	675	202.332	0.882277	0.252243	3.49772	0.000469248	0.105488
ENSG00000213928	IRF9	10379	43.5755	-2.13188	0.609902	-3.49544	0.000473279	0.105488
ENSG00000184990	SIVA1	10572	978.992	0.668635	0.191043	3.49992	0.000465398	0.105488
ENSG00000130589	HELZ2	85441	603.268	-1.57257	0.448478	-3.50646	0.000454105	0.105488
ENSG00000226752	CUTALP	253039	164.294	0.624134	0.179458	3.47788	0.000505396	0.10956
ENSG00000125870	SNRPB2	6629	2108.06	0.390927	0.112396	3.47811	0.00050496	0.10956
ENSG00000176018	LYSMD3	116068	60.3075	-0.896967	0.258407	-3.47114	0.00051826	0.110831
ENSG00000091622	PITPNM3	83394	26.444	1.87282	0.54057	3.46454	0.000531148	0.112072
ENSG00000011007	ELOA	6924	451.201	-0.684183	0.198584	-3.44531	0.000570403	0.112988
ENSG00000116977	LGALS8	3964	756.283	-0.543394	0.157737	-3.44494	0.000571189	0.112988
ENSG00000189362	NEMP2	100131211	23.8033	1.77536	0.514826	3.44846	0.000563784	0.112988
ENSG00000148848	ADAM12	8038	101.858	-0.851348	0.247022	-3.44645	0.000568002	0.112988
ENSG00000187790	FANCM	57697	64.2908	0.971095	0.281889	3.44496	0.000571152	0.112988
ENSG00000170581	STAT2	6773	214.282	-1.5704	0.457025	-3.43613	0.000590082	0.115285
ENSG00000124762	CDKN1A	1026	695.015	-1.33916	0.390584	-3.42862	0.000606664	0.115668
ENSG00000103429	BFAR	51283	1.90977	4.00855	1.16836	3.43092	0.000601545	0.115668
ENSG00000130766	SESN2	83667	346.644	-1.1023	0.321969	-3.42363	0.000617903	0.115894
ENSG00000161010	MRNIP	51149	98.9884	1.11375	0.325504	3.42162	0.000622493	0.115894
ENSG00000111802	TDP2	51567	103.874	-0.554736	0.163299	-3.39704	0.000681179	0.123151
ENSG00000198542	ITGBL1	9358	25.3238	-2.1146	0.62275	-3.39558	0.000684822	0.123151
ENSG00000109107	ALDOC	230	132.774	-0.686945	0.202166	-3.39792	0.000678995	0.123151
ENSG00000177556	ATOX1	475	1260.24	-1.07979	0.318939	-3.38557	0.0007103	0.12401
ENSG00000081087	OSTM1	28962	374.738	-1.05589	0.312867	-3.37488	0.000738471	0.12401
ENSG00000233452	STXBP5-AS1	729178	7.1962	-2.88891	0.856271	-3.37382	0.000741316	0.12401
ENSG00000135048	CEMIP2	23670	319.866	-1.07217	0.318046	-3.37111	0.000748671	0.12401
ENSG00000172932	ANKRD13D	338692	269.479	-0.624349	0.185121	-3.37266	0.000744461	0.12401
ENSG00000187741	FANCA	2175	210.768	1.13258	0.336098	3.36978	0.000752288	0.12401
ENSG00000078804	TP53INP2	58476	35.7549	-2.94953	0.874817	-3.3716	0.000747331	0.12401
ENSG00000157625	TAB3	257397	90.5176	-1.08372	0.321018	-3.37589	0.000735779	0.12401
ENSG00000112118	MCM3	4172	1248.21	0.739663	0.220435	3.35547	0.000792316	0.127943
ENSG00000266401	LOC105371967	105371967	6.46133	2.82841	0.842374	3.35766	0.000786047	0.127943
ENSG00000155324	GRAMD2B	65983	394.039	-0.849778	0.254422	-3.34004	0.000837675	0.130674
ENSG00000196642	RABL6	55684	723.686	0.437145	0.130935	3.33865	0.000841873	0.130674
ENSG00000070540	WIPI1	55062	67.0083	-1.39581	0.418092	-3.33852	0.000842259	0.130674
ENSG00000130962	PRRG1	5638	95.977	-1.1935	0.357344	-3.33992	0.000838013	0.130674
ENSG00000033011	ALG1	56052	222.705	-0.961657	0.288588	-3.33228	0.000861381	0.132343
ENSG00000172661	WASHC2C	253725	129.139	-0.851937	0.257276	-3.31137	0.000928389	0.141267
ENSG00000115415	STAT1	6772	1431.4	-1.43702	0.435265	-3.30148	0.000961753	0.14495
ENSG00000196684	HSH2D	84941	42.8254	-2.46465	0.749949	-3.28642	0.00101468	0.151484
ENSG00000214655	ZSWIM8	23053	136.597	-1.05468	0.323274	-3.2625	0.00110432	0.163326
ENSG00000080845	DLGAP4	22839	276.775	-0.726484	0.222982	-3.25804	0.00112185	0.164383
ENSG00000142875	PRKACB	5567	230.376	1.19481	0.369381	3.23462	0.00121807	0.16867
ENSG00000000460	C1orf112	55732	92.9337	0.85344	0.264239	3.2298	0.00123878	0.16867
ENSG00000132357	CARD6	84674	149.61	-1.02974	0.318771	-3.23033	0.00123649	0.16867
ENSG00000120217	CD274	29126	59.2362	-2.22192	0.687577	-3.23153	0.00123132	0.16867
ENSG00000166311	SMPD1	6609	74.3023	-1.49323	0.462138	-3.23114	0.00123298	0.16867
ENSG00000002330	BAD	572	377.017	0.476243	0.147298	3.2332	0.0012241	0.16867
ENSG00000139055	ERP27	121506	20.783	2.0436	0.632009	3.23349	0.00122286	0.16867
ENSG00000165355	FBXO33	254170	106.68	-1.1505	0.356424	-3.2279	0.00124704	0.16867
ENSG00000182240	BACE2	25825	442.755	-1.00078	0.308448	-3.24456	0.00117634	0.16867
ENSG00000273373			4.1867	4.39791	1.36416	3.22389	0.00126464	0.169601
ENSG00000142867	BCL10	8915	169.927	-0.736183	0.229411	-3.20901	0.00133192	0.169734
ENSG00000129055	ANAPC13	25847	381.772	-0.810672	0.252217	-3.21419	0.00130814	0.169734
ENSG00000124785	NRN1	51299	11.3623	-5.8877	1.83354	-3.21111	0.00132221	0.169734
ENSG00000165434	PGM2L1	283209	661.948	-1.17847	0.367455	-3.20712	0.00134071	0.169734
ENSG00000048028	USP28	57646	147.33	0.642966	0.200468	3.20733	0.00133975	0.169734
ENSG00000052344	PRSS8	5652	601.756	-1.30687	0.406874	-3.21198	0.00131826	0.169734
ENSG00000272330			50.469	-1.01396	0.315947	-3.20926	0.00133076	0.169734
ENSG00000196449	YRDC	79693	194.404	-0.702389	0.22088	-3.17996	0.00147295	0.178917
ENSG00000116489	CAPZA1	829	1294.1	-0.591492	0.185948	-3.18095	0.00146793	0.178917
ENSG00000075856	SART3	9733	427.795	-0.688047	0.215968	-3.18588	0.00144314	0.178917
ENSG00000128944	KNSTRN	90417	291.387	0.689647	0.216598	3.18399	0.00145259	0.178917
ENSG00000128923	MINDY2	54629	849.193	-0.328485	0.10335	-3.17837	0.00148108	0.178917
ENSG00000167193	CRK	1398	4.36751	5.60073	1.75758	3.18661	0.00143953	0.178917
ENSG00000139719	VPS33A	65082	148.375	-0.768866	0.242115	-3.17562	0.00149519	0.179253
ENSG00000273038			16.226	-2.52017	0.795026	-3.16993	0.00152478	0.181426
ENSG00000100918	REC8	9985	92.6617	-1.81663	0.575303	-3.15769	0.00159025	0.187803
ENSG00000180398	MCFD2	90411	603.83	-0.870747	0.276325	-3.15117	0.00162617	0.18983
ENSG00000183688	RFLNB	359845	89.4381	1.35958	0.431579	3.15023	0.0016314	0.18983
ENSG00000107864	CPEB3	22849	70.7365	-1.40606	0.447117	-3.14472	0.00166247	0.192033
ENSG00000163624	CDS1	1040	710.445	-0.832619	0.26542	-3.13698	0.00170696	0.195744
ENSG00000143061	IGSF3	3321	464.978	-0.991415	0.316621	-3.13123	0.00174074	0.196352
ENSG00000198055	GRK6	2870	192.824	0.817681	0.26126	3.12976	0.00174948	0.196352
ENSG00000224892			5.01958	3.53174	1.12733	3.13284	0.00173123	0.196352
ENSG00000172361	CFAP53	220136	15.9319	2.14027	0.685631	3.1216	0.00179869	0.200453
ENSG00000198754	OXCT2	64064	3.79042	-5.02795	1.61787	-3.10777	0.00188505	0.207154
ENSG00000164032	H2AZ1	3015	2427.03	0.779503	0.250989	3.10573	0.00189809	0.207154
ENSG00000011132	APBA3	9546	200.28	-0.929068	0.298883	-3.10847	0.00188062	0.207154
ENSG00000124145	SDC4	6385	2765.04	-0.78121	0.251971	-3.1004	0.00193262	0.209477
ENSG00000173207	CKS1B	1163	1554.32	0.596869	0.192976	3.09297	0.00198162	0.210465
ENSG00000164520	RAET1E	135250	60.5983	-1.0389	0.335705	-3.09468	0.00197024	0.210465
ENSG00000244045	TMEM199	147007	146.328	-0.592444	0.191411	-3.09514	0.00196723	0.210465
ENSG00000065054	SLC9A3R2	9351	80.1031	0.888195	0.287385	3.09061	0.00199748	0.210735
ENSG00000163348	PYGO2	90780	275.805	-0.597609	0.193625	-3.08642	0.00202583	0.211403
ENSG00000143669	LYST	1130	174.843	-0.681225	0.220766	-3.08573	0.00203054	0.211403
ENSG00000062582	MRPS24	64951	12.7892	-2.48063	0.804564	-3.0832	0.00204785	0.21154
ENSG00000237172	B3GNT9	84752	47.389	-1.3011	0.42221	-3.08165	0.00205859	0.21154
ENSG00000138246	DNAJC13	23317	421.294	-0.669734	0.218144	-3.07014	0.00213958	0.215662
ENSG00000235823	OLMALINC	90271	55.6934	1.36653	0.444906	3.07149	0.00212993	0.215662
ENSG00000007384	RHBDF1	64285	364.672	-1.0869	0.353812	-3.07196	0.00212656	0.215662
ENSG00000123213	NLN	57486	219.946	0.544844	0.178011	3.06074	0.00220794	0.220385
ENSG00000099917	MED15	51586	741.675	-0.524043	0.171263	-3.05988	0.00221429	0.220385
ENSG00000125398	SOX9	6662	391.253	-0.855009	0.279935	-3.05431	0.0022558	0.223113
ENSG00000166938	DIS3L	115752	167.181	1.08089	0.354246	3.05125	0.00227892	0.224
ENSG00000130158	DOCK6	57572	97.3739	-0.949873	0.311938	-3.04507	0.00232628	0.227243
ENSG00000052802	MSMO1	6307	463.377	-0.932919	0.306769	-3.04111	0.00235705	0.228836
ENSG00000087111	PIGS	94005	495.744	-0.617516	0.203599	-3.03301	0.0024213	0.233641
ENSG00000157191	NECAP2	55707	169.836	-1.03811	0.345242	-3.00692	0.00263913	0.240024
ENSG00000177646	ACAD9	28976	316.484	0.555128	0.184138	3.01474	0.00257198	0.240024
ENSG00000071242	RPS6KA2	6196	86.3432	0.981187	0.325285	3.01639	0.00255803	0.240024
ENSG00000136271	DDX56	54606	338.283	-0.485676	0.161262	-3.01172	0.00259776	0.240024
ENSG00000009954	BAZ1B	9031	1283.5	0.367727	0.122228	3.00853	0.00262514	0.240024
ENSG00000178718	RPP25	54913	27.9054	1.54446	0.511024	3.02228	0.00250881	0.240024
ENSG00000187555	USP7	7874	1353.52	0.467258	0.154672	3.02096	0.00251973	0.240024
ENSG00000204673	AKT1S1	84335	203.489	-0.803961	0.267233	-3.00846	0.00262573	0.240024
ENSG00000183864	TOB2	10766	489.818	0.760525	0.252917	3.00701	0.00263832	0.240024
ENSG00000185222	TCEAL9	51186	1274.47	-0.367903	0.122281	-3.00866	0.00262402	0.240024
ENSG00000085840	ORC1	4998	70.3631	1.05843	0.353777	2.99181	0.00277329	0.241139
ENSG00000162711	NLRP3	114548	6.96297	-4.68315	1.55928	-3.00341	0.00266971	0.241139
ENSG00000163406	SLC15A2	6565	47.8957	-1.48377	0.495701	-2.99329	0.00275989	0.241139
ENSG00000065268	WDR18	57418	495.101	-1.09751	0.366498	-2.99458	0.0027482	0.241139
ENSG00000171124	FUT3	2525	107.469	-1.73501	0.578281	-3.0003	0.00269714	0.241139
ENSG00000272582			5.18646	-3.24984	1.08503	-2.99517	0.00274292	0.241139
ENSG00000100151	PICK1	9463	127.994	-1.01366	0.338649	-2.99325	0.00276023	0.241139
ENSG00000101901	ALG13	79868	72.0589	-0.901166	0.300951	-2.99439	0.00274994	0.241139
ENSG00000088256	GNA11	2767	829.159	0.558087	0.186782	2.9879	0.00280901	0.24291
ENSG00000119537	KDSR	2531	249.664	-0.515535	0.172963	-2.9806	0.00287681	0.247422
ENSG00000070950	RAD18	56852	143.324	0.768783	0.258115	2.97846	0.00289705	0.247815
ENSG00000082898	XPO1	7514	544.607	0.368954	0.124061	2.97398	0.00293969	0.248773
ENSG00000185721	DRG1	4733	453.489	0.538465	0.18105	2.97413	0.0029382	0.248773
ENSG00000108559	NUP88	4927	234.532	0.753241	0.253731	2.96866	0.00299102	0.251771
ENSG00000171109	MFN1	55669	405.639	-0.592363	0.199788	-2.96495	0.00302728	0.253474
ENSG00000171262	FAM98B	283742	206.79	0.44703	0.150991	2.96064	0.00306999	0.254359
ENSG00000003249	DBNDD1	79007	7.21089	3.59907	1.21512	2.96189	0.00305754	0.254359
ENSG00000152253	SPC25	57405	131.832	1.19677	0.405414	2.95196	0.0031576	0.255924
ENSG00000113194	FAF2	23197	833.832	-0.613442	0.208332	-2.94453	0.00323443	0.255924
ENSG00000119899	SLC17A5	26503	418.224	-1.75156	0.593865	-2.94942	0.00318369	0.255924
ENSG00000173214	MFSD4B	91749	106.536	-1.28514	0.436273	-2.94573	0.00322188	0.255924
ENSG00000251191	LINC00589	619351	3.59726	5.3261	1.80609	2.94897	0.00318831	0.255924
ENSG00000259735			4.56466	4.11369	1.39236	2.95447	0.00313206	0.255924
ENSG00000196396	PTPN1	5770	2635.31	-0.722278	0.244611	-2.95276	0.00314949	0.255924
ENSG00000100294	MCAT	27349	121.871	0.694073	0.23567	2.9451	0.00322851	0.255924
ENSG00000102119	EMD	2010	696.821	0.499172	0.169002	2.95365	0.00314041	0.255924
ENSG00000157741	UBN2	254048	236.831	-0.441608	0.150085	-2.94238	0.00325697	0.256426
ENSG00000205464	ATP6AP1L	92270	10.7723	-3.23756	1.10152	-2.93918	0.00329081	0.257807
ENSG00000259529			24.189	-2.14612	0.73067	-2.9372	0.00331195	0.258026
ENSG00000254505	CHMP4A	29082	99.4039	-1.00784	0.343287	-2.93586	0.00332622	0.258026
ENSG00000176058	TPRN	286262	227.378	0.751642	0.256848	2.92641	0.00342901	0.264703
ENSG00000111554	MDM1	56890	47.6429	0.911734	0.312005	2.92218	0.00347591	0.267021
ENSG00000179178	TMEM125	128218	91.063	-0.846143	0.29072	-2.91051	0.00360844	0.274853
ENSG00000159479	MED8	112950	383.352	-0.593392	0.204023	-2.90845	0.00363225	0.274853
ENSG00000174567	GOLT1A	127845	13.2159	-2.94654	1.01367	-2.90681	0.0036513	0.274853
ENSG00000055332	EIF2AK2	5610	990.435	-0.766784	0.264027	-2.90419	0.00368208	0.274853
ENSG00000091732	ZC3HC1	51530	123.747	-0.853949	0.293991	-2.90468	0.00367634	0.274853
ENSG00000229474	PATL2	197135	7.26429	2.23311	0.768736	2.90491	0.00367363	0.274853
ENSG00000141458	NPC1	4864	191.869	-0.848771	0.29266	-2.90019	0.00372931	0.277072
ENSG00000273344	PAXIP1-AS1	202781	86.4006	1.07821	0.373049	2.89026	0.0038492	0.281202
ENSG00000137713	PPP2R1B	5519	238.544	-0.985175	0.341174	-2.88761	0.00388185	0.281202
ENSG00000264635			20.1151	1.6265	0.563217	2.88787	0.0038786	0.281202
ENSG00000213015	ZNF580	51157	131.264	1.04616	0.362393	2.88682	0.00389152	0.281202
ENSG00000154640	BTG3	10950	222.542	0.955508	0.330564	2.89054	0.00384586	0.281202
ENSG00000210049			342.269	-1.04717	0.362066	-2.89221	0.00382545	0.281202
ENSG00000221978	CCNL2	81669	1602.57	-0.988411	0.342567	-2.88531	0.00391032	0.281276
ENSG00000188706	ZDHHC9	51114	683.237	-0.858173	0.297762	-2.88207	0.0039507	0.282895
ENSG00000153993	SEMA3D	223117	15.7162	-2.12759	0.738984	-2.87908	0.00398836	0.284305
ENSG00000011021	CLCN6	1185	62.8896	-0.971213	0.337618	-2.87666	0.0040191	0.284403
ENSG00000117475	BLZF1	8548	157.262	-1.081	0.376123	-2.87407	0.00405219	0.284403
ENSG00000163902	RPN1	6184	380.499	-0.410016	0.142649	-2.8743	0.00404922	0.284403
ENSG00000258479			2.80667	4.96353	1.72745	2.87334	0.00406162	0.284403
ENSG00000113441	LNPEP	4012	370.941	-0.715136	0.249831	-2.86248	0.00420335	0.285069
ENSG00000197362	ZNF786	136051	24.0233	1.59071	0.554768	2.86734	0.00413944	0.285069
ENSG00000154589	LY96	23643	4.85445	-3.18689	1.11158	-2.86699	0.00414396	0.285069
ENSG00000138182	KIF20B	9585	1171.53	0.704967	0.246359	2.86154	0.00421585	0.285069
ENSG00000110844	PRPF40B	25766	199.95	-0.921193	0.322221	-2.85889	0.00425126	0.285069
ENSG00000100478	AP4S1	11154	72.5559	0.744488	0.259365	2.87042	0.00409922	0.285069
ENSG00000251602	LOC100507437	100507437	20.3039	1.90743	0.667096	2.8593	0.00424573	0.285069
ENSG00000185347	TEDC1	283643	135.475	0.891924	0.311558	2.86278	0.00419936	0.285069
ENSG00000181019	NQO1	1728	898.923	0.592689	0.207085	2.86206	0.004209	0.285069
ENSG00000032444	PNPLA6	10908	117.505	-0.994611	0.347124	-2.86529	0.00416623	0.285069
ENSG00000111707	SUDS3	64426	880.791	0.409873	0.143545	2.85536	0.0042988	0.28704
ENSG00000125037	EMC3	55831	399.984	-0.576685	0.202162	-2.85259	0.00433639	0.288334
ENSG00000279141	LINC01451	401561	3.91041	4.29377	1.50721	2.84882	0.0043882	0.290558
ENSG00000114923	SLC4A3	6508	26.1697	-1.31354	0.462095	-2.84257	0.00447509	0.292271
ENSG00000067113	PLPP1	8611	139.623	1.75476	0.617051	2.84378	0.00445814	0.292271
ENSG00000077454	LRCH4	4034	18.2876	-2.29046	0.806165	-2.84118	0.0044947	0.292271
ENSG00000172345	STARD5	80765	70.7089	-1.10573	0.388697	-2.84471	0.00444523	0.292271
ENSG00000260259	LINC02166	105371416	3.08403	5.09994	1.79553	2.84035	0.00450641	0.292271
ENSG00000234694			18.4819	2.02746	0.717018	2.82762	0.0046895	0.29353
ENSG00000143079	CTTNBP2NL	55917	344.635	-0.741042	0.261692	-2.83173	0.00462964	0.29353
ENSG00000155744	FAM126B	285172	133.225	-0.855037	0.302597	-2.82566	0.0047183	0.29353
ENSG00000164144	ARFIP1	27236	119.873	-0.75117	0.265506	-2.8292	0.00466644	0.29353
ENSG00000169495	HTRA4	203100	2.40141	4.73855	1.67808	2.8238	0.00474587	0.29353
ENSG00000198018	ENTPD7	57089	88.7295	-1.15691	0.408749	-2.83035	0.00464965	0.29353
ENSG00000167964	RAB26	25837	7.58835	3.12072	1.10189	2.83215	0.00462363	0.29353
ENSG00000091651	ORC6	23594	218.014	0.854791	0.3017	2.83325	0.00460778	0.29353
ENSG00000178573	MAF	4094	10.9633	-2.28688	0.809909	-2.82362	0.00474841	0.29353
ENSG00000177731	FLII	2314	1067.55	-0.515285	0.181867	-2.8333	0.004607	0.29353
ENSG00000075702	WDR62	284403	55.0428	1.05557	0.37339	2.82698	0.00469891	0.29353
ENSG00000125971	DYNLRB1	83658	1755.25	0.55564	0.196011	2.83475	0.00458619	0.29353
ENSG00000255529	POLR2M	81488	161.58	-0.827927	0.293518	-2.8207	0.0047919	0.293922
ENSG00000102908	NFAT5	10725	308.87	-0.770455	0.273137	-2.82076	0.00479097	0.293922
ENSG00000158769	F11R	50848	1511.94	-0.546775	0.194257	-2.8147	0.00488235	0.295287
ENSG00000164463	CREBRF	153222	142.688	-1.26463	0.450337	-2.80819	0.0049821	0.295287
ENSG00000048544	MRPS10	55173	1026.4	-0.551948	0.196467	-2.80937	0.00496393	0.295287
ENSG00000135052	GOLM1	51280	415.52	-0.642612	0.228365	-2.81397	0.00489339	0.295287
ENSG00000156232	WHAMM	123720	359.019	-0.305019	0.108342	-2.81533	0.00487267	0.295287
ENSG00000267114			2.79962	3.78566	1.34763	2.80913	0.00496753	0.295287
ENSG00000130725	UBE2M	9040	638.517	0.649044	0.230923	2.81066	0.00494406	0.295287
ENSG00000130066	SAT1	6303	1096.9	-0.892255	0.316758	-2.81684	0.00484992	0.295287
ENSG00000231566			3.12121	5.11388	1.81938	2.81078	0.0049422	0.295287
ENSG00000196712	NF1	4763	401.391	-0.330001	0.117641	-2.80516	0.00502912	0.296962
ENSG00000179403	VWA1	64856	967.507	-0.584248	0.209522	-2.78847	0.00529572	0.297213
ENSG00000188313	PLSCR1	5359	480.378	-1.17062	0.419985	-2.78729	0.00531509	0.297213
ENSG00000073849	ST6GAL1	6480	2.30404	3.47722	1.24663	2.7893	0.00528223	0.297213
ENSG00000184840	TMED9	54732	3337	-0.524952	0.187706	-2.79667	0.00516327	0.297213
ENSG00000269293	ZSCAN16-AS1	100129195	78.786	-0.955313	0.341395	-2.79826	0.00513787	0.297213
ENSG00000189007	ADAT2	134637	104.736	-0.680374	0.244015	-2.78825	0.00529944	0.297213
ENSG00000178445	GLDC	2731	4.30271	-4.1268	1.47662	-2.79475	0.00519392	0.297213
ENSG00000197724	PHF2	5253	194.674	0.675572	0.241399	2.79857	0.005133	0.297213
ENSG00000110841	PPFIBP1	8496	680.715	-0.698549	0.250154	-2.79247	0.00523069	0.297213
ENSG00000175197	DDIT3	1649	63.2992	-1.06289	0.379839	-2.79825	0.00513799	0.297213
ENSG00000048471	SNX29	92017	38.537	-0.870176	0.311482	-2.79366	0.00521151	0.297213
ENSG00000167280	ENGASE	64772	98.5654	0.799384	0.285953	2.79551	0.00518184	0.297213
ENSG00000101220	C20orf27	54976	209.349	0.835674	0.298833	2.79645	0.00516669	0.297213
ENSG00000235065			2.22184	4.22251	1.51214	2.7924	0.00523189	0.297213
ENSG00000133466	C1QTNF6	114904	419.788	-0.718679	0.257522	-2.79075	0.00525863	0.297213
ENSG00000039068	CDH1	999	1946.73	-0.677647	0.243271	-2.78557	0.00534345	0.297747
ENSG00000145284	SCD5	79966	75.6328	-1.33661	0.480807	-2.77994	0.00543698	0.299145
ENSG00000113448	PDE4D	5144	47.9982	1.05338	0.378789	2.78092	0.00542046	0.299145
ENSG00000123975	CKS2	1164	187.986	0.798068	0.287126	2.77951	0.00544416	0.299145
ENSG00000167600	CYP2S1	29785	58.9103	1.09136	0.392539	2.78027	0.00543131	0.299145
ENSG00000223784			266.682	0.639743	0.230512	2.77532	0.00551476	0.300935
ENSG00000126003	PLAGL2	5326	119.159	0.626445	0.225695	2.77563	0.00550954	0.300935
ENSG00000182973	CNOT10	25904	124.662	0.487712	0.176016	2.77084	0.00559127	0.300958
ENSG00000122068	FYTTD1	84248	452.744	-0.528699	0.190679	-2.77271	0.00555909	0.300958
ENSG00000111229	ARPC3	10094	610.552	-0.459804	0.165813	-2.77303	0.00555366	0.300958
ENSG00000162086	ZNF75A	7627	117.793	-0.802486	0.289569	-2.77131	0.00558311	0.300958
ENSG00000188112	C6orf132	647024	635.208	0.548208	0.197957	2.76933	0.00561711	0.301325
ENSG00000139496	NUP58	9818	247.863	0.477258	0.172552	2.76587	0.00567705	0.303511
ENSG00000198830	HMGN2	3151	478.854	0.736585	0.267992	2.74853	0.00598624	0.305471
ENSG00000233461			98.7074	-1.08612	0.395411	-2.74682	0.00601763	0.305471
ENSG00000134324	LPIN1	23175	449.217	-0.851307	0.308237	-2.76185	0.00574741	0.305471
ENSG00000138434	ITPRID2	6744	344.022	-0.714516	0.25891	-2.75971	0.00578526	0.305471
ENSG00000237004			3.25852	5.18383	1.88506	2.74996	0.00596024	0.305471
ENSG00000155097	ATP6V1C1	528	204.191	-0.715149	0.260381	-2.74655	0.00602255	0.305471
ENSG00000124942	AHNAK	79026	913.898	0.543656	0.1972	2.75688	0.00583561	0.305471
ENSG00000007541	PIGQ	9091	61.4199	0.957502	0.348	2.75144	0.00593334	0.305471
ENSG00000011638	TMEM159	57146	320.958	-0.67954	0.246741	-2.75406	0.00588614	0.305471
ENSG00000141279	NPEPPS	9520	1468.38	-0.496975	0.179996	-2.76104	0.00576173	0.305471
ENSG00000141627	DYM	54808	59.8027	0.934349	0.339754	2.75008	0.00595809	0.305471
ENSG00000132670	PTPRA	5786	274.643	0.732623	0.26603	2.75391	0.00588883	0.305471
ENSG00000100319	ZMAT5	55954	83.9682	-0.801955	0.291254	-2.75346	0.00589696	0.305471
ENSG00000244509	APOBEC3C	27350	1393.32	-0.531966	0.192883	-2.75797	0.00581622	0.305471
ENSG00000067992	PDK3	5165	138.778	1.16749	0.423916	2.75406	0.00588617	0.305471
ENSG00000160211	G6PD	2539	930.565	0.509695	0.185522	2.74735	0.00600788	0.305471
ENSG00000010318	PHF7	51533	28.5075	1.45235	0.529314	2.74384	0.00607256	0.307023
ENSG00000183742	MACC1	346389	371.422	-0.839729	0.30665	-2.7384	0.00617392	0.30724
ENSG00000051108	HERPUD1	9709	226.779	-0.779408	0.284434	-2.74021	0.00614	0.30724
ENSG00000235530	LOC107984969	107984969	2.08918	4.14109	1.51069	2.74119	0.00612172	0.30724
ENSG00000166845	C18orf54	162681	35.654	1.26721	0.462131	2.74211	0.00610461	0.30724
ENSG00000196961	AP2A1	160	191.493	-0.684403	0.249887	-2.73885	0.00616549	0.30724
ENSG00000158373	H2BC5	3017	118.46	-1.27089	0.46434	-2.73699	0.00620044	0.307592
ENSG00000177034	MTX3	345778	54.5458	-0.953791	0.348636	-2.73578	0.00622328	0.30776
ENSG00000221838	AP4M1	9179	64.1407	0.721917	0.264104	2.73345	0.0062674	0.308017
ENSG00000156345	CDK20	23552	23.7569	-1.72151	0.629744	-2.73366	0.00626346	0.308017
ENSG00000085185	BCORL1	63035	21.1104	1.58666	0.581027	2.73079	0.00631824	0.309555
ENSG00000110697	PITPNM1	9600	17.1524	-1.17471	0.430802	-2.72681	0.00639506	0.312351
ENSG00000161653	NAGS	162417	4.14557	3.17446	1.16501	2.72483	0.00643341	0.313257
ENSG00000143373	ZNF687	57592	116.27	-0.92294	0.339295	-2.72017	0.00652481	0.316389
ENSG00000138375	SMARCAL1	50485	39.3828	1.23282	0.453658	2.7175	0.00657768	0.316389
ENSG00000281332			6.09531	2.59858	0.956201	2.71761	0.00657556	0.316389
ENSG00000127452	FBXL12	54850	43.2627	-0.942493	0.346754	-2.71804	0.00656693	0.316389
ENSG00000076248	UNG	7374	249.443	0.768151	0.282861	2.71565	0.00661458	0.317199
ENSG00000174792	ODAPH	152816	15.5884	-2.95828	1.09032	-2.71323	0.00666307	0.317604
ENSG00000138594	TMOD3	29766	1436.29	-0.483325	0.178137	-2.71323	0.00666317	0.317604
ENSG00000171522	PTGER4	5734	146.057	1.06392	0.392303	2.71198	0.0066882	0.31784
ENSG00000138496	PARP9	83666	383.941	-1.20939	0.446292	-2.70985	0.00673136	0.318472
ENSG00000214900	LINC01588	283551	60.4285	0.959902	0.354423	2.70835	0.00676186	0.318472
ENSG00000260260	SNHG19	100507303	475.241	0.706134	0.260717	2.70843	0.00676016	0.318472
ENSG00000163964	PIGX	54965	325.237	0.420447	0.155818	2.69832	0.00696908	0.320225
ENSG00000251323	LINC02728	101928865	4.05673	3.19993	1.18569	2.69879	0.0069592	0.320225
ENSG00000061273	HDAC7	51564	1363	-0.3714	0.137523	-2.70064	0.00692052	0.320225
ENSG00000197728	RPS26	6231	2761.44	0.31392	0.116079	2.70436	0.00684366	0.320225
ENSG00000166128	RAB8B	51762	133.617	-0.803682	0.297909	-2.69774	0.0069812	0.320225
ENSG00000163597	SNHG16	100507246	1316.51	-0.474794	0.175673	-2.70271	0.00687768	0.320225
ENSG00000078142	PIK3C3	5289	107.153	-0.800922	0.296747	-2.69901	0.00695469	0.320225
ENSG00000142192	APP	351	877.1	-0.442876	0.163723	-2.70504	0.00682963	0.320225
ENSG00000128309	MPST	4357	303.343	0.952037	0.352508	2.70075	0.00691834	0.320225
ENSG00000236810	ELOA-AS1	100506963	36.0647	1.36836	0.5076	2.69574	0.00702319	0.320311
ENSG00000157036	EXOG	9941	92.3056	-0.73728	0.2735	-2.69572	0.00702374	0.320311
ENSG00000123159	GIPC1	10755	712.748	-0.622373	0.230956	-2.69477	0.00704381	0.320311
ENSG00000101337	TM9SF4	9777	419.489	-0.576825	0.214136	-2.69372	0.00706585	0.320393
ENSG00000185219	ZNF445	353274	77.2254	0.647741	0.240614	2.69203	0.00710178	0.321102
ENSG00000235052			3.16443	4.36314	1.62454	2.68576	0.00723641	0.323667
ENSG00000036054	TBC1D23	55773	224.793	-0.633266	0.235593	-2.68796	0.00718893	0.323667
ENSG00000112812	PRSS16	10279	69.6468	-0.920752	0.342609	-2.68747	0.00719963	0.323667
ENSG00000179454	KLHL28	54813	137.165	-0.902377	0.336008	-2.68558	0.00724032	0.323667
ENSG00000131037	EPS8L1	54869	235.012	-1.13469	0.423043	-2.68222	0.0073136	0.326022
ENSG00000184678	H2BC21	8349	63.2664	-1.72143	0.642334	-2.67996	0.00736299	0.326384
ENSG00000065328	MCM10	55388	383.282	0.835828	0.311864	2.6801	0.00735997	0.326384
ENSG00000164465	DCBLD1	285761	411.698	-1.25043	0.466821	-2.6786	0.00739315	0.326806
ENSG00000114573	ATP6V1A	523	1182.34	-0.516265	0.193154	-2.67282	0.00752173	0.331564
ENSG00000114331	ACAP2	23527	376.146	-0.328939	0.12324	-2.6691	0.00760543	0.334116
ENSG00000139734	DIAPH3	81624	445.151	0.478665	0.179384	2.66838	0.00762186	0.334116
ENSG00000078018	MAP2	4133	189.773	-2.37044	0.889211	-2.66578	0.00768095	0.334929
ENSG00000101224	CDC25B	994	776.18	1.02547	0.384688	2.6657	0.00768274	0.334929
ENSG00000136937	NCBP1	4686	331.759	0.421627	0.158623	2.65804	0.00785966	0.341701
ENSG00000145191	EIF2B5	8893	733.975	-0.645784	0.243124	-2.6562	0.00790276	0.342346
ENSG00000253414	LINC01605	100507420	37.0782	1.43426	0.540227	2.65492	0.0079327	0.342346
ENSG00000107290	SETX	23064	355.783	-0.416935	0.157108	-2.65382	0.00795869	0.342346
ENSG00000148572	NRBF2	29982	137.348	-1.10161	0.41531	-2.6525	0.00798976	0.342346
ENSG00000103494	RPGRIP1L	23322	122.62	0.668507	0.252048	2.6523	0.00799466	0.342346
ENSG00000125734	GPR108	56927	182.668	-0.727545	0.27435	-2.65189	0.0080043	0.342346
ENSG00000074842	MYDGF	56005	1384.02	-0.612442	0.231134	-2.64973	0.00805568	0.342691
ENSG00000025770	NCAPH2	29781	153.79	0.944215	0.35629	2.65013	0.00804604	0.342691
ENSG00000162607	USP1	7398	948.097	0.472784	0.178769	2.64467	0.00817699	0.345991
ENSG00000282988			28.4397	-2.33088	0.88118	-2.64518	0.00816464	0.345991
ENSG00000105364	MRPL4	51073	423.237	0.343714	0.130095	2.64202	0.00824123	0.34778
ENSG00000152944	MED21	9412	80.1796	-0.69322	0.262576	-2.64008	0.00828868	0.348852
ENSG00000181381	DDX60L	91351	349.921	-1.18496	0.449336	-2.63714	0.00836093	0.350349
ENSG00000137312	FLOT1	10211	12.3897	2.01793	0.765315	2.63672	0.00837109	0.350349
ENSG00000136156	ITM2B	9445	1199.5	-0.578315	0.219471	-2.63504	0.00841281	0.350349
ENSG00000268104	SLC6A14	11254	19.3697	3.37289	1.27962	2.63585	0.00839261	0.350349
ENSG00000213551	DNAJC9	23234	588.299	0.337768	0.128444	2.6297	0.00854612	0.354967
ENSG00000163703	CRELD1	78987	68.2829	-0.696469	0.265003	-2.62815	0.00858498	0.355647
ENSG00000163041	H3-3A	3020	45.0986	-1.02695	0.392408	-2.61705	0.00886928	0.364154
ENSG00000164828	SUN1	23353	314.553	-0.652353	0.249165	-2.61815	0.00884073	0.364154
ENSG00000135148	TRAFD1	10906	298.464	-0.816896	0.312008	-2.61819	0.00883964	0.364154
ENSG00000117899	MESD	23184	1360.21	-0.461329	0.176312	-2.61655	0.00888236	0.364154
ENSG00000154845	PPP4R1	9989	553.329	-0.407275	0.15576	-2.61476	0.00892906	0.365122
ENSG00000133119	RFC3	5983	475.052	0.583812	0.223352	2.61387	0.0089524	0.365133
ENSG00000029993	HMGB3	3149	604	0.701543	0.268538	2.61245	0.00898953	0.365705
ENSG00000156970	BUB1B	701	336.149	0.898818	0.344207	2.61127	0.00902068	0.366031
ENSG00000121152	NCAPH	23397	301.702	0.685092	0.262753	2.60736	0.00912426	0.366475
ENSG00000126214	KLC1	3831	441.703	-0.524957	0.201162	-2.60962	0.00906432	0.366475
ENSG00000179151	EDC3	80153	185.994	-0.701758	0.269071	-2.60808	0.00910511	0.366475
ENSG00000132471	WBP2	23558	888.299	-0.874784	0.335343	-2.60863	0.00909059	0.366475
ENSG00000278493			2.87382	-5.02181	1.92685	-2.60623	0.00915462	0.366764
ENSG00000143093	STRIP1	85369	168.325	-0.657327	0.252647	-2.60176	0.00927462	0.367602
ENSG00000134313	KIDINS220	57498	249.185	-0.534513	0.205317	-2.60336	0.00923158	0.367602
ENSG00000114107	CEP70	80321	166.043	0.56027	0.215466	2.60028	0.00931491	0.367602
ENSG00000136824	SMC2	10592	867.268	0.722053	0.277613	2.60094	0.00929693	0.367602
ENSG00000152779	SLC16A12	387700	45.9263	1.4168	0.544458	2.60221	0.00926239	0.367602
ENSG00000125850	OVOL2	58495	38.33	0.780526	0.299744	2.60398	0.00921493	0.367602
ENSG00000073711	PPP2R3A	5523	170.202	0.750889	0.289224	2.59622	0.00942552	0.369205
ENSG00000261094			19.7596	1.31955	0.508178	2.59662	0.00941456	0.369205
ENSG00000278238			9.10023	1.97823	0.761922	2.59637	0.00942138	0.369205
ENSG00000120942	UBIAD1	29914	170.522	0.609212	0.235214	2.59003	0.00959664	0.373407
ENSG00000057757	PITHD1	57095	141.524	0.738685	0.285318	2.58899	0.00962586	0.373407
ENSG00000124370	MCEE	84693	13.8593	1.79299	0.692442	2.58938	0.00961497	0.373407
ENSG00000285906			10.2223	-1.73773	0.671211	-2.58894	0.00962717	0.373407
ENSG00000243004			6.6904	-3.19105	1.2333	-2.58741	0.00967013	0.374156
ENSG00000143502	SUSD4	55061	8.78195	-2.67416	1.03441	-2.58521	0.00973203	0.375633
ENSG00000147535	PLPP5	84513	101.79	-0.715298	0.276839	-2.58381	0.00977166	0.376245
ENSG00000015479	MATR3	9782	4.25806	-2.95749	1.14649	-2.57961	0.0098912	0.378087
ENSG00000170473	PYM1	84305	184.64	-0.683813	0.264987	-2.58056	0.00986412	0.378087
ENSG00000205710	C17orf107	100130311	6.90599	-3.50055	1.35664	-2.58031	0.00987122	0.378087
ENSG00000104343	UBE2W	55284	86.6772	-0.779329	0.302331	-2.57773	0.00994514	0.379233
ENSG00000106399	RPA3	6119	500.253	0.539057	0.20945	2.57368	0.0100624	0.381863
ENSG00000129103	SUMF2	25870	508.587	-0.316882	0.123117	-2.57382	0.0100582	0.381863
ENSG00000172602	RND1	27289	3.70168	-2.77391	1.07894	-2.57095	0.0101421	0.38215
ENSG00000103249	CLCN7	1186	151.516	-0.614387	0.238873	-2.57202	0.0101107	0.38215
ENSG00000118620	ZNF430	80264	101.247	-0.587566	0.228542	-2.57094	0.0101424	0.38215
ENSG00000147010	SH3KBP1	30011	1075.43	-0.730296	0.28418	-2.56984	0.0101746	0.382452
ENSG00000122484	RPAP2	79871	115.173	0.718362	0.279698	2.56835	0.0102185	0.383195
ENSG00000196182	STK40	83931	298.301	-0.76764	0.299126	-2.56627	0.0102798	0.383672
ENSG00000185361	TNFAIP8L1	126282	152.632	1.16179	0.452687	2.56644	0.0102748	0.383672
ENSG00000146109	ABT1	29777	168.973	-0.365514	0.142553	-2.56407	0.0103454	0.384309
ENSG00000108854	SMURF2	64750	265.035	-0.692759	0.270127	-2.56457	0.0103304	0.384309
ENSG00000167994	RAB3IL1	5866	5.49919	5.55737	2.16896	2.56222	0.0104005	0.384552
ENSG00000267680	ZNF224	7767	106.349	-1.05258	0.410764	-2.56248	0.0103927	0.384552
ENSG00000113312	TTC1	7265	685.101	-0.488793	0.191006	-2.55905	0.010496	0.384761
ENSG00000123444	KBTBD4	55709	29.1981	-1.7495	0.684143	-2.55722	0.0105514	0.384761
ENSG00000141582	CBX4	8535	587.455	0.450866	0.176041	2.56114	0.0104328	0.384761
ENSG00000079313	REXO1	57455	86.5038	0.763784	0.29868	2.55719	0.0105521	0.384761
ENSG00000161671	EMC10	284361	1107.49	-0.565272	0.221021	-2.55755	0.0105412	0.384761
ENSG00000242247	ARFGAP3	26286	215.797	-0.615842	0.240751	-2.558	0.0105276	0.384761
ENSG00000169612	RAMAC	83640	68.9006	-1.15989	0.454762	-2.55054	0.0107557	0.389494
ENSG00000103335	PIEZO1	9780	792.306	-0.570885	0.223792	-2.55097	0.0107425	0.389494
ENSG00000167380	ZNF226	7769	111.293	-1.16314	0.456012	-2.55068	0.0107513	0.389494
ENSG00000112640	PPP2R5D	5528	271.58	0.673552	0.264349	2.54796	0.0108355	0.391487
ENSG00000136159	NUDT15	55270	185.453	0.5526	0.217128	2.54504	0.0109264	0.393874
ENSG00000174574	AKIRIN1	79647	672.309	-0.589688	0.232015	-2.5416	0.0110348	0.395773
ENSG00000215866	LINC01356	100996702	2.41078	4.74399	1.87164	2.53466	0.0112555	0.395773
ENSG00000236307			2.66504	4.49962	1.77251	2.53856	0.0111311	0.395773
ENSG00000245317	LOC100996419	100996419	4.00446	3.04626	1.20152	2.53534	0.0112338	0.395773
ENSG00000184661	CDCA2	157313	190.477	1.01804	0.400415	2.54245	0.0110077	0.395773
ENSG00000165714	BORCS5	118426	9.96006	1.9651	0.774034	2.53878	0.0111239	0.395773
ENSG00000083642	PDS5B	23047	429.85	0.544465	0.21487	2.53393	0.0112792	0.395773
ENSG00000140943	MBTPS1	8720	487.586	-0.533496	0.210394	-2.53571	0.0112221	0.395773
ENSG00000168256	NKIRAS2	28511	522.521	-0.498649	0.196737	-2.53459	0.0112578	0.395773
ENSG00000141759	TXNL4A	10907	457.815	0.50145	0.197426	2.53994	0.0110873	0.395773
ENSG00000105058	FAM32A	26017	951.506	-0.678102	0.266992	-2.53979	0.0110919	0.395773
ENSG00000102401	ARMCX3	51566	407.148	-0.577982	0.228064	-2.53429	0.0112674	0.395773
ENSG00000130813	SHFL	55337	216.076	-0.812579	0.321037	-2.53111	0.0113702	0.398083
ENSG00000183668	PSG9	5678	15.891	-3.69721	1.46242	-2.52814	0.0114669	0.400583
ENSG00000101079	NDRG3	57446	472.91	-0.451242	0.178803	-2.52369	0.0116131	0.404796
ENSG00000112305	SMAP1	60682	297.463	-0.558557	0.221425	-2.52255	0.0116506	0.40521
ENSG00000109756	RAPGEF2	9693	92.8045	-0.946142	0.375389	-2.52043	0.0117212	0.406772
ENSG00000137959	IFI44L	10964	336.123	-3.28623	1.30576	-2.51672	0.0118453	0.408105
ENSG00000116062	MSH6	2956	545.953	0.617532	0.245307	2.51738	0.0118231	0.408105
ENSG00000158402	CDC25C	995	131.866	1.0592	0.420942	2.51626	0.0118607	0.408105
ENSG00000172301	COPRS	55352	404.652	0.62731	0.249308	2.5162	0.0118628	0.408105
ENSG00000198824	CHAMP1	283489	75.0677	0.869921	0.346435	2.51107	0.0120366	0.413187
ENSG00000224094			8.63413	-2.67354	1.0659	-2.50826	0.0121328	0.413189
ENSG00000136247	ZDHHC4	55146	295.66	0.44837	0.178801	2.50765	0.0121536	0.413189
ENSG00000178665	ZNF713	349075	11.3486	-1.71667	0.684438	-2.50814	0.0121369	0.413189
ENSG00000103978	TMEM87A	25963	1295.76	-0.510055	0.20334	-2.50838	0.0121286	0.413189
ENSG00000167747	C19orf48	84798	246.892	0.760399	0.303279	2.50726	0.0121672	0.413189
ENSG00000158864	NDUFS2	4720	1038.82	-0.62298	0.248759	-2.50435	0.0122677	0.414727
ENSG00000087253	LPCAT2	54947	299.24	-0.50037	0.199922	-2.50283	0.0123205	0.414727
ENSG00000276851			13.5478	-2.06647	0.824954	-2.50495	0.0122469	0.414727
ENSG00000187531	SIRT7	51547	528.24	-0.727279	0.290659	-2.50217	0.0123435	0.414727
ENSG00000214078	CPNE1	8904	1750.1	-0.408932	0.163347	-2.50345	0.0122988	0.414727
ENSG00000155755	TMEM237	65062	78.2864	0.759813	0.304004	2.49935	0.0124422	0.417156
ENSG00000215018	COL28A1	340267	5.37602	-3.50279	1.40289	-2.49684	0.0125306	0.419231
ENSG00000115548	KDM3A	55818	278.479	-0.841527	0.337267	-2.49513	0.012591	0.420363
ENSG00000164695	CHMP4C	92421	566.598	-0.685909	0.275088	-2.49341	0.0126522	0.421517
ENSG00000118997	DNAH7	56171	3.61037	-3.22795	1.2951	-2.49243	0.0126873	0.421799
ENSG00000228526	MIR34AHG	106614088	15.7516	-1.57644	0.634954	-2.48277	0.0130366	0.42189
ENSG00000162461	SLC25A34	284723	10.8157	-3.41049	1.37139	-2.48688	0.0128869	0.42189
ENSG00000135632	SMYD5	10322	69.7394	-0.911527	0.366749	-2.48543	0.0129396	0.42189
ENSG00000114268	PFKFB4	5210	31.0063	-1.04539	0.420332	-2.48705	0.0128806	0.42189
ENSG00000233937	CTC-338M12.4	101928649	14.451	1.52564	0.614357	2.48332	0.0130164	0.42189
ENSG00000104325	DECR1	1666	229.094	-0.730916	0.294039	-2.48578	0.0129267	0.42189
ENSG00000092140	G2E3	55632	297.645	0.483642	0.194692	2.48414	0.0129864	0.42189
ENSG00000197930	ERO1A	30001	1361.48	-0.370866	0.148957	-2.48975	0.0127832	0.42189
ENSG00000102870	ZNF629	23361	113.819	0.890134	0.357766	2.48803	0.0128452	0.42189
ENSG00000131149	GSE1	23199	151.54	-0.870598	0.350628	-2.48297	0.0130293	0.42189
ENSG00000197808	ZNF461	92283	14.1643	-1.65385	0.664591	-2.48852	0.0128276	0.42189
ENSG00000124143	ARHGAP40	343578	92.2479	-1.24611	0.501779	-2.48338	0.0130142	0.42189
ENSG00000215105			24.3773	-1.06265	0.426715	-2.49031	0.0127633	0.42189
ENSG00000169223	LMAN2	10960	1028.55	-0.433285	0.174672	-2.48056	0.0131175	0.423641
ENSG00000162695	SLC30A7	148867	224.532	-0.521175	0.21044	-2.4766	0.0132641	0.42543
ENSG00000174125	TLR1	7096	4.47475	-3.4507	1.39301	-2.47715	0.0132437	0.42543
ENSG00000108094	CUL2	8453	122.323	-0.522164	0.21083	-2.4767	0.0132603	0.42543
ENSG00000141994	DUS3L	56931	33.6986	0.914087	0.369155	2.47616	0.0132804	0.42543
ENSG00000175874	CREG2	200407	98.2491	1.05405	0.426139	2.47349	0.0133801	0.426277
ENSG00000198742	SMURF1	57154	97.5192	-0.817385	0.330485	-2.47329	0.0133877	0.426277
ENSG00000141469	SLC14A1	6563	13.2226	4.31393	1.74359	2.47417	0.0133547	0.426277
ENSG00000272518			3.56887	-3.50406	1.41896	-2.46945	0.0135322	0.427439
ENSG00000086827	ZW10	9183	106.766	0.536794	0.21732	2.47006	0.0135092	0.427439
ENSG00000072062	PRKACA	5566	237.488	0.539482	0.218359	2.47062	0.0134879	0.427439
ENSG00000125844	RRBP1	6238	2915.33	-0.832441	0.336825	-2.47143	0.0134573	0.427439
ENSG00000163286	ALPG	251	14.7817	2.48641	1.00737	2.46822	0.0135787	0.428054
ENSG00000155660	PDIA4	9601	518.05	-0.640857	0.259805	-2.46668	0.0136371	0.42904
ENSG00000112237	CCNC	892	403.113	-0.655307	0.265812	-2.4653	0.0136898	0.429842
ENSG00000275131			6.18882	-2.943	1.1947	-2.46338	0.0137634	0.43034
ENSG00000273445			5.09778	4.11909	1.67371	2.46105	0.013853	0.43034
ENSG00000049541	RFC2	5982	191.297	0.590354	0.239611	2.4638	0.0137472	0.43034
ENSG00000268996	MAN1B1-DT	100289341	42.224	1.07548	0.436803	2.46217	0.0138099	0.43034
ENSG00000139372	TDG	6996	428.999	-0.572808	0.232782	-2.4607	0.0138665	0.43034
ENSG00000108821	COL1A1	1277	98.8289	-1.3626	0.553759	-2.46064	0.0138688	0.43034
ENSG00000178951	ZBTB7A	51341	1049.07	-0.595507	0.242109	-2.45966	0.0139067	0.430672
ENSG00000178096	BOLA1	51027	32.7432	1.04563	0.425668	2.45644	0.014032	0.432622
ENSG00000187554	TLR5	7100	11.9239	2.63138	1.07092	2.45712	0.0140055	0.432622
ENSG00000258111			2.47249	4.77652	1.94506	2.45572	0.0140603	0.432622
ENSG00000125676	THOC2	57187	1546.46	-0.36783	0.149814	-2.45524	0.014079	0.432622
ENSG00000123989	CHPF	79586	540.026	-0.48471	0.197516	-2.45402	0.0141267	0.432662
ENSG00000047621	C12orf4	57102	214.839	-0.678053	0.276326	-2.45381	0.014135	0.432662
ENSG00000196954	CASP4	837	764.561	-0.79603	0.32507	-2.44879	0.0143335	0.437142
ENSG00000167978	SRRM2	23524	2716.9	0.490978	0.200504	2.44872	0.0143366	0.437142
ENSG00000134690	CDCA8	55143	593.723	0.883153	0.360876	2.44725	0.0143952	0.437468
ENSG00000264916			3.91906	-4.68007	1.91308	-2.44636	0.0144309	0.437468
ENSG00000111271	ACAD10	80724	72.6223	-0.677863	0.277239	-2.44505	0.0144834	0.437468
ENSG00000110987	BCL7A	605	175.212	0.514044	0.210332	2.44397	0.0145266	0.437468
ENSG00000168488	ATXN2L	11273	146.948	-0.521156	0.213145	-2.44508	0.014482	0.437468
ENSG00000132388	UBE2G1	7326	73.9725	-0.73842	0.30203	-2.44486	0.0144908	0.437468
ENSG00000160602	NEK8	284086	132.934	-0.508716	0.208181	-2.44362	0.0145408	0.437468
ENSG00000117602	RCAN3	11123	230.531	0.431661	0.17783	2.42738	0.0152084	0.438485
ENSG00000117614	SYF2	25949	903.075	-0.402104	0.165019	-2.43671	0.0148215	0.438485
ENSG00000159208	CIART	148523	2.4274	-4.775	1.9617	-2.43412	0.0149281	0.438485
ENSG00000163660	CCNL1	57018	849.391	-0.558017	0.229894	-2.42728	0.0152123	0.438485
ENSG00000270195			1.95416	3.637	1.49055	2.44004	0.0146856	0.438485
ENSG00000071127	WDR1	9948	1277.18	-0.886105	0.364344	-2.43205	0.0150134	0.438485
ENSG00000197948	FCHSD1	89848	77.9475	-0.729173	0.300286	-2.42826	0.0151715	0.438485
ENSG00000113712	CSNK1A1	1452	1985.92	-0.467546	0.191651	-2.43957	0.0147049	0.438485
ENSG00000131446	MGAT1	4245	471.5	-0.492819	0.203149	-2.4259	0.0152705	0.438485
ENSG00000228506			5.13715	2.98657	1.23107	2.42599	0.0152668	0.438485
ENSG00000184863	RBM33	155435	386.69	-0.57634	0.236771	-2.43417	0.0149261	0.438485
ENSG00000165061	ZMAT4	79698	3.36318	5.22983	2.15481	2.42705	0.0152222	0.438485
ENSG00000156802	ATAD2	29028	1580.95	0.540568	0.222576	2.42869	0.0151537	0.438485
ENSG00000171311	EXOSC1	51013	209.556	0.592881	0.243765	2.43218	0.0150081	0.438485
ENSG00000215021	PHB2	11331	1142.5	0.564596	0.231674	2.43703	0.0148086	0.438485
ENSG00000127328	RAB3IP	117177	291.248	-0.81959	0.336257	-2.43739	0.0147937	0.438485
ENSG00000136152	COG3	83548	47.3861	-0.914631	0.376521	-2.42917	0.0151336	0.438485
ENSG00000029364	SLC39A9	55334	279.529	-0.468392	0.193126	-2.42532	0.015295	0.438485
ENSG00000176842	IRX5	10265	30.6736	1.26766	0.519409	2.44058	0.0146635	0.438485
ENSG00000182481	KPNA2	3838	955.608	0.63806	0.261455	2.44042	0.0146701	0.438485
ENSG00000105640	RPL18A	6142	2531.84	0.276706	0.113449	2.43904	0.0147262	0.438485
ENSG00000101457	DNTTIP1	116092	727.697	-0.402692	0.16599	-2.42601	0.015266	0.438485
ENSG00000124226	RNF114	55905	671.635	-0.600495	0.247287	-2.42833	0.0151687	0.438485
ENSG00000101216	GMEB2	26205	312.124	-0.594827	0.245207	-2.42582	0.0152738	0.438485
ENSG00000093009	CDC45	8318	165.592	0.716051	0.295008	2.42722	0.0152148	0.438485
ENSG00000209082			94.5468	-1.16557	0.480367	-2.42641	0.0152491	0.438485
ENSG00000106459	NRF1	4899	52.2888	0.917325	0.378715	2.42221	0.0154266	0.438562
ENSG00000235618	FAM21EP	100421577	1.92129	-3.60936	1.49025	-2.42198	0.0154363	0.438562
ENSG00000172725	CORO1B	57175	314.57	-0.571817	0.236089	-2.42204	0.0154337	0.438562
ENSG00000170779	CDCA4	55038	475.439	0.739018	0.304942	2.42347	0.0153731	0.438562
ENSG00000101400	SNTA1	6640	89.6649	0.799069	0.329606	2.42431	0.0153374	0.438562
ENSG00000268707			3.69372	4.18185	1.72722	2.42114	0.015472	0.43879
ENSG00000006634	DBF4	10926	450.796	0.679549	0.280946	2.41879	0.0155723	0.440057
ENSG00000125652	ALKBH7	84266	250.518	0.626147	0.258845	2.419	0.0155632	0.440057
ENSG00000023516	AKAP11	11215	217.41	0.395931	0.163862	2.41625	0.0156812	0.442151
ENSG00000130177	CDC16	8881	375.423	0.358795	0.148522	2.41576	0.0157023	0.442151
ENSG00000170291	ELP5	23587	35.9013	0.968423	0.401123	2.41428	0.0157665	0.443169
ENSG00000089123	TASP1	55617	84.5869	-0.74175	0.307335	-2.41349	0.0158005	0.443339
ENSG00000166326	TRIM44	54765	646.459	-0.632447	0.262542	-2.40894	0.015999	0.446534
ENSG00000103995	CEP152	22995	461.93	0.642581	0.266681	2.40955	0.0159723	0.446534
ENSG00000125877	ITPA	3704	661.366	-0.483151	0.200538	-2.40927	0.0159844	0.446534
ENSG00000166579	NDEL1	81565	193.335	-0.663931	0.276233	-2.40352	0.016238	0.452406
ENSG00000084090	STARD7	56910	1517.56	0.255258	0.106254	2.40234	0.0162907	0.453075
ENSG00000197694	SPTAN1	6709	377.175	-0.611743	0.254916	-2.39978	0.0164047	0.455448
ENSG00000135823	STX6	10228	331.836	-0.305501	0.127726	-2.39184	0.016764	0.455621
ENSG00000235529	AGAP1-IT1	100506749	2.54125	4.8142	2.01138	2.39348	0.0166893	0.455621
ENSG00000112343	TRIM38	10475	423.438	-0.864724	0.361591	-2.39144	0.0167822	0.455621
ENSG00000006747	SCIN	85477	3.66677	4.58692	1.91584	2.39421	0.0166563	0.455621
ENSG00000176532	PRR15	222171	190.896	0.658671	0.275436	2.39138	0.0167853	0.455621
ENSG00000146729	NIPSNAP2	2631	224.099	0.767001	0.320146	2.39579	0.0165848	0.455621
ENSG00000186166	CCDC84	338657	267.232	-0.718061	0.300082	-2.39288	0.0167166	0.455621
ENSG00000153179	RASSF3	283349	94.7649	-0.86144	0.359164	-2.39845	0.0164644	0.455621
ENSG00000260267			7.53771	2.32018	0.967714	2.39759	0.0165034	0.455621
ENSG00000260328			12.7293	1.43693	0.599651	2.39627	0.0165627	0.455621
ENSG00000228300	FAM174C	55009	804.02	-0.577907	0.241138	-2.39658	0.0165489	0.455621
ENSG00000254858	MPV17L2	84769	79.5115	0.742	0.310227	2.3918	0.0167661	0.455621
ENSG00000181896	ZNF101	94039	116.36	-0.849487	0.354483	-2.39641	0.0165566	0.455621
ENSG00000171793	CTPS1	1503	338.492	0.600967	0.251627	2.38832	0.0169254	0.45839
ENSG00000135723	FHOD1	29109	187.642	-0.544406	0.228002	-2.38772	0.016953	0.45839
ENSG00000082641	NFE2L1	4779	396.065	-0.383036	0.16045	-2.38727	0.0169742	0.45839
ENSG00000078401	EDN1	1906	139.902	-1.29143	0.541613	-2.38442	0.017106	0.460378
ENSG00000149218	ENDOD1	23052	492.999	-0.64957	0.272352	-2.38504	0.0170775	0.460378
ENSG00000168228	ZCCHC4	29063	53.8404	-0.956747	0.402024	-2.37983	0.0173208	0.465368
ENSG00000197050	ZNF420	147923	43.4295	-0.777757	0.327037	-2.37819	0.0173977	0.466643
ENSG00000163808	KIF15	56992	189.055	1.10793	0.466501	2.37499	0.0175495	0.46765
ENSG00000155858	LSM11	134353	99.4361	-0.615104	0.259002	-2.3749	0.0175535	0.46765
ENSG00000184445	KNTC1	9735	101.999	0.788067	0.331723	2.37568	0.0175167	0.46765
ENSG00000141867	BRD4	23476	2193.94	0.383964	0.161626	2.37563	0.0175191	0.46765
ENSG00000180667	YOD1	55432	215.64	-0.806182	0.339557	-2.37422	0.0175861	0.467731
ENSG00000125249	RAP2A	5911	70.6984	1.01847	0.429259	2.37263	0.0176621	0.468178
ENSG00000137876	RSL24D1	51187	299.869	-0.633017	0.266743	-2.37314	0.0176377	0.468178
ENSG00000228043			2.19975	4.61683	1.94778	2.3703	0.0177735	0.468264
ENSG00000171320	ESCO2	157570	112.564	0.933976	0.393979	2.37062	0.0177582	0.468264
ENSG00000165490	DDIAS	220042	89.9613	0.992608	0.418508	2.37178	0.0177027	0.468264
ENSG00000100596	SPTLC2	9517	353.433	-0.612031	0.258258	-2.36984	0.0177958	0.468264
ENSG00000103042	SLC38A7	55238	160.693	-0.99075	0.41813	-2.36948	0.0178133	0.468264
ENSG00000185728	YTHDF3	253943	790.737	-0.428883	0.181123	-2.36791	0.0178886	0.469466
ENSG00000267571			10.9444	2.08599	0.882024	2.365	0.0180301	0.472395
ENSG00000075303	SLC25A40	55972	47.9042	1.01621	0.42992	2.36371	0.0180929	0.472625
ENSG00000165501	LRR1	122769	166.946	0.57182	0.241928	2.36359	0.0180986	0.472625
ENSG00000068724	TTC7A	57217	149.33	0.485633	0.20554	2.36272	0.0181415	0.472763
ENSG00000137288	UQCC2	84300	318.51	0.615211	0.2605	2.36166	0.0181935	0.472763
ENSG00000100983	GSS	2937	327.42	-0.495308	0.209723	-2.36173	0.0181901	0.472763
ENSG00000159720	ATP6V0D1	9114	826.585	-0.630519	0.267121	-2.36042	0.0182542	0.473562
ENSG00000119547	ONECUT2	9480	34.8777	1.38466	0.587291	2.3577	0.0183886	0.476267
ENSG00000106080	FKBP14	55033	567.446	-0.628936	0.266964	-2.35589	0.0184785	0.477814
ENSG00000157224	CLDN12	9069	82.6836	-0.807942	0.343102	-2.35481	0.018532	0.478415
ENSG00000182749	PAQR7	164091	48.2514	-0.920969	0.391946	-2.34973	0.0187868	0.484205
ENSG00000196787	H2AC11	8969	9.68481	2.04567	0.871572	2.3471	0.0189201	0.485671
ENSG00000235448	LURAP1L-AS1	101929467	5.15953	-4.19366	1.78613	-2.34791	0.0188791	0.485671
ENSG00000108395	TRIM37	4591	267.579	0.483526	0.206037	2.34679	0.0189358	0.485671
ENSG00000139990	DCAF5	8816	251.407	-0.543333	0.231693	-2.34505	0.0190244	0.487154
ENSG00000037749	MFAP3	4238	84.1537	-0.644096	0.274919	-2.34286	0.0191368	0.48924
ENSG00000143256	PFDN2	5202	652.936	-0.473591	0.202229	-2.34185	0.0191883	0.489766
ENSG00000108819	PPP1R9B	84687	80.2517	-0.604996	0.258437	-2.34098	0.0192332	0.490122
ENSG00000120889	TNFRSF10B	8795	230.933	-0.562006	0.240176	-2.33997	0.0192851	0.490654
ENSG00000169330	MINAR1	23251	2.86415	-4.62252	1.97665	-2.33857	0.0193579	0.491717
ENSG00000122705	CLTA	1211	1069.63	-0.421094	0.180188	-2.33697	0.0194406	0.492236
ENSG00000103168	TAF1C	9013	269.688	-0.642183	0.274735	-2.33747	0.0194149	0.492236
ENSG00000151414	NEK7	140609	422.763	-0.639407	0.274129	-2.3325	0.0196744	0.496567
ENSG00000005700	IBTK	25998	635.163	-0.489576	0.209854	-2.33294	0.0196513	0.496567
ENSG00000100722	ZC3H14	79882	284.172	0.349812	0.150012	2.33189	0.0197064	0.496582
ENSG00000080986	NDC80	10403	378.402	0.942853	0.404651	2.33004	0.0198042	0.498253
ENSG00000243538			2.42141	-3.08004	1.32299	-2.32809	0.0199072	0.498498
ENSG00000125304	TM9SF2	9375	572.824	-0.650658	0.279346	-2.32922	0.0198476	0.498498
ENSG00000069345	DNAJA2	10294	510.95	-0.40229	0.172844	-2.32748	0.0199399	0.498498
ENSG00000108788	MLX	6945	286.961	-0.482118	0.207114	-2.3278	0.0199229	0.498498
ENSG00000120885	CLU	1191	907.39	-1.08169	0.465145	-2.3255	0.0200453	0.500341
ENSG00000272644			6.66198	2.47712	1.06593	2.32392	0.0201299	0.501265
ENSG00000104852	SNRNP70	6625	851.836	0.279454	0.120297	2.32303	0.0201773	0.501265
ENSG00000159200	RCAN1	1827	430.085	-0.865831	0.372711	-2.32306	0.0201758	0.501265
ENSG00000149554	CHEK1	1111	231.29	0.613297	0.264086	2.32234	0.0202146	0.501405
ENSG00000066279	ASPM	259266	907.832	0.905736	0.390406	2.31999	0.0203416	0.502074
ENSG00000117868	ESYT2	57488	310.292	-0.574357	0.247596	-2.31974	0.020355	0.502074
ENSG00000119509	INVS	27130	68.385	0.961802	0.414417	2.32085	0.0202947	0.502074
ENSG00000175164	ABO	28	91.4389	0.951833	0.410467	2.3189	0.0204002	0.502074
ENSG00000256280			2.12058	4.56196	1.96703	2.31921	0.0203838	0.502074
ENSG00000161011	SQSTM1	8878	3484.58	-0.801093	0.34567	-2.31751	0.020476	0.502501
ENSG00000106665	CLIP2	7461	25.1931	1.78973	0.772373	2.31718	0.0204938	0.502501
ENSG00000204941	PSG5	5673	5.84571	-2.95969	1.27747	-2.31683	0.0205128	0.502501
ENSG00000163714	U2SURP	23350	2423.85	-0.374045	0.161624	-2.3143	0.0206514	0.504378
ENSG00000175567	UCP2	7351	56.4987	1.68838	0.729555	2.31426	0.0206532	0.504378
ENSG00000117399	CDC20	991	352.579	0.818385	0.354031	2.31162	0.0207985	0.505786
ENSG00000182934	SRPRA	6734	165.187	-0.927697	0.401429	-2.31098	0.0208337	0.505786
ENSG00000261173			2.24202	4.64214	2.00881	2.31089	0.0208387	0.505786
ENSG00000161888	SPC24	147841	190.538	0.785699	0.339778	2.31239	0.0207561	0.505786
ENSG00000230979			117.768	0.576317	0.249636	2.30863	0.0209639	0.508046
ENSG00000078808	SDF4	51150	1814.14	-0.271446	0.117615	-2.30792	0.0210037	0.508232
ENSG00000232093			8.96958	1.93953	0.84093	2.30642	0.0210874	0.508406
ENSG00000137207	YIPF3	25844	262.986	-0.709476	0.307744	-2.30541	0.0211436	0.508406
ENSG00000150457	LATS2	26524	106.143	-0.617652	0.268086	-2.30393	0.0212267	0.508406
ENSG00000100883	SRP54	6729	320.207	-0.387894	0.168374	-2.30377	0.0212358	0.508406
ENSG00000197162	ZNF785	146540	93.8499	0.522376	0.226662	2.30465	0.0211863	0.508406
ENSG00000088826	SMOX	54498	234.092	0.690068	0.299481	2.30422	0.0212106	0.508406
ENSG00000134597	RBMX2	51634	348.367	-0.450897	0.195456	-2.3069	0.0210604	0.508406
ENSG00000261150	EPPK1	83481	194.454	0.760948	0.330769	2.30054	0.0214174	0.511979
ENSG00000040933	INPP4A	3631	175.683	-0.957457	0.416757	-2.2974	0.0215959	0.513589
ENSG00000125633	CCDC93	54520	207.586	-0.66606	0.289887	-2.29765	0.0215816	0.513589
ENSG00000186480	INSIG1	3638	884.58	-0.634269	0.27612	-2.29707	0.0216146	0.513589
ENSG00000185753	CXorf38	159013	87.0409	-0.760595	0.330873	-2.29875	0.0215189	0.513589
ENSG00000171680	PLEKHG5	57449	70.4878	-1.43091	0.624083	-2.29282	0.0218585	0.514035
ENSG00000222898			3.64091	4.57135	1.99189	2.29498	0.0217342	0.514035
ENSG00000185745	IFIT1	3434	510.867	-2.26414	0.987461	-2.29289	0.0218543	0.514035
ENSG00000084444	FAM234B	57613	57.6601	-0.986156	0.429812	-2.29439	0.0217682	0.514035
ENSG00000177427	MIEF2	125170	105.646	-1.26783	0.55243	-2.295	0.0217329	0.514035
ENSG00000012048	BRCA1	672	523.361	0.675576	0.294654	2.29278	0.0218607	0.514035
ENSG00000171365	CLCN5	1184	145.751	-0.5179	0.225681	-2.29483	0.021743	0.514035
ENSG00000227959			2.72706	4.11184	1.79514	2.29054	0.0219903	0.51555
ENSG00000099910	KLHL22	84861	56.3814	1.0218	0.445999	2.29103	0.0219615	0.51555
ENSG00000144591	GMPPA	29926	250.184	-0.485333	0.212033	-2.28895	0.0220823	0.516541
ENSG00000135677	GNS	2799	476.188	-0.646089	0.282297	-2.28868	0.0220978	0.516541
ENSG00000124466	LYPD3	27076	1867.13	-0.757979	0.331327	-2.2877	0.0221548	0.517108
ENSG00000150938	CRIM1	51232	170.371	-0.554354	0.242444	-2.28652	0.0222238	0.517956
ENSG00000249116			13.6394	1.57745	0.690793	2.28353	0.022399	0.519325
ENSG00000177981	ASB8	140461	235.403	-0.58723	0.257203	-2.28314	0.0224223	0.519325
ENSG00000140543	DET1	55070	8.09231	-2.7299	1.19589	-2.28272	0.0224467	0.519325
ENSG00000168961	LGALS9	3965	400.032	-1.25117	0.547581	-2.28491	0.022318	0.519325
ENSG00000101347	SAMHD1	25939	581.643	-1.05205	0.460812	-2.28303	0.0224287	0.519325
ENSG00000107625	DDX50	79009	352.946	0.609836	0.267261	2.2818	0.0225014	0.519831
ENSG00000146463	ZMYM4	9202	245.509	0.286774	0.12579	2.27979	0.0226203	0.520389
ENSG00000225733	FGD5-AS1	100505641	519.799	0.422249	0.185469	2.27665	0.0228068	0.520389
ENSG00000118007	STAG1	10274	423.479	-0.489482	0.214866	-2.27808	0.0227216	0.520389
ENSG00000163898	LIPH	200879	274.063	-1.65846	0.727313	-2.28026	0.0225924	0.520389
ENSG00000095951	HIVEP1	3096	115.717	-0.630717	0.277028	-2.27672	0.0228027	0.520389
ENSG00000138587	MNS1	55329	185.131	0.7144	0.313656	2.27765	0.0227473	0.520389
ENSG00000167258	CDK12	51755	742.628	-0.353277	0.154966	-2.2797	0.0226255	0.520389
ENSG00000101782	RIOK3	8780	434.37	-0.438828	0.192772	-2.27641	0.0228215	0.520389
ENSG00000231290	APCDD1L-DT	149773	35.5601	-1.87137	0.821959	-2.27672	0.022803	0.520389
ENSG00000189057	FAM111B	374393	484.739	0.816085	0.358837	2.27425	0.0229508	0.521086
ENSG00000010292	NCAPD2	9918	542.436	0.696162	0.305987	2.27513	0.0228978	0.521086
ENSG00000132002	DNAJB1	3337	1289.36	0.405181	0.178122	2.27474	0.0229215	0.521086
ENSG00000145817	YIPF5	81555	666.136	-0.445345	0.196	-2.27217	0.0230765	0.521694
ENSG00000256235	SMIM3	85027	134.231	-0.933326	0.410758	-2.27221	0.0230741	0.521694
ENSG00000107798	LIPA	3988	466.46	-0.774314	0.340667	-2.27294	0.02303	0.521694
ENSG00000164045	CDC25A	993	166.086	0.728533	0.320955	2.26989	0.0232143	0.523777
ENSG00000136861	CDK5RAP2	55755	437.136	0.350202	0.154342	2.26901	0.023268	0.523777
ENSG00000167766	ZNF83	55769	93.1385	-1.30391	0.574605	-2.26922	0.0232548	0.523777
ENSG00000236200			14.2654	1.58259	0.699027	2.26399	0.0235746	0.524654
ENSG00000117650	NEK2	4751	184.27	0.564035	0.249412	2.26145	0.0237312	0.524654
ENSG00000132394	EEFSEC	60678	83.1697	0.82787	0.365992	2.26199	0.0236982	0.524654
ENSG00000120314	WDR55	54853	187.989	-0.587442	0.25971	-2.26192	0.0237025	0.524654
ENSG00000177409	SAMD9L	219285	312.022	-0.7939	0.35073	-2.26357	0.0236008	0.524654
ENSG00000146670	CDCA5	113130	280.601	0.835455	0.36945	2.26135	0.0237379	0.524654
ENSG00000198331	HYLS1	219844	24.4345	0.961452	0.424331	2.2658	0.0234634	0.524654
ENSG00000084463	WBP11	51729	847.722	-0.27009	0.119305	-2.26387	0.0235823	0.524654
ENSG00000276571			4.03265	3.11162	1.3724	2.26729	0.0233726	0.524654
ENSG00000140961	OSGIN1	29948	61.1586	-1.12666	0.497234	-2.26586	0.0234598	0.524654
ENSG00000180891	CUEDC1	404093	440.752	-0.710007	0.31373	-2.26312	0.0236285	0.524654
ENSG00000089006	SNX5	27131	1133.71	0.305317	0.134995	2.26169	0.0237168	0.524654
ENSG00000147166	ITGB1BP2	26548	3.83373	2.55483	1.12746	2.266	0.0234516	0.524654
ENSG00000279118			33.6261	-1.1353	0.502447	-2.25954	0.0238498	0.526393
ENSG00000175063	UBE2C	11065	817.893	0.810157	0.35874	2.25834	0.0239245	0.527304
ENSG00000143363	PRUNE1	58497	130.499	-0.51666	0.229287	-2.25334	0.024238	0.528271
ENSG00000109270	LAMTOR3	8649	46.7073	-1.21445	0.54013	-2.24844	0.024548	0.528271
ENSG00000151725	CENPU	79682	256.975	0.636175	0.282965	2.24825	0.0245603	0.528271
ENSG00000145982	FARS2	10667	76.5703	-0.731973	0.325529	-2.24857	0.0245401	0.528271
ENSG00000124608	AARS2	57505	84.6245	-0.604621	0.268722	-2.24999	0.0244495	0.528271
ENSG00000168079	SCARA5	286133	6.21729	3.11283	1.3796	2.25632	0.0240505	0.528271
ENSG00000164978	NUDT2	318	53.1433	0.686172	0.305222	2.24811	0.0245692	0.528271
ENSG00000167110	GOLGA2	2801	1988.85	-0.49171	0.218004	-2.25551	0.0241015	0.528271
ENSG00000171160	MORN4	118812	60.8701	-0.761884	0.338814	-2.24868	0.0245329	0.528271
ENSG00000119979	DENND10	404636	104.37	0.826909	0.367657	2.24913	0.0245042	0.528271
ENSG00000175216	CKAP5	9793	453.435	0.517292	0.23009	2.24822	0.0245625	0.528271
ENSG00000285816	POLA2	23649	2.69597	4.50517	2.00368	2.24845	0.0245476	0.528271
ENSG00000157306			27.9463	-1.09762	0.488077	-2.24887	0.0245208	0.528271
ENSG00000205609	EIF3CL	728689	2.67958	-4.92014	2.18264	-2.25422	0.0241825	0.528271
ENSG00000188554	NBR1	4077	547.082	-0.593001	0.26368	-2.24894	0.0245162	0.528271
ENSG00000247315	ZCCHC3	85364	204.326	-0.624139	0.27683	-2.25459	0.0241588	0.528271
ENSG00000125826	RBCK1	10616	1051.19	-0.35457	0.157716	-2.24815	0.0245664	0.528271
ENSG00000100311	PDGFB	5155	49.142	-0.975714	0.433222	-2.25222	0.0243081	0.528271
ENSG00000159399	HK2	3099	253.034	-0.951251	0.423978	-2.24363	0.0248559	0.530829
ENSG00000103111	MON1B	22879	440.707	-0.553769	0.246657	-2.2451	0.0247618	0.530829
ENSG00000278192			3.9473	2.51758	1.12202	2.2438	0.0248455	0.530829
ENSG00000101003	GINS1	9837	262.447	0.732052	0.326227	2.244	0.0248325	0.530829
ENSG00000236519			7.41026	-2.23671	0.996712	-2.24409	0.0248265	0.530829
ENSG00000150093	ITGB1	3688	1546.56	-0.432121	0.192644	-2.24311	0.02489	0.530842
ENSG00000152082	MZT2B	80097	1089.09	0.496739	0.221558	2.24202	0.0249598	0.530899
ENSG00000227014			3.33902	3.59996	1.60563	2.24209	0.0249556	0.530899
ENSG00000143183	TMCO1	54499	1715.08	-0.444093	0.198437	-2.23795	0.0252245	0.530984
ENSG00000136002	ARHGEF4	50649	59.9335	1.11961	0.500657	2.23629	0.0253329	0.530984
ENSG00000113068	PFDN1	5201	912.213	-0.63261	0.282645	-2.23818	0.0252096	0.530984
ENSG00000122643	NT5C3A	51251	540.088	-0.96357	0.430223	-2.2397	0.0251106	0.530984
ENSG00000048405	ZNF800	168850	166.541	-0.465903	0.207944	-2.24053	0.0250567	0.530984
ENSG00000139405	RITA1	84934	199.571	0.78218	0.349668	2.23692	0.0252915	0.530984
ENSG00000167523	SPATA33	124045	191.626	0.570556	0.25508	2.23678	0.025301	0.530984
ENSG00000256124	LINC01152	102606463	6.72683	-3.77655	1.68813	-2.23712	0.0252783	0.530984
ENSG00000088832	FKBP1A	2280	5982.65	-0.425229	0.189915	-2.23905	0.0251526	0.530984
ENSG00000149679	CABLES2	81928	91.7508	1.03537	0.462379	2.23924	0.0251406	0.530984
ENSG00000133138	TBC1D8B	54885	82.4457	-0.718491	0.320932	-2.23876	0.0251713	0.530984
ENSG00000126461	SCAF1	58506	68.5578	-0.717048	0.321077	-2.23326	0.0255317	0.533738
ENSG00000211459			40781.3	-0.406382	0.181949	-2.2335	0.0255162	0.533738
ENSG00000186591	UBE2H	7328	1232.32	-0.339462	0.152065	-2.23235	0.0255921	0.534295
ENSG00000166452	AKIP1	56672	135.601	-0.47114	0.211158	-2.23122	0.0256665	0.535142
ENSG00000171219	CDC42BPG	55561	114.992	-0.496522	0.222807	-2.22848	0.0258484	0.538224
ENSG00000134882	UBAC2	337867	504.623	-0.390442	0.175409	-2.22589	0.0260214	0.539932
ENSG00000170037	CNTROB	116840	100.879	0.583776	0.262232	2.22618	0.0260023	0.539932
ENSG00000102007	PLP2	5355	673.682	0.698392	0.313782	2.22572	0.0260328	0.539932
ENSG00000119596	YLPM1	56252	637.297	0.334941	0.150559	2.22464	0.0261053	0.540727
ENSG00000117174	ZNHIT6	54680	392.236	-0.656859	0.295452	-2.22324	0.0261999	0.541979
ENSG00000119227	PIGZ	80235	21.6892	1.49818	0.674899	2.21986	0.0264282	0.543858
ENSG00000004478	FKBP4	2288	1142	0.522905	0.235486	2.22053	0.0263828	0.543858
ENSG00000129353	SLC44A2	57153	1041.99	-0.674273	0.303723	-2.22003	0.026417	0.543858
ENSG00000213801	ZNF321P	399669	42.4714	-1.4799	0.666261	-2.22119	0.0263378	0.543858
ENSG00000272382			2.80366	-4.9818	2.24595	-2.21813	0.0265463	0.54487
ENSG00000087301	TXNDC16	57544	106.41	0.592824	0.267216	2.21852	0.0265195	0.54487
ENSG00000182179	UBA7	7318	77.6615	-1.16196	0.524291	-2.21625	0.0266744	0.546792
ENSG00000151233	GXYLT1	283464	491.573	-0.491631	0.221952	-2.21503	0.0267577	0.547081
ENSG00000205423	CNEP1R1	255919	10.5462	-1.31456	0.593427	-2.2152	0.0267463	0.547081
ENSG00000146247	PHIP	55023	748.027	0.294377	0.132944	2.21428	0.0268094	0.54743
ENSG00000152078	TLCD4	148534	113.459	0.710329	0.32128	2.21094	0.0270403	0.551303
ENSG00000162923	WDR26	80232	240.754	-0.660612	0.299255	-2.20752	0.0272777	0.551303
ENSG00000272795			2.49074	4.39761	1.99197	2.20767	0.0272671	0.551303
ENSG00000173545	ZNF622	90441	159	-0.673922	0.305234	-2.20789	0.0272522	0.551303
ENSG00000204304	PBX2	5089	13.3675	-1.45767	0.660264	-2.20771	0.0272647	0.551303
ENSG00000107854	TNKS2	80351	185.505	-0.62003	0.280604	-2.20963	0.027131	0.551303
ENSG00000162298	SYVN1	84447	188.457	-0.632928	0.286571	-2.20862	0.0272008	0.551303
ENSG00000126001	CEP250	11190	311.861	0.556513	0.251926	2.20903	0.0271722	0.551303
ENSG00000065491	TBC1D22B	55633	88.2214	-0.788479	0.357367	-2.20636	0.0273589	0.552239
ENSG00000173218	VANGL1	81839	503.634	0.351328	0.159502	2.20265	0.0276192	0.554025
ENSG00000261468			6.71681	2.24697	1.01966	2.20365	0.0275489	0.554025
ENSG00000145050	MANF	7873	539.182	-0.360496	0.163656	-2.20277	0.0276111	0.554025
ENSG00000131558	EXOC4	60412	179.643	-0.549348	0.249452	-2.20221	0.0276502	0.554025
ENSG00000148180	GSN	2934	178.173	-0.788621	0.358121	-2.20211	0.0276575	0.554025
ENSG00000182512	GLRX5	51218	504.085	0.424495	0.192611	2.2039	0.0275313	0.554025
ENSG00000125817	CENPB	1059	1309.72	0.367815	0.167104	2.20111	0.0277285	0.554745
ENSG00000115221	ITGB6	3694	465.221	-0.782478	0.355755	-2.19948	0.0278435	0.555103
ENSG00000247675	LRP4-AS1	100507401	2.34852	3.12198	1.41939	2.19953	0.0278404	0.555103
ENSG00000139985	ADAM21	8747	5.05203	-3.9102	1.77787	-2.19937	0.0278516	0.555103
ENSG00000272142	LYRM4-AS1	100129461	2.19378	3.41468	1.5543	2.19692	0.028026	0.557876
ENSG00000166145	SPINT1	6692	505.654	-0.698626	0.318086	-2.19634	0.0280674	0.557997
ENSG00000139636	LMBR1L	55716	95.1423	-0.876178	0.39904	-2.19572	0.0281123	0.558189
ENSG00000109332	UBE2D3	7323	1560.06	-0.422227	0.192393	-2.1946	0.0281921	0.559072
ENSG00000108669	CYTH1	9267	148.098	-0.675428	0.307837	-2.19411	0.0282277	0.559078
ENSG00000104147	OIP5	11339	292.901	0.725923	0.330927	2.1936	0.0282641	0.5591
ENSG00000273080			12.5995	-1.33875	0.611899	-2.18787	0.0286791	0.559248
ENSG00000051341	POLQ	10721	152.431	0.84956	0.388517	2.18667	0.0287664	0.559248
ENSG00000168214	RBPJ	3516	975.799	-0.71484	0.326862	-2.18698	0.0287442	0.559248
ENSG00000147439	BIN3	55909	77.4429	-0.532074	0.243224	-2.18759	0.0286997	0.559248
ENSG00000136982	DSCC1	79075	122.43	0.855323	0.390382	2.19099	0.0284526	0.559248
ENSG00000214654			3.20883	-2.98286	1.36284	-2.1887	0.0286183	0.559248
ENSG00000168496	FEN1	2237	631.494	0.609495	0.27815	2.19125	0.0284339	0.559248
ENSG00000110274	CEP164	22897	252.878	-0.427251	0.195253	-2.18819	0.0286559	0.559248
ENSG00000166794	PPIB	5479	385.238	-0.437174	0.199839	-2.18763	0.0286964	0.559248
ENSG00000258839	MC1R	4157	40.9739	-1.07832	0.491838	-2.19244	0.028348	0.559248
ENSG00000167900	TK1	7083	663.914	0.709867	0.324104	2.19024	0.0285065	0.559248
ENSG00000099337	KCNK6	9424	416.624	-0.426756	0.19508	-2.18759	0.0286992	0.559248
ENSG00000099341	PSMD8	5714	988.368	0.329582	0.150378	2.19169	0.0284022	0.559248
ENSG00000167065	DUSP18	150290	107.598	-0.660806	0.301987	-2.18819	0.0286557	0.559248
ENSG00000105270	CLIP3	25999	5.16671	-4.2999	1.96957	-2.18317	0.0290231	0.563547
ENSG00000203865	ATP1A1-AS1	84852	3.22588	3.98458	1.82598	2.18217	0.0290973	0.563688
ENSG00000269837			13.9431	1.34471	0.616243	2.18211	0.0291016	0.563688
ENSG00000143228	NUF2	83540	259.686	0.782572	0.359032	2.17967	0.0292818	0.565504
ENSG00000066422	ZBTB11	27107	307.46	-0.517674	0.23743	-2.18032	0.0292336	0.565504
ENSG00000259396			3.46083	3.79913	1.74321	2.17939	0.0293026	0.565504
ENSG00000117410	ATP6V0B	533	1892.55	-0.419866	0.192917	-2.17641	0.0295249	0.566342
ENSG00000117054	ACADM	34	312.661	0.353968	0.162631	2.17651	0.0295173	0.566342
ENSG00000197279	ZNF165	7718	29.7535	-1.16784	0.536197	-2.178	0.0294061	0.566342
ENSG00000119986	AVPI1	60370	161.075	0.683863	0.314097	2.17723	0.0294632	0.566342
ENSG00000129910	CDH15	1013	1.87468	3.97001	1.82354	2.17709	0.0294739	0.566342
ENSG00000275401			2.56116	-4.85624	2.232	-2.17573	0.0295754	0.566624
ENSG00000116809	ZBTB17	7709	150.737	-0.627777	0.291797	-2.15142	0.0314431	0.568772
ENSG00000116863	ADPRHL2	54936	320.179	-0.365944	0.170005	-2.15255	0.0313544	0.568772
ENSG00000226476	LINC01748	105378763	10.5936	1.87656	0.872457	2.15089	0.0314846	0.568772
ENSG00000220323			40.9918	-1.28368	0.594013	-2.16103	0.0306932	0.568772
ENSG00000116604	MEF2D	4209	164.499	-0.793805	0.368076	-2.15664	0.031034	0.568772
ENSG00000185278	ZBTB37	84614	53.7037	-0.803975	0.372703	-2.15715	0.0309941	0.568772
ENSG00000162757	C1orf74	148304	123.77	-0.96081	0.442826	-2.16972	0.0300278	0.568772
ENSG00000143476	DTL	51514	294.664	0.74322	0.34353	2.16348	0.0305043	0.568772
ENSG00000181873	IBA57	200205	62.0721	0.805082	0.3731	2.15782	0.0309419	0.568772
ENSG00000271228			2.19062	3.80421	1.76269	2.15818	0.0309136	0.568772
ENSG00000172086	KRCC1	51315	154.471	0.588966	0.271221	2.17154	0.0298904	0.568772
ENSG00000144560	VGLL4	9686	402.561	-0.40642	0.188657	-2.15428	0.031218	0.568772
ENSG00000168374	ARF4	378	716.739	-0.638883	0.295552	-2.16166	0.0306443	0.568772
ENSG00000114439	BBX	56987	1740.57	-0.333667	0.154447	-2.16041	0.0307412	0.568772
ENSG00000164040	PGRMC2	10424	625.098	-0.417568	0.192488	-2.16932	0.0300587	0.568772
ENSG00000145604	SKP2	6502	360.352	0.779575	0.360212	2.16421	0.0304479	0.568772
ENSG00000277075	H2AC8	3012	45.8998	0.813436	0.375359	2.16709	0.0302281	0.568772
ENSG00000124602	UNC5CL	222643	3.76861	5.39036	2.49451	2.16089	0.0307037	0.568772
ENSG00000137216	TMEM63B	55362	43.2786	-0.648229	0.301261	-2.15172	0.0314194	0.568772
ENSG00000135525	MAP7	9053	372.884	0.499502	0.231597	2.15678	0.0310231	0.568772
ENSG00000112029	FBXO5	26271	176.227	0.828096	0.384966	2.15109	0.0314692	0.568772
ENSG00000233264			2.62611	3.28864	1.52765	2.15274	0.0313394	0.568772
ENSG00000104691	UBXN8	7993	73.787	-1.17463	0.545459	-2.15348	0.0312811	0.568772
ENSG00000238251			13.1235	1.6512	0.766843	2.15324	0.0313	0.568772
ENSG00000106785	TRIM14	9830	611.749	-0.544939	0.253232	-2.15194	0.0314022	0.568772
ENSG00000254929			12.3378	-3.45185	1.60207	-2.15462	0.0311915	0.568772
ENSG00000122952	ZWINT	11130	514.46	0.595152	0.275167	2.16288	0.0305507	0.568772
ENSG00000254911	SCARNA9	619383	24.0341	1.60556	0.745659	2.1532	0.0313026	0.568772
ENSG00000258181			6.01196	2.81444	1.30639	2.15436	0.0312117	0.568772
ENSG00000167566	NCKAP5L	57701	27.4752	-0.80079	0.370932	-2.15886	0.030861	0.568772
ENSG00000120688	WBP4	11193	323.373	0.333589	0.154759	2.15554	0.0311196	0.568772
ENSG00000273749	CYFIP1	23191	261.972	-0.402165	0.185145	-2.17216	0.0298439	0.568772
ENSG00000128965	CHAC1	79094	84.6593	-1.42669	0.658529	-2.16648	0.0302744	0.568772
ENSG00000213918	DNASE1	1773	136.411	-0.8986	0.415961	-2.1603	0.0307495	0.568772
ENSG00000005187	ACSM3	6296	17.7181	-2.94695	1.36781	-2.15451	0.0312005	0.568772
ENSG00000131153	GINS2	51659	288.348	0.809527	0.375923	2.15344	0.0312843	0.568772
ENSG00000167513	CDT1	81620	378.903	0.679264	0.313597	2.16604	0.0303081	0.568772
ENSG00000174282	ZBTB4	57659	284.173	0.541941	0.2514	2.15569	0.0311075	0.568772
ENSG00000005884	ITGA3	3675	685.142	-0.67688	0.31158	-2.17241	0.0298244	0.568772
ENSG00000108510	MED13	9969	367.905	-0.430035	0.197929	-2.17268	0.0298045	0.568772
ENSG00000176155	CCDC57	284001	98.0656	0.654819	0.302019	2.16814	0.0301479	0.568772
ENSG00000105011	ASF1B	55723	260.891	0.80867	0.375414	2.15407	0.0312344	0.568772
ENSG00000011243	AKAP8L	26993	115.791	-0.572241	0.265669	-2.15396	0.031243	0.568772
ENSG00000011422	PLAUR	5329	446.241	-0.808821	0.375512	-2.15392	0.0312466	0.568772
ENSG00000171425	ZNF581	51545	125.993	0.482936	0.223339	2.16234	0.0305918	0.568772
ENSG00000124171	PARD6B	84612	457.493	-0.891	0.41149	-2.1653	0.0303646	0.568772
ENSG00000160182	TFF1	7031	98.082	4.07577	1.88079	2.16705	0.0302308	0.568772
ENSG00000099901	RANBP1	5902	2657.81	0.527405	0.243269	2.16799	0.0301592	0.568772
ENSG00000128185	DGCR6L	85359	271.512	0.699191	0.324356	2.15563	0.0311127	0.568772
ENSG00000100053	CRYBB3	1417	2.60566	4.85619	2.25262	2.15579	0.0310999	0.568772
ENSG00000165113	GKAP1	80318	32.375	1.50734	0.701042	2.15014	0.0315438	0.569191
ENSG00000128590	DNAJB9	4189	74.275	-0.914571	0.42571	-2.14834	0.0316865	0.571116
ENSG00000159593	NAE1	8883	370.837	0.686319	0.319539	2.14784	0.0317262	0.571179
ENSG00000062194	GPBP1	65056	1048.84	-0.522961	0.243551	-2.14723	0.031775	0.571409
ENSG00000178035	IMPDH2	3615	395.038	0.617755	0.287866	2.14598	0.0318744	0.571895
ENSG00000255774	LINC02747	105379407	2.41872	4.7549	2.21536	2.14633	0.0318465	0.571895
ENSG00000187608	ISG15	9636	3348.21	-1.42326	0.671608	-2.11919	0.0340744	0.572288
ENSG00000236423	LINC01134	100133612	12.1998	-3.39699	1.60308	-2.11904	0.0340868	0.572288
ENSG00000120948	TARDBP	23435	533.764	0.425563	0.199681	2.13121	0.0330717	0.572288
ENSG00000158006	PAFAH2	5051	130.488	-0.692841	0.325023	-2.13167	0.0330342	0.572288
ENSG00000279443			20.0878	-1.69757	0.803147	-2.11365	0.034545	0.572288
ENSG00000260920			6.42299	-2.34542	1.10257	-2.12723	0.0334009	0.572288
ENSG00000117859	OSBPL9	114883	486.257	0.31772	0.149634	2.12331	0.0337278	0.572288
ENSG00000224081	SLC44A3-AS1	101928079	13.1787	1.59549	0.756167	2.10997	0.0348608	0.572288
ENSG00000158710	TAGLN2	8407	2515.29	0.416012	0.196386	2.11834	0.0341462	0.572288
ENSG00000206659			11.8053	1.19964	0.569946	2.10482	0.0353067	0.572288
ENSG00000116857	TMEM9	252839	447.969	0.498657	0.234486	2.1266	0.0334534	0.572288
ENSG00000242861			27.2207	-1.13863	0.533632	-2.13374	0.0328642	0.572288
ENSG00000163050	COQ8A	56997	67.2974	0.654987	0.306778	2.13505	0.0327567	0.572288
ENSG00000279519			49.6377	-1.6433	0.777655	-2.11314	0.0345884	0.572288
ENSG00000135636	DYSF	8291	16.3302	-1.84984	0.878163	-2.10648	0.0351624	0.572288
ENSG00000115317	HTRA2	27429	62.5819	-0.943684	0.447734	-2.10769	0.0350577	0.572288
ENSG00000163006	CCDC138	165055	45.5948	0.587512	0.275711	2.1309	0.0330972	0.572288
ENSG00000115947	ORC4	5000	87.181	0.653742	0.308239	2.12089	0.0339308	0.572288
ENSG00000115806	GORASP2	26003	397.255	0.466781	0.22009	2.12086	0.0339336	0.572288
ENSG00000247626	MARS2	92935	14.1312	1.24285	0.588865	2.11059	0.0348076	0.572288
ENSG00000138376	BARD1	580	332.14	0.602368	0.286224	2.10454	0.0353318	0.572288
ENSG00000150995	ITPR1	3708	57.692	0.997648	0.465732	2.14211	0.0321847	0.572288
ENSG00000180385			97.998	0.632821	0.2963	2.13574	0.0327003	0.572288
ENSG00000163818	LZTFL1	54585	85.4685	-1.04146	0.488335	-2.13267	0.0329518	0.572288
ENSG00000082996	RNF13	11342	289.433	-0.441387	0.207257	-2.12966	0.0331999	0.572288
ENSG00000173890	GPR160	26996	55.8468	1.09447	0.515221	2.12427	0.0336475	0.572288
ENSG00000047315	POLR2B	5431	268.368	-0.298892	0.139633	-2.14055	0.0323102	0.572288
ENSG00000260278			2.577	-4.86121	2.28115	-2.13103	0.0330866	0.572288
ENSG00000109452	INPP4B	8821	310.685	-0.425448	0.201405	-2.1124	0.0346522	0.572288
ENSG00000113593	PPWD1	23398	143.176	-0.521456	0.246107	-2.11882	0.0341055	0.572288
ENSG00000183474	GTF2H2C	728340	15.5597	-1.34078	0.631931	-2.12172	0.0338609	0.572288
ENSG00000113273	ARSB	411	25.4043	1.01829	0.481711	2.11389	0.0345243	0.572288
ENSG00000247572	CKMT2-AS1	100131067	23.1834	0.720826	0.341964	2.1079	0.0350398	0.572288
ENSG00000250320			3.57361	2.89657	1.37207	2.1111	0.0347634	0.572288
ENSG00000152700	SAR1B	51128	206.278	-0.607404	0.286478	-2.12024	0.0339855	0.572288
ENSG00000145882	PCYOX1L	78991	74.5552	-0.9566	0.454304	-2.10564	0.035236	0.572288
ENSG00000146414	SHPRH	257218	107.227	0.513885	0.241623	2.12681	0.0334363	0.572288
ENSG00000130363	RSPH3	83861	158.923	-0.568943	0.269635	-2.11005	0.0348544	0.572288
ENSG00000236081	ELFN1-AS1	101927125	3.31669	4.80888	2.26916	2.11924	0.0340705	0.572288
ENSG00000172115	CYCS	54205	1140.75	0.591007	0.276752	2.13551	0.0327193	0.572288
ENSG00000169919	GUSB	2990	221.548	-0.393093	0.183719	-2.13964	0.0323835	0.572288
ENSG00000127989	MTERF1	7978	39.5711	-0.863734	0.404173	-2.13704	0.0325948	0.572288
ENSG00000106366	SERPINE1	5054	255.87	-0.801043	0.380175	-2.10704	0.0351143	0.572288
ENSG00000183779	ZNF703	80139	323.394	0.58499	0.275298	2.12494	0.0335918	0.572288
ENSG00000181690	PLAG1	5324	82.3826	-0.554299	0.261398	-2.12052	0.0339622	0.572288
ENSG00000156804	FBXO32	114907	691.35	-1.33829	0.630714	-2.12187	0.0338486	0.572288
ENSG00000268364			5.19418	4.35835	2.04484	2.13139	0.0330572	0.572288
ENSG00000231007			43.44	1.08239	0.509251	2.12545	0.0335488	0.572288
ENSG00000131669	NINJ1	4814	197.837	0.748234	0.353837	2.11463	0.0344613	0.572288
ENSG00000119328	ABITRAM	54942	62.6634	-0.5932	0.277077	-2.14092	0.0322806	0.572288
ENSG00000119397	CNTRL	11064	227.896	0.438194	0.204908	2.13849	0.0324773	0.572288
ENSG00000136816	TOR1B	27348	76.4488	-0.482426	0.226356	-2.13127	0.0330673	0.572288
ENSG00000165689	ENTR1	10807	313.632	-0.535065	0.253053	-2.11444	0.0344778	0.572288
ENSG00000067064	IDI1	3422	270.108	-0.752207	0.355591	-2.11537	0.0343984	0.572288
ENSG00000136770	DNAJC1	64215	451.189	-0.326346	0.154062	-2.11828	0.0341515	0.572288
ENSG00000119969	HELLS	3070	826.365	0.52463	0.246994	2.12406	0.0336649	0.572288
ENSG00000166033	HTRA1	5654	36.9284	1.49979	0.70989	2.1127	0.0346262	0.572288
ENSG00000019485	PRDM11	56981	26.2724	1.16991	0.555824	2.10483	0.0353065	0.572288
ENSG00000172893	DHCR7	1717	1531.22	-0.64072	0.302246	-2.11986	0.0340178	0.572288
ENSG00000054967	RELT	84957	140.63	-0.683787	0.320509	-2.13344	0.0328887	0.572288
ENSG00000150768	DLAT	1737	108.253	0.740599	0.346185	2.13931	0.0324102	0.572288
ENSG00000250073	LOC101929340	101929340	5.22448	3.39246	1.60848	2.10911	0.0349349	0.572288
ENSG00000171792	RHNO1	83695	95.8065	0.78817	0.372378	2.11659	0.034295	0.572288
ENSG00000111057	KRT18	3875	5665.05	0.470462	0.222851	2.11111	0.0347629	0.572288
ENSG00000167778	SPRYD3	84926	327.18	-0.369374	0.173318	-2.13119	0.0330737	0.572288
ENSG00000151131	C12orf45	121053	116.931	0.465467	0.219899	2.11673	0.034283	0.572288
ENSG00000274695			2.46253	-4.79498	2.24852	-2.13251	0.0329654	0.572288
ENSG00000258289	CHURC1	91612	539.652	-0.577086	0.270309	-2.13491	0.0327683	0.572288
ENSG00000133935	ERG28	11161	379.24	-0.602298	0.286118	-2.10507	0.0352855	0.572288
ENSG00000100580	TMED8	283578	302.147	0.512479	0.240656	2.12951	0.0332123	0.572288
ENSG00000157456	CCNB2	9133	596.575	0.859901	0.403849	2.12926	0.0332325	0.572288
ENSG00000103671	TRIP4	9325	205.754	-0.542619	0.256284	-2.11725	0.0342385	0.572288
ENSG00000103496	STX4	6810	447.506	-0.36736	0.172329	-2.13174	0.0330283	0.572288
ENSG00000153786	ZDHHC7	55625	748.154	-0.42656	0.200788	-2.12443	0.033634	0.572288
ENSG00000104731	KLHDC4	54758	185.623	0.599842	0.280795	2.13623	0.0326608	0.572288
ENSG00000158717	RNF166	115992	66.7886	0.59323	0.276579	2.14488	0.0319621	0.572288
ENSG00000204991	SPIRE2	84501	48.7856	1.59722	0.745591	2.14222	0.0321761	0.572288
ENSG00000197417	SHPK	23729	26.0772	-0.95469	0.449895	-2.12203	0.0338354	0.572288
ENSG00000108773	KAT2A	2648	232.895	0.685811	0.325782	2.10512	0.0352805	0.572288
ENSG00000089685	BIRC5	332	835.501	0.790123	0.375039	2.10678	0.0351369	0.572288
ENSG00000167302	TEPSIN	146705	268.595	-0.494403	0.233869	-2.11402	0.0345138	0.572288
ENSG00000168502	MTCL1	23255	102.48	0.916335	0.43505	2.10628	0.0351805	0.572288
ENSG00000132005	RFX1	5989	249.943	-0.507917	0.241114	-2.10654	0.0351571	0.572288
ENSG00000130513	GDF15	9518	57.0544	-1.32821	0.628716	-2.11258	0.0346365	0.572288
ENSG00000105699	LSR	51599	649.496	-0.372587	0.177013	-2.10485	0.0353041	0.572288
ENSG00000004777	ARHGAP33	115703	28.1883	1.79426	0.845555	2.12199	0.0338385	0.572288
ENSG00000167604	NFKBID	84807	47.9142	-1.07762	0.509952	-2.11317	0.034586	0.572288
ENSG00000105258	POLR2I	5438	732.511	0.514436	0.240792	2.13644	0.0326439	0.572288
ENSG00000105767	CADM4	199731	6.46881	1.50726	0.706539	2.1333	0.0328998	0.572288
ENSG00000104946	TBC1D17	79735	95.2682	-0.562561	0.266799	-2.10856	0.0349828	0.572288
ENSG00000171606	ZNF274	10782	80.7454	-0.862206	0.402754	-2.14078	0.0322922	0.572288
ENSG00000204070	SYS1	90196	507.752	-0.641251	0.302463	-2.1201	0.033998	0.572288
ENSG00000087586	AURKA	6790	1324.94	0.700505	0.329048	2.12889	0.0332636	0.572288
ENSG00000101928	MOSPD1	56180	158.307	-0.530904	0.252142	-2.10557	0.0352414	0.572288
ENSG00000147403	RPL10	6134	3453.93	0.505625	0.240205	2.10497	0.0352936	0.572288
ENSG00000114988	LMAN2L	81562	197.667	0.494949	0.235249	2.10394	0.0353836	0.572542
ENSG00000114019	AMOTL2	51421	639.296	-0.666459	0.317022	-2.10225	0.0355314	0.572775
ENSG00000145907	G3BP1	10146	819.54	-0.274789	0.130678	-2.1028	0.0354835	0.572775
ENSG00000112339	HBS1L	10767	181.603	-0.376178	0.178902	-2.10271	0.0354915	0.572775
ENSG00000100105	PATZ1	23598	164.611	0.438016	0.208369	2.10212	0.0355428	0.572775
ENSG00000072571	HMMR	3161	502.722	0.845639	0.402487	2.10103	0.0356379	0.573571
ENSG00000111481	COPZ1	22818	589.022	-0.373355	0.177726	-2.10073	0.0356647	0.573571
ENSG00000096401	CDC5L	988	604.345	0.439279	0.209258	2.09922	0.0357971	0.575116
ENSG00000138035	PNPT1	87178	288.732	-0.675448	0.321939	-2.09806	0.0359001	0.575601
ENSG00000182149	IST1	9798	1249.93	-0.505296	0.240813	-2.09829	0.0358794	0.575601
ENSG00000115520	COQ10B	80219	201.792	-0.591927	0.282348	-2.09644	0.0360431	0.577241
ENSG00000105619	TFPT	29844	48.3035	-0.907737	0.433064	-2.09608	0.0360753	0.577241
ENSG00000134086	VHL	7428	283.53	0.429485	0.205059	2.09445	0.0362201	0.577859
ENSG00000147421	HMBOX1	79618	55.1272	-1.1739	0.5605	-2.09437	0.0362267	0.577859
ENSG00000260954			2.49104	-4.81361	2.29876	-2.094	0.03626	0.577859
ENSG00000256060	TRAPPC2B	10597	44.9071	-0.871489	0.416163	-2.09411	0.0362505	0.577859
ENSG00000259865			38.8052	-0.528048	0.252242	-2.09342	0.0363114	0.578097
ENSG00000005001	PRSS22	64063	363.251	-0.785891	0.375573	-2.09251	0.0363929	0.578812
ENSG00000088726	TMEM40	55287	395.973	-0.785719	0.375748	-2.09108	0.0365208	0.580263
ENSG00000134108	ARL8B	55207	662.46	-0.489834	0.234491	-2.08892	0.0367147	0.580768
ENSG00000177054	ZDHHC13	54503	24.596	-0.970358	0.464669	-2.08828	0.0367728	0.580768
ENSG00000100441	KHNYN	23351	449.278	-0.705139	0.337645	-2.0884	0.0367615	0.580768
ENSG00000176438	SYNE3	161176	7.79358	-3.04726	1.45783	-2.09027	0.0365936	0.580768
ENSG00000064601	CTSA	5476	513.495	-0.441922	0.211614	-2.08834	0.0367672	0.580768
ENSG00000159140	SON	6651	3504.03	-0.616283	0.294928	-2.0896	0.0366535	0.580768
ENSG00000181163	NPM1	4869	4896.09	0.544239	0.260702	2.08759	0.0368346	0.580844
ENSG00000167088	SNRPD1	6632	1507.17	0.388416	0.186076	2.08741	0.036851	0.580844
ENSG00000224126			5.30207	3.29636	1.58028	2.08593	0.0369846	0.582369
ENSG00000164346	NSA2	10412	5115.6	0.751208	0.360294	2.08498	0.0370708	0.583147
ENSG00000173846	PLK3	1263	100.456	-0.783364	0.376734	-2.07935	0.0375848	0.583378
ENSG00000203804	ADAMTSL4-AS1	574406	6.54221	-2.96899	1.428	-2.07912	0.0376065	0.583378
ENSG00000163472	TMEM79	84283	80.9416	-1.01731	0.488627	-2.08197	0.0373452	0.583378
ENSG00000273455			2.19196	3.39078	1.6313	2.07857	0.0376565	0.583378
ENSG00000182165			83.7193	1.09612	0.527395	2.07837	0.0376753	0.583378
ENSG00000214253	FIS1	51024	368.387	-0.524085	0.251793	-2.08141	0.0373961	0.583378
ENSG00000136868	SLC31A1	1317	387.476	-0.390382	0.187412	-2.08301	0.0372501	0.583378
ENSG00000119392	GLE1	2733	435.17	0.267712	0.12871	2.07996	0.0375294	0.583378
ENSG00000130559	CAMSAP1	157922	199.968	0.489193	0.235191	2.07999	0.0375269	0.583378
ENSG00000015171	ZMYND11	10771	596.093	0.661729	0.317561	2.08379	0.0371794	0.583378
ENSG00000182180	MRPS16	51021	813.296	0.375838	0.180392	2.08345	0.0372098	0.583378
ENSG00000161800	RACGAP1	29127	126.446	0.797493	0.383662	2.07864	0.0376509	0.583378
ENSG00000185722	ANKFY1	51479	207.198	-0.537267	0.258373	-2.07942	0.0375785	0.583378
ENSG00000154803	FLCN	201163	189.262	-0.963791	0.462396	-2.08434	0.0371292	0.583378
ENSG00000273702			17.6132	1.2673	0.609145	2.08045	0.0374841	0.583378
ENSG00000134815	DHX34	9704	179.518	0.473648	0.227657	2.08053	0.037477	0.583378
ENSG00000166851	PLK1	5347	706.683	0.864882	0.416377	2.07716	0.0377869	0.584533
ENSG00000120690	ELF1	1997	380.111	-0.484865	0.233479	-2.0767	0.0378294	0.584619
ENSG00000162623	TYW3	127253	445.541	-0.530706	0.255605	-2.07627	0.0378686	0.584654
ENSG00000092853	CLSPN	63967	653.342	0.789525	0.380702	2.07387	0.0380918	0.586318
ENSG00000165752	STK32C	282974	63.8368	0.930955	0.449196	2.07249	0.0382198	0.586318
ENSG00000160695	VPS11	55823	80.8379	-0.843179	0.406848	-2.07247	0.0382219	0.586318
ENSG00000242085			2.78166	-4.18207	2.01807	-2.07232	0.0382357	0.586318
ENSG00000178386	ZNF223	7766	10.0026	-1.966	0.94818	-2.07344	0.038131	0.586318
ENSG00000101361	NOP56	10528	1923.21	0.578724	0.279103	2.07351	0.0381247	0.586318
ENSG00000101310	SEC23B	10483	289.408	-0.445363	0.214876	-2.07265	0.0382052	0.586318
ENSG00000213281	NRAS	4893	125.447	-0.632695	0.305426	-2.07151	0.0383107	0.586899
ENSG00000121851	POLR3GL	84265	88.4978	-0.816834	0.394955	-2.06817	0.038624	0.588848
ENSG00000120860	WASHC3	51019	63.1199	0.529289	0.255769	2.06941	0.038508	0.588848
ENSG00000181222	POLR2A	5430	413.52	0.374259	0.180942	2.06839	0.038603	0.588848
ENSG00000167772	ANGPTL4	51129	21.8526	-2.78766	1.34761	-2.0686	0.0385837	0.588848
ENSG00000126453	BCL2L12	83596	570.694	0.404694	0.195599	2.069	0.0385463	0.588848
ENSG00000203644			60.9707	0.742891	0.359361	2.06726	0.03871	0.589183
ENSG00000215301	DDX3X	1654	1056.81	-0.426749	0.206444	-2.06715	0.0387204	0.589183
ENSG00000151353	TMEM18	129787	402.382	0.440954	0.213416	2.06617	0.0388121	0.589445
ENSG00000132003	ZSWIM4	65249	14.6342	-0.955701	0.462473	-2.0665	0.0387811	0.589445
ENSG00000108679	LGALS3BP	3959	2547.87	-0.551956	0.267193	-2.06576	0.0388514	0.589476
ENSG00000172765	TMCC1	23023	563.88	-0.731178	0.354508	-2.06252	0.0391585	0.589613
ENSG00000121892	PDS5A	23244	606.048	0.342287	0.165909	2.0631	0.039103	0.589613
ENSG00000153071	DAB2	1601	76.534	-1.41929	0.687818	-2.06347	0.0390683	0.589613
ENSG00000178685	PARP10	84875	28.2611	-1.09412	0.529945	-2.06459	0.0389615	0.589613
ENSG00000005175	RPAP3	79657	762.76	0.368907	0.17882	2.06301	0.039112	0.589613
ENSG00000129534	MIS18BP1	55320	411.423	0.492074	0.238292	2.065	0.038923	0.589613
ENSG00000171490	RSL1D1	26156	1269.03	0.291055	0.141101	2.06275	0.0391366	0.589613
ENSG00000184792	OSBP2	23762	62.1009	2.07016	1.00348	2.06298	0.0391145	0.589613
ENSG00000004487	KDM1A	23028	659.668	0.326033	0.158116	2.06199	0.0392083	0.589801
ENSG00000196209	SIRPB2	284759	11.0209	-2.29369	1.11341	-2.06005	0.0393936	0.590581
ENSG00000149636	DSN1	79980	491.497	0.478335	0.232134	2.0606	0.0393409	0.590581
ENSG00000124207	CSE1L	1434	1602.71	0.425306	0.206471	2.05989	0.0394094	0.590581
ENSG00000100280	AP1B1	162	1873.34	-0.299902	0.145545	-2.06055	0.039346	0.590581
ENSG00000145740	SLC30A5	64924	64.1889	0.603851	0.293381	2.05825	0.0395659	0.591553
ENSG00000100938	GMPR2	51292	267.754	-0.56054	0.272312	-2.05845	0.0395472	0.591553
ENSG00000179218	CALR	811	8218.11	-0.411832	0.200109	-2.05804	0.0395864	0.591553
ENSG00000115020	PIKFYVE	200576	119.465	-0.509926	0.247884	-2.05711	0.0396754	0.592287
ENSG00000163820	FYCO1	79443	60.4008	0.766348	0.372743	2.05597	0.0397852	0.592287
ENSG00000113810	SMC4	10051	4159.93	0.492492	0.2395	2.05634	0.0397501	0.592287
ENSG00000120784	ZFP30	22835	23.104	1.20888	0.587942	2.05613	0.0397702	0.592287
ENSG00000178028	DMAP1	55929	134.988	-0.477801	0.232685	-2.05343	0.0400311	0.593158
ENSG00000240567	LINC02067	101243545	2.23181	4.63949	2.25918	2.05361	0.0400131	0.593158
ENSG00000112592	TBP	6908	81.5103	0.530582	0.258262	2.05443	0.0399341	0.593158
ENSG00000136235	GPNMB	10457	24.5268	-2.42546	1.18106	-2.05363	0.0400119	0.593158
ENSG00000281189	GHET1	102723099	9.89577	1.56251	0.760611	2.05429	0.0399479	0.593158
ENSG00000112167	SAYSD1	55776	112.421	0.620314	0.302343	2.05169	0.0402002	0.593995
ENSG00000159199	ATP5MC1	516	2343.69	0.347086	0.169158	2.05185	0.0401843	0.593995
ENSG00000105568	PPP2R1A	5518	533.522	-0.443282	0.216056	-2.0517	0.0401988	0.593995
ENSG00000142959	BEST4	266675	2.18207	-4.62139	2.25747	-2.04715	0.040643	0.594694
ENSG00000226499			6.70699	1.61896	0.791694	2.04493	0.0408615	0.594694
ENSG00000132967			20.4379	1.00193	0.489673	2.04611	0.0407455	0.594694
ENSG00000138641	HERC3	8916	28.7093	1.03984	0.508389	2.04537	0.0408181	0.594694
ENSG00000131508	UBE2D2	7322	819.355	0.26628	0.130142	2.04608	0.0407483	0.594694
ENSG00000140396	NCOA2	10499	257.854	-0.437373	0.213569	-2.04792	0.0405674	0.594694
ENSG00000085063	CD59	966	914.642	-0.377509	0.184477	-2.04638	0.0407193	0.594694
ENSG00000068976	PYGM	5837	5.0913	2.68697	1.31395	2.04496	0.0408586	0.594694
ENSG00000188596	CFAP54	144535	3.32504	-3.55815	1.7401	-2.0448	0.0408748	0.594694
ENSG00000092445	TYRO3	7301	98.5322	0.528132	0.257807	2.04855	0.040506	0.594694
ENSG00000033800	PIAS1	8554	285.147	-0.573287	0.280056	-2.04704	0.0406538	0.594694
ENSG00000129038	LOXL1	4016	58.3775	1.92704	0.94133	2.04714	0.0406443	0.594694
ENSG00000132612	VPS4A	27183	555.165	0.543405	0.26531	2.04819	0.0405418	0.594694
ENSG00000068079	IFI35	3430	47.1965	-1.2142	0.592476	-2.04936	0.0404266	0.594694
ENSG00000160888	IER2	9592	1162.41	-0.411938	0.201468	-2.04468	0.0408864	0.594694
ENSG00000267191			2.34803	4.70984	2.30156	2.04637	0.04072	0.594694
ENSG00000000003	TSPAN6	7105	262.879	0.68486	0.334549	2.04712	0.0406467	0.594694
ENSG00000076924	XAB2	56949	4.60212	2.31198	1.13142	2.04343	0.0410099	0.595942
ENSG00000173681	BCLAF3	256643	70.4948	-0.902168	0.441703	-2.04248	0.0411042	0.596765
ENSG00000158161	EYA3	2140	181.325	-0.36313	0.178047	-2.03951	0.0413992	0.596788
ENSG00000112312	GMNN	51053	565.528	0.423048	0.207327	2.04048	0.0413022	0.596788
ENSG00000111897	SERINC1	57515	381.745	-0.445733	0.218417	-2.04074	0.0412762	0.596788
ENSG00000080298	RFX3	5991	11.4584	-1.20321	0.589766	-2.04014	0.0413362	0.596788
ENSG00000103591	AAGAB	79719	644.682	-0.420195	0.205867	-2.04111	0.0412403	0.596788
ENSG00000034713	GABARAPL2	11345	663.213	-0.458995	0.225049	-2.03954	0.0413966	0.596788
ENSG00000176182	MYPOP	339344	90.2446	0.539498	0.264337	2.04095	0.0412562	0.596788
ENSG00000273759			12.9854	1.02467	0.502429	2.03943	0.0414075	0.596788
ENSG00000222009	BTBD19	149478	21.8081	-1.90918	0.938026	-2.03531	0.0418192	0.596971
ENSG00000159450	TCHH	7062	52.5261	-1.16419	0.572143	-2.03478	0.0418728	0.596971
ENSG00000188643	S100A16	140576	2984.39	-0.455862	0.22366	-2.03819	0.0415309	0.596971
ENSG00000162736	NCSTN	23385	275.515	-0.965946	0.474703	-2.03484	0.0418668	0.596971
ENSG00000138760	SCARB2	950	418.976	-0.503685	0.247505	-2.03505	0.0418456	0.596971
ENSG00000129128	SPCS3	60559	638.867	-0.52496	0.257894	-2.03557	0.041794	0.596971
ENSG00000026950	BTN3A1	11119	121.398	-0.983933	0.482818	-2.0379	0.0415603	0.596971
ENSG00000203760	CENPW	387103	338.913	0.587504	0.288259	2.03811	0.0415388	0.596971
ENSG00000184414			3.57164	2.91229	1.43071	2.03555	0.0417953	0.596971
ENSG00000168495	POLR3D	661	168.612	-0.588961	0.289124	-2.03706	0.0416445	0.596971
ENSG00000167799	NUDT8	254552	160.174	0.705734	0.346509	2.0367	0.0416805	0.596971
ENSG00000269910			18.8531	2.30286	1.13115	2.03586	0.0417649	0.596971
ENSG00000205085	FAM71F2	346653	7.01075	-2.58761	1.27217	-2.03402	0.0419501	0.597534
ENSG00000196937	FAM3C	10447	348.363	-0.499356	0.245562	-2.03352	0.0419995	0.5977
ENSG00000255717	SNHG1	23642	468.817	0.552482	0.271882	2.03207	0.0421467	0.59818
ENSG00000135506	OS9	10956	814.599	-0.403396	0.19848	-2.03242	0.0421107	0.59818
ENSG00000089327	FXYD5	53827	325.493	-0.423351	0.208288	-2.03253	0.0420999	0.59818
ENSG00000166272	WBP1L	54838	208.317	-0.572408	0.281815	-2.03115	0.0422398	0.598965
ENSG00000250317	SMIM20	389203	89.6565	-1.01009	0.498065	-2.02803	0.0425571	0.599169
ENSG00000023318	ERP44	23071	342.372	-0.516077	0.25435	-2.029	0.0424578	0.599169
ENSG00000119487	MAPKAP1	79109	438.808	-0.494274	0.243645	-2.02867	0.0424924	0.599169
ENSG00000257086			2.11573	4.55925	2.24716	2.0289	0.0424689	0.599169
ENSG00000135392	DNAJC14	85406	28.2351	1.03271	0.50862	2.03041	0.0423144	0.599169
ENSG00000092200	RPGRIP1	57096	2.32161	3.49986	1.72435	2.02967	0.04239	0.599169
ENSG00000197165	SULT1A2	6799	12.2595	1.51429	0.745936	2.03005	0.042351	0.599169
ENSG00000105327	BBC3	27113	151.639	-1.46019	0.719986	-2.02808	0.042552	0.599169
ENSG00000067066	SP100	6672	577.131	-0.818341	0.403898	-2.02611	0.0427535	0.600866
ENSG00000167740	CYB5D2	124936	87.3517	-0.65662	0.324041	-2.02635	0.0427292	0.600866
ENSG00000185340	GAS2L1	10634	155.613	0.422762	0.208756	2.02515	0.0428517	0.60171
ENSG00000168393	DTYMK	1841	517.434	0.51554	0.254647	2.02453	0.0429157	0.602076
ENSG00000101084	RAB5IF	55969	360.392	0.363679	0.179747	2.02328	0.0430442	0.603343
ENSG00000125149	C16orf70	80262	111.24	0.519002	0.256655	2.02218	0.0431577	0.604398
ENSG00000138433	CIR1	9541	385.334	-0.492303	0.243699	-2.02013	0.0433699	0.604438
ENSG00000137563	GGH	8836	251.018	0.792001	0.392078	2.02001	0.0433826	0.604438
ENSG00000211455	STK38L	23012	125.572	-0.670869	0.332046	-2.02041	0.0433411	0.604438
ENSG00000264644			60.9243	0.477147	0.236007	2.02175	0.0432021	0.604438
ENSG00000141664	ZCCHC2	54877	258.688	-0.692851	0.342792	-2.0212	0.0432589	0.604438
ENSG00000104872	PIH1D1	55011	359.003	-0.422329	0.20908	-2.01994	0.0433897	0.604438
ENSG00000122034	GTF3A	2971	606.264	0.287311	0.142286	2.01925	0.0434617	0.604909
ENSG00000198791	CNOT7	29883	456.858	-0.433759	0.214857	-2.01882	0.0435058	0.604991
ENSG00000172819	RARG	5916	211.106	0.371033	0.183848	2.01815	0.0435753	0.605425
ENSG00000132570	PCBD2	84105	78.1104	0.689193	0.341698	2.01696	0.0436992	0.605823
ENSG00000125686	MED1	5469	541.431	0.343506	0.170324	2.01678	0.0437188	0.605823
ENSG00000197114	ZGPAT	84619	3.09315	-5.12657	2.54193	-2.0168	0.043716	0.605823
ENSG00000171943	SRGAP2C	653464	109.317	-0.959848	0.477492	-2.01019	0.0444114	0.607417
ENSG00000178295	GEN1	348654	124.067	0.472565	0.235126	2.00984	0.0444479	0.607417
ENSG00000144026	ZNF514	84874	45.4047	0.832774	0.413715	2.01292	0.0441233	0.607417
ENSG00000115524	SF3B1	23451	988.589	0.230521	0.114625	2.01108	0.0443172	0.607417
ENSG00000158552	ZFAND2B	130617	182.939	-0.759767	0.377575	-2.01223	0.044196	0.607417
ENSG00000168827	GFM1	85476	569.755	-0.467591	0.232279	-2.01306	0.0441087	0.607417
ENSG00000249673			68.926	-0.540021	0.268151	-2.01387	0.0440232	0.607417
ENSG00000002549	LAP3	51056	255.659	-0.608156	0.302384	-2.0112	0.044304	0.607417
ENSG00000124496	TRERF1	55809	115.125	0.448938	0.222862	2.01442	0.0439654	0.607417
ENSG00000119421	NDUFA8	4702	540.159	0.264453	0.131241	2.01502	0.0439022	0.607417
ENSG00000165983	PTER	9317	131.526	0.560638	0.27894	2.00989	0.0444429	0.607417
ENSG00000148935	GAS2	2620	2.7764	-2.42492	1.20596	-2.01077	0.0443494	0.607417
ENSG00000140307	GTF2A2	2958	195.975	0.398113	0.197928	2.01141	0.0442823	0.607417
ENSG00000108423	TUBD1	51174	83.0847	0.396936	0.197207	2.01279	0.0441363	0.607417
ENSG00000176619	LMNB2	84823	604.175	0.651149	0.323601	2.0122	0.0441989	0.607417
ENSG00000171456	ASXL1	171023	565.083	-0.319729	0.158751	-2.01403	0.0440068	0.607417
ENSG00000160633	SAFB	6294	382.655	0.322596	0.160552	2.00929	0.0445064	0.607691
ENSG00000146530	VWDE	221806	5.58459	-2.03335	1.01267	-2.00791	0.0446524	0.60831
ENSG00000280758			5.06984	2.31542	1.15357	2.00717	0.0447311	0.60831
ENSG00000134909	ARHGAP32	9743	101.195	0.569204	0.283602	2.00705	0.0447439	0.60831
ENSG00000261056			12.032	2.24576	1.11856	2.00773	0.0446723	0.60831
ENSG00000100364	KIAA0930	23313	266.294	0.400147	0.199323	2.00753	0.0446931	0.60831
ENSG00000140455	USP3	9960	298.285	0.448624	0.223565	2.00668	0.0447835	0.608326
ENSG00000113460	BRIX1	55299	323.684	-0.236545	0.117964	-2.00524	0.0449375	0.609141
ENSG00000228716	DHFR	1719	337.548	0.570648	0.284607	2.00504	0.044959	0.609141
ENSG00000251562	MALAT1	378938	34516.9	-0.622343	0.310347	-2.00531	0.0449296	0.609141
ENSG00000116691	MIIP	60672	83.628	0.826316	0.412233	2.00449	0.0450179	0.609416
ENSG00000144674	GOLGA4	2803	2680.06	-0.219906	0.109888	-2.00119	0.0453717	0.613681
ENSG00000177426	TGIF1	7050	33.1564	0.743254	0.371535	2.0005	0.0454468	0.614172
ENSG00000143870	PDIA6	10130	3462.04	-0.373447	0.186739	-1.99984	0.0455176	0.614604
ENSG00000157538	VPS26C	10311	121.242	-0.747392	0.373861	-1.99912	0.0455957	0.615134
ENSG00000182585	EPGN	255324	2.99009	-4.69006	2.3478	-1.99764	0.0457556	0.616241
ENSG00000153815	CMIP	80790	969.026	-0.299477	0.149908	-1.99774	0.0457449	0.616241
ENSG00000271816	BMS1P4	729096	6.33544	2.4149	1.20957	1.9965	0.0458795	0.617265
ENSG00000160014	CALM3	808	1427	0.561799	0.281431	1.99622	0.0459097	0.617265
ENSG00000159363	ATP13A2	23400	91.931	1.06706	0.534867	1.99499	0.0460435	0.61791
ENSG00000130396	AFDN	4301	469.948	-0.356104	0.178525	-1.99471	0.0460748	0.61791
ENSG00000136938	ANP32B	10541	2898.37	0.540941	0.271184	1.99474	0.0460712	0.61791
ENSG00000215440	NPEPL1	79716	75.444	0.95455	0.47881	1.99359	0.0461972	0.619027
ENSG00000142687	KIAA0319L	79932	670.958	-0.351927	0.177041	-1.98783	0.0468308	0.62149
ENSG00000119185	ITGB1BP1	9270	281.162	0.407614	0.205053	1.98785	0.0468286	0.62149
ENSG00000184898	RBM43	375287	88.5837	-0.661582	0.332393	-1.99036	0.0465509	0.62149
ENSG00000230658			3.68768	2.19174	1.10123	1.99027	0.0465615	0.62149
ENSG00000170881	RNF139	11236	250.856	-0.371529	0.186867	-1.9882	0.0467898	0.62149
ENSG00000085117	CD82	3732	951.139	-0.367874	0.185082	-1.98763	0.0468523	0.62149
ENSG00000180332	KCTD4	386618	3.57813	-4.56512	2.29417	-1.98988	0.0466045	0.62149
ENSG00000213995	NAXD	55739	138.931	-0.580236	0.291633	-1.98961	0.0466343	0.62149
ENSG00000140451	PIF1	80119	108.336	0.954087	0.479169	1.99113	0.0464667	0.62149
ENSG00000140694	PARN	5073	123.699	0.464005	0.233371	1.98827	0.0467819	0.62149
ENSG00000198858	R3HDM4	91300	199.092	0.403314	0.202659	1.99011	0.0465789	0.62149
ENSG00000267283			20.4608	-1.67594	0.842945	-1.98819	0.0467907	0.62149
ENSG00000133056	PIK3C2B	5287	102.85	0.620925	0.31273	1.9855	0.0470888	0.623142
ENSG00000188725	SMIM15	643155	340.309	0.43577	0.219558	1.98476	0.0471709	0.623142
ENSG00000127993	RBM48	84060	96.9433	-0.725976	0.365736	-1.98498	0.0471472	0.623142
ENSG00000148346	LCN2	3934	215.975	1.09873	0.553588	1.98474	0.0471737	0.623142
ENSG00000235214	FAM83C-AS1	140846	2.66981	-3.72583	1.87695	-1.98505	0.0471391	0.623142
ENSG00000077549	CAPZB	832	3606.95	-0.359254	0.181129	-1.98341	0.0473211	0.624568
ENSG00000091986	CCDC80	151887	512.674	-0.897018	0.45255	-1.98214	0.0474634	0.625448
ENSG00000008952	SEC62	7095	1817.15	-0.540014	0.272444	-1.98211	0.0474668	0.625448
ENSG00000083307	GRHL2	79977	373.074	0.350745	0.177015	1.98144	0.0475414	0.625909
ENSG00000143839	REN	5972	5.6325	3.07815	1.55477	1.97981	0.0477244	0.626003
ENSG00000240003			2.73304	3.31548	1.67686	1.97719	0.04802	0.626003
ENSG00000241468	ATP5MF	9551	737.029	0.335467	0.16949	1.97928	0.047785	0.626003
ENSG00000130713	EXOSC2	23404	179.916	0.665805	0.336498	1.97863	0.0478577	0.626003
ENSG00000172613	RAD9A	5883	213.73	-0.492371	0.249073	-1.97681	0.0480628	0.626003
ENSG00000175536	LIPT2	387787	15.367	1.33895	0.677137	1.97737	0.0479994	0.626003
ENSG00000227258	SMIM2-AS1	101929212	6.15941	2.51502	1.27016	1.98008	0.0476944	0.626003
ENSG00000231607	DLEU2	8847	82.6495	0.73665	0.372024	1.98012	0.0476904	0.626003
ENSG00000136108	CKAP2	26586	301.446	0.698922	0.353404	1.97769	0.0479641	0.626003
ENSG00000197299	BLM	641	177.022	0.731648	0.370089	1.97695	0.0480471	0.626003
ENSG00000108587	GOSR1	9527	724.928	-0.226359	0.114282	-1.98071	0.0476241	0.626003
ENSG00000100342	APOL1	8542	1152.37	-0.857791	0.433488	-1.97881	0.0478373	0.626003
[truncated: 57,507 more rows]
