# Supplementary material for: Epigenomic mapping identifies an enhancer repertoire that regulates cell identity in bladder cancer through distinct transcription factor networks
Source: Oncogene. 2023 Mar 22;42(19):1524–42. doi: 10.1038/s41388-023-02662-1 (PMC10162941; doi:10.1038/s41388-023-02662-1)
Supplement: Supplementary file 16 — Table S7 [file 41388_2023_2662_MOESM16_ESM.xlsx]

## Sheet: sgRNA_guide1_vs_Scramble
TableS7_DEG_RT112andSD48_CrispRmutantFOXA1_vs_Control
ensembl_id	symbol	entrezID	baseMean	log2FoldChange	lfcSE	stat	pvalue	padj	Refseq
ENSG00000103018	CYB5B	80777	1037.78	-0.804355	0.142273	-5.65361	1.57109e-08	0.00032839	NM_030579
ENSG00000177494	ZBED2	79413	67.0404	4.10251	0.778689	5.26848	1.3756e-07	0.000958426	NM_024508
ENSG00000164920	OSR2	116039	159.604	1.74591	0.328765	5.31052	1.09314e-07	0.000958426	NM_001142462
ENSG00000175315	CST6	1474	492.192	2.84258	0.560459	5.07188	3.93898e-07	0.00205831	NM_001323
ENSG00000153093	ACOXL	55289	167.547	-2.68111	0.55768	-4.80762	1.5274e-06	0.00532096	NM_001105516
ENSG00000113580	NR3C1	2908	194.536	1.47663	0.306492	4.81785	1.45113e-06	0.00532096	NM_000176
ENSG00000128849	CGNL1	84952	5.61495	-5.95434	1.30436	-4.56496	4.996e-06	0.0149181	NM_001252335
ENSG00000169583	CLIC3	9022	182.769	1.86798	0.413694	4.51537	6.32076e-06	0.0165146	NM_004669
ENSG00000115414	FN1	2335	202.573	3.71594	0.831823	4.46722	7.92425e-06	0.0184036	NM_001306129
ENSG00000163283	ALPP	250	33.9115	3.73481	0.851971	4.38373	1.16666e-05	0.0221687	NM_001632
ENSG00000121895	TMEM156	80008	4.82905	-5.76041	1.31272	-4.38816	1.14311e-05	0.0221687	NM_001303228
ENSG00000172201	ID4	3400	36.6304	2.43555	0.567877	4.28887	1.79586e-05	0.031281	NM_001546
ENSG00000129038	LOXL1	4016	305.335	-1.72372	0.413745	-4.16614	3.09798e-05	0.0498108	NM_005576
ENSG00000117525	F3	2152	76.3978	2.1756	0.535907	4.05966	4.91438e-05	0.0733717	NM_001178096
ENSG00000119862	LGALSL	29094	26.0234	1.9309	0.483324	3.99505	6.46813e-05	0.0876302	NM_014181
ENSG00000171310	CHST11	50515	32.9771	2.1084	0.528897	3.98642	6.70789e-05	0.0876302	NM_001173982
ENSG00000203288	TDRKH-AS1	109729141	3.14949	-5.47341	1.39364	-3.92741	8.58659e-05	0.105575	NR_146292
ENSG00000163898	LIPH	200879	300.172	0.897114	0.233634	3.83983	0.000123119	0.135444	NM_139248
ENSG00000105227	PRX	57716	21.6521	-2.11144	0.548744	-3.84777	0.000119198	0.135444	NM_020956
ENSG00000058091	CDK14	5218	199.19	1.60351	0.419725	3.82037	0.000133249	0.139259	NM_001287135
ENSG00000204054			113.61	-1.23316	0.324903	-3.79546	0.000147369	0.146682
ENSG00000139910	NOVA1	4857	8.54911	-6.22177	1.65111	-3.76824	0.000164402	0.156197	NM_001366390
ENSG00000117318	ID3	3399	830.044	1.73019	0.471247	3.67152	0.000241113	0.219119	NM_002167
ENSG00000197632	SERPINB2	5055	20.516	3.60921	0.999474	3.61111	0.000304884	0.265529	NM_001143818
ENSG00000167755	KLK6	5653	83.2272	4.27868	1.19587	3.57787	0.000346411	0.285368	NM_001012964
ENSG00000244509	APOBEC3C	27350	2952.85	-0.825609	0.231167	-3.57148	0.000354969	0.285368	NM_014508
ENSG00000099219	ERMP1	79956	898.884	-0.83583	0.235829	-3.54422	0.000393778	0.304842	NM_024896
ENSG00000197771	MCMBP	79892	182.619	0.695225	0.198333	3.50535	0.00045601	0.317717	NM_001256378
ENSG00000130382	MLLT1	4298	304.747	0.665798	0.189325	3.51669	0.000436969	0.317717	NM_005934
ENSG00000128394	APOBEC3F	200316	64.8182	-1.14813	0.326793	-3.51332	0.000442536	0.317717	NM_001006666
ENSG00000116521	SCAMP3	10067	8.50733	3.20662	0.921121	3.48121	0.000499148	0.333119	NM_005698
ENSG00000022840	RNF10	9921	1009.4	-0.551664	0.15911	-3.46719	0.000525926	0.333119	NM_001330474
ENSG00000198911	SREBF2	6721	484.952	-0.720302	0.207277	-3.47506	0.000510735	0.333119	NM_004599
ENSG00000071967	CYBRD1	79901	64.4713	1.05487	0.306053	3.44667	0.000567532	0.348898	NM_001127383
ENSG00000169469	SPRR1B	6699	14.0733	5.55103	1.62441	3.41726	0.000632552	0.37776	NM_003125
ENSG00000143641	GALNT2	2590	395.212	0.887342	0.261013	3.39961	0.000674818	0.391807	NM_001291866
ENSG00000158825	CDA	978	135.418	2.86893	0.845855	3.39175	0.000694475	0.392322	NM_001785
ENSG00000213906	LTB4R2	56413	4.84202	5.81456	1.72593	3.36894	0.000754568	0.415052	NM_001164692
ENSG00000170293	CMTM8	152189	261.347	-0.983149	0.292735	-3.3585	0.000783669	0.420006	NM_001320308
ENSG00000110768	GTF2H1	2965	169.093	0.682472	0.203977	3.34583	0.000820372	0.428685	NM_001142307
ENSG00000267404			5.15637	-4.89387	1.46837	-3.33285	0.000859615	0.438236
ENSG00000181163	NPM1	4869	4706.73	-0.461126	0.140027	-3.29313	0.000990771	0.493074	NM_001037738
ENSG00000163209	SPRR3	6707	18.9539	2.9376	0.910644	3.22585	0.00125597	0.583386	NM_001097589
ENSG00000164442	CITED2	10370	37.092	1.54837	0.479545	3.22883	0.00124297	0.583386	NM_001168388
ENSG00000157240	FZD1	8321	13.5077	1.9602	0.606981	3.22942	0.00124042	0.583386	NM_003505
ENSG00000153767	GTF2E1	2960	81.88	-1.07644	0.334755	-3.21562	0.00130164	0.591452	NM_005513
ENSG00000105997	HOXA3	3200	135.479	0.880334	0.276522	3.18359	0.0014546	0.595689	NM_030661
ENSG00000254024			22.8853	2.12083	0.666693	3.18113	0.00146704	0.595689
ENSG00000120159	CAAP1	79886	305.982	-0.605209	0.190636	-3.17469	0.00149998	0.595689	NM_001167575
ENSG00000174989	FBXW8	26259	85.2514	-0.947488	0.298641	-3.17267	0.00151045	0.595689	NM_012174
ENSG00000183495	EP400	57634	499.629	-0.447096	0.140549	-3.18108	0.00146729	0.595689	NM_015409
ENSG00000058335	RASGRF1	5923	9.62649	5.104	1.6037	3.18264	0.00145937	0.595689	NM_001145648
ENSG00000129451	KLK10	5655	29.0864	8.4064	2.63633	3.18867	0.00142928	0.595689	NM_001077500
ENSG00000137842	TMEM62	80021	58.4246	1.12162	0.3545	3.16395	0.00155642	0.602451	NM_001347004
ENSG00000116977	LGALS8	3964	2191.24	-0.841945	0.267424	-3.14835	0.00164194	0.602606	NM_006499
ENSG00000132965	ALOX5AP	241	10.0715	-6.09123	1.92993	-3.1562	0.00159841	0.602606	NM_001204406
ENSG00000105373	NOP53	29997	1355.56	-0.642512	0.204095	-3.14811	0.00164331	0.602606	NM_015710
ENSG00000236137	LOC101929099	101929099	4.18012	3.95225	1.25876	3.13978	0.00169075	0.60931	NR_110786
ENSG00000246640	PICART1	284080	3.24869	-3.61512	1.1597	-3.11729	0.0018252	0.646615	NR_038230
ENSG00000173598	NUDT4	11163	433.755	-0.724392	0.233491	-3.10244	0.00191935	0.668637	NM_001301022
ENSG00000142871	CCN1	3491	64.8008	1.88756	0.614206	3.07317	0.002118	0.714039	NM_001554
ENSG00000075391	RASAL2	9462	135.558	0.973124	0.316156	3.07799	0.00208403	0.714039	NM_004841
ENSG00000197279	ZNF165	7718	17.1856	-2.00131	0.652399	-3.06761	0.00215777	0.715901	NM_003447
ENSG00000272523	LINC01023	100652853	11.3723	-2.36484	0.772095	-3.06288	0.00219216	0.715946	NR_046368
ENSG00000176809	LRRC37A3	374819	5.9643	3.63612	1.18919	3.05763	0.00223092	0.717394	NM_001303255
ENSG00000162174	ASRGL1	80150	10.3133	-3.59848	1.18115	-3.0466	0.00231444	0.732977	NM_001083926
ENSG00000166289	PLEKHF1	79156	344.379	-0.614052	0.20242	-3.03356	0.00241687	0.742905	NM_024310
ENSG00000105136	ZNF419	79744	112.189	-0.940851	0.309919	-3.03579	0.00239904	0.742905	NM_001098491
ENSG00000273611	ZNHIT3	9326	77.8758	-0.97388	0.321784	-3.0265	0.00247404	0.749454	NM_001033577
ENSG00000284543			3.91791	5.5114	1.84608	2.98546	0.00283153	0.808828
ENSG00000162664	ZNF326	284695	404.749	0.542459	0.181264	2.99265	0.00276563	0.808828	NM_001320185
ENSG00000196141	SPATS2L	26010	2059.98	0.519046	0.174058	2.98202	0.00286352	0.808828	NM_001100422
ENSG00000175203	DCTN2	10540	839.423	-0.519985	0.173997	-2.98848	0.00280372	0.808828	NM_001261412
ENSG00000140416	TPM1	7168	675.459	1.57354	0.526531	2.9885	0.00280348	0.808828	NM_000366
ENSG00000142731	PLK4	10733	52.009	1.40566	0.472916	2.97231	0.00295565	0.812881	NM_001190799
ENSG00000241990			103.168	1.51609	0.509554	2.97533	0.00292677	0.812881
ENSG00000198873	GRK5	2869	30.7743	1.69764	0.5737	2.95911	0.00308526	0.837507	NM_005308
ENSG00000223956	LINC01767	105378744	7.53865	-4.60826	1.57136	-2.93266	0.00336071	0.889185	NR_147163
ENSG00000073910	FRY	10129	122.973	-1.3117	0.446737	-2.93619	0.00332275	0.889185	NM_023037
ENSG00000134265	NAPG	8774	188.978	-0.477977	0.163219	-2.92844	0.00340672	0.890092	NM_003826
ENSG00000147408	CSGALNACT1	55790	13.5112	4.22993	1.45076	2.91568	0.0035492	0.904699	NM_001130518
ENSG00000135090	TAOK3	51347	1154.44	-0.5538	0.189798	-2.91785	0.00352458	0.904699	NM_001346487
ENSG00000198734	F5	2153	45.6762	-4.49564	1.55205	-2.89658	0.00377255	0.904733	NM_000130
ENSG00000132432	SEC61G	23480	391.114	0.939395	0.32461	2.89392	0.00380465	0.904733	NM_001012456
ENSG00000109911	ELP4	26610	81.0436	0.833015	0.286914	2.90336	0.00369184	0.904733	NM_001288725
ENSG00000176148	TCP11L1	55346	16.0153	1.52223	0.526234	2.89269	0.00381957	0.904733	NM_001145541
ENSG00000123064	DDX54	79039	959.542	-0.504763	0.174415	-2.89404	0.00380317	0.904733	NM_001111322
ENSG00000125304	TM9SF2	9375	505.596	0.515449	0.178356	2.89001	0.00385232	0.904733	NM_004800
ENSG00000125266	EFNB2	1948	540.304	0.702309	0.242451	2.89671	0.00377099	0.904733	NM_001372056
ENSG00000091986	CCDC80	151887	245.321	1.30789	0.455429	2.87177	0.00408178	0.919145	NM_199511
ENSG00000081913	PHLPP1	23239	169.157	-0.76882	0.267355	-2.87565	0.00403196	0.919145	NM_194449
ENSG00000188368	PRR19	284338	3.97949	3.52289	1.22536	2.875	0.00404032	0.919145	NM_199285
ENSG00000102081	FMR1	2332	1248.2	0.595269	0.207326	2.87117	0.00408958	0.919145	NM_001185075
ENSG00000233725			2.82727	-4.15062	1.44865	-2.86515	0.00416809	0.926823
ENSG00000174579	MSL2	55167	288.913	-0.559749	0.195637	-2.86116	0.00422089	0.928685	NM_001145417
ENSG00000217801	LOC100288175	100288175	12.6758	2.76537	0.969664	2.85188	0.00434613	0.936523	NR_148960
ENSG00000083807	SLC27A5	10998	74.6548	-1.05405	0.369177	-2.85512	0.00430201	0.936523	NM_001321196
ENSG00000205710	C17orf107	100130311	4.30649	-3.70954	1.30267	-2.84765	0.00440431	0.939376	NM_001145536
ENSG00000106484	MEST	4232	1199.01	1.0613	0.373177	2.84396	0.00445568	0.940734	NM_001253900
ENSG00000157191	NECAP2	55707	191.232	0.918635	0.323801	2.83704	0.00455344	0.946605	NM_001145277
ENSG00000136720	HS6ST1	9394	110.495	0.842896	0.297914	2.82932	0.00466464	0.946605	NM_004807
ENSG00000155158	TTC39B	158219	98.2588	-1.16448	0.411329	-2.83102	0.00464	0.946605	NM_001168339
ENSG00000120068	HOXB8	3218	61.9156	-1.75626	0.619435	-2.83526	0.00457885	0.946605	NM_024016
ENSG00000116209	TMEM59	9528	801.292	0.462778	0.165185	2.80158	0.00508533	0.956936	NM_001305043
ENSG00000264522	OTUD7B	56957	136.155	0.70598	0.253438	2.78562	0.00534261	0.956936	NM_020205
ENSG00000118965	WDR35	57539	38.8696	-0.875658	0.313841	-2.79013	0.00526865	0.956936	NM_001006657
ENSG00000153140	CETN3	1070	1098.51	-0.669718	0.239396	-2.79753	0.00514953	0.956936	NM_001297765
ENSG00000112782	CLIC5	53405	19.9472	2.36718	0.851616	2.77963	0.00544207	0.956936	NM_001114086
ENSG00000198729	PPP1R14C	81706	48.8659	1.91876	0.683932	2.80548	0.00502419	0.956936	NM_030949
ENSG00000106665	CLIP2	7461	55.5632	-0.889046	0.320692	-2.77228	0.00556657	0.956936	NM_003388
ENSG00000135070	ISCA1	81689	144.148	0.649277	0.23395	2.77528	0.0055154	0.956936	NM_030940
ENSG00000136152	COG3	83548	53.1967	0.802829	0.287092	2.79642	0.00516728	0.956936	NM_001204476
ENSG00000151287	TEX30	93081	60.4172	1.16049	0.412649	2.8123	0.00491892	0.956936	NM_001286775
ENSG00000128739	SNRPN	6638	229.53	-0.680889	0.244762	-2.78184	0.0054052	0.956936	NM_001349454
ENSG00000161981	SNRNP25	79622	356.696	0.499468	0.177782	2.80945	0.00496267	0.956936	NM_024571
ENSG00000140750	ARHGAP17	55114	51.1427	1.06212	0.378657	2.80496	0.00503224	0.956936	NM_001006634
ENSG00000175061	SNHG29	125144	4891.05	-0.706046	0.25424	-2.77708	0.00548495	0.956936	NM_152350
ENSG00000072210	ALDH3A2	224	449.736	-0.833049	0.29952	-2.78128	0.00541444	0.956936	NM_000382
ENSG00000035862	TIMP2	7077	386.914	2.03082	0.730275	2.7809	0.00542083	0.956936	NM_003255
ENSG00000105221	AKT2	208	1932.81	-0.582832	0.210319	-2.77118	0.00558541	0.956936	NM_001243027
ENSG00000079435	LIPE	3991	75.824	-1.55229	0.556564	-2.78905	0.00528629	0.956936	NM_005357
ENSG00000125746	EML2	24139	519.102	-1.38517	0.499737	-2.7718	0.00557479	0.956936	NM_001193268
ENSG00000137273	FOXF2	2295	17.7398	1.97554	0.713602	2.7684	0.0056332	0.957278	NM_001452
ENSG00000005108	THSD7A	221981	16.6306	3.22798	1.16912	2.76105	0.00576162	0.971205	NM_015204
ENSG00000117069	ST6GALNAC5	81849	6.30633	4.7979	1.76027	2.72567	0.00641714	0.973038	NM_001320273
ENSG00000231057			3.19031	-4.74459	1.73466	-2.73517	0.00623475	0.973038
ENSG00000073711	PPP2R3A	5523	200.223	0.716795	0.261794	2.73801	0.00618121	0.973038	NM_001190447
ENSG00000229638			69.7972	-0.930604	0.342361	-2.7182	0.00656389	0.973038
ENSG00000163950	SLBP	7884	475.978	0.601579	0.218611	2.75182	0.00592647	0.973038	NM_001306074
ENSG00000109814	UGDH	7358	367.997	-0.415088	0.152612	-2.71989	0.00653045	0.973038	NM_001184700
ENSG00000154556	SORBS2	8470	168.448	1.78017	0.647	2.75143	0.00593362	0.973038	NM_001145670
ENSG00000165312	OTUD1	220213	164.653	1.42082	0.520573	2.72934	0.00634617	0.973038	NM_001145373
ENSG00000173432	SAA1	6288	6.20345	4.59779	1.68258	2.73258	0.00628404	0.973038	NM_000331
ENSG00000110318	CEP126	57562	33.3393	-1.27899	0.465633	-2.74676	0.00601863	0.973038	NM_001363543
ENSG00000119669	IRF2BPL	64207	1129.14	-0.505687	0.183915	-2.74958	0.00596725	0.973038	NM_024496
ENSG00000167977	KCTD5	54442	119.226	0.992766	0.364643	2.72257	0.00647771	0.973038	NM_018992
ENSG00000173801	JUP	3728	1941.27	0.541028	0.198548	2.72492	0.00643165	0.973038	NM_001352773
ENSG00000166260	COX11	1353	48.5117	1.07271	0.39191	2.73713	0.00619785	0.973038	NM_001162861
ENSG00000100030	MAPK1	5594	371.843	0.351118	0.128504	2.73235	0.00628835	0.973038	NM_002745
ENSG00000010404	IDS	3423	307.927	0.563944	0.206139	2.73575	0.00622389	0.973038	NM_000202
ENSG00000171100	MTM1	4534	13.3199	2.08087	0.762085	2.73049	0.00632398	0.973038	NM_000252
ENSG00000136943	CTSV	1515	119.93	1.53067	0.563705	2.71537	0.00662025	0.974482	NM_001201575
ENSG00000201343			8.93021	-3.55728	1.31244	-2.71043	0.00671962	0.977231
ENSG00000205542	TMSB4X	7114	4860.78	0.808792	0.298469	2.7098	0.00673243	0.977231	NM_021109
ENSG00000179943	FIZ1	84922	222.467	-0.675168	0.249707	-2.70384	0.00685424	0.988051	NM_032836
ENSG00000119596	YLPM1	56252	764.238	-0.505556	0.187304	-2.69912	0.00695236	0.99533	NM_019589
ENSG00000116688	MFN2	9927	757.38	-0.342895	0.127271	-2.69421	0.00705566	0.996469	NM_001127660
ENSG00000167601	AXL	558	154.983	2.25095	0.83547	2.69424	0.00705503	0.996469	NM_001278599
ENSG00000268903			3.34957	-0.965042	2.41484	-0.39963	0.689429	0.999734
ENSG00000228463			0.46107	-2.74881	3.24009	-0.848375	0.396229	0.999734
ENSG00000237094			0.324198	1.74462	3.29388	0.529656	0.596351	0.999734
ENSG00000225972			31.0383	-0.00645445	0.778073	-0.00829542	0.993381	0.999734
ENSG00000225630			43.8726	0.458486	0.522375	0.877697	0.380108	0.999734
ENSG00000237973			5.56232	-0.44545	1.18833	-0.374852	0.70777	0.999734
ENSG00000229344			39.5731	0.456222	0.849946	0.536766	0.59143	0.999734
ENSG00000240409			3.22193	-0.767319	1.22132	-0.628272	0.529826	0.999734
ENSG00000248527			2839.9	0.770568	0.441164	1.74667	0.0806945	0.999734
ENSG00000198744			2.05523	2.56747	1.25666	2.04309	0.0410439	0.999734
ENSG00000228327			0.402337	-2.56171	3.24575	-0.789249	0.429967	0.999734
ENSG00000223181			0.307545	1.74462	3.29388	0.529656	0.596351	0.999734
ENSG00000237491	LINC01409	105378580	1.10034	0.944834	2.14888	0.439687	0.660164	0.999734	XR_002958522
ENSG00000230092			3.02862	1.3446	1.57526	0.853573	0.393341	0.999734
ENSG00000228794	LINC01128	643837	53.1776	0.151354	0.44138	0.342912	0.731665	0.999734	NR_015368
ENSG00000225880	LINC00115	79854	3.84131	1.59489	1.32067	1.20764	0.227187	0.999734	NM_024796
ENSG00000223764	LINC02593	100130417	5.24179	0.673029	2.30602	0.291858	0.770396	0.999734	NM_175912
ENSG00000187634	SAMD11	148398	16.8958	4.10623	3.07477	1.33546	0.181726	0.999734	NM_152486
ENSG00000188976	NOC2L	26155	489.484	0.203137	0.202166	1.0048	0.314992	0.999734	NM_015658
ENSG00000187961	KLHL17	339451	87.7404	-0.459534	0.567051	-0.810393	0.417715	0.999734	NM_198317
ENSG00000187583	PLEKHN1	84069	143.923	0.62954	0.481366	1.30782	0.190934	0.999734	NM_001160184
ENSG00000187642	PERM1	84808	0.366151	-0.978769	3.28351	-0.298087	0.765637	0.999734	NM_001291366
ENSG00000272512			58.4691	-0.134385	0.643652	-0.208786	0.834616	0.999734
ENSG00000187608	ISG15	9636	434.456	0.709581	0.320388	2.21476	0.0267767	0.999734	NM_005101
ENSG00000188157	AGRN	375790	77.7182	0.66948	0.596485	1.12237	0.261703	0.999734	NM_001305275
ENSG00000237330	RNF223	401934	15.5029	1.32674	0.848604	1.56344	0.117949	0.999734	NM_001205252
ENSG00000131591	C1orf159	54991	147.71	0.330569	0.391483	0.844401	0.398445	0.999734	NM_001330306
ENSG00000272141			101.787	0.399881	0.478817	0.835144	0.403637	0.999734
ENSG00000162571	TTLL10	254173	2.34894	-3.1542	1.8596	-1.69617	0.0898537	0.999734	NM_001130045
ENSG00000186891	TNFRSF18	8784	12.7944	-0.304364	1.52919	-0.199037	0.842234	0.999734	NM_004195
ENSG00000078808	SDF4	51150	1889.9	-0.0668507	0.14044	-0.476009	0.634068	0.999734	NM_016176
ENSG00000176022	B3GALT6	126792	473.931	0.161651	0.181369	0.891283	0.372777	0.999734	NM_080605
ENSG00000184163	C1QTNF12	388581	6.6056	-1.70285	1.58694	-1.07304	0.283253	0.999734	NM_001014980
ENSG00000260179			0.400574	2.23319	3.27549	0.681789	0.495372	0.999734
ENSG00000160087	UBE2J2	118424	598.91	-0.0863691	0.18116	-0.476755	0.633537	0.999734	NM_058167
ENSG00000162572	SCNN1D	6339	10.3759	-0.33104	1.09299	-0.302875	0.761985	0.999734	NM_001130413
ENSG00000131584	ACAP3	116983	126.899	0.274878	0.650722	0.42242	0.672718	0.999734	NM_030649
ENSG00000169972	PUSL1	126789	86.3805	0.00405714	0.522031	0.00777185	0.993799	0.999734	NM_001346116
ENSG00000127054	INTS11	54973	409.14	-0.173945	0.236396	-0.735819	0.461841	0.999734	NM_001256456
ENSG00000240731			3.79827	-0.931877	1.6873	-0.552288	0.580751	0.999734
ENSG00000224051	CPTP	80772	291.176	-0.158954	0.317408	-0.500789	0.61652	0.999734	NM_001029885
ENSG00000169962	TAS1R3	83756	2.28743	1.68969	2.16729	0.779631	0.435608	0.999734	NM_152228
ENSG00000107404	DVL1	1855	834.448	-0.234403	0.242627	-0.966106	0.333991	0.999734	NM_001330311
ENSG00000175756	AURKAIP1	54998	928.959	-0.0876287	0.190215	-0.460682	0.645027	0.999734	NM_001127229
ENSG00000223663			0.273869	1.69438	3.29558	0.514136	0.607157	0.999734
ENSG00000221978	CCNL2	81669	1438.97	0.0368519	0.416247	0.0885337	0.929452	0.999734	NM_001039577
ENSG00000224870	MRPL20-AS1	148413	315.731	0.103687	0.225875	0.459046	0.646201	0.999734	NR_015434
ENSG00000242485	MRPL20	55052	1062.58	-0.135521	0.250544	-0.540909	0.588571	0.999734	NM_001318485
ENSG00000272455			15.6207	0.726028	0.811775	0.894371	0.371124	0.999734
ENSG00000235098	ANKRD65	441869	885.264	-0.00283021	0.200225	-0.0141352	0.988722	0.999734	NM_001145210
ENSG00000179403	VWA1	64856	776.593	0.147771	0.256745	0.575554	0.564917	0.999734	NM_022834
ENSG00000215915	ATAD3C	219293	23.3918	0.106228	0.814119	0.130482	0.896185	0.999734	NM_001039211
ENSG00000160072	ATAD3B	83858	107.892	0.508756	0.310695	1.63748	0.10153	0.999734	NM_001317238
ENSG00000284740			0.474544	-2.25141	3.24416	-0.693989	0.487689	0.999734
ENSG00000197785	ATAD3A	55210	230.769	-0.215384	0.296371	-0.726739	0.467386	0.999734	NM_001170535
ENSG00000205090	TMEM240	339453	11.4591	-0.357609	0.789243	-0.453104	0.650474	0.999734	NM_001114748
ENSG00000160075	SSU72	29101	598.136	-0.293303	0.242329	-1.21035	0.226145	0.999734	NM_014188
ENSG00000215014			8.60248	-1.18215	0.863075	-1.36969	0.170783	0.999734
ENSG00000228594	FNDC10	643988	88.8883	-0.291309	2.58674	-0.112616	0.910335	0.999734	NM_001242659
ENSG00000272106			56.7208	-0.278679	0.346715	-0.803771	0.421529	0.999734
ENSG00000197530	MIB2	142678	190.034	0.0185401	0.512469	0.0361781	0.97114	0.999734	NM_001170686
ENSG00000248333	CDK11B	984	287.918	0.124153	0.177483	0.699517	0.484229	0.999734	NM_001291345
ENSG00000272004			0.258064	-1.933	3.27104	-0.590944	0.554558	0.999734
ENSG00000189339	SLC35E2B	728661	320.18	0.0360986	0.358183	0.100783	0.919723	0.999734	NM_001110781
ENSG00000008128	CDK11A	728642	4.64925	-0.621525	1.30804	-0.475157	0.634675	0.999734	NM_001313896
ENSG00000268575			1.56865	-3.24224	2.12212	-1.52783	0.126555	0.999734
ENSG00000227775			3.06675	1.69189	2.35907	0.717186	0.473259	0.999734
ENSG00000215790	SLC35E2A	9906	224.198	-0.128984	0.510433	-0.252695	0.800504	0.999734	NM_001199787
ENSG00000008130	NADK	65220	67.4635	-0.00907084	0.345241	-0.0262739	0.979039	0.999734	NM_001198993
ENSG00000078369	GNB1	2782	2462.87	-0.106445	0.152592	-0.697579	0.485441	0.999734	NM_001282538
ENSG00000231050			2.67939	2.40649	2.46417	0.976593	0.328771	0.999734
ENSG00000178821	TMEM52	339456	13.4523	-0.0849489	0.872139	-0.0974029	0.922406	0.999734	NM_178545
ENSG00000142609	CFAP74	85452	0.474633	-1.42081	3.29987	-0.430566	0.666784	0.999734	NM_001003808
ENSG00000187730	GABRD	2563	1.25306	2.98506	3.14408	0.94942	0.342407	0.999734	NM_000815
ENSG00000067606	PRKCZ	5590	263.01	0.0550373	0.286926	0.191817	0.847886	0.999734	NM_001033581
ENSG00000182873	PRKCZ-AS1	100506504	7.50594	-0.778057	1.66006	-0.468691	0.639291	0.999734	NR_146290
ENSG00000162585	FAAP20	199990	207.682	0.0378672	0.252249	0.150118	0.880671	0.999734	NM_001146310
ENSG00000157933	SKI	6497	271.905	-0.0432975	0.208847	-0.207317	0.835762	0.999734	NM_003036
ENSG00000116151	MORN1	79906	50.0696	0.410216	0.358322	1.14483	0.252282	0.999734	NM_001301060
ENSG00000272161			0.370052	-2.44733	3.24959	-0.753121	0.451377	0.999734
ENSG00000269896	LOC100129534	100129534	9.19799	-0.0790198	1.4122	-0.0559552	0.955378	0.999734	NM_001127577
ENSG00000272420			3.74445	1.07247	1.66011	0.64602	0.518266	0.999734
ENSG00000157916	RER1	11079	782.33	0.170604	0.183384	0.930312	0.352209	0.999734	NM_007033
ENSG00000157911	PEX10	5192	298.016	-0.103517	0.267545	-0.386914	0.69882	0.999734	NM_002617
ENSG00000149527	PLCH2	9651	6.24531	1.38093	1.36181	1.01404	0.310563	0.999734	NM_001303012
ENSG00000238164			4.70732	3.57942	2.5796	1.38758	0.165264	0.999734
ENSG00000157873	TNFRSF14	8764	0.429757	-2.05426	3.25073	-0.631938	0.527428	0.999734	NM_001297605
ENSG00000157870	PRXL2B	127281	1.29433	-2.95173	3.21588	-0.917861	0.358691	0.999734	NM_001195736
ENSG00000142606	MMEL1	79258	1.36788	-2.99905	2.96892	-1.01015	0.312425	0.999734	NM_033467
ENSG00000272235			0.784867	-3.52332	3.22305	-1.09316	0.274322	0.999734
ENSG00000130762	ARHGEF16	27237	157.007	-0.322573	0.268704	-1.20048	0.229954	0.999734	NM_014448
ENSG00000272088			4.15151	0.821387	2.04333	0.401985	0.687695	0.999734
ENSG00000162591	MEGF6	1953	120.612	0.660874	0.857759	0.770466	0.441023	0.999734	NM_001409
ENSG00000158109	TPRG1L	127262	486.667	0.0733177	0.265994	0.275636	0.782827	0.999734	NM_182752
ENSG00000116213	WRAP73	49856	197.699	0.355245	0.25242	1.40735	0.159323	0.999734	NM_017818
ENSG00000078900	TP73	7161	38.8551	-0.388339	0.36376	-1.06757	0.285714	0.999734	NM_001126240
ENSG00000235131			0.989327	3.5321	3.24617	1.08808	0.276559	0.999734
ENSG00000235169	SMIM1	388588	10.181	-0.529794	1.06541	-0.49727	0.618999	0.999734	NM_001163724
ENSG00000130764	LRRC47	57470	782.528	-0.234301	0.199982	-1.17161	0.241353	0.999734	NM_020710
ENSG00000266075			0.356109	-2.38305	3.25188	-0.732824	0.463666	0.999734
ENSG00000272153			1.04526	-2.78325	3.23913	-0.859259	0.390198	0.999734
ENSG00000116198	CEP104	9731	364.352	-0.214937	0.246435	-0.872184	0.383108	0.999734	NM_014704
ENSG00000169598	DFFB	1677	58.0892	0.741843	0.481237	1.54153	0.123187	0.999734	NM_001004285
ENSG00000198912	C1orf174	339448	145.177	0.558675	0.370606	1.50746	0.131692	0.999734	NM_207356
ENSG00000236423	LINC01134	100133612	5.71312	0.168411	1.91538	0.0879256	0.929936	0.999734	NR_024455
ENSG00000284694			0.285795	1.76611	3.29315	0.536299	0.591752	0.999734
ENSG00000131697	NPHP4	261734	76.3849	0.278009	0.346047	0.803386	0.421752	0.999734	NM_001291593
ENSG00000069424	KCNAB2	8514	11.9661	-0.641661	0.955593	-0.671479	0.501916	0.999734	NM_001199860
ENSG00000116254	CHD5	26038	0.735001	3.08948	3.25341	0.949615	0.342308	0.999734	NM_015557
ENSG00000116251	RPL22	6146	1972.15	-0.161123	0.285263	-0.56482	0.572196	0.999734	NM_000983
ENSG00000226944	LOC102724450	102724450	16.3082	-0.664154	1.10704	-0.599938	0.548548	0.999734	NR_125997
ENSG00000158286	RNF207	388591	118.092	0.434051	0.364884	1.18956	0.23422	0.999734	NM_173795
ENSG00000116237	ICMT	23463	509.104	0.445352	0.1932	2.30513	0.0211593	0.999734	NM_012405
ENSG00000225077			5.12905	-0.121824	1.60271	-0.0760111	0.93941	0.999734
ENSG00000158292	GPR153	387509	185.273	-0.112241	0.411547	-0.27273	0.785061	0.999734	NM_207370
ENSG00000097021	ACOT7	11332	474.124	0.434192	0.270202	1.60692	0.108073	0.999734	NM_007274
ENSG00000271746			1.17874	2.67915	2.65949	1.00739	0.313746	0.999734
ENSG00000069812	HES2	54626	35.5939	0.474133	1.11049	0.426958	0.66941	0.999734	NM_019089
ENSG00000187017	ESPN	83715	123.594	-0.590169	1.96516	-0.300316	0.763936	0.999734	NM_001367473
ENSG00000215788	TNFRSF25	8718	81.6703	-0.234208	0.38725	-0.604799	0.545312	0.999734	NM_001039664
ENSG00000171680	PLEKHG5	57449	68.4911	-0.312845	0.457627	-0.683624	0.494213	0.999734	NM_001042663
ENSG00000162408	NOL9	79707	335.202	0.218288	0.231357	0.943511	0.34542	0.999734	NM_024654
ENSG00000204859	ZBTB48	3104	47.9463	-0.417482	0.652938	-0.63939	0.522569	0.999734	NM_001278647
ENSG00000162413	KLHL21	9903	159.102	0.0350248	0.290444	0.120591	0.904015	0.999734	NM_001324309
ENSG00000116273	PHF13	148479	243.576	0.228845	0.244893	0.934469	0.350062	0.999734	NM_153812
ENSG00000041988	THAP3	90326	95.6012	-0.129415	0.431747	-0.299747	0.76437	0.999734	NM_001195752
ENSG00000007923	DNAJC11	55735	421.122	-0.23847	0.164296	-1.45147	0.14665	0.999734	NM_018198
ENSG00000237436			17.8823	-0.674963	0.763838	-0.883647	0.376887	0.999734
ENSG00000171735	CAMTA1	23261	296.193	0.379865	0.244253	1.55521	0.119896	0.999734	NM_001195563
ENSG00000237402			1.5261	0.536983	3.0231	0.177627	0.859016	0.999734
ENSG00000269978			0.661898	2.95013	3.25618	0.906009	0.364931	0.999734
ENSG00000049245	VAMP3	9341	438.594	0.0397081	0.165727	0.239599	0.810641	0.999734	NM_004781
ENSG00000269925			2.74225	-0.424398	2.11995	-0.200192	0.84133	0.999734
ENSG00000049246	PER3	8863	40.0142	1.48235	1.03561	1.43138	0.15232	0.999734	NM_001289861
ENSG00000049249	TNFRSF9	3604	0.564327	0.7268	2.69023	0.270163	0.787035	0.999734	NM_001561
ENSG00000116288	PARK7	11315	2154.97	-0.119017	0.1433	-0.830545	0.406231	0.999734	NM_001123377
ENSG00000284747			5.80144	0.599789	1.29026	0.464859	0.642033	0.999734
ENSG00000284716			0.563296	2.07578	3.2656	0.635651	0.525004	0.999734
ENSG00000116285	ERRFI1	54206	210.521	0.0377717	0.309827	0.121912	0.902968	0.999734	NM_018948
ENSG00000238290			3.16791	-1.47793	1.94342	-0.760479	0.446968	0.999734
ENSG00000227634	LINC01714	102724539	2.64382	2.81732	2.45235	1.14882	0.250628	0.999734	NR_125998
ENSG00000162426	SLC45A1	50651	0.859199	-2.72466	3.22438	-0.845017	0.398101	0.999734	NM_001080397
ENSG00000142599	RERE	473	664.063	-0.192343	0.303993	-0.632723	0.526914	0.999734	NM_001042681
ENSG00000232912			0.578125	0.0854203	3.30557	0.0258413	0.979384	0.999734
ENSG00000221083			1.06492	0.469902	2.80925	0.16727	0.867158	0.999734
ENSG00000224315			0.509059	2.55667	3.2656	0.78291	0.43368	0.999734
ENSG00000074800	ENO1	2023	13169	-0.21918	0.171452	-1.27837	0.201117	0.999734	NM_001201483
ENSG00000230679	ENO1-AS1	100505975	4.4211	2.77696	1.41091	1.96821	0.0490443	0.999734	NR_038351
ENSG00000265141			2.34808	0.0854077	3.30557	0.0258375	0.979387	0.999734
ENSG00000180758	GPR157	80045	120.959	-0.272607	0.37902	-0.719241	0.471993	0.999734	NM_024980
ENSG00000228526	MIR34AHG	106614088	4.58538	2.01355	1.10231	1.82666	0.0677507	0.999734	NR_132742
ENSG00000234546	LNCTAM34A	102724571	7.71732	-0.445455	1.20119	-0.370846	0.710752	0.999734	NR_132738
ENSG00000049239	H6PD	9563	209.092	-0.640878	0.3275	-1.95688	0.0503618	0.999734	NM_001282587
ENSG00000171621	SPSB1	80176	147.762	-0.198637	0.347008	-0.572427	0.567033	0.999734	NM_025106
ENSG00000284652			0.324198	1.74462	3.29388	0.529656	0.596351	0.999734
ENSG00000284693	LINC02606	100506022	0.388685	1.20443	3.29589	0.365434	0.714787	0.999734	NR_104622
ENSG00000171612	SLC25A33	84275	66.2158	0.292845	0.385351	0.759944	0.447288	0.999734	NM_032315
ENSG00000188807	TMEM201	199953	160.09	-0.196497	0.318483	-0.616979	0.537249	0.999734	NM_001010866
ENSG00000171608	PIK3CD	5293	5.8607	-0.703323	1.88261	-0.373589	0.70871	0.999734	NM_001350234
ENSG00000231789	PIK3CD-AS2	101929074	0.241497	-1.82015	3.27684	-0.55546	0.57858	0.999734	NR_126366
ENSG00000171603	CLSTN1	22883	1270.49	0.0270409	0.24007	0.112638	0.910318	0.999734	NM_001009566
ENSG00000178585	CTNNBIP1	56998	361.547	0.0306288	0.307535	0.0995944	0.920666	0.999734	NM_001012329
ENSG00000162441	LZIC	84328	235.745	0.343695	0.303528	1.13233	0.257494	0.999734	NM_001316973
ENSG00000228150			0.292394	0.205684	3.30557	0.0622235	0.950385	0.999734
ENSG00000173614	NMNAT1	64802	66.4967	-0.462794	0.413672	-1.11875	0.263249	0.999734	NM_001297778
ENSG00000202415			0.405248	2.21034	3.27627	0.674651	0.499897	0.999734
ENSG00000130939	UBE4B	10277	320.346	0.0751689	0.200386	0.37512	0.707571	0.999734	NM_001105562
ENSG00000054523	KIF1B	23095	302.736	-0.0803669	0.188349	-0.426691	0.669604	0.999734	NM_001365951
ENSG00000199562			3.16851	0.939401	2.45484	0.382673	0.701962	0.999734
ENSG00000284642			3.5644	-2.25743	1.98927	-1.1348	0.256458	0.999734
ENSG00000142657	PGD	5226	926.79	-0.512986	0.298266	-1.7199	0.0854515	0.999734	NM_001304451
ENSG00000175279	CENPS	378708	65.0401	0.409085	0.357945	1.14287	0.253093	0.999734	NM_199294
ENSG00000160049	DFFA	1676	1202.19	-0.402261	0.209905	-1.9164	0.0553146	0.999734	NM_004401
ENSG00000142655	PEX14	5195	173.028	-0.293341	0.196397	-1.49361	0.135278	0.999734	NM_004565
ENSG00000130940	CASZ1	54897	117.009	1.18768	0.550503	2.15745	0.0309707	0.999734	NM_001039183
ENSG00000120948	TARDBP	23435	539.342	0.200904	0.174456	1.1516	0.249486	0.999734	NM_007375
ENSG00000116649	SRM	6723	826.382	-0.0203247	0.244017	-0.083292	0.933619	0.999734	NM_003132
ENSG00000171824	EXOSC10	5394	350.917	0.153322	0.226865	0.67583	0.499149	0.999734	NM_001001998
ENSG00000226849			0.412903	-2.60644	3.24433	-0.803382	0.421754	0.999734
ENSG00000230337	EXOSC10-AS1	105376736	9.7249	-0.0195617	1.14638	-0.0170639	0.986386	0.999734	NR_135061
ENSG00000198793	MTOR	2475	228.39	-0.146913	0.239784	-0.612689	0.540082	0.999734	NM_004958
ENSG00000238173			0.359797	2.09	3.28061	0.637077	0.524075	0.999734
ENSG00000120942	UBIAD1	29914	219.973	-0.0336244	0.291384	-0.115396	0.908132	0.999734	NM_001330349
ENSG00000204624	DISP3	57540	0.271185	-1.99915	3.26784	-0.611766	0.540693	0.999734	NM_020780
ENSG00000116661	FBXO2	26232	98.1379	-0.242545	1.70916	-0.141909	0.887152	0.999734	NM_012168
ENSG00000132879	FBXO44	93611	56.1188	0.139656	0.432393	0.322985	0.746707	0.999734	NM_001014765
ENSG00000116663	FBXO6	26270	14.9588	-0.883693	1.0441	-0.846368	0.397347	0.999734	NM_018438
ENSG00000116670	MAD2L2	10459	219.566	0.0922721	0.266095	0.346764	0.728769	0.999734	NM_001127325
ENSG00000177674	AGTRAP	57085	160.664	-0.52198	0.849651	-0.614346	0.538986	0.999734	NM_001040194
ENSG00000177000	MTHFR	4524	110.203	-0.158544	0.372291	-0.425861	0.670209	0.999734	NM_001330358
ENSG00000011021	CLCN6	1185	50.0573	-0.285091	0.449048	-0.634878	0.525508	0.999734	NM_001256959
ENSG00000116685	KIAA2013	90231	588.754	0.296761	0.275631	1.07666	0.281633	0.999734	NM_138346
ENSG00000083444	PLOD1	5351	525.476	0.216991	0.341272	0.635829	0.524888	0.999734	NM_000302
ENSG00000116691	MIIP	60672	72.6279	-0.13275	0.354396	-0.374581	0.707972	0.999734	NM_001025374
ENSG00000120949	TNFRSF8	943	0.526938	-2.94247	3.23495	-0.909586	0.363041	0.999734	NM_001243
ENSG00000028137	TNFRSF1B	7133	233.508	-1.51294	1.13593	-1.3319	0.182894	0.999734	NM_001066
ENSG00000048707	VPS13D	55187	703.029	-0.10306	0.617716	-0.166841	0.867495	0.999734	NM_015378
ENSG00000162496	DHRS3	9249	1479.71	-0.278574	0.286694	-0.971676	0.331212	0.999734	NM_001319225
ENSG00000272482			1.84869	2.40444	2.51884	0.954583	0.339789	0.999734
ENSG00000228229			0.571591	2.74393	3.2608	0.841489	0.400074	0.999734
ENSG00000222952			0.775143	-3.50583	3.22335	-1.08764	0.276755	0.999734
ENSG00000116731	PRDM2	7799	306.656	0.036085	0.255814	0.14106	0.887823	0.999734	NM_001007257
ENSG00000189337	KAZN	23254	190.31	0.23774	0.263909	0.900841	0.367673	0.999734	NM_001017999
ENSG00000175147	TMEM51-AS1	200197	42.995	-0.232744	0.536987	-0.433426	0.664705	0.999734	NM_182534
ENSG00000171729	TMEM51	55092	794.062	-0.178166	0.226497	-0.786616	0.431507	0.999734	NM_001136216
ENSG00000278480			0.298132	-2.12609	3.2621	-0.651755	0.514559	0.999734
ENSG00000142621	FHAD1	114827	24.1507	-1.02228	1.1153	-0.916593	0.359356	0.999734	NM_052929
ENSG00000233485	FHAD1-AS1	101927417	0.350857	1.73416	3.29423	0.526424	0.598594	0.999734	NR_148918
ENSG00000228140			0.52002	-2.08865	3.24952	-0.642758	0.520381	0.999734
ENSG00000142634	EFHD2	79180	881.664	-0.449803	0.304454	-1.47741	0.139566	0.999734	NM_024329
ENSG00000162438	CTRC	11330	2.3159	-2.845	2.9149	-0.97602	0.329055	0.999734	NM_007272
ENSG00000132906	CASP9	842	48.1019	0.588228	0.4147	1.41844	0.156061	0.999734	NM_001229
ENSG00000116138	DNAJC16	23341	246.742	-0.0859485	0.24291	-0.353828	0.723468	0.999734	NM_001287811
ENSG00000272510			2.84059	-1.7032	2.20964	-0.770807	0.440822	0.999734
ENSG00000116771	AGMAT	79814	90.0923	-0.711972	1.65721	-0.429621	0.667471	0.999734	NM_024758
ENSG00000237301			0.229943	0.806774	3.30557	0.244065	0.80718	0.999734
ENSG00000235084			0.528843	0.701226	3.27812	0.213911	0.830616	0.999734
ENSG00000197312	DDI2	84301	528.984	-0.328209	0.300858	-1.09091	0.275312	0.999734	NM_032341
ENSG00000116786	PLEKHM2	23207	565.48	-0.137877	0.198277	-0.695379	0.486818	0.999734	NM_015164
ENSG00000162461	SLC25A34	284723	9.48203	-0.551535	0.930816	-0.592529	0.553497	0.999734	NM_207348
ENSG00000162458	FBLIM1	54751	234.929	-0.281822	0.473538	-0.595141	0.551749	0.999734	NM_001024215
ENSG00000233954	UQCRHL	440567	36.4237	0.454261	0.519083	0.875121	0.381508	0.999734	NM_001089591
ENSG00000179743	FLJ37453	729614	236.115	-0.0739406	0.233395	-0.316805	0.751392	0.999734	NR_024279
ENSG00000065526	SPEN	23013	1015.62	-0.175313	0.228639	-0.766767	0.44322	0.999734	NM_015001
ENSG00000116809	ZBTB17	7709	123.901	-0.194893	0.364456	-0.53475	0.592823	0.999734	NM_001242884
ENSG00000185519	FAM131C	348487	8.43957	-0.83284	1.1854	-0.70258	0.482317	0.999734	NM_182623
ENSG00000142627	EPHA2	1969	139.247	0.967756	0.4538	2.13256	0.0329606	0.999734	NM_001329090
ENSG00000227959			3.74665	4.44779	2.01388	2.20857	0.0272046	0.999734
ENSG00000224621			0.456004	0.0452073	3.29066	0.013738	0.989039	0.999734
ENSG00000142632	ARHGEF19	128272	155.869	-0.321904	0.427518	-0.75296	0.451474	0.999734	NM_153213
ENSG00000237276			1.16534	-3.63121	2.53327	-1.43341	0.151742	0.999734
ENSG00000132881	CPLANE2	79363	10.3686	0.604328	1.01161	0.597394	0.550245	0.999734	NM_030907
ENSG00000233929			1.49322	1.42052	3.05305	0.465278	0.641732	0.999734
ENSG00000037637	FBXO42	54455	93.3809	0.206839	0.363662	0.568768	0.569513	0.999734	NM_018994
ENSG00000055070	SZRD1	26099	564.443	-0.0288854	0.128327	-0.225092	0.821908	0.999734	NM_001114600
ENSG00000226029	LINC01772	107984921	10.4033	-1.29694	1.04249	-1.24409	0.213468	0.999734	NR_147210
ENSG00000080947	CROCCP3	114819	9.97392	0.115783	0.976871	0.118524	0.905652	0.999734	NR_023386
ENSG00000219481	NBPF1	55672	80.5799	0.405498	0.382323	1.06062	0.288864	0.999734	NM_017940
ENSG00000215908	CROCCP2	84809	91.9911	0.187395	0.340271	0.550722	0.581824	0.999734	NR_026752
ENSG00000186301			5.9938	0.135543	1.19969	0.112981	0.910045	0.999734
ENSG00000236698			1.76042	1.18671	1.4594	0.813147	0.416134	0.999734
ENSG00000058453	CROCC	9696	77.8672	0.0295558	0.443552	0.0666343	0.946873	0.999734	NM_014675
ENSG00000186715	MST1L	11223	3.50038	-0.819701	1.13238	-0.723872	0.469144	0.999734	NM_001271733
ENSG00000238142	LOC105376805	105376805	66.7153	-0.442542	0.823956	-0.537094	0.591203	0.999734	NR_135056
ENSG00000272426			0.706969	-3.37334	3.22569	-1.04577	0.295665	0.999734
ENSG00000159363	ATP13A2	23400	117.617	0.32559	0.402937	0.808043	0.419066	0.999734	NM_001141973
ENSG00000117118	SDHB	6390	306.264	0.319721	0.401769	0.795783	0.426158	0.999734	NM_003000
ENSG00000117115	PADI2	11240	15.0116	0.534997	0.983822	0.543794	0.586583	0.999734	NM_007365
ENSG00000204362	LINC02783	400743	1.75877	4.3511	2.83876	1.53275	0.125339	0.999734	NR_148993
ENSG00000142623	PADI1	29943	319.064	1.16439	0.712609	1.63398	0.102262	0.999734	NM_013358
ENSG00000142619	PADI3	51702	162.115	-1.74265	0.684252	-2.54679	0.0108718	0.999734	NM_016233
ENSG00000159339	PADI4	23569	3.97546	0.677142	1.79445	0.377353	0.705911	0.999734	NM_012387
ENSG00000179051	RCC2	55920	1193.02	0.340027	0.355545	0.956353	0.338894	0.999734	NM_001136204
ENSG00000074964	ARHGEF10L	55160	170.417	0.297461	0.253322	1.17424	0.240299	0.999734	NM_001011722
ENSG00000117148	ACTL8	81569	0.359797	2.09	3.28061	0.637077	0.524075	0.999734	NM_030812
ENSG00000179023	KLHDC7A	127707	17.9968	-0.142339	1.07623	-0.132256	0.894781	0.999734	NM_152375
ENSG00000009709	PAX7	5081	14.141	0.518521	1.69259	0.306347	0.75934	0.999734	NM_001135254
ENSG00000159423	ALDH4A1	8659	118.877	-0.735235	0.321663	-2.28573	0.0222699	0.999734	NM_001161504
ENSG00000169991	IFFO2	126917	118.617	0.343445	0.378776	0.906724	0.364553	0.999734	NM_001136265
ENSG00000272084			2.53351	-0.116256	3.14856	-0.0369235	0.970546	0.999734
ENSG00000127481	UBR4	23352	367.842	-0.0540721	0.285811	-0.189188	0.849945	0.999734	NM_020765
ENSG00000230424	EMC1-AS1	101927895	1.57106	-2.8102	2.51545	-1.11717	0.26392	0.999734	NR_135114
ENSG00000127463	EMC1	23065	259.584	0.164856	0.235901	0.698832	0.484657	0.999734	NM_001271427
ENSG00000211454	AKR7L	246181	3.27644	0.814686	1.53678	0.530124	0.596026	0.999734	NM_001145289
ENSG00000162482	AKR7A3	22977	3.00331	0.888759	2.21004	0.402145	0.687577	0.999734	NM_012067
ENSG00000053371	AKR7A2	8574	764.492	-0.0359806	0.235501	-0.152783	0.878569	0.999734	NM_001320979
ENSG00000200403			7.09296	1.56075	1.14385	1.36447	0.172419	0.999734
ENSG00000040487	SLC66A1	54896	42.1334	-0.314952	0.558139	-0.56429	0.572557	0.999734	NM_001040125
ENSG00000077549	CAPZB	832	2598.08	0.363091	0.180448	2.01216	0.044203	0.999734	NM_001206540
ENSG00000173436	MICOS10	440574	342.214	-0.172327	0.202683	-0.850231	0.395196	0.999734	NM_001032363
ENSG00000158747	NBL1	4681	1482.38	0.0626124	0.358864	0.174474	0.861493	0.999734	NM_001204084
ENSG00000226396			710.739	-0.176212	0.239915	-0.734477	0.462658	0.999734
ENSG00000162542	TMCO4	255104	106.474	-0.0436977	0.381789	-0.114455	0.908877	0.999734	NM_001349112
ENSG00000169914	OTUD3	23252	71.2229	-0.0672999	0.295312	-0.227894	0.819728	0.999734	NM_015207
ENSG00000188257	PLA2G2A	5320	10.3673	-0.645421	1.35982	-0.474637	0.635046	0.999734	NM_000300
ENSG00000158786	PLA2G2F	64600	100.074	-0.0340283	0.87309	-0.0389745	0.968911	0.999734	NM_001360869
ENSG00000227066			114.249	0.0121123	0.666389	0.0181761	0.985498	0.999734
ENSG00000162543	UBXN10	127733	2.26862	-1.13299	2.56079	-0.442437	0.658173	0.999734	NM_152376
ENSG00000236963			0.335381	1.95775	3.2858	0.595821	0.551295	0.999734
ENSG00000162545	CAMK2N1	55450	2437.77	0.0645006	0.416663	0.154803	0.876977	0.999734	NM_018584
ENSG00000090432	MUL1	79594	179.131	-0.0830952	0.213713	-0.388817	0.697411	0.999734	NM_024544
ENSG00000158828	PINK1	65018	534.22	0.616009	0.317687	1.93904	0.052496	0.999734	NM_032409
ENSG00000117242	PINK1-AS	100861548	25.1353	-0.688177	0.526482	-1.30712	0.191171	0.999734	NR_046507
ENSG00000244038	DDOST	1650	186.173	0.340979	0.37927	0.899042	0.36863	0.999734	NM_005216
ENSG00000189410	SH2D5	400745	1.31103	1.37852	3.20221	0.430491	0.666838	0.999734	NM_001103160
ENSG00000127483	HP1BP3	50809	1525.69	0.269674	0.159634	1.68932	0.0911575	0.999734	NM_001372052
ENSG00000075151	EIF4G3	8672	494.694	0.00744161	0.212918	0.0349506	0.972119	0.999734	NM_001198801
ENSG00000117298	ECE1	1889	797.464	-0.319872	0.306668	-1.04306	0.296922	0.999734	NM_001113347
ENSG00000231105	ECE1-AS1	100506801	0.243149	1.16746	3.30557	0.353179	0.723954	0.999734	NR_038404
ENSG00000227001			1.59295	-0.23195	2.3519	-0.0986224	0.921438	0.999734
ENSG00000142794	NBPF3	84224	6.39224	0.388212	0.784424	0.494901	0.62067	0.999734	NM_001256416
ENSG00000076864	RAP1GAP	5909	48.6635	-0.139396	0.73216	-0.19039	0.849003	0.999734	NM_001145657
ENSG00000090686	USP48	84196	1137.87	-0.272362	0.146519	-1.85888	0.0630444	0.999734	NM_001032730
ENSG00000142798	HSPG2	3339	339.622	0.24236	0.507085	0.477947	0.632688	0.999734	NM_001291860
ENSG00000283234			2.07584	-1.83106	2.83388	-0.646134	0.518193	0.999734
ENSG00000228397	LINC01635	101928043	1.66699	4.12753	3.23933	1.27419	0.202596	0.999734	NR_110692
ENSG00000218510	LINC00339	29092	9.61138	-1.00193	0.729393	-1.37364	0.169552	0.999734	NR_023918
ENSG00000285721			2.68066	0.505962	1.75763	0.287866	0.77345	0.999734
ENSG00000285752			0.774963	0.10975	3.22112	0.0340719	0.97282	0.999734
ENSG00000070831	CDC42	998	7.34935	0.683294	1.01945	0.670257	0.502694	0.999734	NM_001039802
ENSG00000230068			1.87345	0.0806123	2.18724	0.0368557	0.9706	0.999734
ENSG00000162552	WNT4	54361	24.2618	1.60695	0.846528	1.89828	0.0576594	0.999734	NM_030761
ENSG00000285873	LOC105376845	105376845	0.427924	0.446095	3.30557	0.134952	0.892649	0.999734	XR_001737923
ENSG00000184677	ZBTB40	9923	127.894	-0.146171	0.355385	-0.411304	0.68085	0.999734	NM_001083621
ENSG00000070886	EPHA8	2046	0.807153	0.0854173	3.30557	0.0258404	0.979385	0.999734	NM_001006943
ENSG00000133216	EPHB2	2048	261.278	0.586815	0.403244	1.45524	0.145604	0.999734	NM_001309192
ENSG00000004487	KDM1A	23028	398.201	0.197767	0.231355	0.854821	0.39265	0.999734	NM_001009999
ENSG00000266802			0.897675	2.69314	3.26204	0.825601	0.409031	0.999734
ENSG00000169641	LUZP1	7798	466.355	0.265917	0.398035	0.668073	0.504087	0.999734	NM_001142546
ENSG00000179546	HTR1D	3352	6.08352	1.76058	1.57959	1.11458	0.26503	0.999734	NM_000864
ENSG00000261326			12.3919	-0.749515	1.4	-0.535369	0.592395	0.999734
ENSG00000125944	HNRNPR	10236	2056.19	-0.199817	0.160892	-1.24193	0.214262	0.999734	NM_001102397
ENSG00000125945	ZNF436	80818	41.9312	0.333974	0.566397	0.589647	0.555427	0.999734	NM_001077195
ENSG00000249087	ZNF436-AS1	148898	39.5303	-0.0749603	0.406718	-0.184305	0.853774	0.999734	NM_001008896
ENSG00000204219	TCEA3	6920	17.1083	-1.68836	1.47174	-1.14719	0.251303	0.999734	NM_003196
ENSG00000088280	ASAP3	55616	53.3774	0.0979096	0.310391	0.315439	0.752428	0.999734	NM_001143778
ENSG00000007968	E2F2	1870	101.196	0.554621	0.279962	1.98106	0.0475843	0.999734	NM_004091
ENSG00000235052			1.59626	3.14231	1.66851	1.88331	0.059659	0.999734
ENSG00000197880	MDS2	259283	0.906856	-3.24166	3.22177	-1.00617	0.314333	0.999734	NM_001348075
ENSG00000142676	RPL11	6135	10254.7	-0.231819	0.217867	-1.06404	0.28731	0.999734	NM_000975
ENSG00000011007	ELOA	6924	334.334	0.474048	0.227167	2.08679	0.0369076	0.999734	NM_003198
ENSG00000236810	ELOA-AS1	100506963	27.5461	0.147156	0.516692	0.284804	0.775795	0.999734	NR_038280
ENSG00000057757	PITHD1	57095	253.018	0.19773	0.271954	0.727071	0.467182	0.999734	NM_020362
ENSG00000011009	LYPLA2	11313	430.403	-0.100087	0.318179	-0.314562	0.753095	0.999734	NM_007260
ENSG00000117308	GALE	2582	372.565	0.195214	0.237488	0.821997	0.411079	0.999734	NM_000403
ENSG00000117305	HMGCL	3155	231.072	0.0165943	0.336438	0.0493235	0.960661	0.999734	NM_000191
ENSG00000179163	FUCA1	2517	345.024	-0.0709346	0.280826	-0.252593	0.800583	0.999734	NM_000147
ENSG00000230228	H3P1	115482711	0.876807	-1.78435	2.83603	-0.629172	0.529237	0.999734
ENSG00000189266	PNRC2	55629	468.614	0.0114874	0.22279	0.0515616	0.958878	0.999734	NM_017761
ENSG00000188529	SRSF10	10772	1213.34	-0.0648497	0.156327	-0.414834	0.678264	0.999734	NM_001191005
ENSG00000225315			1.09016	0.629918	3.19831	0.196954	0.843864	0.999734
ENSG00000142677	IL22RA1	58985	23.2563	0.69896	0.832033	0.840063	0.400873	0.999734	NM_021258
ENSG00000185436	IFNLR1	163702	27.8682	-0.0108872	0.652175	-0.0166937	0.986681	0.999734	NM_170743
ENSG00000158055	GRHL3	57822	4.47231	-1.47818	1.7403	-0.849383	0.395668	0.999734	NM_001195010
ENSG00000001460	STPG1	90529	31.9325	-0.193348	0.475897	-0.406282	0.684535	0.999734	NM_001199012
ENSG00000001461	NIPAL3	57185	365.357	0.196833	0.275034	0.715668	0.474196	0.999734	NM_001322854
ENSG00000117602	RCAN3	11123	192.753	0.191853	0.403654	0.475292	0.634579	0.999734	NM_001251977
ENSG00000264443			0.639722	-3.22977	3.22848	-1.0004	0.317116	0.999734
ENSG00000184454	NCMAP	400746	4.65744	-5.71488	2.22026	-2.57397	0.0100538	0.999734	NM_001010980
ENSG00000133226	SRRM1	10250	3712.29	-0.0404674	0.163644	-0.247289	0.804684	0.999734	NM_001303448
ENSG00000169504	CLIC4	25932	371.038	-0.0448059	0.461494	-0.0970889	0.922656	0.999734	NM_013943
ENSG00000117614	SYF2	25949	1439.05	-0.185289	0.194298	-0.953634	0.340269	0.999734	NM_015484
ENSG00000284602			6.44011	-1.83562	1.63504	-1.12267	0.261577	0.999734
ENSG00000284657			3.17437	-1.75893	2.13589	-0.823512	0.410217	0.999734
ENSG00000117616	RSRP1	57035	467.37	0.0970856	0.488808	0.198617	0.842562	0.999734	NM_001321772
ENSG00000272432			2.27594	-0.0715678	2.23781	-0.0319812	0.974487	0.999734
ENSG00000183726	TMEM50A	23585	488.674	0.309444	0.30995	0.998368	0.318101	0.999734	NM_014313
ENSG00000188672	RHCE	6006	1.47682	4.10347	2.15321	1.90575	0.0566831	0.999734	NM_001330430
ENSG00000204178	MACO1	55219	228.394	0.0155355	0.342897	0.0453067	0.963863	0.999734	NM_001282564
ENSG00000157978	LDLRAP1	26119	700.51	-0.277216	0.455239	-0.608945	0.542561	0.999734	NM_015627
ENSG00000225643			2.81341	3.47573	2.78713	1.24706	0.212374	0.999734
ENSG00000117643	MAN1C1	57134	10.1681	0.171238	0.926703	0.184782	0.8534	0.999734	NM_001289010
ENSG00000162430	SELENON	57190	186.097	-0.384318	0.309022	-1.24366	0.213625	0.999734	NM_020451
ENSG00000228172			5.07037	-2.20031	1.69616	-1.29723	0.194552	0.999734
ENSG00000117640	MTFR1L	56181	56.2312	0.364605	0.472904	0.770992	0.440712	0.999734	NM_001099625
ENSG00000127423	AUNIP	79000	49.1973	-0.217184	0.408482	-0.531687	0.594943	0.999734	NM_001287490
ENSG00000236528			0.713926	-3.39037	3.22538	-1.05116	0.293187	0.999734
ENSG00000182749	PAQR7	164091	45.5568	0.450041	0.460795	0.976662	0.328736	0.999734	NM_178422
ENSG00000117632	STMN1	3925	4814.63	0.0328106	0.25246	0.129964	0.896595	0.999734	NM_001145454
ENSG00000158006	PAFAH2	5051	89.6351	-0.429064	0.284729	-1.50692	0.131831	0.999734	NM_000437
ENSG00000158008	EXTL1	2134	0.585485	2.75909	3.26044	0.846233	0.397423	0.999734	NM_004455
ENSG00000158014	SLC30A2	7780	0.527071	0.488497	3.27857	0.148997	0.881556	0.999734	NM_001004434
ENSG00000158022	TRIM63	84676	0.77754	-3.04318	3.22513	-0.943582	0.345383	0.999734	NM_032588
ENSG00000175087	PDIK1L	149420	33.8751	0.643472	0.484923	1.32696	0.184523	0.999734	NM_001243532
ENSG00000197245	FAM110D	79927	6.4926	-0.9541	1.60505	-0.594436	0.552221	0.999734	NM_024869
ENSG00000142684	ZNF593	51042	419.817	-0.0403988	0.266858	-0.151387	0.879671	0.999734	NM_015871
ENSG00000142675	CNKSR1	10256	170.876	0.279436	0.380487	0.734416	0.462695	0.999734	NM_001297647
ENSG00000130695	CEP85	64793	143.807	-0.0433592	0.243479	-0.178082	0.858658	0.999734	NM_001281517
ENSG00000142669	SH3BGRL3	83442	2820.72	0.130461	0.193983	0.672541	0.501239	0.999734	NM_031286
ENSG00000158062	UBXN11	91544	27.6808	0.794744	0.4013	1.98042	0.047656	0.999734	NM_001077262
ENSG00000169442	CD52	1043	6.7125	-0.293163	2.0212	-0.145044	0.884676	0.999734	NM_001803
ENSG00000176092	CRYBG2	55057	63.3016	0.324851	0.680658	0.477261	0.633176	0.999734	NM_001039775
ENSG00000117682	DHDDS	79947	135.69	0.272286	0.391176	0.696071	0.486385	0.999734	NM_001243564
ENSG00000198830	HMGN2	3151	387.816	0.0619735	0.333061	0.186073	0.852388	0.999734	NM_005517
ENSG00000117676	RPS6KA1	6195	170.192	-0.435724	0.306839	-1.42004	0.155596	0.999734	NM_001006665
ENSG00000260063	LOC101928728	101928728	2.72119	1.15592	1.45068	0.796812	0.42556	0.999734	NR_135804
ENSG00000117713	ARID1A	8289	582.464	-0.0479108	0.187529	-0.255485	0.798349	0.999734	NM_006015
ENSG00000060642	PIGV	55650	77.1921	-0.38465	0.363242	-1.05894	0.289629	0.999734	NM_001202554
ENSG00000204160	ZDHHC18	84243	146.109	-0.0821412	0.27323	-0.30063	0.763697	0.999734	NM_032283
ENSG00000175793	SFN	2810	4058.95	-0.609537	0.362611	-1.68096	0.0927697	0.999734	NM_006142
ENSG00000142751	GPN2	54707	171.15	0.00653034	0.259572	0.0251581	0.979929	0.999734	NM_018066
ENSG00000198746	GPATCH3	63906	56.1678	0.060921	0.445462	0.136759	0.891221	0.999734	NM_022078
ENSG00000090273	NUDC	10726	754.031	0.0748346	0.158825	0.471177	0.637514	0.999734	NM_006600
ENSG00000131910	NR0B2	8431	1.23241	3.84262	3.24226	1.18517	0.235951	0.999734	NM_021969
ENSG00000175707	KDF1	126695	202.914	-0.105032	0.309901	-0.338921	0.734669	0.999734	NM_152365
ENSG00000172746			13.2536	-0.848998	0.681629	-1.24554	0.212932	0.999734
ENSG00000224064			2.05639	-1.08691	2.14107	-0.507648	0.6117	0.999734
ENSG00000253368	TRNP1	388610	85.9875	-0.869793	0.721192	-1.20605	0.227799	0.999734	NM_001013642
ENSG00000158246	TENT5B	115572	0.755493	3.14403	3.25239	0.966683	0.333703	0.999734	NM_052943
ENSG00000090020	SLC9A1	6548	249.498	0.111675	0.262728	0.42506	0.670793	0.999734	NM_003047
ENSG00000225159			7.75573	-0.249769	0.905562	-0.275817	0.782689	0.999734
ENSG00000142784	WDTC1	23038	96.4454	-0.245341	0.345428	-0.710251	0.477549	0.999734	NM_001276252
ENSG00000186501	TMEM222	84065	151.106	0.265144	0.33882	0.782553	0.433889	0.999734	NM_032125
ENSG00000142765	SYTL1	84958	353.309	-0.0789108	0.531385	-0.1485	0.881948	0.999734	NM_001193308
ENSG00000142733	MAP3K6	9064	98.5908	0.0999504	0.334007	0.299246	0.764752	0.999734	NM_001297609
ENSG00000174950	CD164L2	388611	1.75972	-0.687647	2.99527	-0.229578	0.81842	0.999734	NM_001330448
ENSG00000181773	GPR3	2827	12.3801	1.43733	1.30701	1.09971	0.27146	0.999734	NM_005281
ENSG00000158195	WASF2	10163	4096.07	0.011226	0.255629	0.0439153	0.964972	0.999734	NM_001201404
ENSG00000126705	AHDC1	27245	73.7631	0.0323651	0.364218	0.088862	0.929192	0.999734	NM_001029882
ENSG00000000938	FGR	2268	2.6253	-1.73434	2.08707	-0.830994	0.405977	0.999734	NM_001042729
ENSG00000235912			0.294089	1.48637	3.30189	0.450156	0.652598	0.999734
ENSG00000126709	IFI6	2537	59.3532	0.616024	0.633968	0.971695	0.331202	0.999734	NM_002038
ENSG00000009780	FAM76A	199870	116.769	-0.0315573	0.24801	-0.127242	0.898749	0.999734	NM_001143912
ENSG00000117758	STX12	23673	293.273	0.23089	0.179596	1.28561	0.19858	0.999734	NM_177424
ENSG00000269971			0.975716	0.857766	3.21303	0.266965	0.789496	0.999734
ENSG00000270031			0.235477	0.806779	3.30557	0.244066	0.807179	0.999734
ENSG00000117751	PPP1R8	5511	309.008	0.0908761	0.207244	0.438497	0.661026	0.999734	NM_002713
ENSG00000252947	SCARNA1	677774	0.883559	3.3715	3.24854	1.03785	0.29934	0.999734	NR_002997
ENSG00000117748	RPA2	6118	426.008	0.126774	0.24966	0.507785	0.611604	0.999734	NM_001286076
ENSG00000130768	SMPDL3B	27293	27.8051	0.117491	1.224	0.0959894	0.923529	0.999734	NM_001009568
ENSG00000158156	XKR8	55113	40.7381	0.435514	0.380334	1.14508	0.252174	0.999734	NM_018053
ENSG00000158161	EYA3	2140	214.696	0.149147	0.1562	0.954847	0.339655	0.999734	NM_001282560
ENSG00000240750			6.72699	0.697902	1.40525	0.496638	0.619444	0.999734
ENSG00000228589			0.469532	-2.2486	3.24425	-0.693105	0.488244	0.999734
ENSG00000169403	PTAFR	5724	171.119	-0.040177	0.306301	-0.131168	0.895642	0.999734	NM_000952
ENSG00000126698	DNAJC8	22826	2686.73	-0.144776	0.233948	-0.618839	0.536022	0.999734	NM_014280
ENSG00000130770	ATP5IF1	93974	3271.53	-0.05357	0.284222	-0.18848	0.850501	0.999734	NM_016311
ENSG00000270605			6.97039	0.0462673	0.86117	0.0537261	0.957153	0.999734
ENSG00000130766	SESN2	83667	392.615	-0.614805	0.352078	-1.74622	0.0807727	0.999734	NM_031459
ENSG00000130772	MED18	54797	72.5754	-0.00139315	0.462628	-0.00301138	0.997597	0.999734	NM_001127350
ENSG00000204138	PHACTR4	65979	966.131	-0.123783	0.213958	-0.578538	0.562901	0.999734	NM_001048183
ENSG00000229820			4.20717	-0.0436053	2.37776	-0.0183388	0.985369	0.999734
ENSG00000221216			12.4366	0.00444341	1.0782	0.00412114	0.996712	0.999734
ENSG00000180198	RCC1	1104	383.831	0.518578	0.401654	1.29111	0.196666	0.999734	NM_001048194
ENSG00000242125	SNHG3	8420	663.827	-0.159772	0.405418	-0.394092	0.693513	0.999734	NR_002909
ENSG00000200087	SNORA73B	26768	3.1151	-3.09595	2.26992	-1.3639	0.172599	0.999734	NR_004404
ENSG00000279443			13.3558	-0.103356	0.80974	-0.12764	0.898434	0.999734
ENSG00000180098	TRNAU1AP	54952	191.66	-0.103158	0.350151	-0.29461	0.768292	0.999734	NM_017846
ENSG00000197989	SNHG12	85028	230.094	0.362728	0.252139	1.4386	0.150263	0.999734	NR_024127
ENSG00000221539	SNORD99	692212	5.32372	1.05687	1.58479	0.666887	0.504845	0.999734	NR_003077
ENSG00000120656	TAF12	6883	183.145	0.354597	0.324273	1.09351	0.274169	0.999734	NM_001135218
ENSG00000188060	RAB42	115273	4.02502	-2.53976	2.40603	-1.05558	0.291159	0.999734	NM_001193532
ENSG00000229388	LINC01715	105378616	3.78848	0.467409	2.37876	0.196493	0.844225	0.999734	NR_146730
ENSG00000162419	GMEB1	10691	262.828	-0.0114293	0.199737	-0.0572216	0.954369	0.999734	NM_001319674
ENSG00000198492	YTHDF2	51441	496.462	0.0265251	0.202707	0.130854	0.895891	0.999734	NM_001172828
ENSG00000116329	OPRD1	4985	0.484175	-2.82466	3.238	-0.872348	0.383018	0.999734	NM_000911
ENSG00000159023	EPB41	2035	296.128	-0.416247	0.269625	-1.5438	0.122637	0.999734	NM_001166005
ENSG00000225616			7.42133	1.39385	1.35744	1.02682	0.304507	0.999734
ENSG00000253304	TMEM200B	399474	51.3338	-0.333491	2.03298	-0.164041	0.869699	0.999734	NM_001003682
ENSG00000116350	SRSF4	6429	1013.67	-0.181817	0.158165	-1.14954	0.250334	0.999734	NM_005626
ENSG00000116353	MECR	51102	201.149	-0.0687893	0.431908	-0.159268	0.873458	0.999734	NM_001024732
ENSG00000060656	PTPRU	10076	260.018	-0.282852	0.501734	-0.56375	0.572924	0.999734	NM_001195001
ENSG00000162510	MATN1	4146	0.509059	2.55667	3.2656	0.78291	0.43368	0.999734	NM_002379
ENSG00000186056	MATN1-AS1	100129196	10.2967	0.280867	1.14459	0.245387	0.806157	0.999734	NR_034182
ENSG00000162511	LAPTM5	7805	17.6782	-0.170346	1.4626	-0.116467	0.907282	0.999734	NM_006762
ENSG00000162512	SDC3	9672	80.2253	0.269068	0.554903	0.484893	0.627752	0.999734	NM_014654
ENSG00000134644	PUM1	9698	660.52	-0.0445533	0.261883	-0.170127	0.86491	0.999734	NM_001020658
ENSG00000060688	SNRNP40	9410	23.9366	0.627177	0.586339	1.06965	0.284777	0.999734	NM_004814
ENSG00000229447			15.7143	0.4598	0.991881	0.463564	0.64296	0.999734
ENSG00000121766	ZCCHC17	51538	352.977	0.377001	0.277309	1.3595	0.17399	0.999734	NM_001282566
ENSG00000168528	SERINC2	347735	3300.78	-0.450147	0.460886	-0.976699	0.328718	0.999734	NM_001199037
ENSG00000142910	TINAGL1	64129	6253.4	-0.253393	0.289292	-0.875908	0.38108	0.999734	NM_001204414
ENSG00000162517	PEF1	553115	561.187	0.0654398	0.240448	0.272158	0.7855	0.999734	NM_001359651
ENSG00000264078			0.326784	0.205684	3.30557	0.0622235	0.950385	0.999734
ENSG00000084636	COL16A1	1307	7.38366	2.11201	1.37335	1.53785	0.124084	0.999734	NM_001856
ENSG00000121753	ADGRB2	576	15.7294	0.284168	0.864838	0.32858	0.742473	0.999734	NM_001294335
ENSG00000134668	SPOCD1	90853	199.389	-0.112359	0.495342	-0.226832	0.820555	0.999734	NM_001281987
ENSG00000269967			0.521889	-0.205396	3.30395	-0.062167	0.95043	0.999734
ENSG00000184007	PTP4A2	8073	4660.28	-0.0594458	0.174264	-0.341126	0.733009	0.999734	NM_001195100
ENSG00000121775	TMEM39B	55116	131.878	0.293082	0.329594	0.88922	0.373885	0.999734	NM_001319677
ENSG00000276493			0.285795	1.76611	3.29315	0.536299	0.591752	0.999734
ENSG00000025800	KPNA6	23633	1676.45	-0.14884	0.175277	-0.849172	0.395785	0.999734	NM_012316
ENSG00000084652	TXLNA	200081	582.243	0.0894625	0.274203	0.326263	0.744225	0.999734	NM_175852
ENSG00000160050	CCDC28B	79140	55.016	-0.357354	1.09796	-0.32547	0.744826	0.999734	NM_001301011
ENSG00000224066			2.5161	2.21412	2.76109	0.801901	0.42261	0.999734
ENSG00000160051	IQCC	55721	9.45624	0.360649	1.10935	0.325099	0.745106	0.999734	NM_001160042
ENSG00000160055	TMEM234	56063	35.7082	0.606557	0.580462	1.04496	0.296044	0.999734	NM_001366191
ENSG00000084623	EIF3I	8668	1230.48	-0.112889	0.19635	-0.574941	0.565331	0.999734	NM_003757
ENSG00000220785			5.05794	0.239384	1.53139	0.156318	0.875782	0.999734
ENSG00000183615	FAM167B	84734	4.57157	1.16816	1.17935	0.990513	0.321923	0.999734	NM_032648
ENSG00000182866	LCK	3932	1.56649	-4.52229	3.17471	-1.42447	0.154309	0.999734	NM_001042771
ENSG00000116478	HDAC1	3065	1169.1	-0.0562752	0.164165	-0.342796	0.731752	0.999734	NM_004964
ENSG00000175130	MARCKSL1	65108	175.132	0.041962	0.193224	0.217167	0.828078	0.999734	NM_023009
ENSG00000162526	TSSK3	81629	0.243149	1.16746	3.30557	0.353179	0.723954	0.999734	NM_052841
ENSG00000225828	FAM229A	100128071	18.5379	-0.331636	0.6435	-0.515363	0.6063	0.999734	NM_001167676
ENSG00000160058	BSDC1	55108	136.987	0.595509	0.26846	2.21824	0.0265385	0.999734	NM_001143888
ENSG00000273274	ZBTB8B	728116	16.3028	1.17177	0.716981	1.63432	0.102192	0.999734	NM_001145720
ENSG00000160062	ZBTB8A	653121	118.272	-0.104131	0.353337	-0.294708	0.768217	0.999734	NM_001040441
ENSG00000176261	ZBTB8OS	339487	149.242	0.186754	0.258865	0.721435	0.470642	0.999734	NM_001308135
ENSG00000200591			0.877419	-3.68954	3.22044	-1.14567	0.251934	0.999734
ENSG00000162521	RBBP4	5928	984.529	-0.0742441	0.219509	-0.338228	0.735191	0.999734	NM_001135255
ENSG00000162520	SYNC	81493	6.59032	0.346188	1.63481	0.211761	0.832294	0.999734	NM_001161708
ENSG00000224409			3.05518	4.14332	2.60721	1.58918	0.11202	0.999734
ENSG00000162522	KIAA1522	57648	219.598	-0.229849	0.292123	-0.786825	0.431384	0.999734	NM_001198972
ENSG00000134684	YARS1	8565	679.911	-0.500939	0.416632	-1.20235	0.229227	0.999734	NM_003680
ENSG00000116497	S100PBP	64766	222.75	0.462889	0.223751	2.06876	0.0385682	0.999734	NM_001017406
ENSG00000160097	FNDC5	252995	1.18501	-3.71693	2.93956	-1.26445	0.206068	0.999734	NM_001171940
ENSG00000121900	TMEM54	113452	252.379	0.39386	0.229478	1.71633	0.0861014	0.999734	NM_001329722
ENSG00000116514	RNF19B	127544	31.4335	0.0322087	0.557804	0.0577419	0.953954	0.999734	NM_001127361
ENSG00000004455	AK2	204	870.278	-0.0821805	0.20987	-0.391579	0.69537	0.999734	NM_001199199
ENSG00000276645			1.68779	-1.00351	2.98869	-0.33577	0.737044	0.999734
ENSG00000142920	AZIN2	113451	9.35763	0.722454	1.06505	0.678329	0.497563	0.999734	NM_001293562
ENSG00000278997			2.52289	0.411115	1.93567	0.212388	0.831804	0.999734
ENSG00000116525	TRIM62	55223	39.428	0.167624	0.335378	0.499806	0.617212	0.999734	NM_001330483
ENSG00000160094	ZNF362	149076	418.928	-0.17361	0.200517	-0.86581	0.386594	0.999734	NM_001370212
ENSG00000270115			2.24926	3.16557	2.15866	1.46646	0.142524	0.999734
ENSG00000225313			0.349174	2.03453	3.28273	0.619769	0.53541	0.999734
ENSG00000134686	PHC2	1912	343.73	-0.151752	0.350835	-0.432544	0.665346	0.999734	NM_001330488
ENSG00000222112			0.737963	-0.866527	3.22735	-0.268495	0.788319	0.999734
ENSG00000233246	LOC101929464	101929464	0.482995	-2.8221	3.23807	-0.871539	0.38346	0.999734	NR_125978
ENSG00000121903	ZSCAN20	7579	15.7368	-0.56378	0.832355	-0.677331	0.498196	0.999734	NM_145238
ENSG00000121904	CSMD2	114784	0.520312	0.0854212	3.30557	0.0258416	0.979384	0.999734	NM_001281956
ENSG00000163866	SMIM12	113444	356.906	0.359826	0.304872	1.18025	0.237899	0.999734	NM_001164824
ENSG00000189280	GJB5	2709	181.715	0.271452	0.20634	1.31556	0.188323	0.999734	NM_005268
ENSG00000189433	GJB4	127534	42.7165	-0.0142733	0.982875	-0.014522	0.988414	0.999734	NM_153212
ENSG00000188910	GJB3	2707	892.94	-0.152954	0.216298	-0.707145	0.479476	0.999734	NM_001005752
ENSG00000116544	DLGAP3	58512	0.432528	2.33277	3.27221	0.712903	0.475906	0.999734	NM_001080418
ENSG00000284773			6.57562	-0.548714	1.42744	-0.384403	0.70068	0.999734
ENSG00000163867	ZMYM6	9204	42.2346	0.0676424	0.470935	0.143634	0.885789	0.999734	NM_007167
ENSG00000197056	ZMYM1	79830	111.73	0.233288	0.390995	0.596653	0.550739	0.999734	NM_001289088
ENSG00000116560	SFPQ	6421	3684.01	-0.170217	0.120791	-1.40919	0.15878	0.999734	NM_005066
ENSG00000201868			0.33244	1.16744	3.30557	0.353174	0.723958	0.999734
ENSG00000146463	ZMYM4	9202	368.994	-0.0570747	0.206528	-0.276353	0.782277	0.999734	NM_001350138
ENSG00000201542			1.24742	0.0854134	3.30557	0.0258392	0.979386	0.999734
ENSG00000229994			425.929	-0.570641	0.243241	-2.34599	0.0189768	0.999734
ENSG00000142687	KIAA0319L	79932	607.307	0.0103916	0.189933	0.0547121	0.956368	0.999734	NM_024874
ENSG00000020129	NCDN	23154	356.636	-0.0184228	0.36677	-0.0502299	0.959939	0.999734	NM_001014839
ENSG00000239636			0.447096	-0.48246	3.27496	-0.147318	0.882881	0.999734
ENSG00000116819	TFAP2E	339488	1.13403	1.05686	3.20497	0.329757	0.741583	0.999734	NM_178548
ENSG00000126067	PSMB2	5690	1271.26	0.347947	0.248934	1.39775	0.162188	0.999734	NM_001199779
ENSG00000142686	C1orf216	127703	22.8315	-0.439162	0.626954	-0.700468	0.483635	0.999734	NM_001348691
ENSG00000092853	CLSPN	63967	524.283	0.441448	0.249857	1.7668	0.0772613	0.999734	NM_001190481
ENSG00000134698	AGO4	192670	114.97	-0.262564	0.468796	-0.560083	0.575423	0.999734	NM_017629
ENSG00000092847	AGO1	26523	199.027	-0.0990097	0.199193	-0.497054	0.619151	0.999734	NM_001317122
ENSG00000271914			0.989819	2.96021	3.19926	0.925279	0.354821	0.999734
ENSG00000126070	AGO3	192669	143.06	-0.419718	0.287322	-1.46079	0.144072	0.999734	NM_024852
ENSG00000116863	ADPRHL2	54936	356.035	-0.133307	0.200565	-0.66466	0.506268	0.999734	NM_017825
ENSG00000171812	COL8A2	1296	1.11026	-4.02627	3.21597	-1.25196	0.210584	0.999734	NM_001294347
ENSG00000054116	TRAPPC3	27095	1156.99	-0.0574229	0.201549	-0.284908	0.775715	0.999734	NM_001270894
ENSG00000116871	MAP7D1	55700	586.774	0.362482	0.201212	1.80149	0.0716253	0.999734	NM_001286365
ENSG00000054118	THRAP3	9967	1805.31	-0.0216969	0.16127	-0.134538	0.892977	0.999734	NM_001321471
ENSG00000214193	SH3D21	79729	23.7048	0.816477	0.973754	0.838484	0.401759	0.999734	NM_001162530
ENSG00000142694	EVA1B	55194	49.7758	0.569927	0.417079	1.36647	0.17179	0.999734	NM_001304762
ENSG00000116883			15.4897	0.561346	0.971874	0.577592	0.56354	0.999734
ENSG00000196182	STK40	83931	339.622	0.366853	0.292971	1.25218	0.210503	0.999734	NM_001282546
ENSG00000181817	LSM10	84967	141.774	0.102786	0.317704	0.323528	0.746295	0.999734	NM_032881
ENSG00000116885	OSCP1	127700	43.343	0.160622	0.560164	0.286741	0.774311	0.999734	NM_001330493
ENSG00000201448	SNORA63C	109616970	0.23509	-1.78463	3.27875	-0.544302	0.586233	0.999734	NR_145725
ENSG00000116898	MRPS15	64960	397.8	0.0365539	0.30209	0.121004	0.903688	0.999734	NM_031280
ENSG00000119535	CSF3R	1441	0.342954	2.01072	3.28367	0.61234	0.540313	0.999734	NM_000760
ENSG00000233621	LINC01137	728431	20.2721	-0.164397	1.01827	-0.161447	0.871741	0.999734	NR_038842
ENSG00000163874	ZC3H12A	80149	572.598	-0.0229868	0.459316	-0.0500457	0.960086	0.999734	NM_001323550
ENSG00000163875	MEAF6	64769	375.603	0.222499	0.198149	1.12289	0.261484	0.999734	NM_001270875
ENSG00000163877	SNIP1	79753	73.2509	0.381379	0.295243	1.29175	0.196444	0.999734	NM_024700
ENSG00000134697	GNL2	29889	838.67	-0.0487311	0.185176	-0.263161	0.792426	0.999734	NM_001323623
ENSG00000116922	C1orf109	54955	97.2411	0.464247	0.455653	1.01886	0.308269	0.999734	NM_001303030
ENSG00000134690	CDCA8	55143	633.127	0.33642	0.229977	1.46284	0.143511	0.999734	NM_001256875
ENSG00000183317	EPHA10	284656	2.08027	1.68588	2.56495	0.657279	0.511002	0.999734	NM_001004338
ENSG00000185090	MANEAL	149175	312.63	0.285048	0.228754	1.24609	0.212732	0.999734	NM_001031740
ENSG00000196449	YRDC	79693	126.251	0.0853439	0.365428	0.233545	0.815338	0.999734	NM_024640
ENSG00000197982	C1orf122	127687	621.828	0.163947	0.163764	1.00112	0.31677	0.999734	NM_001142726
ENSG00000188786	MTF1	4520	228.389	0.424304	0.222757	1.90478	0.0568084	0.999734	NM_005955
ENSG00000204084	INPP5B	3633	54.9232	-0.150899	0.332958	-0.453207	0.650399	0.999734	NM_001297434
ENSG00000277168			1.16394	3.75996	3.24322	1.15933	0.246322	0.999734
ENSG00000183431	SF3A3	10946	782.454	0.0355093	0.108463	0.327385	0.743377	0.999734	NM_001320830
ENSG00000183386	FHL3	2275	65.5933	-0.583946	0.5362	-1.08905	0.276134	0.999734	NM_001243878
ENSG00000183520	UTP11	51118	852.579	-0.192292	0.220052	-0.873848	0.382201	0.999734	NM_016037
ENSG00000185668	POU3F1	5453	8.37647	0.432433	1.38067	0.313205	0.754125	0.999734	NM_002699
ENSG00000224592			1.00103	0.444343	3.20324	0.138717	0.889674	0.999734
ENSG00000215895			0.278643	-1.34531	3.28317	-0.40976	0.681982	0.999734
ENSG00000116954	RRAGC	64121	42.0991	0.762303	0.330609	2.30576	0.0211243	0.999734	NM_001271851
ENSG00000228436	LOC105378663	105378663	1.65769	1.4291	2.10212	0.679837	0.496608	0.999734	NR_135048
ENSG00000214114	MYCBP	26292	169.188	0.0762718	0.235699	0.323598	0.746242	0.999734	NM_012333
ENSG00000131233	GJA9	81025	0.293834	-0.154986	3.30557	-0.0468862	0.962604	0.999734	NM_030772
ENSG00000158315	RHBDL2	54933	142.685	0.268067	0.487625	0.54974	0.582497	0.999734	NM_001304746
ENSG00000174574	AKIRIN1	79647	667.298	-0.212039	0.32388	-0.654684	0.512671	0.999734	NM_001136275
ENSG00000168653	NDUFS5	4725	3529.87	-0.120434	0.133424	-0.902641	0.366716	0.999734	NM_001184979
ENSG00000127603	MACF1	23499	543.223	0.13808	0.269672	0.512029	0.608631	0.999734	NM_012090
ENSG00000237624	OXCT2P1	192217	0.962938	1.81567	3.24834	0.558952	0.576194	0.999734	NR_132962
ENSG00000243970	PPIEL	728448	3.18407	0.811418	2.11643	0.38339	0.701431	0.999734	NR_003929
ENSG00000090621	PABPC4	8761	3975.89	-0.0765363	0.156537	-0.488933	0.624889	0.999734	NM_001135653
ENSG00000201457	SNORA55	677834	1.09371	0.402586	3.1945	0.126025	0.899712	0.999734	NR_002983
ENSG00000163909	HEYL	26508	5.00556	-0.705495	2.29937	-0.306821	0.75898	0.999734	NM_014571
ENSG00000084072	PPIE	10450	354.24	-0.0114348	0.20532	-0.0556926	0.955587	0.999734	NM_001195007
ENSG00000116985	BMP8B	656	23.7362	0.350613	0.921528	0.38047	0.703597	0.999734	NM_001720
ENSG00000198754	OXCT2	64064	5.35626	-0.600415	1.94942	-0.307996	0.758085	0.999734	NM_022120
ENSG00000261798	LOC101929536	101929536	1.0223	1.96297	3.24746	0.604462	0.545536	0.999734	NR_135805
ENSG00000284719			0.685909	3.00597	3.25504	0.923482	0.355756	0.999734
ENSG00000043514	TRIT1	54802	179.038	0.424156	0.250278	1.69474	0.0901247	0.999734	NM_001312691
ENSG00000202222			11.4098	-0.553761	1.06945	-0.5178	0.604598	0.999734
ENSG00000116990	MYCL	4610	91.992	-0.252147	0.393572	-0.640663	0.521742	0.999734	NM_001033081
ENSG00000236546	MYCL-AS1	105378668	0.933705	1.7673	3.24919	0.54392	0.586497	0.999734	XR_947223
ENSG00000207356			0.4625	0.0854223	3.30557	0.0258419	0.979383	0.999734
ENSG00000168389	MFSD2A	84879	158.569	-0.678037	0.499125	-1.35845	0.17432	0.999734	NM_001136493
ENSG00000228477			1.29748	-2.08307	2.07795	-1.00247	0.316118	0.999734
ENSG00000131236	CAP1	10487	3593.96	-0.13579	0.135607	-1.00135	0.316656	0.999734	NM_001105530
ENSG00000131238	PPT1	5538	500.64	-0.0474224	0.371388	-0.12769	0.898394	0.999734	NM_000310
ENSG00000117000	RLF	6018	486.064	-0.170805	0.193111	-0.884492	0.376431	0.999734	NM_012421
ENSG00000188800	TMCO2	127391	0.581957	2.76854	3.26021	0.849189	0.395776	0.999734	NM_001008740
ENSG00000259943			18.3602	-0.145486	0.729588	-0.199409	0.841943	0.999734
ENSG00000084073	ZMPSTE24	10269	262.699	0.224973	0.234637	0.958812	0.337654	0.999734	NM_005857
ENSG00000049089	COL9A2	1298	34.015	0.0752633	1.02219	0.0736291	0.941306	0.999734	NM_001852
ENSG00000227311			0.872816	-1.13668	1.75983	-0.645904	0.518341	0.999734
ENSG00000084070	SMAP2	64744	193.795	0.00976074	0.299999	0.0325359	0.974045	0.999734	NM_001198978
ENSG00000187801	ZFP69B	65243	9.68226	1.50404	0.916123	1.64174	0.100643	0.999734	NM_001369565
ENSG00000260920			9.19176	0.442032	0.743514	0.594518	0.552166	0.999734
ENSG00000187815	ZFP69	339559	14.0821	-1.45994	0.755189	-1.93321	0.0532098	0.999734	NM_001320178
ENSG00000238287			9.14441	-0.973638	0.918807	-1.05968	0.289292	0.999734
ENSG00000164002	EXO5	64789	61.179	0.511605	0.540539	0.946472	0.343908	0.999734	NM_001346946
ENSG00000227278			0.715517	-3.39029	3.22538	-1.05113	0.293199	0.999734
ENSG00000117010	ZNF684	127396	13.6172	-0.317018	0.570412	-0.55577	0.578368	0.999734	NM_152373
ENSG00000117016	RIMS3	9783	5.92923	-0.607678	1.79425	-0.338681	0.73485	0.999734	NM_014747
ENSG00000237899			0.352635	-2.36985	3.25236	-0.728657	0.466212	0.999734
ENSG00000272145			10.389	-1.48014	1.11397	-1.32871	0.183944	0.999734
ENSG00000066136	NFYC	4802	220.963	0.156463	0.229482	0.68181	0.495359	0.999734	NM_001142587
ENSG00000179862	CITED4	163732	349.88	-0.185358	0.56267	-0.329425	0.741834	0.999734	NM_133467
ENSG00000171793	CTPS1	1503	300.291	-0.0480414	0.199094	-0.2413	0.809323	0.999734	NM_001301237
ENSG00000171790	SLFNL1	200172	1.54063	-1.74608	3.26294	-0.535125	0.592564	0.999734	NM_001168247
ENSG00000010803	SCMH1	22955	275.932	-0.458241	0.323932	-1.41462	0.15718	0.999734	NM_001031694
ENSG00000204060	FOXO6	100132074	25.1982	-0.51128	0.476459	-1.07308	0.283234	0.999734	NM_001291281
ENSG00000127124	HIVEP3	59269	27.7805	0.107275	1.26005	0.0851353	0.932154	0.999734	NM_001127714
ENSG00000197273	GUCA2A	2980	0.964268	3.47901	3.24693	1.07148	0.283955	0.999734	NM_033553
ENSG00000198815	FOXJ3	22887	162.802	-0.131257	0.241079	-0.544455	0.586129	0.999734	NM_001198850
ENSG00000177181	RIMKLA	284716	12.6189	-1.20295	1.42464	-0.844387	0.398453	0.999734	NM_173642
ENSG00000066185	ZMYND12	84217	0.705271	-3.3701	3.22575	-1.04475	0.296138	0.999734	NM_001146192
ENSG00000127125	PPCS	79717	574.344	-0.236035	0.171686	-1.37481	0.169191	0.999734	NM_001077447
ENSG00000186409	CCDC30	728621	17.4574	0.521969	0.544571	0.958496	0.337813	0.999734	NM_001080850
ENSG00000171960	PPIH	10465	481.273	-0.121006	0.206599	-0.585705	0.558074	0.999734	NM_001330510
ENSG00000285728			0.660101	-1.46133	3.2976	-0.443148	0.657658	0.999734
ENSG00000234917			3.64785	-1.3421	2.00694	-0.668731	0.503667	0.999734
ENSG00000065978	YBX1	4904	10164.3	-0.0885485	0.139629	-0.634171	0.525969	0.999734	NM_004559
ENSG00000117385	P3H1	64175	84.7267	-0.0537709	0.3552	-0.151382	0.879674	0.999734	NM_001146289
ENSG00000164008	C1orf50	79078	16.1451	0.449281	0.54228	0.828504	0.407385	0.999734	NM_024097
ENSG00000177868	SVBP	374969	362.134	-0.140798	0.208665	-0.674756	0.499831	0.999734	NM_199342
ENSG00000164010	ERMAP	114625	37.1014	-0.30309	0.486451	-0.623064	0.533243	0.999734	NM_001017922
ENSG00000228192			8.1503	-0.847673	1.08178	-0.783592	0.433279	0.999734
ENSG00000164011	ZNF691	51058	28.2735	-0.0585155	0.393537	-0.148691	0.881797	0.999734	NM_001242739
ENSG00000117394	SLC2A1	6513	738.393	0.431645	0.310937	1.38821	0.165074	0.999734	NM_006516
ENSG00000227533	SLC2A1-AS1	440584	3.58514	0.489961	1.59067	0.308022	0.758065	0.999734	NR_033967
ENSG00000186973	FAM183A	440585	14.9619	-0.64766	1.07014	-0.605213	0.545038	0.999734	NM_001101376
ENSG00000117395	EBNA1BP2	10969	1482.09	0.286793	0.159069	1.80295	0.0713967	0.999734	NM_001159936
ENSG00000243710	CFAP57	149465	26.4128	0.026696	1.12744	0.0236785	0.981109	0.999734	NM_001167965
ENSG00000199240			1.02729	0.0854151	3.30557	0.0258398	0.979385	0.999734
ENSG00000179178	TMEM125	128218	129.496	-0.18543	0.592173	-0.313135	0.754178	0.999734	NM_001320244
ENSG00000253313	C1orf210	149466	59.4567	-0.875527	0.6031	-1.45171	0.146582	0.999734	NM_001164829
ENSG00000234694			9.9159	0.211975	0.825963	0.25664	0.797456	0.999734
ENSG00000117399	CDC20	991	485.789	-0.0304402	0.269838	-0.112809	0.910182	0.999734	NM_001255
ENSG00000066322	ELOVL1	64834	157.457	-0.168718	0.281879	-0.598546	0.549476	0.999734	NM_001256399
ENSG00000159479	MED8	112950	214.079	0.0915809	0.194836	0.470041	0.638326	0.999734	NM_001001653
ENSG00000198198	SZT2	23334	123.186	0.477177	0.4491	1.06252	0.288	0.999734	NM_001012960
ENSG00000229372	SZT2-AS1	100873952	2.31202	2.84493	2.77956	1.02352	0.306064	0.999734	NR_046744
ENSG00000178922	HYI	81888	150.237	0.0138261	0.340254	0.0406347	0.967587	0.999734	NM_001190880
ENSG00000142949	PTPRF	5792	1255.33	0.118539	0.172986	0.685253	0.493184	0.999734	NM_001329137
ENSG00000066135	KDM4A	9682	308.365	-0.0764966	0.219991	-0.347726	0.728046	0.999734	NM_014663
ENSG00000236200			8.54408	0.274308	1.43438	0.191239	0.848339	0.999734
ENSG00000126091	ST3GAL3	6487	9.99197	-0.0119161	0.807933	-0.0147488	0.988233	0.999734	NM_001270459
ENSG00000283414			0.243149	1.16746	3.30557	0.353179	0.723954	0.999734
ENSG00000117407	ARTN	9048	13.9155	0.843447	1.55591	0.542092	0.587755	0.999734	NM_001136215
ENSG00000237950			0.27718	-0.154986	3.30557	-0.0468862	0.962604	0.999734
ENSG00000117408	IPO13	9670	64.5112	-0.453936	0.407852	-1.11299	0.265712	0.999734	NM_014652
ENSG00000285649			0.742778	-2.02703	3.23104	-0.627361	0.530423	0.999734
ENSG00000132768	DPH2	1802	189.328	-0.105401	0.280647	-0.375566	0.70724	0.999734	NM_001039589
ENSG00000117410	ATP6V0B	533	1483.57	0.241543	0.180976	1.33467	0.181985	0.999734	NM_001039457
ENSG00000117411	B4GALT2	8704	804.505	-0.224324	0.184521	-1.21571	0.224094	0.999734	NM_001005417
ENSG00000159214	CCDC24	149473	89.6434	-0.0116672	0.469764	-0.0248363	0.980186	0.999734	NM_001349127
ENSG00000196517	SLC6A9	6536	71.484	-1.20333	1.75455	-0.685835	0.492817	0.999734	NM_001024845
ENSG00000230615			11.2149	-2.49228	1.44855	-1.72054	0.0853347	0.999734
ENSG00000233514			0.471694	0.523652	2.44421	0.214242	0.830359	0.999734
ENSG00000283039	KLF18	105378952	1.17404	0.0854139	3.30557	0.0258394	0.979385	0.999734	NM_001358438
ENSG00000226804			0.363613	2.06608	3.28151	0.629612	0.528949	0.999734
ENSG00000178028	DMAP1	55929	108.525	-0.103085	0.414486	-0.248705	0.803589	0.999734	NM_001034023
ENSG00000117419	ERI3	79033	152.247	-0.241361	0.246383	-0.979618	0.327275	0.999734	NM_001301698
ENSG00000187147	RNF220	55182	522.772	-0.187118	0.204523	-0.914899	0.360245	0.999734	NM_001319956
ENSG00000126106	TMEM53	79639	77.3731	-0.554565	0.32248	-1.71968	0.0854898	0.999734	NM_001300746
ENSG00000198520	ARMH1	339541	0.831055	-3.61123	3.22163	-1.12093	0.262318	0.999734	NM_001004307
ENSG00000199377	RNU5F-1	26828	13.0688	0.180988	0.511574	0.353787	0.723499	0.999734	NR_002753
ENSG00000142945	KIF2C	11004	783.395	0.1137	0.314589	0.361424	0.717783	0.999734	NM_001297655
ENSG00000142937	RPS8	6202	25725.3	-0.191479	0.24938	-0.767821	0.442594	0.999734	NM_001012
ENSG00000200913	SNORD46	94161	4.27383	-0.582761	1.54069	-0.378246	0.705248	0.999734	NR_000024
ENSG00000202031	SNORD38A	94162	0.243149	1.16746	3.30557	0.353179	0.723954	0.999734	NR_001456
ENSG00000234093			0.771049	-0.150638	1.61255	-0.0934158	0.925573	0.999734
ENSG00000142959	BEST4	266675	7.27993	-0.714465	1.98729	-0.359518	0.719208	0.999734	NM_153274
ENSG00000173846	PLK3	1263	72.7955	0.0403053	0.351065	0.114809	0.908597	0.999734	NM_004073
ENSG00000188396	TCTEX1D4	343521	2.63222	0.475236	2.79918	0.169777	0.865186	0.999734	NM_001013632
ENSG00000222009	BTBD19	149478	5.27123	0.692131	1.28553	0.5384	0.590301	0.999734	NM_001136537
ENSG00000117425	PTCH2	8643	1.86285	-0.314944	1.81174	-0.173835	0.861995	0.999734	NM_001166292
ENSG00000226499			10.2535	-0.470099	0.472815	-0.994255	0.320099	0.999734
ENSG00000070785	EIF2B3	8891	210.036	0.0479883	0.192823	0.248872	0.80346	0.999734	NM_001166588
ENSG00000126107	HECTD3	79654	140.446	0.149293	0.257148	0.580573	0.561528	0.999734	NM_024602
ENSG00000126088	UROD	7389	354.401	-0.37015	0.260719	-1.41973	0.155688	0.999734	NM_000374
ENSG00000162415	ZSWIM5	57643	6.5144	-1.65152	1.32649	-1.24503	0.21312	0.999734	NM_020883
ENSG00000281912	LINC01144	400752	3.79279	-1.19683	1.60445	-0.745944	0.455701	0.999734	NR_024270
ENSG00000186603	HPDL	84842	61.5083	-0.137128	2.03641	-0.0673381	0.946313	0.999734	NM_032756
ENSG00000132781	MUTYH	4595	99.0535	0.576206	0.397641	1.44906	0.14732	0.999734	NM_001048171
ENSG00000132773	TOE1	114034	126.707	0.428481	0.30121	1.42253	0.154873	0.999734	NM_025077
ENSG00000070759	TESK2	10420	52.5565	0.0905595	0.400155	0.226311	0.820959	0.999734	NM_001320800
ENSG00000280670	CCDC163	126661	7.81163	-0.00766289	0.827983	-0.00925489	0.992616	0.999734	NM_001102601
ENSG00000132763	MMACHC	25974	130.676	-0.057927	0.260224	-0.222605	0.823843	0.999734	NM_001330540
ENSG00000117450	PRDX1	5052	4548.5	-0.17821	0.265268	-0.67181	0.501705	0.999734	NM_001202431
ENSG00000117448	AKR1A1	10327	872.232	-0.12187	0.237641	-0.512833	0.608068	0.999734	NM_001202413
ENSG00000281133			1.12132	3.37183	3.24854	1.03795	0.299292	0.999734
ENSG00000132780	NASP	4678	2502.86	0.0197175	0.1235	0.159656	0.873152	0.999734	NM_001195193
ENSG00000159588	CCDC17	149483	5.24196	-2.46148	1.05662	-2.32959	0.019828	0.999734	NM_001114938
ENSG00000159592	GPBP1L1	60313	425.326	0.031625	0.17285	0.182962	0.854828	0.999734	NM_021639
ENSG00000225447			9.62228	0.70912	1.1883	0.596753	0.550673	0.999734
ENSG00000159596	TMEM69	51249	249.439	0.138983	0.261682	0.531115	0.595339	0.999734	NM_016486
ENSG00000197429	IPP	3652	90.2615	-0.133051	0.318885	-0.417239	0.676504	0.999734	NM_001145349
ENSG00000230896			25.3862	0.480169	1.01159	0.474666	0.635025	0.999734
ENSG00000086015	MAST2	23139	151.52	0.202135	0.283333	0.713418	0.475587	0.999734	NM_001319245
ENSG00000232467			0.366888	0.0854244	3.30557	0.0258426	0.979383	0.999734
ENSG00000117461	PIK3R3	8503	157.922	0.0777901	0.600985	0.129438	0.897011	0.999734	NM_001114172
ENSG00000227857	LOC101929626	101929626	2.15324	-0.206412	2.2499	-0.0917426	0.926903	0.999734	NR_125987
ENSG00000117472	TSPAN1	10103	2229.27	-0.168416	0.486066	-0.346489	0.728975	0.999734	NM_005727
ENSG00000085998	POMGNT1	55624	181.069	0.342019	0.289489	1.18146	0.237422	0.999734	NM_001243766
ENSG00000171357	LURAP1	541468	6.04953	0.523099	1.91344	0.273382	0.78456	0.999734	NM_001013615
ENSG00000085999	RAD54L	8438	92.3696	0.584497	0.487794	1.19825	0.230821	0.999734	NM_001142548
ENSG00000132128	LRRC41	10489	321.404	0.532314	0.334532	1.59122	0.11156	0.999734	NM_006369
ENSG00000173660	UQCRH	7388	3502.8	-0.0763769	0.203019	-0.376206	0.706764	0.999734	NM_001297565
ENSG00000117481	NSUN4	387338	136.158	-0.356163	0.386375	-0.921806	0.35663	0.999734	NM_001256127
ENSG00000117480	FAAH	2166	65.6348	-0.367283	0.75988	-0.483344	0.628852	0.999734	NM_001441
ENSG00000232022			1.53343	-0.538031	3.06421	-0.175586	0.860619	0.999734
ENSG00000197587	DMBX1	127343	110.48	0.088011	0.741	0.118773	0.905455	0.999734	NM_147192
ENSG00000079277	MKNK1	8569	259.237	0.391306	0.324798	1.20477	0.228294	0.999734	NM_001135553
ENSG00000142961	MOB3C	148932	44.5113	-0.0922492	0.518304	-0.177983	0.858736	0.999734	NM_145279
ENSG00000123472	ATPAF1	64756	251.264	-0.0069803	0.330872	-0.0210967	0.983169	0.999734	NM_001042546
ENSG00000186118	TEX38	374973	0.325422	-2.261	3.25651	-0.694302	0.487493	0.999734	NM_001145474
ENSG00000159658	EFCAB14	9813	1012.74	0.0171542	0.160063	0.107172	0.914653	0.999734	NM_014774
ENSG00000142973	CYP4B1	1580	48.5889	-0.281631	0.80822	-0.348458	0.727496	0.999734	NM_000779
ENSG00000186377	CYP4X1	260293	0.277813	0.205684	3.30557	0.0622235	0.950385	0.999734	NM_001320289
ENSG00000225506			1.68456	0.0670475	2.6347	0.0254479	0.979698	0.999734
ENSG00000224805	LINC00853	100874253	3.63291	-2.23074	1.9197	-1.16203	0.245225	0.999734	NR_047498
ENSG00000162366	PDZK1IP1	10158	0.985191	-3.40442	3.21934	-1.05749	0.290289	0.999734	NM_005764
ENSG00000226252			0.404687	0.0854235	3.30557	0.0258423	0.979383	0.999734
ENSG00000123473	STIL	6491	183.473	0.219252	0.297228	0.737657	0.460723	0.999734	NM_001048166
ENSG00000162368	CMPK1	51727	544.123	0.264752	0.192007	1.37887	0.167936	0.999734	NM_001136140
ENSG00000225762			2.25553	-2.61316	2.43612	-1.07267	0.283418	0.999734
ENSG00000237424	FOXD2-AS1	84793	2.18183	0.908308	1.82852	0.496746	0.619368	0.999734	NM_032707
ENSG00000186564	FOXD2	2306	33.0978	0.0220829	0.904944	0.0244025	0.980532	0.999734	NM_004474
ENSG00000132122	SPATA6	54558	15.182	-0.288937	1.24721	-0.231666	0.816798	0.999734	NM_001286238
ENSG00000162373	BEND5	79656	3.69897	1.21306	1.96655	0.616848	0.537335	0.999734	NM_001302082
ENSG00000279324			0.63071	2.42343	3.26941	0.741244	0.458546	0.999734
ENSG00000162374	ELAVL4	1996	0.578125	0.0854203	3.30557	0.0258413	0.979384	0.999734	NM_001144774
ENSG00000185104	FAF1	11124	404.062	-0.123863	0.208608	-0.59376	0.552673	0.999734	NM_007051
ENSG00000123080	CDKN2C	1031	134.621	0.219367	0.472164	0.4646	0.642218	0.999734	NM_001262
ENSG00000123091	RNF11	26994	229.8	0.100132	0.222657	0.449712	0.652918	0.999734	NM_014372
ENSG00000233406			0.859253	-2.09049	3.22967	-0.647276	0.517453	0.999734
ENSG00000085831	TTC39A	22996	23.106	0.159591	1.52421	0.104704	0.91661	0.999734	NM_001080494
ENSG00000085832	EPS15	2060	204.336	0.0913393	0.206661	0.441976	0.658506	0.999734	NM_001159969
ENSG00000227070			9.08123	-1.19541	1.79778	-0.664936	0.506092	0.999734
ENSG00000227742			2.36614	3.59514	2.43508	1.47639	0.139838	0.999734
ENSG00000117859	OSBPL9	114883	585.459	0.339097	0.230134	1.47348	0.140623	0.999734	NM_001330580
ENSG00000078618	NRDC	4898	989.976	-0.268046	0.216374	-1.23881	0.215417	0.999734	NM_001101662
ENSG00000266993	LOC105378721	105378721	0.585061	1.92496	3.26994	0.588684	0.556073	0.999734	XR_947342
ENSG00000272175			0.513643	0.0854214	3.30557	0.0258417	0.979384	0.999734
ENSG00000169213	RAB3B	5865	1.28816	-3.39959	2.39543	-1.41919	0.155842	0.999734	NM_002867
ENSG00000117862	TXNDC12	51060	6.41896	0.53083	1.12855	0.470366	0.638094	0.999734	NM_015913
ENSG00000198841	KTI12	112970	43.7975	0.0865043	0.472237	0.18318	0.854657	0.999734	NM_138417
ENSG00000134717	BTF3L4	91408	288.073	0.395667	0.308158	1.28398	0.19915	0.999734	NM_001136497
ENSG00000157077	ZFYVE9	9372	174.241	0.142476	0.499584	0.285188	0.7755	0.999734	NM_004799
ENSG00000154222	CC2D1B	200014	21.1574	0.444943	0.702881	0.633027	0.526716	0.999734	NM_001330585
ENSG00000224680			7.0236	2.78345	1.20627	2.30748	0.0210282	0.999734
ENSG00000085840	ORC1	4998	86.5561	-0.0083359	0.620813	-0.0134274	0.989287	0.999734	NM_001190818
ENSG00000134748	PRPF38A	84950	551.356	0.153154	0.158739	0.964822	0.334634	0.999734	NM_032284
ENSG00000134744	TUT4	23318	220.786	0.0532162	0.20832	0.255455	0.798372	0.999734	NM_001009881
ENSG00000116157	GPX7	2882	8.48174	1.44856	3.13198	0.462508	0.643717	0.999734	NM_015696
ENSG00000162377	COA7	65260	195.27	0.0616279	0.186629	0.330216	0.741236	0.999734	NM_023077
ENSG00000162378	ZYG11B	79699	198.103	-0.0915749	0.277173	-0.33039	0.741106	0.999734	NM_024646
ENSG00000228929			515.435	-0.219266	0.331144	-0.662147	0.507877	0.999734
ENSG00000203995	ZYG11A	440590	12.6825	1.0528	1.3949	0.754752	0.450398	0.999734	NM_001004339
ENSG00000121310	ECHDC2	55268	280.682	-0.489272	0.250386	-1.95407	0.0506926	0.999734	NM_001198961
ENSG00000116171	SCP2	6342	637.734	-0.281938	0.209952	-1.34286	0.179316	0.999734	NM_001007098
ENSG00000162383	SLC1A7	6512	76.0839	-3.5401	2.15871	-1.63992	0.101022	0.999734	NM_001287595
ENSG00000235563			4.50642	-2.9976	2.17207	-1.38006	0.167567	0.999734
ENSG00000157184	CPT2	1376	211.43	-0.0897063	0.397643	-0.225595	0.821516	0.999734	NM_000098
ENSG00000236723			1.53867	1.75411	2.31167	0.758807	0.447968	0.999734
ENSG00000162384	CZIB	54987	202.595	-0.130107	0.22385	-0.581223	0.56109	0.999734	NM_001304759
ENSG00000259818			1.13016	3.6463	3.24463	1.12379	0.2611	0.999734
ENSG00000162385	MAGOH	4116	324.761	-0.193813	0.322472	-0.601022	0.547826	0.999734	NM_002370
ENSG00000226754	LOC100507564	100507564	1.85138	2.91398	2.19816	1.32565	0.184957	0.999734	NR_038953
ENSG00000157193	LRP8	7804	252.108	-0.493623	0.318623	-1.54924	0.121325	0.999734	NM_001018054
ENSG00000225675	LINC01771	105378732	0.654504	2.92219	3.25677	0.897268	0.369576	0.999734	NR_131923
ENSG00000058804	NDC1	55706	299.514	0.151737	0.201298	0.753791	0.450975	0.999734	NM_001168551
ENSG00000201003			0.378423	-1.90033	3.25651	-0.583548	0.559524	0.999734
ENSG00000058799	YIPF1	54432	80.7529	0.00656818	0.302658	0.0217017	0.982686	0.999734	NM_018982
ENSG00000081870	HSPB11	51668	667.677	0.0604142	0.263651	0.229145	0.818757	0.999734	NM_001316935
ENSG00000116212	LRRC42	115353	277.735	0.0648774	0.308	0.210641	0.833168	0.999734	NM_001256409
ENSG00000203985	LDLRAD1	388633	0.325422	-2.261	3.25651	-0.694302	0.487493	0.999734	NM_001010978
ENSG00000280378			1.78956	0.95514	2.04208	0.46773	0.639978	0.999734
ENSG00000116205	TCEANC2	127428	86.2314	0.303089	0.446221	0.679235	0.496989	0.999734	NM_153035
ENSG00000225183			0.36129	-2.41493	3.25073	-0.742888	0.457549	0.999734
ENSG00000256407			0.243149	1.16746	3.30557	0.353179	0.723954	0.999734
ENSG00000215883	CYB5RL	606495	47.6874	0.3768	0.408369	0.922696	0.356166	0.999734	NM_001031672
ENSG00000116221	MRPL37	51253	982.165	0.0824471	0.161998	0.508939	0.610795	0.999734	NM_001330602
ENSG00000157216	SSBP3	23648	156.904	0.129193	0.296698	0.435436	0.663246	0.999734	NM_001009955
ENSG00000235741			14.6105	-0.415731	1.11103	-0.374184	0.708267	0.999734
ENSG00000162390	ACOT11	26027	156.187	-0.168953	0.520033	-0.324889	0.745265	0.999734	NM_015547
ENSG00000184313	MROH7	374977	0.872936	3.35191	3.24885	1.03172	0.302203	0.999734	NM_001039464
ENSG00000243725	TTC4	7268	6.75727	-0.271934	1.31316	-0.207083	0.835945	0.999734	NM_001291333
ENSG00000162396	PARS2	25973	63.1493	-0.441056	0.34899	-1.26381	0.206299	0.999734	NM_152268
ENSG00000006555	TTC22	55001	152.588	0.323011	0.370711	0.871329	0.383574	0.999734	NM_001114108
ENSG00000162398	LEXM	163747	2.14181	4.11834	2.07904	1.98088	0.0476045	0.999734	NM_001110533
ENSG00000116133	DHCR24	1718	4171.23	0.126112	0.38469	0.327827	0.743042	0.999734	NM_014762
ENSG00000233203			1.39593	0.955625	1.80216	0.530268	0.595926	0.999734
ENSG00000284601	LOC105378736	105378736	0.23125	0.0854285	3.30557	0.0258438	0.979382	0.999734	XR_947375
ENSG00000143001	TMEM61	199964	12.0625	0.56488	1.53699	0.367524	0.713228	0.999734	NM_182532
ENSG00000162399	BSND	7809	0.513643	0.0854214	3.30557	0.0258417	0.979384	0.999734	NM_057176
ENSG00000169174	PCSK9	255738	335.835	-0.267419	0.694852	-0.384858	0.700343	0.999734	NM_174936
ENSG00000162402	USP24	23358	144.079	0.448642	0.366947	1.22263	0.221468	0.999734	NM_015306
ENSG00000260971			0.395756	-1.10062	3.2976	-0.333764	0.738558	0.999734
ENSG00000284686			0.360313	-2.39837	3.25132	-0.737661	0.46072	0.999734
ENSG00000162407	PLPP3	8613	181.507	-0.350705	0.390994	-0.896957	0.369742	0.999734	NM_003713
ENSG00000236776			0.346875	0.0854249	3.30557	0.0258427	0.979383	0.999734
ENSG00000225475			184.002	-0.385896	0.308721	-1.24998	0.211307	0.999734
ENSG00000162409	PRKAA2	5563	270.125	-0.357191	0.779589	-0.458179	0.646824	0.999734	NM_006252
ENSG00000223416			2.79245	-0.958501	1.77756	-0.539223	0.589733	0.999734
ENSG00000162600	OMA1	115209	112.584	0.249021	0.218627	1.13902	0.254694	0.999734	NM_145243
ENSG00000184292	TACSTD2	4070	5912.13	0.399961	0.302749	1.3211	0.186469	0.999734	NM_002353
ENSG00000162601	MYSM1	114803	136.561	0.00933573	0.36017	0.0259203	0.979321	0.999734	NM_001085487
ENSG00000283445			1.59589	1.85613	2.65389	0.699402	0.484301	0.999734
ENSG00000177606	JUN	3725	548.012	0.62813	0.408718	1.53683	0.124335	0.999734	NM_002228
ENSG00000232453	LINC02777	105378753	1.9073	0.576304	2.34784	0.245461	0.806099	0.999734	XR_001738077
ENSG00000224609	HSD52	729467	0.856518	2.15949	2.87519	0.751078	0.452606	0.999734	NR_027120
ENSG00000172456	FGGY	55277	88.1899	0.124684	0.333397	0.373982	0.708418	0.999734	NM_001113411
ENSG00000134709	HOOK1	51361	526.124	-0.222322	0.292437	-0.760239	0.447112	0.999734	NM_015888
ENSG00000134716	CYP2J2	1573	44.9663	0.00860072	0.743029	0.0115752	0.990765	0.999734	NM_000775
ENSG00000226476	LINC01748	105378763	13.3813	1.46922	0.966173	1.52066	0.128344	0.999734	NR_146508
ENSG00000162599	NFIA	4774	1017.71	-0.463541	0.225659	-2.05417	0.0399596	0.999734	NM_001134673
ENSG00000162604	TM2D1	83941	691.144	-0.187659	0.195442	-0.960176	0.336967	0.999734	NM_032027
ENSG00000271200			12.2864	0.327596	1.14483	0.286153	0.774761	0.999734
ENSG00000132849	PATJ	10207	211.521	0.179989	0.235329	0.764839	0.444367	0.999734	NM_001350145
ENSG00000200575			1.786	-0.515689	3.10395	-0.16614	0.868047	0.999734
ENSG00000242860			1.16065	2.44003	2.98114	0.81849	0.413077	0.999734
ENSG00000162607	USP1	7398	992.452	0.0579031	0.164102	0.352848	0.724203	0.999734	NM_001017415
ENSG00000116641	DOCK7	85440	116.901	0.121471	0.280763	0.432645	0.665273	0.999734	NM_001271999
ENSG00000213703			2.15088	-2.63988	2.40054	-1.0997	0.271462	0.999734
ENSG00000235545			0.474544	-2.25141	3.24416	-0.693989	0.487689	0.999734
ENSG00000125703	ATG4C	84938	97.1143	0.0667991	0.366596	0.182214	0.855415	0.999734	NM_032852
ENSG00000088035	ALG6	29929	58.3062	0.286352	0.585165	0.489353	0.624592	0.999734	NM_013339
ENSG00000142856	ITGB3BP	23421	713.887	-0.122136	0.159741	-0.764589	0.444516	0.999734	NM_001206739
ENSG00000203965	EFCAB7	84455	10.0279	0.11768	0.649999	0.181046	0.856331	0.999734	NM_032437
ENSG00000116652			8.67111	-0.57746	1.08065	-0.534363	0.593091	0.999734
ENSG00000079739	PGM1	5236	522.882	-0.0307885	1.39983	-0.0219945	0.982452	0.999734	NM_001172818
ENSG00000244256			2.29584	0.887301	2.1707	0.408762	0.682714	0.999734
ENSG00000185483	ROR1	4919	27.9371	1.14429	0.672065	1.70265	0.0886344	0.999734	NM_001083592
ENSG00000158966	CACHD1	57685	11.0535	0.508379	1.03801	0.489762	0.624302	0.999734	NM_001293274
ENSG00000162437	RAVER2	55225	96.8552	-0.115194	0.342937	-0.335904	0.736943	0.999734	NM_001366165
ENSG00000162434	JAK1	3716	775.211	0.257812	0.155902	1.65368	0.0981932	0.999734	NM_001320923
ENSG00000272506			1.15476	-3.06369	3.23206	-0.947904	0.343178	0.999734
ENSG00000265996	MIR3671	100500854	2.34554	0.18632	1.46351	0.12731	0.898695	0.999734	NR_037443
ENSG00000162433	AK4	205	790.612	-0.205982	0.504263	-0.40848	0.682921	0.999734	NM_001005353
ENSG00000116675	DNAJC6	9829	11.9334	2.69308	1.09499	2.45945	0.013915	0.999734	NM_001256864
ENSG00000213625	LEPROT	54741	718.075	0.111039	0.154647	0.718018	0.472746	0.999734	NM_001198681
ENSG00000116678	LEPR	3953	25.9466	-0.147524	0.802128	-0.183916	0.85408	0.999734	NM_001003679
ENSG00000237852			0.776022	-2.55128	3.22761	-0.790453	0.429263	0.999734
ENSG00000152763	WDR78	79819	13.0748	0.357284	0.928732	0.384701	0.700459	0.999734	NM_024763
ENSG00000198160	MIER1	57708	565.354	-0.11892	0.16951	-0.701553	0.482958	0.999734	NM_001077700
ENSG00000116704	SLC35D1	23169	110.771	0.030881	0.281573	0.109673	0.912668	0.999734	NM_015139
ENSG00000081985	IL12RB2	3595	23.849	-0.436346	1.49506	-0.291858	0.770395	0.999734	NM_001258214
ENSG00000142864	SERBP1	26135	10005.5	-0.280811	0.150533	-1.86544	0.06212	0.999734	NM_001018067
ENSG00000242482			0.743068	3.12106	3.25281	0.959495	0.33731	0.999734
ENSG00000116717	GADD45A	1647	418.868	-0.797415	0.509539	-1.56497	0.117589	0.999734	NM_001199741
ENSG00000172380	GNG12	55970	593.583	-0.0372454	0.250499	-0.148685	0.881802	0.999734	NM_018841
ENSG00000162595	DIRAS3	9077	2.24689	4.14741	2.79224	1.48533	0.137455	0.999734	NM_004675
ENSG00000116729	WLS	79971	139.086	0.275703	0.886803	0.310896	0.75588	0.999734	NM_001002292
ENSG00000229133			0.23518	-0.515664	3.30557	-0.155999	0.876034	0.999734
ENSG00000024526	DEPDC1	55635	376.706	0.0259105	0.264588	0.0979277	0.92199	0.999734	NM_001114120
ENSG00000234264	DEPDC1-AS1	101927220	0.29351	0.0854264	3.30557	0.0258432	0.979382	0.999734	NR_110671
ENSG00000285407			1.48659	3.4638	3.04936	1.13591	0.255993	0.999734
ENSG00000066557	LRRC40	55631	69.811	0.169048	0.407706	0.414633	0.67841	0.999734	NM_017768
ENSG00000116754	SRSF11	9295	4406.76	-0.0244469	0.218916	-0.111673	0.911083	0.999734	NM_001190987
ENSG00000118454	ANKRD13C	81573	77.0052	0.458327	0.422089	1.08586	0.277543	0.999734	NM_030816
ENSG00000197568	HHLA3	11147	52.6875	-0.528527	0.494116	-1.06964	0.284781	0.999734	NM_001031693
ENSG00000116761	CTH	1491	14.6121	-1.99483	1.05043	-1.89906	0.057557	0.999734	NM_001190463
ENSG00000271992			4.51648	1.09714	1.5355	0.714517	0.474907	0.999734
ENSG00000132485	ZRANB2	9406	898.883	0.25134	0.184554	1.36187	0.173238	0.999734	NM_005455
ENSG00000207721	MIR186	406962	1.80469	0.573456	2.02336	0.283417	0.776857	0.999734	NR_029707
ENSG00000229956			1.56866	1.65132	2.65916	0.620996	0.534602	0.999734
ENSG00000172260	NEGR1	257194	0.973037	-0.876358	3.30557	-0.265115	0.790921	0.999734	NM_173808
ENSG00000225087			3.11385	-1.81846	2.3733	-0.766213	0.443549	0.999734
ENSG00000162620	LRRIQ3	127255	2.18519	1.87969	1.71848	1.09381	0.274039	0.999734	NM_001105659
ENSG00000254685	FPGT	8790	24.4733	0.156887	0.739977	0.212015	0.832095	0.999734	NM_001199328
ENSG00000259030	FPGT-TNNI3K	100526835	3.71253	-0.982059	1.93016	-0.508798	0.610894	0.999734	NM_001112808
ENSG00000178965	ERICH3	127254	0.385441	1.44878	3.3031	0.438611	0.660943	0.999734	NM_001002912
ENSG00000272864			0.981238	3.52059	3.24633	1.08448	0.278151	0.999734
ENSG00000116791	CRYZ	1429	159.478	0.359929	0.601062	0.598822	0.549292	0.999734	NM_001130042
ENSG00000162623	TYW3	127253	574.535	-0.32708	0.287473	-1.13778	0.255213	0.999734	NM_001162916
ENSG00000137968	SLC44A5	204962	24.221	-0.319312	0.636853	-0.501391	0.616096	0.999734	NM_001130058
ENSG00000230863			1.02877	-0.154805	3.19459	-0.0484584	0.961351	0.999734
ENSG00000117054	ACADM	34	609.142	-0.328163	0.392596	-0.835879	0.403223	0.999734	NM_000016
ENSG00000137955	RABGGTB	5876	106.599	0.211975	0.270058	0.784923	0.432499	0.999734	NM_004582
ENSG00000057468	MSH4	4438	0.594769	-2.63158	3.23374	-0.813791	0.415765	0.999734	NM_002440
ENSG00000142892	PIGK	10026	71.2398	0.24038	0.316384	0.759773	0.44739	0.999734	NM_005482
ENSG00000226084			5.7352	0.761776	0.690441	1.10332	0.269889	0.999734
ENSG00000228187			0.664118	-3.28209	3.22743	-1.01694	0.309184	0.999734
ENSG00000154027	AK5	26289	0.707608	-2.44425	3.23853	-0.754741	0.450405	0.999734	NM_012093
ENSG00000036549	ZZZ3	26009	623.503	-0.128873	0.179854	-0.716544	0.473656	0.999734	NM_001308237
ENSG00000077254	USP33	23032	435.223	-0.0953494	0.191053	-0.499073	0.617728	0.999734	NM_015017
ENSG00000180488	MIGA1	374986	160.651	0.0693653	0.25879	0.268037	0.788671	0.999734	NM_001270384
ENSG00000219201			1.7784	-0.650283	1.76938	-0.367521	0.71323	0.999734
ENSG00000235613			6.03879	-0.938131	0.935482	-1.00283	0.315942	0.999734
ENSG00000162614	NEXN	91624	61.8116	1.23159	1.75413	0.702111	0.48261	0.999734	NM_001172309
ENSG00000162613	FUBP1	8880	1289.53	-0.273763	0.179571	-1.52454	0.127374	0.999734	NM_001303433
ENSG00000162616	DNAJB4	11080	57.3296	0.325053	0.370404	0.877565	0.38018	0.999734	NM_001317099
ENSG00000137960	GIPC2	54810	57.1048	-0.0246946	2.01582	-0.0122504	0.990226	0.999734	NM_001304725
ENSG00000273338			3.61204	-0.39039	1.7804	-0.219271	0.826439	0.999734
ENSG00000237413	MGC27382	149047	1.24367	2.06572	3.23695	0.638167	0.523365	0.999734	NM_144700
ENSG00000137959	IFI44L	10964	16.9839	-0.0897236	1.74544	-0.0514045	0.959003	0.999734	NM_006820
ENSG00000137965	IFI44	10561	7.02143	-0.0823847	1.55259	-0.0530628	0.957682	0.999734	NM_006417
ENSG00000162618	ADGRL4	64123	2.81422	-3.3586	1.67252	-2.0081	0.0446324	0.999734	NM_022159
ENSG00000285462			0.285795	1.76611	3.29315	0.536299	0.591752	0.999734
ENSG00000235089			0.675213	-0.382052	1.84381	-0.207208	0.835847	0.999734
ENSG00000117114	ADGRL2	23266	15.5918	1.28537	1.55001	0.829266	0.406954	0.999734	NM_001297704
ENSG00000234683			8.11798	-0.188847	0.560163	-0.337128	0.73602	0.999734
ENSG00000236268	LINC01361	101927498	1.3009	1.80148	3.13444	0.574737	0.565469	0.999734	NR_110632
ENSG00000233008	LOC101927560	101927560	0.289062	0.0854265	3.30557	0.0258432	0.979382	0.999734	NR_119374
ENSG00000137941	TTLL7	79739	36.9568	-0.0202296	0.587902	-0.0344098	0.97255	0.999734	NM_001350214
ENSG00000271576			4.71827	1.08968	1.32313	0.823562	0.410189	0.999734
ENSG00000142875	PRKACB	5567	166.721	0.190444	0.38194	0.498622	0.618046	0.999734	NM_001242857
ENSG00000203943	SAMD13	148418	38.3289	-0.531019	0.72916	-0.728262	0.466453	0.999734	NM_001010971
ENSG00000137976	DNASE2B	58511	0.62875	2.88089	3.25766	0.884344	0.376511	0.999734	NM_021233
ENSG00000117133	RPF1	80135	575.91	-0.0737359	0.189841	-0.388408	0.697714	0.999734	NM_025065
ENSG00000174021	GNG5	2787	19.2796	2.77313	1.04778	2.64669	0.0081285	0.999734	NM_005274
ENSG00000285851			0.286703	-2.07339	3.26442	-0.635148	0.525332	0.999734
ENSG00000122432	SPATA1	100505741	6.72705	-0.220093	1.18307	-0.186035	0.852417	0.999734	NM_001081472
ENSG00000117151	CTBS	1486	15.1484	0.580319	0.701511	0.827241	0.408101	0.999734	NM_004388
ENSG00000284882	LOC105378819	105378819	2.19636	2.64898	1.74506	1.51798	0.129018	0.999734	XR_947544
ENSG00000117155	SSX2IP	117178	291.643	-0.316978	0.289982	-1.0931	0.274352	0.999734	NM_001166293
ENSG00000171517	LPAR3	23566	65.8694	-1.07786	0.954014	-1.12981	0.258555	0.999734	NM_012152
ENSG00000153898	MCOLN2	255231	1.40819	4.04145	3.24016	1.2473	0.212287	0.999734	NM_001330647
ENSG00000162643	WDR63	126820	1.77944	4.18813	2.91007	1.43919	0.150098	0.999734	NM_001288563
ENSG00000055732	MCOLN3	55283	14.7239	0.257016	0.949189	0.270774	0.786565	0.999734	NM_001253693
ENSG00000280099			16.3982	0.250098	0.713533	0.350506	0.725959	0.999734
ENSG00000097096	SYDE2	84144	90.7732	0.081746	0.403527	0.202579	0.839464	0.999734	NM_032184
ENSG00000162642	C1orf52	148423	189.793	0.29255	0.24606	1.18894	0.234464	0.999734	NM_198077
ENSG00000142867	BCL10	8915	201.805	-0.217028	0.300033	-0.723349	0.469466	0.999734	NM_001320715
ENSG00000223653			3.02395	-1.16927	1.95527	-0.598012	0.549832	0.999734
ENSG00000153904	DDAH1	23576	363.233	-0.232877	0.299172	-0.778406	0.43633	0.999734	NM_001134445
ENSG00000273264			1.80766	0.305441	2.33589	0.13076	0.895965	0.999734
ENSG00000282057			3.57966	2.11969	1.70471	1.24343	0.213708	0.999734
ENSG00000117174	ZNHIT6	54680	374.611	-0.296895	0.36102	-0.822378	0.410862	0.999734	NM_001170670
ENSG00000171502	COL24A1	255631	0.653225	-0.704598	3.23756	-0.217633	0.827715	0.999734	NM_001349955
ENSG00000285210			1.46755	0.0854119	3.30557	0.0258388	0.979386	0.999734
ENSG00000122417	ODF2L	57489	291.987	0.304388	0.178688	1.70346	0.0884819	0.999734	NM_001007022
ENSG00000137975	CLCA2	9635	2.02537	-2.66635	2.1413	-1.2452	0.213059	0.999734	NM_006536
ENSG00000016602	CLCA4	22802	31.8412	-0.500595	2.1923	-0.228342	0.81938	0.999734	NM_012128
ENSG00000153923	CLCA3P	9629	0.411408	-2.59232	3.24478	-0.79892	0.424337	0.999734	NM_004921
ENSG00000261737	CLCA4-AS1	105378828	5.42894	-0.483902	1.40673	-0.343991	0.730853	0.999734	NR_135837
ENSG00000097033	SH3GLB1	51100	777.574	-0.0845129	0.143573	-0.588641	0.556102	0.999734	NM_001206651
ENSG00000183291	SELENOF	9403	329.402	0.65525	0.386735	1.69432	0.0902053	0.999734	NM_004261
ENSG00000153936	HS2ST1	9653	201.372	0.383324	0.233696	1.64027	0.10095	0.999734	NM_001134492
ENSG00000267272	LINC01140	339524	0.398257	-0.725802	3.2775	-0.22145	0.824742	0.999734	NM_207357
ENSG00000284240	LINC02801	101927844	0.516833	1.96753	3.26867	0.601937	0.547216	0.999734	NM_001290053
ENSG00000143013	LMO4	8543	1384.57	-0.0772446	0.197158	-0.39179	0.695213	0.999734	NM_001369491
ENSG00000237505	PKN2-AS1	101927891	2.95393	-0.866814	1.91908	-0.451683	0.651497	0.999734	NR_110682
ENSG00000065243	PKN2	5586	730.868	0.13988	0.159906	0.874766	0.381701	0.999734	NM_001320707
ENSG00000207234			0.480505	1.07122	3.28279	0.326315	0.744186	0.999734
ENSG00000241975			3.09631	-1.18066	1.66445	-0.709338	0.478115	0.999734
ENSG00000137947	GTF2B	2959	109.028	0.548779	0.330616	1.65987	0.0969404	0.999734	NM_001514
ENSG00000137944	KYAT3	56267	104.183	0.543554	0.440616	1.23362	0.217343	0.999734	NM_001008661
ENSG00000213516	RBMXL1	494115	258.222	-0.110026	0.237263	-0.463728	0.642842	0.999734	NM_001162536
ENSG00000117226	GBP3	2635	158.416	0.453071	0.727633	0.622663	0.533506	0.999734	NM_001319179
ENSG00000117228	GBP1	2633	199.814	0.92557	1.29228	0.716233	0.473848	0.999734	NM_002053
ENSG00000234518			8.69782	-0.404207	0.952484	-0.424371	0.671295	0.999734
ENSG00000162645	GBP2	2634	551.86	0.200802	0.994519	0.201908	0.839988	0.999734	NM_004120
ENSG00000213512	GBP7	388646	1.07158	-3.97288	3.21661	-1.23512	0.216788	0.999734	NM_207398
ENSG00000162654	GBP4	115361	54.5254	-0.479657	1.47284	-0.325668	0.744676	0.999734	NM_052941
ENSG00000154451	GBP5	115362	0.975606	3.21101	3.2512	0.987641	0.323329	0.999734	NM_001134486
ENSG00000183347	GBP6	163351	8.2654	0.613876	1.68145	0.365087	0.715047	0.999734	NM_001320257
ENSG00000225492	GBP1P1	400759	11.6537	0.132235	1.09781	0.120453	0.904124	0.999734	NR_003133
ENSG00000197147	LRRC8B	23507	120.555	0.032275	0.383814	0.0840901	0.932985	0.999734	NM_001134476
ENSG00000231999	LRRC8C-DT	400761	0.559632	0.770451	3.2747	0.235274	0.813996	0.999734	NR_033981
ENSG00000171488	LRRC8C	84230	44.2102	0.413902	0.420878	0.983426	0.325398	0.999734	NM_032270
ENSG00000226394			0.800227	3.22764	3.25091	0.992842	0.320787	0.999734
ENSG00000272931			9.5952	0.314039	0.982953	0.319485	0.749359	0.999734
ENSG00000171492	LRRC8D	55144	125.068	0.0240872	0.438977	0.0548712	0.956241	0.999734	NM_001134479
ENSG00000228175			0.780068	-0.61697	3.21842	-0.191699	0.847978	0.999734
ENSG00000233593	LINC02609	105378853	15.703	0.543779	1.41863	0.383314	0.701487	0.999734	NR_135038
ENSG00000272094			0.877419	-3.68954	3.22044	-1.14567	0.251934	0.999734
ENSG00000122482	ZNF644	84146	494.034	-0.060006	0.190825	-0.314455	0.753176	0.999734	NM_016620
ENSG00000162669	HFM1	164045	1.74538	0.550477	2.5625	0.21482	0.829908	0.999734	NM_001017975
ENSG00000097046	CDC7	8317	80.4612	0.317771	0.308066	1.0315	0.302304	0.999734	NM_001134419
ENSG00000203914			2.95884	1.37432	2.00165	0.686592	0.49234	0.999734
ENSG00000069702	TGFBR3	7049	266.01	-0.913936	0.377785	-2.4192	0.0155548	0.999734	NM_001195683
ENSG00000239794			0.673592	-3.30919	3.2269	-1.0255	0.305127	0.999734
ENSG00000172031	EPHX4	253152	29.19	0.965509	0.668448	1.4444	0.148625	0.999734	NM_173567
ENSG00000230667	SETSIP	646817	0.279921	-0.515665	3.30557	-0.155999	0.876034	0.999734	NM_001287737
ENSG00000189195	KIAA1107	23285	67.9438	0.132495	0.330712	0.400636	0.688688	0.999734	NM_015237
ENSG00000273487			0.41954	-2.07386	3.25003	-0.638104	0.523406	0.999734
ENSG00000174842	GLMN	11146	71.6875	-0.150909	0.434427	-0.347375	0.72831	0.999734	NM_001319683
ENSG00000122484	RPAP2	79871	211.687	-0.0578335	0.305874	-0.189076	0.850033	0.999734	NM_024813
ENSG00000162676	GFI1	2672	2.79851	1.2406	1.6469	0.753293	0.451274	0.999734	NM_001127215
ENSG00000067208	EVI5	7813	325.573	-0.129792	0.136435	-0.951312	0.341446	0.999734	NM_001308248
ENSG00000122406	RPL5	6125	14855	-0.200396	0.294518	-0.680421	0.496238	0.999734	NM_000969
ENSG00000154511	DIPK1A	388650	29.1595	0.0352116	0.417566	0.0843259	0.932797	0.999734	NM_001006605
ENSG00000143033	MTF2	22823	477.442	0.220509	0.208877	1.05569	0.29111	0.999734	NM_001164391
ENSG00000117500	TMED5	50999	418.694	0.0260256	0.286889	0.0907166	0.927718	0.999734	NM_001167830
ENSG00000122483	CCDC18	343099	308.661	0.279862	0.267484	1.04628	0.295434	0.999734	NM_001306076
ENSG00000223745			136.955	-0.0893183	0.438418	-0.203729	0.838566	0.999734
ENSG00000117505	DR1	1810	238.254	0.160318	0.145174	1.10431	0.269457	0.999734	NM_001938
ENSG00000137942	FNBP1L	54874	269.471	0.303003	0.298364	1.01555	0.309844	0.999734	NM_001024948
ENSG00000137936	BCAR3	8412	339.359	-0.0318842	0.377192	-0.0845305	0.932635	0.999734	NM_001261408
ENSG00000260464			0.477064	1.79944	3.27391	0.549632	0.582572	0.999734
ENSG00000067334	DNTTIP2	30836	790.797	0.0609113	0.182678	0.333436	0.738805	0.999734	NM_014597
ENSG00000023909	GCLM	2730	541.83	-0.283752	0.315459	-0.89949	0.368392	0.999734	NM_001308253
ENSG00000198691	ABCA4	24	6.53868	-0.0942172	1.01922	-0.092441	0.926348	0.999734	NM_000350
ENSG00000137962	ARHGAP29	9411	2178.21	-0.40509	0.870123	-0.465555	0.641534	0.999734	NM_001328664
ENSG00000226835	ARHGAP29-AS1	107985092	2.1141	3.58695	2.45135	1.46326	0.143397	0.999734	XR_001738151
ENSG00000236098			0.42262	-2.62917	3.24363	-0.810565	0.417616	0.999734
ENSG00000117528	ABCD3	5825	256.585	0.288307	0.230369	1.2515	0.210753	0.999734	NM_001122674
ENSG00000224081	SLC44A3-AS1	101928079	5.19979	-2.1288	1.17656	-1.80935	0.0703973	0.999734	NR_104131
ENSG00000143036	SLC44A3	126969	90.6871	-0.0171069	0.375922	-0.0455065	0.963704	0.999734	NM_001114106
ENSG00000117519	CNN3	1266	104.857	0.704837	1.14244	0.616955	0.537264	0.999734	NM_001286055
ENSG00000235501			6.18525	-1.09967	1.66829	-0.659162	0.509792	0.999734
ENSG00000172339	ALG14	199857	40.3088	-0.28206	0.537334	-0.524925	0.599635	0.999734	NM_001305242
ENSG00000152078	TLCD4	148534	296.49	-0.479149	0.595901	-0.804075	0.421354	0.999734	NM_001199679
ENSG00000271092	TLCD4-RWDD3	100527978	1.57287	3.13834	2.4602	1.27564	0.202081	0.999734	NM_001199691
ENSG00000122481	RWDD3	25950	11.6878	0.423982	0.790462	0.536372	0.591701	0.999734	NM_001128142
ENSG00000237435	LINC02790	102723661	0.346875	0.0854249	3.30557	0.0258427	0.979383	0.999734	NR_125991
ENSG00000228502			2.40176	-1.18722	1.04362	-1.13759	0.25529	0.999734
ENSG00000234226			0.522127	2.03267	3.2828	0.619189	0.535792	0.999734
ENSG00000137970			950.22	-0.537423	0.276503	-1.94364	0.051939	0.999734
ENSG00000117569	PTBP2	58155	83.3525	-0.142794	0.409705	-0.348528	0.727444	0.999734	NM_001300985
ENSG00000188641	DPYD	1806	25.9191	1.09783	0.660629	1.6618	0.0965526	0.999734	NM_000110
ENSG00000228057			2.8622	1.0557	1.09892	0.960672	0.336717	0.999734
ENSG00000280040			0.664118	-3.28209	3.22743	-1.01694	0.309184	0.999734
ENSG00000162627	SNX7	51375	211.319	0.183745	0.290789	0.631884	0.527463	0.999734	NM_001364903
ENSG00000117598	PLPPR5	163404	0.293863	-2.10672	3.26294	-0.645649	0.518507	0.999734	NM_001010861
ENSG00000227034			1.57956	-1.40623	1.88831	-0.744705	0.45645	0.999734
ENSG00000224445	LINC01708	101928270	0.405248	2.21034	3.27627	0.674651	0.499897	0.999734	NR_125951
ENSG00000099260	PALMD	54873	585.473	0.563321	0.930268	0.605546	0.544816	0.999734	NM_017734
ENSG00000156869	FRRS1	391059	6.19653	-2.62616	1.48503	-1.76842	0.0769912	0.999734	NM_001013660
ENSG00000162688	AGL	178	219.284	-0.232136	0.219674	-1.05673	0.290634	0.999734	NM_000028
ENSG00000228084			7.14735	-0.465604	0.978696	-0.475739	0.63426	0.999734
ENSG00000117620	SLC35A3	23443	300	-0.130151	0.204875	-0.635272	0.525251	0.999734	NM_001271684
ENSG00000283761			3.67802	2.15466	2.09094	1.03048	0.302786	0.999734
ENSG00000156875	MFSD14A	64645	28.3303	-0.444633	0.746271	-0.595806	0.551305	0.999734	NM_033055
ENSG00000156876	SASS6	163786	279.474	0.354315	0.163684	2.16462	0.0304165	0.999734	NM_001304829
ENSG00000122435	TRMT13	54482	161.918	0.0345476	0.271575	0.127212	0.898772	0.999734	NM_019083
ENSG00000122477	LRRC39	127495	0.993867	-0.827909	2.47449	-0.334577	0.737944	0.999734	NM_001256385
ENSG00000137992	DBT	1629	326.554	-0.0639803	0.240898	-0.265591	0.790554	0.999734	NM_001918
ENSG00000224616			2.91367	4.07565	3.06072	1.3316	0.182993	0.999734
ENSG00000137996	RTCA	8634	228.368	0.240727	0.227579	1.05777	0.290158	0.999734	NM_001130841
ENSG00000079335	CDC14A	8556	14.338	-0.0445852	0.655849	-0.0679809	0.945801	0.999734	NM_001319210
ENSG00000285525			1.58506	2.64567	3.23742	0.817213	0.413806	0.999734
ENSG00000162692	VCAM1	7412	5.21244	2.59623	2.30843	1.12468	0.260726	0.999734	NM_001078
ENSG00000162694	EXTL2	2135	186.381	0.304829	0.28799	1.05847	0.289842	0.999734	NM_001033025
ENSG00000273204			8.11853	0.486817	1.31165	0.371148	0.710527	0.999734
ENSG00000162695	SLC30A7	148867	186.246	0.0682493	0.197265	0.345977	0.72936	0.999734	NM_001144884
ENSG00000117543	DPH5	51611	331.266	-0.269326	0.310731	-0.866751	0.386079	0.999734	NM_001077394
ENSG00000235795			0.766597	0.892926	3.24088	0.275519	0.782917	0.999734
ENSG00000233184	LOC102606465	102606465	12.2665	0.133225	1.05381	0.126423	0.899397	0.999734	NR_109849
ENSG00000228399			0.235732	-0.154986	3.30557	-0.0468862	0.962604	0.999734
ENSG00000185946	RNPC3	55599	194.541	0.261751	0.380166	0.688519	0.491126	0.999734	NM_017619
ENSG00000240038	AMY2B	280	2.17417	1.93484	2.23693	0.864952	0.387065	0.999734	NM_020978
ENSG00000232952			0.451984	0.686551	3.30557	0.207695	0.835467	0.999734
ENSG00000237480			0.62875	2.88089	3.25766	0.884344	0.376511	0.999734
ENSG00000198890	PRMT6	55170	84.3896	0.355232	0.471023	0.754172	0.450746	0.999734	NM_018137
ENSG00000162631	NTNG1	22854	0.382666	-0.596944	3.28474	-0.181733	0.855793	0.999734	NM_001113226
ENSG00000224550			0.37154	-0.155002	3.30557	-0.0468911	0.9626	0.999734
ENSG00000134215	VAV3	10451	496.082	0.128266	0.448456	0.286016	0.774866	0.999734	NM_001079874
ENSG00000230489	VAV3-AS1	100873946	0.905615	-3.72994	3.21984	-1.15842	0.246691	0.999734	NR_046653
ENSG00000085491	SLC25A24	29957	439.721	0.0599292	0.302292	0.19825	0.84285	0.999734	NM_013386
ENSG00000280186			1.04249	-0.637282	3.19421	-0.199512	0.841862	0.999734
ENSG00000241361			1.02819	-2.72469	3.24078	-0.840751	0.400487	0.999734
ENSG00000226483			0.289062	0.0854265	3.30557	0.0258432	0.979382	0.999734
ENSG00000162636	FAM102B	284611	21.6367	1.23273	0.815422	1.51177	0.130593	0.999734	NM_001010883
ENSG00000162639	HENMT1	113802	73.1562	-0.054834	0.321159	-0.170738	0.86443	0.999734	NM_001102592
ENSG00000285923			0.792522	1.36103	3.25423	0.418234	0.675776	0.999734
ENSG00000134186	PRPF38B	55119	2112.87	-0.265436	0.168686	-1.57355	0.115592	0.999734	NM_001349757
ENSG00000116266	STXBP3	6814	80.8274	-0.126951	0.322032	-0.394218	0.69342	0.999734	NM_007269
ENSG00000121957	GPSM2	29899	335.36	0.0829746	0.168945	0.491134	0.623331	0.999734	NM_001321038
ENSG00000121940	CLCC1	23155	176.74	-0.0771844	0.208943	-0.369404	0.711827	0.999734	NM_001048210
ENSG00000085433	WDR47	22911	35.1687	-0.365866	0.498473	-0.733973	0.462965	0.999734	NM_001142550
ENSG00000244716			1.0673	-0.301986	1.94926	-0.154923	0.876882	0.999734
ENSG00000197780	TAF13	6884	148.423	0.252947	0.290862	0.869645	0.384494	0.999734	NM_005645
ENSG00000273382			21.1408	0.273346	0.893482	0.305934	0.759655	0.999734
ENSG00000215717	TMEM167B	56900	182.747	-0.0129014	0.256067	-0.0503829	0.959817	0.999734	NM_001322248
ENSG00000031698	SARS1	6301	1388.81	-0.388264	0.291971	-1.3298	0.183583	0.999734	NM_001330669
ENSG00000143126	CELSR2	1952	139.999	-0.229381	0.299538	-0.765783	0.443805	0.999734	NM_001408
ENSG00000134222	PSRC1	84722	231.534	0.211556	0.316305	0.668836	0.5036	0.999734	NM_001005290
ENSG00000134243	SORT1	6272	146.243	0.187731	0.290104	0.647117	0.517556	0.999734	NM_001205228
ENSG00000143106	PSMA5	5686	231.404	0.215725	0.395753	0.545101	0.585684	0.999734	NM_001199772
ENSG00000162650	ATXN7L2	127002	15.3086	0.921861	0.586448	1.57194	0.115965	0.999734	NM_001350174
ENSG00000174151	CYB561D1	284613	116.599	0.255321	0.333065	0.766581	0.443331	0.999734	NM_001134400
ENSG00000181754	AMIGO1	57463	14.4799	0.0573981	0.899894	0.0637832	0.949143	0.999734	NM_020703
ENSG00000065135	GNAI3	2773	917.059	0.0707336	0.20589	0.343551	0.731184	0.999734	NM_006496
ENSG00000134183	GNAT2	2780	0.697379	3.02887	3.25458	0.930648	0.352036	0.999734	NM_005272
ENSG00000116337	AMPD2	271	305.61	-0.134536	0.197552	-0.681014	0.495863	0.999734	NM_001257360
ENSG00000228703			0.465566	2.44775	3.26869	0.748848	0.453949	0.999734
ENSG00000235045			0.897767	2.66974	2.83701	0.941042	0.346683	0.999734
ENSG00000168765	GSTM4	2948	95.4319	0.707752	1.1361	0.622965	0.533307	0.999734	NM_000850
ENSG00000213366	GSTM2	2946	2.82107	-0.819403	2.20455	-0.371687	0.710126	0.999734	NM_000848
ENSG00000134184	GSTM1	2944	184.596	-0.670217	2.04509	-0.32772	0.743123	0.999734	NM_000561
ENSG00000134201	GSTM5	2949	0.546706	-0.0360231	3.26183	-0.0110438	0.991188	0.999734	NM_000851
ENSG00000134202	GSTM3	2947	54.3274	0.168112	0.658491	0.255298	0.798493	0.999734	NM_000849
ENSG00000198758	EPS8L3	79574	49.6782	-0.816351	0.980059	-0.832961	0.404867	0.999734	NM_001319952
ENSG00000184371	CSF1	1435	11.3864	-0.437564	0.789064	-0.554536	0.579212	0.999734	NM_000757
ENSG00000168710	AHCYL1	10768	3502.23	-0.221207	0.186939	-1.18331	0.236686	0.999734	NM_001242673
ENSG00000143093	STRIP1	85369	192.724	0.119536	0.197913	0.603984	0.545854	0.999734	NM_001270768
ENSG00000258634			34.4873	-0.704656	0.517216	-1.3624	0.173071	0.999734
ENSG00000224965			0.822393	3.27178	3.25016	1.00665	0.314101	0.999734
ENSG00000116396	KCNC4	3749	33.2015	0.807928	2.03984	0.396074	0.692051	0.999734	NM_001039574
ENSG00000227963	RBM15-AS1	440600	1.68069	0.518466	2.99268	0.173245	0.862459	0.999734	NR_036595
ENSG00000162775	RBM15	64783	189.345	0.0068716	0.252524	0.0272117	0.978291	0.999734	NM_001201545
ENSG00000224699			7.76054	-0.495203	1.23765	-0.400116	0.689071	0.999734
ENSG00000273373			6.88345	-0.521059	1.21152	-0.430088	0.667132	0.999734
ENSG00000134248	LAMTOR5	10542	637.885	-0.0643409	0.288762	-0.222816	0.823679	0.999734	NM_006402
ENSG00000237415			1.68462	-0.395476	3.30557	-0.119639	0.904769	0.999734
ENSG00000261654			1.52178	-2.53966	2.57557	-0.986056	0.324106	0.999734
ENSG00000121931	LRIF1	55791	193.259	-0.210388	0.212866	-0.988363	0.322975	0.999734	NM_001006945
ENSG00000273010			3.3756	-0.123419	2.05644	-0.060016	0.952143	0.999734
ENSG00000156171	DRAM2	128338	171.433	-0.191205	0.417202	-0.458303	0.646735	0.999734	NM_001349881
ENSG00000134255	CEPT1	10390	221.134	-0.423899	0.238646	-1.77626	0.0756894	0.999734	NM_001007794
ENSG00000273221			2.51229	0.0856989	1.64028	0.0522465	0.958332	0.999734
ENSG00000162777	DENND2D	79961	26.1926	-1.43366	0.813731	-1.76184	0.0780965	0.999734	NM_001271833
ENSG00000064886	CHI3L2	1117	0.434236	2.35355	3.27155	0.7194	0.471895	0.999734	NM_001025197
ENSG00000085465	OVGP1	5016	4.50362	0.63078	1.03753	0.607962	0.543213	0.999734	NM_002557
ENSG00000260948			3.06189	-0.242213	1.67893	-0.144266	0.88529	0.999734
ENSG00000243960			8.09296	1.08011	1.09141	0.989646	0.322347	0.999734
ENSG00000116455	WDR77	79084	200.781	0.167546	0.26403	0.634572	0.525707	0.999734	NM_001317062
ENSG00000116459	ATP5PB	515	1481.8	-0.213958	0.225498	-0.948825	0.34271	0.999734	NM_001688
ENSG00000143110	C1orf162	128346	0.537435	-0.100175	3.26276	-0.0307025	0.975507	0.999734	NM_001300834
ENSG00000116473	RAP1A	5906	275.351	0.294972	0.27104	1.0883	0.276464	0.999734	NM_001010935
ENSG00000284830	LOC101928718	101928718	1.05919	2.92217	3.25677	0.89726	0.36958	0.999734	NR_125963
ENSG00000064703	DDX20	11218	110.986	0.0770257	0.208652	0.369158	0.71201	0.999734	NM_007204
ENSG00000143079	CTTNBP2NL	55917	275.614	0.262084	0.298053	0.87932	0.379228	0.999734	NM_018704
ENSG00000134245	WNT2B	7482	11.2044	2.23799	0.837993	2.67065	0.00757036	0.999734	NM_001291880
ENSG00000273483			1.58208	-2.90418	2.17279	-1.33661	0.181349	0.999734
ENSG00000007341	ST7L	54879	63.0315	-0.572605	0.336266	-1.70283	0.0885994	0.999734	NM_001308264
ENSG00000116489	CAPZA1	829	1148.95	0.202139	0.177579	1.1383	0.254994	0.999734	NM_006135
ENSG00000155363	MOV10	4343	309.429	-0.130434	0.216853	-0.601486	0.547516	0.999734	NM_001130079
ENSG00000155366	RHOC	389	995.154	0.228047	0.181532	1.25623	0.209031	0.999734	NM_001042678
ENSG00000155367	PPM1J	333926	18.0489	-0.90596	0.68619	-1.32028	0.186743	0.999734	NM_005167
ENSG00000184599	TAFA3	284467	2.33705	4.73565	2.68657	1.76271	0.077949	0.999734	NM_001004440
ENSG00000215866	LINC01356	100996702	3.29574	0.652523	2.18023	0.299291	0.764718	0.999734	NR_103746
ENSG00000224167			14.1128	1.9054	1.70712	1.11615	0.264358	0.999734
ENSG00000155380	SLC16A1	6566	1077.84	0.651187	1.34019	0.485891	0.627045	0.999734	NM_001166496
ENSG00000226419	SLC16A1-AS1	100506392	64.2314	0.0808348	2.07221	0.0390089	0.968883	0.999734	NR_103743
ENSG00000198799	LRIG2	9860	31.2921	-0.295652	0.438911	-0.673604	0.500563	0.999734	NM_001312686
ENSG00000081026	MAGI3	260425	51.2056	0.457753	0.383337	1.19413	0.232429	0.999734	NM_001142782
ENSG00000116793	PHTF1	10745	72.3825	0.842763	0.379924	2.21824	0.0265383	0.999734	NM_001323041
ENSG00000081019	RSBN1	54665	317.861	0.0999171	0.159903	0.624862	0.532062	0.999734	NM_018364
ENSG00000134262	AP4B1	10717	46.7038	0.245579	0.407553	0.602571	0.546794	0.999734	NM_001253852
ENSG00000118655	DCLRE1B	64858	51.8782	1.05253	0.402779	2.61317	0.00897066	0.999734	NM_001319946
ENSG00000235527	HIPK1-AS1	101928846	1.00869	-1.49044	2.36873	-0.629216	0.529207	0.999734	NR_110725
ENSG00000163349	HIPK1	204851	263.87	0.147817	0.255854	0.577742	0.563438	0.999734	NM_001369806
ENSG00000197323	TRIM33	51592	511.671	-0.0163682	0.251719	-0.0650259	0.948153	0.999734	NM_015906
ENSG00000116752	BCAS2	10286	169.55	0.439686	0.327131	1.34407	0.178927	0.999734	NM_005872
ENSG00000175984	DENND2C	163259	23.6965	0.355759	0.718673	0.495022	0.620584	0.999734	NM_001256404
ENSG00000213281	NRAS	4893	195.686	0.980635	0.40685	2.41031	0.0159388	0.999734	NM_002524
ENSG00000009307	CSDE1	7812	4806.52	-0.0504174	0.116375	-0.433232	0.664846	0.999734	NM_001007553
ENSG00000052723	SIKE1	80143	191.506	0.125478	0.293035	0.428201	0.668505	0.999734	NM_001102396
ENSG00000134198	TSPAN2	10100	371.651	0.32864	0.375521	0.875157	0.381489	0.999734	NM_001308315
ENSG00000233730			11.2242	-0.406261	0.702971	-0.57792	0.563318	0.999734
ENSG00000134259	NGF	4803	0.692109	3.0166	3.25482	0.92681	0.354025	0.999734	NM_002506
ENSG00000173218	VANGL1	81839	351.528	0.232032	0.188282	1.23236	0.217813	0.999734	NM_001172411
ENSG00000177551	NHLH2	4808	0.231178	-0.965856	3.30305	-0.292414	0.76997	0.999734	NM_001111061
ENSG00000163393	SLC22A15	55356	15.5076	0.582486	0.668632	0.87116	0.383667	0.999734	NM_018420
ENSG00000173212	MAB21L3	126868	35.6539	-0.530478	1.22903	-0.431622	0.666016	0.999734	NM_152367
ENSG00000163399	ATP1A1	476	2249.1	0.00632064	0.235928	0.0267906	0.978627	0.999734	NM_000701
ENSG00000203865	ATP1A1-AS1	84852	1.20043	-0.515905	2.69795	-0.191221	0.848352	0.999734	NM_032766
ENSG00000212385			14.0162	0.0551405	0.965599	0.0571049	0.954462	0.999734
ENSG00000233154	LINC01762	101929023	0.987028	2.90559	3.25712	0.892073	0.372354	0.999734	NR_125972
ENSG00000224950			0.241389	0.686571	3.30557	0.207701	0.835462	0.999734
ENSG00000116815	CD58	965	163.319	-0.026403	0.233778	-0.112941	0.910078	0.999734	NM_001144822
ENSG00000177173			0.867483	-1.77959	2.50955	-0.709126	0.478246	0.999734
ENSG00000143061	IGSF3	3321	170.129	0.091064	0.984458	0.0925017	0.926299	0.999734	NM_001007237
ENSG00000272715			0.384327	-1.03747	3.28018	-0.316285	0.751786	0.999734
ENSG00000134247	PTGFRN	5738	183.833	0.0265292	0.324775	0.0816848	0.934897	0.999734	NM_020440
ENSG00000134256	CD101	9398	3.64104	0.483639	1.64896	0.2933	0.769293	0.999734	NM_001256106
ENSG00000116830	TTF2	8458	480.394	0.203301	0.19238	1.05677	0.290618	0.999734	NM_003594
ENSG00000134253	TRIM45	80263	34.1013	0.437404	0.717759	0.609403	0.542257	0.999734	NM_001145635
ENSG00000134258	VTCN1	79679	7.12259	3.6615	1.54654	2.36755	0.0179064	0.999734	NM_001253849
ENSG00000271427			4.99794	2.41002	1.41199	1.70683	0.0878533	0.999734
ENSG00000198162	MAN1A2	10905	1038.37	0.0352217	0.143625	0.245234	0.806276	0.999734	NM_006699
ENSG00000183508	TENT5C	54855	2.74877	0.227696	1.77776	0.12808	0.898086	0.999734	NM_017709
ENSG00000228217			0.550592	0.757305	3.27606	0.231163	0.817188	0.999734
ENSG00000196505	GDAP2	54834	74.3449	0.00208565	0.335341	0.00621948	0.995038	0.999734	NM_001135589
ENSG00000065183	WDR3	10885	510.535	-0.305339	0.13275	-2.30011	0.021442	0.999734	NM_006784
ENSG00000155761	SPAG17	200162	15.8438	-0.551997	0.743245	-0.742685	0.457672	0.999734	NM_206996
ENSG00000116874	WARS2	10352	110.755	0.311158	0.361943	0.85969	0.38996	0.999734	NM_015836
ENSG00000224238			0.455387	1.75438	3.27542	0.535621	0.59222	0.999734
ENSG00000223575			0.6995	0.153059	3.00442	0.0509447	0.95937	0.999734
ENSG00000236804			1.73328	-1.85626	2.8861	-0.643173	0.520112	0.999734
ENSG00000231365	WARS2-AS1	101929147	18.6364	-0.586581	1.01686	-0.576853	0.564039	0.999734	NR_125974
ENSG00000232650	LINC01780	105378934	0.551442	0.0854207	3.30557	0.0258415	0.979384	0.999734	NR_146623
ENSG00000203857	HSD3B1	3283	2.57055	0.963886	3.15478	0.305532	0.759961	0.999734	NM_000862
ENSG00000260941	LINC00622	644242	0.846465	1.78559	3.29238	0.542339	0.587585	0.999734	NR_036540
ENSG00000143067	ZNF697	90874	31.3083	-0.608008	0.644338	-0.943618	0.345365	0.999734	NM_001080470
ENSG00000092621	PHGDH	26227	1430.13	-0.615817	0.346375	-1.77789	0.0754222	0.999734	NM_006623
ENSG00000134240	HMGCS2	3158	2.5934	-2.59861	2.67197	-0.972545	0.330779	0.999734	NM_001166107
ENSG00000134193	REG4	83998	0.399453	0.825478	3.29232	0.250728	0.802024	0.999734	NM_001159352
ENSG00000261662			0.546536	-0.0517904	3.2711	-0.0158327	0.987368	0.999734
ENSG00000134250	NOTCH2	4853	144.784	0.484088	0.303384	1.59563	0.110572	0.999734	NM_001200001
ENSG00000265808	SEC22B	9554	139.123	0.393808	0.254788	1.54563	0.122194	0.999734	NM_004892
ENSG00000223804			7.21785	2.32208	1.62036	1.43306	0.15184	0.999734
ENSG00000273727			10.1712	6.08861	2.89148	2.10571	0.0352299	0.999734
ENSG00000270231	NBPF8	728841	22.6939	-0.349266	0.562429	-0.620996	0.534602	0.999734	NM_001037501
ENSG00000275131			3.93771	-0.668851	1.6433	-0.407018	0.683995	0.999734
ENSG00000273136	NBPF26	101060684	10.4641	-1.21494	1.21426	-1.00056	0.317037	0.999734	NM_001351372
ENSG00000275538	RNVU1-19	101954277	0.232783	1.53707	3.30031	0.465734	0.641406	0.999734	NR_104086
ENSG00000281741			0.646817	2.31842	3.2595	0.711282	0.476909	0.999734
ENSG00000226067			47.2952	-0.23103	0.488007	-0.473415	0.635917	0.999734
ENSG00000277610	RNVU1-4	101954264	0.464919	2.44587	3.26874	0.74826	0.454303	0.999734	NR_104073
ENSG00000285215			2.52048	2.62992	2.71637	0.968174	0.332958	0.999734
ENSG00000233029	LOC100996318	100996318	1.57498	0.818757	3.05634	0.267888	0.788785	0.999734	NR_158169
ENSG00000188610	FAM72B	653820	1.81459	-4.36934	2.05126	-2.13008	0.0331654	0.999734	NM_001100910
ENSG00000171943	SRGAP2C	653464	123.985	0.172731	0.340047	0.507961	0.61148	0.999734	NM_001271872
ENSG00000233432			1.07943	1.40423	2.7157	0.517077	0.605102	0.999734
ENSG00000203825			0.457273	2.42345	3.26941	0.741249	0.458542	0.999734
ENSG00000263513	FAM72C	554282	4.22498	-1.17805	1.05371	-1.11801	0.263563	0.999734	NM_001287385
ENSG00000270872			12.9023	-0.661457	0.58194	-1.13664	0.255688	0.999734
ENSG00000232527	LINC02802	100996732	0.238506	-1.80368	3.27772	-0.550284	0.582124	0.999734	XR_159162
ENSG00000266338	NBPF15	284565	16.2722	0.785044	0.783913	1.00144	0.316613	0.999734	NM_001102663
ENSG00000196369	SRGAP2B	647135	20.4078	0.69302	0.568906	1.21816	0.223162	0.999734	NM_001271870
ENSG00000215784	FAM72D	728833	10.0539	0.479367	0.616051	0.778128	0.436493	0.999734	NM_001345942
ENSG00000272419			1.53173	1.80072	3.02906	0.594481	0.55219	0.999734
ENSG00000223612			0.616795	2.85968	3.25813	0.877706	0.380103	0.999734
ENSG00000162825	NBPF20	100288142	15.8908	0.630431	0.572306	1.10156	0.270652	0.999734	NM_001278267
ENSG00000270722	RNVU1-31	115482718	0.774318	1.98983	2.90366	0.685283	0.493165	0.999734
ENSG00000272150	NBPF25P	101929780	1.63755	0.193932	3.01134	0.0644004	0.948651	0.999734	NR_104217
ENSG00000117262	GPR89A	653519	89.7445	0.274188	0.301207	0.9103	0.362664	0.999734	NM_001097612
ENSG00000174827	PDZK1	5174	42.6205	1.80497	2.11817	0.852133	0.39414	0.999734	NM_001201325
ENSG00000117281	CD160	11126	0.248458	0.686571	3.30557	0.207701	0.835462	0.999734	NM_007053
ENSG00000265491	RNF115	27246	346.392	0.2598	0.226552	1.14676	0.251482	0.999734	NM_014455
ENSG00000186141	POLR3C	10623	47.9119	-0.614505	0.534973	-1.14867	0.250694	0.999734	NM_001303456
ENSG00000186364	NUDT17	200035	10.4526	0.231066	0.897689	0.257401	0.796869	0.999734	NM_001012758
ENSG00000131788	PIAS3	10401	176.885	0.252282	0.253423	0.995497	0.319495	0.999734	NM_006099
ENSG00000198483	ANKRD35	148741	3.86093	-0.141958	1.87248	-0.0758129	0.939568	0.999734	NM_001280799
ENSG00000143127	ITGA10	8515	7.06904	1.53029	1.87706	0.815256	0.414926	0.999734	NM_001303040
ENSG00000131779	PEX11B	8799	250.041	0.245915	0.240494	1.02254	0.306524	0.999734	NM_001184795
ENSG00000265241	RBM8A	9939	2238.92	-0.168943	0.185432	-0.911079	0.362254	0.999734	NM_005105
ENSG00000234222	LIX1L-AS1	105371260	0.522971	1.96753	3.26867	0.601937	0.547216	0.999734	NR_147182
ENSG00000271601	LIX1L	128077	8.71423	0.802294	1.32308	0.606384	0.54426	0.999734	NM_153713
ENSG00000272031	ANKRD34A	284615	4.66214	-0.733955	1.38334	-0.530569	0.595718	0.999734	NM_001039888
ENSG00000121851	POLR3GL	84265	60.86	-0.446906	0.556493	-0.803074	0.421932	0.999734	NM_001330685
ENSG00000265972	TXNIP	10628	3999.36	-0.6555	0.373809	-1.75357	0.0795048	0.999734	NM_001313972
ENSG00000168509	HJV	148738	0.807153	0.0854173	3.30557	0.0258404	0.979385	0.999734	NM_001316767
ENSG00000201558	RNVU1-6	101954276	1.09074	1.59432	3.22755	0.493972	0.621326	0.999734	NR_104085
ENSG00000233396			4.39379	-0.595999	1.65872	-0.359311	0.719362	0.999734
ENSG00000271425	NBPF10	100132406	6.4993	-0.421766	1.01938	-0.413748	0.679059	0.999734	NM_001039703
ENSG00000264343	NOTCH2NLA	388677	4.78681	0.501712	1.34183	0.373901	0.708478	0.999734	NM_001364006
ENSG00000276509			0.548153	0.0368105	3.30058	0.0111528	0.991102	0.999734
ENSG00000268043	NBPF12	149013	41.2314	0.704593	0.449085	1.56895	0.116658	0.999734	NM_001278141
ENSG00000227242			0.371007	2.13087	3.2791	0.649833	0.5158	0.999734
ENSG00000230832			0.2324	1.16745	3.30557	0.353177	0.723956	0.999734
ENSG00000283342			0.238506	-1.80368	3.27772	-0.550284	0.582124	0.999734
ENSG00000131791	PRKAB2	5565	162.788	0.732622	0.313116	2.33978	0.0192952	0.999734	NM_005399
ENSG00000180867			12.3184	-0.830387	0.767273	-1.08226	0.279138	0.999734
ENSG00000237188			0.422067	2.03268	3.2828	0.619191	0.535791	0.999734
ENSG00000131781	FMO5	2330	0.998826	-0.0164418	2.84376	-0.0057817	0.995387	0.999734	NM_001144829
ENSG00000226015			2.65778	-0.769744	1.97283	-0.390173	0.696409	0.999734
ENSG00000236806			1.28915	2.88086	3.25766	0.884335	0.376515	0.999734
ENSG00000131778	CHD1L	9557	335.33	-0.174378	0.19029	-0.91638	0.359468	0.999734	NM_001256336
ENSG00000278811	LINC00624	100289211	0.655891	-3.26468	3.22777	-1.01144	0.311808	0.999734	NR_038423
ENSG00000116128	BCL9	607	54.4896	-0.493975	0.400281	-1.23407	0.217176	0.999734	NM_004326
ENSG00000162836	ACP6	51205	214.539	-0.244246	0.358254	-0.681768	0.495386	0.999734	NM_001323625
ENSG00000277762			1.02886	3.58922	3.24539	1.10595	0.26875	0.999734
ENSG00000265107	GJA5	2702	0.593782	-0.667833	2.6523	-0.251793	0.801201	0.999734	NM_005266
ENSG00000234190			0.477011	-2.80491	3.23853	-0.866104	0.386433	0.999734
ENSG00000188092	GPR89B	51463	44.1641	0.100024	0.497417	0.201087	0.84063	0.999734	NM_001097616
ENSG00000273059			1.20744	-1.12139	3.08813	-0.36313	0.716508	0.999734
ENSG00000274372			0.526822	2.28032	3.27391	0.696512	0.486108	0.999734
ENSG00000206585	RNVU1-7	26864	0.796783	0.980083	3.23967	0.302526	0.762251	0.999734	NR_004426
ENSG00000263956	NBPF11	200030	75.5538	0.438707	0.403261	1.0879	0.27664	0.999734	NM_001101663
ENSG00000198658			0.853143	0.683933	3.22196	0.212273	0.831894	0.999734
ENSG00000199879			0.69375	0.0854186	3.30557	0.0258408	0.979384	0.999734
ENSG00000274020	LINC01138	388685	26.9186	-0.972527	0.836223	-1.163	0.24483	0.999734	NM_207400
ENSG00000238107			0.571591	2.74393	3.2608	0.841489	0.400074	0.999734
ENSG00000202408			0.882305	1.66844	3.25102	0.513205	0.607808	0.999734
ENSG00000272824			2.65796	4.12415	2.13145	1.93491	0.0530018	0.999734
ENSG00000231551			1.94558	-0.662226	2.52885	-0.261868	0.793423	0.999734
ENSG00000201183	RNVU1-3	101954272	0.294548	1.57857	3.29905	0.478493	0.632299	0.999734	NR_104081
ENSG00000280649			9.22056	-0.215583	1.24098	-0.173719	0.862086	0.999734
ENSG00000274210	RNVU1-27	115409988	0.411408	-2.59232	3.24478	-0.79892	0.424337	0.999734
ENSG00000270629	NBPF14	25832	32.374	0.993672	0.84376	1.17767	0.238927	0.999734	NM_015383
ENSG00000178104	PDE4DIP	9659	55.9014	0.348634	0.459539	0.758661	0.448055	0.999734	NM_001002810
ENSG00000269713	NBPF9	400818	60.3739	0.937042	0.474616	1.97432	0.0483459	0.999734	NM_001037675
ENSG00000274265			8.49904	-0.625265	0.725287	-0.862094	0.388636	0.999734
ENSG00000271383	NBPF19	101060226	47.8505	0.620395	0.530529	1.16939	0.242247	0.999734	NM_001351365
ENSG00000277147	LINC00869	57234	22.0546	0.296177	0.789624	0.375087	0.707596	0.999734	NR_046135
ENSG00000206828	RNVU1-30	115409984	1.10151	1.96242	3.24312	0.605103	0.545111	0.999734
ENSG00000203814	H2BC18	440689	1.06576	-1.18658	3.21717	-0.368826	0.712257	0.999734	NM_001024599
ENSG00000233030			5.51556	-0.223726	1.87299	-0.119449	0.90492	0.999734
ENSG00000220323			30.0456	-0.0513102	0.617785	-0.0830552	0.933808	0.999734
ENSG00000261716	H2BC20P	337873	18.776	-0.218226	0.487837	-0.447335	0.654634	0.999734	NR_036461
ENSG00000184678	H2BC21	8349	35.8156	0.489298	0.689218	0.709932	0.477746	0.999734	NM_003528
ENSG00000184260	H2AC20	8338	143.118	-0.523163	0.256496	-2.03965	0.0413847	0.999734	NM_003517
ENSG00000184270	H2AC21	317772	45.1649	-0.138649	0.518504	-0.267402	0.78916	0.999734	NM_175065
ENSG00000178096	BOLA1	51027	57.1485	0.0220127	0.388889	0.0566041	0.954861	0.999734	NM_001321025
ENSG00000159164	SV2A	9900	1.75709	2.21993	2.61146	0.850072	0.395285	0.999734	NM_001278719
ENSG00000143368	SF3B4	10262	446.408	0.247005	0.187509	1.31729	0.18774	0.999734	NM_005850
ENSG00000014914	MTMR11	10903	33.2833	-0.417324	0.645301	-0.646712	0.517818	0.999734	NM_001145862
ENSG00000285184			19.1142	-0.531085	0.752095	-0.706141	0.4801	0.999734
ENSG00000136631	VPS45	11311	156.801	-0.106815	0.251453	-0.424791	0.670989	0.999734	NM_001279353
ENSG00000023902	PLEKHO1	51177	84.0294	-0.0176114	0.390437	-0.045107	0.964022	0.999734	NM_001304722
ENSG00000285554			0.318006	1.9118	3.28767	0.581507	0.560899	0.999734
ENSG00000143401	ANP32E	81611	627.875	0.113903	0.236332	0.481963	0.629832	0.999734	NM_001136478
ENSG00000222222			0.790983	2.02218	2.90394	0.696357	0.486206	0.999734
ENSG00000118298	CA14	23632	0.265937	-1.97301	3.26909	-0.603534	0.546154	0.999734	NM_012113
ENSG00000117362	APH1A	51107	852.606	-0.283535	0.191368	-1.48162	0.138442	0.999734	NM_001077628
ENSG00000118292	C1orf54	79630	4.84762	0.918824	1.22463	0.750288	0.453081	0.999734	NM_001301039
ENSG00000159208	CIART	148523	0.796516	1.03911	3.30084	0.314801	0.752913	0.999734	NM_001300838
ENSG00000266472	MRPS21	54460	1042.91	-0.055695	0.172481	-0.322904	0.746768	0.999734	NM_018997
ENSG00000117360	PRPF3	9129	582.298	-0.2526	0.277624	-0.909864	0.362894	0.999734	NM_001350529
ENSG00000163125	RPRD2	23248	233.865	0.0635605	0.195046	0.325874	0.74452	0.999734	NM_001297673
ENSG00000143374	TARS2	80222	103.107	-0.296253	0.298099	-0.993806	0.320317	0.999734	NM_001271895
ENSG00000143369	ECM1	1893	8.12808	1.92256	1.90258	1.0105	0.312256	0.999734	NM_001202858
ENSG00000228126	FALEC	100874054	2.74377	0.761011	1.75602	0.433371	0.664745	0.999734	NR_051960
ENSG00000143382	ADAMTSL4	54507	50.1941	1.56772	2.49887	0.627371	0.530416	0.999734	NM_001288607
ENSG00000203804	ADAMTSL4-AS1	574406	1.12742	3.71377	3.24378	1.14489	0.252254	0.999734	NM_001025493
ENSG00000277452			0.53001	2.64074	3.26337	0.809206	0.418397	0.999734
ENSG00000274963			3.94766	-1.08345	1.97766	-0.547846	0.583798	0.999734
ENSG00000143384	MCL1	4170	1340.12	0.318215	0.138415	2.29899	0.0215056	0.999734	NM_001197320
ENSG00000253047			0.263469	-1.93562	3.27091	-0.591769	0.554005	0.999734
ENSG00000143420	ENSA	2029	620.058	0.37456	0.271316	1.38053	0.167424	0.999734	NM_004436
ENSG00000143457	GOLPH3L	55204	249.209	-0.250347	0.196307	-1.27528	0.20221	0.999734	NM_018178
ENSG00000143452	HORMAD1	84072	7.51117	0.992298	1.56963	0.632186	0.527265	0.999734	NM_001199829
ENSG00000163131	CTSS	1520	56.8733	-0.540324	0.760771	-0.710233	0.47756	0.999734	NM_001199739
ENSG00000143387	CTSK	1513	5.88631	0.93781	1.35627	0.691465	0.489274	0.999734	NM_000396
ENSG00000143437	ARNT	405	88.297	-0.191846	0.275612	-0.696073	0.486383	0.999734	NM_001197325
ENSG00000143379	SETDB1	9869	235.33	-0.368213	0.219084	-1.68069	0.0928226	0.999734	NM_001145415
ENSG00000143418	CERS2	29956	83.952	0.351062	0.389524	0.901259	0.36745	0.999734	NM_013384
ENSG00000143412	ANXA9	8416	95.4129	0.839535	0.387858	2.16454	0.0304227	0.999734	NM_003568
ENSG00000143409	MINDY1	55793	33.4418	-0.312948	0.603565	-0.518499	0.60411	0.999734	NM_001040217
ENSG00000143363	PRUNE1	58497	106.038	-0.244358	0.237467	-1.02902	0.303472	0.999734	NM_001303229
ENSG00000163141	BNIPL	149428	8.18714	1.09899	1.16446	0.943776	0.345284	0.999734	NM_001159642
ENSG00000143443	C1orf56	54964	19.5575	0.5452	1.04061	0.523923	0.600332	0.999734	NM_017860
ENSG00000197622	CDC42SE1	56882	492.431	0.350134	0.173324	2.02011	0.0433715	0.999734	NM_001038707
ENSG00000213190	MLLT11	10962	71.6981	1.32983	1.03582	1.28384	0.199197	0.999734	NM_006818
ENSG00000143458	GABPB2	126626	139.961	-0.348528	0.274408	-1.27011	0.204045	0.999734	NM_001323906
ENSG00000143434	SEMA6C	10500	7.91092	-0.465568	1.63554	-0.284658	0.775906	0.999734	NM_001178061
ENSG00000163156	SCNM1	79005	193.29	-0.0568643	0.294066	-0.193372	0.846667	0.999734	NM_001002234
ENSG00000163155	LYSMD1	388695	29.5763	0.479074	0.555305	0.862721	0.388291	0.999734	NM_001136543
ENSG00000163159	VPS72	6944	485.821	-0.186004	0.160287	-1.16044	0.245868	0.999734	NM_001271087
ENSG00000143398	PIP5K1A	8394	258.095	-0.0144872	0.276624	-0.0523716	0.958233	0.999734	NM_001135636
ENSG00000159352	PSMD4	5710	897.851	-0.0692468	0.191845	-0.360951	0.718136	0.999734	NM_001330692
ENSG00000232671	ZNF687-AS1	100507670	6.71847	-0.0387038	1.14837	-0.0337032	0.973114	0.999734	NR_135595
ENSG00000143373	ZNF687	57592	96.5685	-0.280985	0.266307	-1.05512	0.291371	0.999734	NM_001304763
ENSG00000143393	PI4KB	5298	138.23	0.655405	0.316286	2.07219	0.0382475	0.999734	NM_001198773
ENSG00000143390	RFX5	5993	65.2455	-0.108333	0.432765	-0.250329	0.802333	0.999734	NM_000449
ENSG00000237976			1.78297	3.32494	1.90177	1.74834	0.0804047	0.999734
ENSG00000159377	PSMB4	5692	1357.15	0.183916	0.258424	0.711685	0.47666	0.999734	NM_002796
ENSG00000143442	POGZ	23126	266.612	-0.167169	0.319064	-0.523937	0.600323	0.999734	NM_001194937
ENSG00000143375	CGN	57530	142.267	0.217417	0.44471	0.488897	0.624914	0.999734	NM_020770
ENSG00000143367	TUFT1	7286	186.295	0.149315	0.361734	0.412776	0.679771	0.999734	NM_001126337
ENSG00000232536			1.98119	0.0854092	3.30557	0.025838	0.979387	0.999734
ENSG00000223861			8.07749	0.125934	1.28249	0.0981956	0.921777	0.999734
ENSG00000143376	SNX27	81609	340.986	-0.357259	0.256337	-1.39371	0.163404	0.999734	NM_001330723
ENSG00000236940			1.81822	0.44608	3.30557	0.134948	0.892653	0.999734
ENSG00000143436	MRPL9	65005	541.697	-0.0435614	0.19861	-0.219332	0.826392	0.999734	NM_001300733
ENSG00000143450	OAZ3	51686	1.51757	0.762382	1.81719	0.419539	0.674822	0.999734	NM_001134939
ENSG00000182134	TDRKH	11022	23.1346	-0.197029	0.674887	-0.291943	0.77033	0.999734	NM_001083963
ENSG00000269489			0.930496	2.86909	3.24888	0.8831	0.377182	0.999734
ENSG00000225556	C2CD4D	100191040	17.5718	-0.357267	1.51325	-0.236092	0.813361	0.999734	NM_001136003
ENSG00000234614			5.73574	-0.58378	1.65459	-0.352825	0.72422	0.999734
ENSG00000196407	THEM5	284486	0.753139	3.13002	3.25265	0.962297	0.3359	0.999734	NM_182578
ENSG00000159445	THEM4	117145	63.9514	1.14276	0.959324	1.19122	0.233568	0.999734	NM_053055
ENSG00000197747	S100A10	6281	1999.05	1.013	0.397061	2.55123	0.0107342	0.999734	NM_002966
ENSG00000229021			0.241905	0.446101	3.30557	0.134954	0.892648	0.999734
ENSG00000163191	S100A11	6282	5224.59	0.0526654	0.270171	0.194933	0.845445	0.999734	NM_005620
ENSG00000159450	TCHH	7062	11.1944	1.37267	1.73384	0.791695	0.428538	0.999734	NM_007113
ENSG00000215853	RPTN	126638	0.770161	3.16093	3.25208	0.97197	0.331066	0.999734	NM_001122965
ENSG00000237975	FLG-AS1	339400	0.736173	-1.77502	3.23714	-0.54833	0.583465	0.999734	NR_103778
ENSG00000143536	CRNN	49860	0.864666	-2.16254	3.22818	-0.669896	0.502924	0.999734	NM_016190
ENSG00000169509	CRCT1	54544	0.486297	2.47832	3.2678	0.758405	0.448208	0.999734	NM_019060
ENSG00000203786	KPRP	448834	0.436336	2.3321	3.27223	0.712695	0.476034	0.999734	NM_001025231
ENSG00000186226	LCE1E	353135	1.00876	0.869652	3.21062	0.270867	0.786493	0.999734	NM_178353
ENSG00000197084	LCE1C	353133	0.23509	-1.78463	3.27875	-0.544302	0.586233	0.999734	NM_001276331
ENSG00000196734	LCE1B	353132	0.411408	-2.59232	3.24478	-0.79892	0.424337	0.999734	NM_178349
ENSG00000163207	IVL	3713	539.316	0.744135	1.02787	0.723956	0.469093	0.999734	NM_005547
ENSG00000169474	SPRR1A	6698	1.21666	1.30949	3.11549	0.420316	0.674254	0.999734	NM_001199828
ENSG00000203783	PRR9	574414	0.565609	-0.273813	3.25922	-0.0840116	0.933047	0.999734	NM_001195571
ENSG00000163218	PGLYRP4	57115	19.5468	0.579544	2.09812	0.276221	0.782379	0.999734	NM_020393
ENSG00000163220	S100A9	6280	3541.06	-0.585182	1.67955	-0.348416	0.727528	0.999734	NM_002965
ENSG00000163221	S100A12	6283	4.36029	0.756606	2.13871	0.353768	0.723513	0.999734	NM_005621
ENSG00000143546	S100A8	6279	168.293	0.407034	2.35817	0.172606	0.862961	0.999734	NM_001319196
ENSG00000197956	S100A6	6277	10490.4	0.103875	0.235235	0.441577	0.658795	0.999734	NM_014624
ENSG00000196420	S100A5	6276	7.61689	-0.866391	1.56897	-0.552202	0.58081	0.999734	NM_002962
ENSG00000196154	S100A4	6275	464.264	-0.0063026	0.395354	-0.0159416	0.987281	0.999734	NM_002961
ENSG00000188015	S100A3	6274	8.6522	0.525502	1.11547	0.471104	0.637567	0.999734	NM_002960
ENSG00000196754	S100A2	6273	6085.68	-0.400727	0.399939	-1.00197	0.316358	0.999734	NM_001366406
ENSG00000285867			4.0113	1.725	1.54661	1.11534	0.264704	0.999734
ENSG00000188643	S100A16	140576	1784.21	0.123042	0.150951	0.815115	0.415006	0.999734	NM_001317007
ENSG00000189334	S100A14	57402	1135.41	0.0100978	0.52506	0.0192317	0.984656	0.999734	NM_020672
ENSG00000189171	S100A13	6284	495.654	0.152522	0.197314	0.77299	0.439528	0.999734	NM_001024210
ENSG00000272030			12.0933	-0.887466	1.45789	-0.608733	0.542701	0.999734
ENSG00000160679	CHTOP	26097	590.289	-0.0263983	0.131261	-0.201114	0.84061	0.999734	NM_001206612
ENSG00000143553	SNAPIN	23557	291.946	0.312606	0.226254	1.38166	0.167076	0.999734	NM_012437
ENSG00000143621	ILF2	3608	857.421	0.0526617	0.204307	0.257758	0.796594	0.999734	NM_001267809
ENSG00000169418	NPR1	4881	0.805584	0.466756	3.22272	0.144833	0.884843	0.999734	NM_000906
ENSG00000143624	INTS3	65123	6.83872	1.41954	1.35153	1.05032	0.293572	0.999734	NM_001324475
ENSG00000143554	SLC27A3	11000	7.8751	3.11206	1.36895	2.27332	0.023007	0.999734	NM_001317929
ENSG00000143614	GATAD2B	57459	14.3032	0.895259	0.835704	1.07126	0.284051	0.999734	NM_020699
ENSG00000284738	LOC101928059	101928059	10.4442	0.638713	1.14959	0.555599	0.578485	0.999734	XR_426845
ENSG00000198837	DENND4B	9909	211.162	-0.402474	0.247502	-1.62614	0.103919	0.999734	NM_001367466
ENSG00000160741	CRTC2	200186	4.07704	2.22954	1.43066	1.55839	0.11914	0.999734	NM_181715
ENSG00000143570	SLC39A1	27173	0.999691	1.85284	2.4619	0.752608	0.451685	0.999734	NM_001271957
ENSG00000282386			19.8197	0.148944	0.98385	0.151389	0.879669	0.999734
ENSG00000273026			1.76246	-1.37961	1.9546	-0.705829	0.480295	0.999734
ENSG00000143578	CREB3L4	148327	160.985	-0.224588	0.461041	-0.487132	0.626165	0.999734	NM_001255978
ENSG00000143543	JTB	10899	537.034	0.0905045	0.154736	0.584896	0.558618	0.999734	NM_006694
ENSG00000272654			4.59238	0.337714	1.62471	0.207861	0.835337	0.999734
ENSG00000143545	RAB13	5872	298.536	0.158952	0.212938	0.746469	0.455384	0.999734	NM_001272038
ENSG00000177954	RPS27	6232	10990.4	-0.025769	0.268521	-0.0959663	0.923547	0.999734	NM_001030
ENSG00000231416			1.43304	-3.12549	3.21396	-0.972472	0.330816	0.999734
ENSG00000143549	TPM3	7170	3198.94	0.0815973	0.137091	0.595203	0.551708	0.999734	NM_001043351
ENSG00000143612	C1orf43	25912	1022.62	0.0457227	0.275888	0.165729	0.86837	0.999734	NM_001098616
ENSG00000143569	UBAP2L	9898	480.272	0.102819	0.215658	0.476768	0.633527	0.999734	NM_001127320
ENSG00000143575	HAX1	10456	507.065	-0.351711	0.188329	-1.86754	0.0618265	0.999734	NM_001018837
ENSG00000143515	ATP8B2	57198	0.309677	-2.19402	3.25922	-0.673172	0.500838	0.999734	NM_001005855
ENSG00000160712	IL6R	3570	14.1428	-1.6677	1.32703	-1.25671	0.208858	0.999734	NM_000565
ENSG00000228264			0.982812	0.0854155	3.30557	0.0258399	0.979385	0.999734
ENSG00000169291	SHE	126669	0.824311	-3.59745	3.22185	-1.11658	0.264175	0.999734	NM_001010846
ENSG00000160714	UBE2Q1	55585	623.871	0.00924444	0.168799	0.054766	0.956325	0.999734	NM_017582
ENSG00000160710	ADAR	103	690.179	0.082486	0.158011	0.522028	0.601651	0.999734	NM_001025107
ENSG00000163344	PMVK	10654	183.149	0.0252822	0.245558	0.102958	0.917996	0.999734	NM_001323011
ENSG00000163346	PBXIP1	57326	120.912	0.0191717	0.421702	0.0454627	0.963739	0.999734	NM_001317734
ENSG00000268154			0.518704	0.338354	3.28062	0.103137	0.917854	0.999734
ENSG00000163348	PYGO2	90780	341.47	0.225208	0.219802	1.0246	0.305553	0.999734	NM_138300
ENSG00000271380	LOC101928120	101928120	13.6587	-0.308489	1.02392	-0.301283	0.763199	0.999734	NM_001321726
ENSG00000160691	SHC1	6464	1030.08	-0.31325	0.321804	-0.973419	0.330345	0.999734	NM_001130040
ENSG00000173207	CKS1B	1163	2267.72	-0.154642	0.295103	-0.524026	0.600261	0.999734	NM_001826
ENSG00000264349	MIR4258	100423020	0.822393	3.27178	3.25016	1.00665	0.314101	0.999734	NR_036212
ENSG00000160688	FLAD1	80308	262.632	0.214116	0.278658	0.768384	0.442259	0.999734	NM_001184891
ENSG00000160685	ZBTB7B	51043	15.2654	0.568534	0.576401	0.986352	0.323961	0.999734	NM_001252406
ENSG00000163354	DCST2	127579	2.27304	3.69135	3.1955	1.15517	0.248019	0.999734	NM_144622
ENSG00000232093			13.5428	0.629157	1.07712	0.584113	0.559145	0.999734
ENSG00000143537	ADAM15	8751	321.571	-0.536088	0.420078	-1.27616	0.201898	0.999734	NM_001261464
ENSG00000243364	EFNA4	1945	95.9513	0.211232	0.337811	0.625296	0.531777	0.999734	NM_005227
ENSG00000143590	EFNA3	1944	17.3564	0.114508	0.445646	0.256948	0.797219	0.999734	NM_004952
ENSG00000169242	EFNA1	1942	238.217	0.324435	0.297222	1.09156	0.275028	0.999734	NM_004428
ENSG00000169241	SLC50A1	55974	161.35	-0.101599	0.424988	-0.239064	0.811056	0.999734	NM_001122837
ENSG00000179085	DPM3	54344	1351.64	-0.126481	0.338843	-0.373272	0.708946	0.999734	NM_018973
ENSG00000163463	KRTCAP2	200185	12.0712	0.605879	0.883594	0.685698	0.492903	0.999734	NM_173852
ENSG00000163462	TRIM46	80128	5.13965	-1.27864	1.62687	-0.785951	0.431896	0.999734	NM_001256599
ENSG00000185499	MUC1	4582	84.8963	0.732676	0.689776	1.06219	0.288147	0.999734	NM_001018016
ENSG00000231064			2.99742	-0.311256	2.16659	-0.143662	0.885768	0.999734
ENSG00000169231	THBS3	7059	28.9845	0.0959445	0.65698	0.146039	0.883891	0.999734	NM_001252607
ENSG00000173171	MTX1	4580	2.51892	-1.24693	2.18027	-0.571914	0.56738	0.999734	NM_002455
ENSG00000177628	GBA	2629	4.1802	0.253606	1.42234	0.178302	0.858486	0.999734	NM_000157
ENSG00000160767	FAM189B	10712	0.412903	-2.60644	3.24433	-0.803382	0.421754	0.999734	NM_001267608
ENSG00000176444	CLK2	1196	27.4423	0.240239	0.725219	0.331264	0.740445	0.999734	NM_001291
ENSG00000160752	FDPS	2224	1509.79	-0.241489	0.286628	-0.84252	0.399497	0.999734	NM_001135821
ENSG00000225855	RUSC1-AS1	284618	6.1058	1.04698	1.59301	0.657235	0.51103	0.999734	NM_173639
ENSG00000160753	RUSC1	23623	441.529	0.0688754	0.209571	0.32865	0.74242	0.999734	NM_001105203
ENSG00000116539	ASH1L	55870	640.901	-0.192853	0.272256	-0.708353	0.478726	0.999734	NM_001366177
ENSG00000235919	ASH1L-AS1	645676	17.0115	-0.74876	1.03711	-0.721965	0.470316	0.999734	NR_027023
ENSG00000225082			0.611218	-0.580338	3.2439	-0.178902	0.858015	0.999734
ENSG00000232519			1.02729	0.0854151	3.30557	0.0258398	0.979385	0.999734
ENSG00000125459	MSTO1	55154	55.2462	0.303448	0.50256	0.603806	0.545973	0.999734	NM_001256532
ENSG00000246203			1.73555	3.4455	3.24742	1.061	0.288691	0.999734
ENSG00000163374	YY1AP1	55249	274.368	-0.0362427	0.197305	-0.183689	0.854258	0.999734	NM_001198899
ENSG00000132676	DAP3	7818	819.898	-0.0765285	0.383719	-0.199439	0.84192	0.999734	NM_001199849
ENSG00000116580	GON4L	54856	316.911	-0.0782967	0.289695	-0.270273	0.78695	0.999734	NM_001037533
ENSG00000132718	SYT11	23208	0.403618	2.22473	3.27578	0.679145	0.497046	0.999734	NM_152280
ENSG00000143622	RIT1	6016	99.9842	0.43336	0.308201	1.4061	0.159695	0.999734	NM_001256820
ENSG00000132680	KHDC4	22889	189.392	0.449436	0.313173	1.4351	0.151258	0.999734	NM_014949
ENSG00000207475	SNORA80E	677823	1.28745	-3.62821	3.0249	-1.19945	0.230353	0.999734	NR_002974
ENSG00000116584	ARHGEF2	9181	143.658	-0.0777271	0.245233	-0.316952	0.75128	0.999734	NM_001162383
ENSG00000273002			2.82723	-3.96754	2.89749	-1.3693	0.170905	0.999734
ENSG00000163479	SSR2	6746	902.011	0.224829	0.194259	1.15737	0.247122	0.999734	NM_003145
ENSG00000160803	UBQLN4	56893	44.8513	0.577835	0.458449	1.26041	0.207521	0.999734	NM_001304342
ENSG00000116586	LAMTOR2	28956	204.939	-0.259127	0.254096	-1.0198	0.307823	0.999734	NM_001145264
ENSG00000132698	RAB25	57111	899.611	-0.357565	0.150911	-2.36938	0.0178179	0.999734	NM_020387
ENSG00000254726	MEX3A	92312	117.459	0.185975	0.552874	0.336378	0.736585	0.999734	NM_001093725
ENSG00000160789	LMNA	4000	3198.18	0.353063	0.195301	1.80779	0.0706391	0.999734	NM_001257374
ENSG00000196189	SEMA4A	64218	80.0919	0.29002	0.381937	0.75934	0.447649	0.999734	NM_001193300
ENSG00000160785	SLC25A44	9673	140.697	0.191857	0.316641	0.605912	0.544573	0.999734	NM_001135672
ENSG00000160783	PMF1	11243	212.939	-0.0668803	0.316546	-0.211281	0.832668	0.999734	NM_001199653
ENSG00000242252	BGLAP	632	0.567742	-3.06366	3.23206	-0.947896	0.343183	0.999734	NM_199173
ENSG00000160781	PAQR6	79957	8.68193	-0.746568	0.865883	-0.862205	0.388575	0.999734	NM_001272104
ENSG00000198952	SMG5	23381	219.118	0.722597	0.295978	2.44138	0.0146311	0.999734	NM_001323614
ENSG00000163472	TMEM79	84283	34.9486	0.270142	0.454307	0.594623	0.552096	0.999734	NM_032323
ENSG00000198715	GLMP	112770	133.557	-0.026745	0.226202	-0.118235	0.905881	0.999734	NM_001256604
ENSG00000163468	CCT3	7203	2277.67	-0.0501881	0.203336	-0.246824	0.805044	0.999734	NM_001008800
ENSG00000163467	TSACC	128229	15.1766	-1.13175	0.954658	-1.1855	0.235819	0.999734	NM_001304817
ENSG00000132677	RHBG	57127	20.8507	-1.1395	1.98482	-0.574108	0.565895	0.999734	NM_001256395
ENSG00000236947			1.11755	3.70895	3.24384	1.14338	0.25288	0.999734
ENSG00000116604	MEF2D	4209	124.748	0.194267	0.393446	0.493758	0.621477	0.999734	NM_001271629
ENSG00000183856	IQGAP3	128239	175.071	0.617869	0.462054	1.33722	0.18115	0.999734	NM_178229
ENSG00000163382	NAXE	128240	754.628	-0.134165	0.197523	-0.679235	0.496989	0.999734	NM_144772
ENSG00000160818	GPATCH4	54865	697.755	0.0588633	0.181179	0.324891	0.745264	0.999734	NM_015590
ENSG00000272971			0.281912	-0.876343	3.30557	-0.265111	0.790924	0.999734
ENSG00000132702	HAPLN2	60484	0.23125	0.0854285	3.30557	0.0258438	0.979382	0.999734	NM_021817
ENSG00000272068			92.0307	-0.826547	0.606646	-1.36249	0.173045	0.999734
ENSG00000272405			78.881	-0.59718	0.544602	-1.09654	0.272841	0.999734
ENSG00000132688	NES	10763	3.22021	0.00728223	1.56746	0.00464589	0.996293	0.999734	NM_006617
ENSG00000143320	CRABP2	1382	474.961	0.812563	1.27324	0.638185	0.523353	0.999734	NM_001199723
ENSG00000143319	ISG20L2	81875	1292.6	-0.0542778	0.29094	-0.18656	0.852006	0.999734	NM_001303095
ENSG00000143303	RRNAD1	51093	140.258	0.320928	0.333866	0.961248	0.336428	0.999734	NM_001142560
ENSG00000143314	MRPL24	79590	637.244	-0.423825	0.189176	-2.24037	0.0250668	0.999734	NM_024540
ENSG00000143321	HDGF	3068	7532.87	0.0163215	0.273464	0.0596845	0.952407	0.999734	NM_001126050
ENSG00000143294	PRCC	5546	151.216	0.0967016	0.287966	0.335809	0.737015	0.999734	NM_005973
ENSG00000027869	SH2D2A	9047	0.665862	-3.00952	3.23332	-0.930783	0.351966	0.999734	NM_001161441
ENSG00000187800	PEAR1	375033	6.14906	0.425143	1.81754	0.233912	0.815053	0.999734	NM_001080471
ENSG00000132694	ARHGEF11	9826	114.72	-0.186328	0.385355	-0.483522	0.628725	0.999734	NM_014784
ENSG00000266160			3.46539	0.883817	1.79167	0.493292	0.621807	0.999734
ENSG00000117036	ETV3	2117	57.1255	-0.672528	0.319399	-2.1056	0.0352391	0.999734	NM_001145312
ENSG00000183853	KIRREL1	55243	16.1353	-0.992272	1.25675	-0.789555	0.429788	0.999734	NM_001286349
ENSG00000229914			0.228636	1.52002	3.30084	0.460495	0.645161	0.999734
ENSG00000203758			1.06587	-2.63038	3.2201	-0.816862	0.414007	0.999734
ENSG00000231434			0.690934	-1.30065	2.9572	-0.439825	0.660064	0.999734
ENSG00000180437			0.514432	2.59257	3.26463	0.79414	0.427114	0.999734
ENSG00000163565	IFI16	3428	97.912	-1.2074	1.59509	-0.756947	0.449082	0.999734	NM_001206567
ENSG00000163568	AIM2	9447	14.9676	-0.197082	2.28693	-0.0861774	0.931325	0.999734	NM_001348247
ENSG00000132693	CRP	1401	0.23125	0.0854285	3.30557	0.0258438	0.979382	0.999734	NM_000567
ENSG00000158716	DUSP23	54935	148.915	-0.260902	0.449781	-0.580064	0.561872	0.999734	NM_001319658
ENSG00000243284	VSIG8	391123	5.20908	-1.38025	1.64035	-0.841434	0.400105	0.999734	NM_001013661
ENSG00000272668			0.411408	-2.59232	3.24478	-0.79892	0.424337	0.999734
ENSG00000213085	CFAP45	25790	24.2208	1.06952	0.851528	1.256	0.209114	0.999734	NM_012337
ENSG00000158710	TAGLN2	8407	1857.46	0.0387293	0.270342	0.143261	0.886084	0.999734	NM_001277223
ENSG00000085552	IGSF9	57549	85.8225	0.533474	0.782554	0.681709	0.495423	0.999734	NM_001135050
ENSG00000224259	LINC01133	100505633	7.1123	0.526406	1.2802	0.41119	0.680933	0.999734	NR_038849
ENSG00000143315	PIGM	93183	378.159	0.0569398	0.389604	0.146148	0.883804	0.999734	NM_145167
ENSG00000162729	IGSF8	93185	99.4918	-0.10074	0.4304	-0.234062	0.814937	0.999734	NM_001206665
ENSG00000132681	ATP1A4	480	5.00428	-0.939424	1.41433	-0.664217	0.506552	0.999734	NM_001001734
ENSG00000143318	CASQ1	844	12.7525	0.423318	1.50783	0.280746	0.778905	0.999734	NM_001231
ENSG00000162734	PEA15	8682	466.65	0.482753	0.332588	1.45151	0.146639	0.999734	NM_001297576
ENSG00000132716	DCAF8	50717	170.724	0.148771	0.290808	0.511578	0.608947	0.999734	NM_015726
ENSG00000162735	PEX19	5824	287.868	-0.512796	0.204729	-2.50475	0.0122538	0.999734	NM_001131039
ENSG00000122218	COPA	1314	823.738	0.062266	0.182407	0.341358	0.732834	0.999734	NM_001098398
ENSG00000202078			6.03574	2.64345	1.5964	1.65588	0.0977452	0.999734
ENSG00000162736	NCSTN	23385	222.847	0.750209	0.381443	1.96677	0.04921	0.999734	NM_001290184
ENSG00000171786	NHLH1	4807	1.54585	-0.15075	2.25957	-0.0667163	0.946808	0.999734	NM_005598
ENSG00000066294	CD84	8832	0.346511	0.446096	3.30557	0.134953	0.892649	0.999734	NM_001184879
ENSG00000026751	SLAMF7	57823	1.89249	-0.168243	2.23187	-0.0753822	0.939911	0.999734	NM_001282588
ENSG00000122224	LY9	4063	0.756131	-3.47091	3.22394	-1.0766	0.281658	0.999734	NM_001033667
ENSG00000179914	ITLN1	55600	2.35388	-2.00686	2.77038	-0.724397	0.468822	0.999734	NM_017625
ENSG00000213080			2.98375	0.349366	0.978645	0.356989	0.7211	0.999734
ENSG00000198358	LOC101928372	101928372	0.348689	2.03269	3.2828	0.619194	0.535789	0.999734	NR_110695
ENSG00000158764	ITLN2	142683	0.348689	2.03269	3.2828	0.619194	0.535789	0.999734	NM_080878
ENSG00000158769	F11R	50848	857.038	0.247104	0.178496	1.38437	0.166246	0.999734	NM_001348091
ENSG00000215845	TSTD1	100131187	580.882	0.275379	1.17594	0.234177	0.814848	0.999734	NM_001113205
ENSG00000158773	USF1	7391	2.97525	-1.59059	1.61662	-0.983897	0.325166	0.999734	NM_001276373
ENSG00000186517	ARHGAP30	257106	2.16416	2.99061	2.79942	1.0683	0.285386	0.999734	NM_001025598
ENSG00000143217	NECTIN4	81607	63.9184	0.889965	0.394903	2.25363	0.0242194	0.999734	NM_030916
ENSG00000228917			0.616795	2.85968	3.25813	0.877706	0.380103	0.999734
ENSG00000162755	KLHDC9	126823	21.2438	1.59156	1.52977	1.04039	0.298157	0.999734	NM_001007255
ENSG00000143256	PFDN2	5202	898.602	-0.0263628	0.449318	-0.058673	0.953213	0.999734	NM_012394
ENSG00000158793	NIT1	4817	81.1006	0.452445	0.375542	1.20478	0.228289	0.999734	NM_001185092
ENSG00000158796	DEDD	9191	183.515	0.28115	0.307312	0.914869	0.36026	0.999734	NM_001039711
ENSG00000143222	UFC1	51506	590.428	0.147645	0.204458	0.72213	0.470215	0.999734	NM_016406
ENSG00000143258	USP21	27005	43.3987	-0.143139	0.329546	-0.434352	0.664033	0.999734	NM_001014443
ENSG00000143224	PPOX	5498	61.4893	-0.413417	0.435628	-0.949014	0.342613	0.999734	NM_000309
ENSG00000158850	B4GALT3	8703	301.558	0.0693947	0.285357	0.243186	0.807862	0.999734	NM_001199873
ENSG00000158864	NDUFS2	4720	756.943	-0.179416	0.122079	-1.46967	0.14165	0.999734	NM_001166159
ENSG00000158869	FCER1G	2207	0.528953	-2.95498	3.23464	-0.913543	0.360957	0.999734	NM_004106
ENSG00000158882	TOMM40L	84134	93.866	0.101064	0.325391	0.310593	0.75611	0.999734	NM_001286373
ENSG00000248485	PCP4L1	654790	0.46367	-2.16443	3.24695	-0.666603	0.505026	0.999734	NM_001102566
ENSG00000158887	MPZ	4359	0.331156	-2.2843	3.25559	-0.701654	0.482895	0.999734	NM_000530
ENSG00000143252	SDHC	6391	688.127	0.292747	0.279059	1.04905	0.294154	0.999734	NM_001035511
ENSG00000188931	CFAP126	257177	0.364601	2.10764	3.27995	0.642582	0.520495	0.999734	NM_001013625
ENSG00000283696			3.50242	0.030712	2.70284	0.0113628	0.990934	0.999734
ENSG00000206921			0.587726	-3.10702	3.23109	-0.961602	0.336249	0.999734
ENSG00000215840			0.686995	-3.33662	3.22638	-1.03417	0.301057	0.999734
ENSG00000173110	HSPA6	3310	1.95475	-1.87284	1.44655	-1.2947	0.195425	0.999734	NM_002155
ENSG00000072694	FCGR2B	2213	0.655891	-3.26468	3.22777	-1.01144	0.311808	0.999734	NM_001002273
ENSG00000213075	RPL31P11	641311	0.943043	-0.996874	1.75766	-0.56716	0.570605	0.999734	NR_002595
ENSG00000132185	FCRLA	84824	0.466892	0.307321	3.28807	0.0934655	0.925534	0.999734	NM_001184866
ENSG00000162746	FCRLB	127943	15.5344	-0.0828334	0.739588	-0.111999	0.910824	0.999734	NM_001002901
ENSG00000081721	DUSP12	11266	64.8156	0.650121	0.589614	1.10262	0.270192	0.999734	NM_007240
ENSG00000226889			0.440088	0.205668	3.30557	0.0622186	0.950389	0.999734
ENSG00000118217	ATF6	22926	355.515	0.0458696	0.226868	0.202187	0.839771	0.999734	NM_007348
ENSG00000229808			2.27167	-3.8006	2.63027	-1.44494	0.148473	0.999734
ENSG00000198929	NOS1AP	9722	89.069	-0.0728602	0.332439	-0.219168	0.826519	0.999734	NM_001126060
ENSG00000239887	C1orf226	400793	48.1109	0.957822	0.461867	2.07381	0.0380973	0.999734	NM_001085375
ENSG00000152332	UHMK1	127933	429.142	0.128865	0.185087	0.696238	0.48628	0.999734	NM_001184763
ENSG00000259788			0.357759	-2.38945	3.25164	-0.734844	0.462434	0.999734
ENSG00000117143	UAP1	6675	80.6847	-0.430209	0.426858	-1.00785	0.313526	0.999734	NM_001324113
ENSG00000162733	DDR2	4921	2.141	-1.41491	2.25983	-0.626113	0.531241	0.999734	NM_001014796
ENSG00000132196	HSD17B7	51478	42.3332	-0.281538	0.353353	-0.79676	0.425591	0.999734	NM_001304512
ENSG00000185860	CCDC190	339512	1.26337	-1.32655	3.30305	-0.401614	0.687968	0.999734	NM_178550
ENSG00000117152	RGS4	5999	1.01172	0.0854153	3.30557	0.0258398	0.979385	0.999734	NM_001102445
ENSG00000143248	RGS5	8490	6.40831	0.830417	1.18995	0.69786	0.485265	0.999734	NM_001195303
ENSG00000232995	RGS5	8490	2.80536	0.353676	1.93526	0.182753	0.854992	0.999734	NM_001195303
ENSG00000143228	NUF2	83540	416.378	0.130555	0.259413	0.503273	0.614772	0.999734	NM_031423
ENSG00000185630	PBX1	5087	1255.65	0.0174906	0.238062	0.0734706	0.941432	0.999734	NM_001204961
ENSG00000269887			6.5034	0.170856	1.65596	0.103176	0.917823	0.999734
ENSG00000233693	LOC100505795	100505795	0.707868	1.15447	3.26067	0.354059	0.723295	0.999734	NR_038072
ENSG00000271917			3.06991	-0.360327	2.44143	-0.147589	0.882667	0.999734
ENSG00000143198	MGST3	4259	771.259	0.769004	0.415385	1.8513	0.064126	0.999734	NM_004528
ENSG00000143149	ALDH9A1	223	321.573	-0.271378	0.140359	-1.93346	0.0531797	0.999734	NM_000696
ENSG00000225272			0.305972	-2.16052	3.26062	-0.662609	0.507581	0.999734
ENSG00000273365			1.08571	2.73516	3.26101	0.838747	0.401611	0.999734
ENSG00000143183	TMCO1	54499	1560.69	0.131178	0.195957	0.669423	0.503226	0.999734	NM_001256164
ENSG00000143179	UCK2	7371	321.274	-0.369429	0.390553	-0.945912	0.344194	0.999734	NM_001363568
ENSG00000215834	FMO9P	116123	1.22621	3.28779	3.07718	1.06844	0.28532	0.999734	NM_138784
ENSG00000143157	POGK	57645	416.577	0.0829255	0.223174	0.371573	0.710211	0.999734	NM_001314014
ENSG00000152382	TADA1	117143	50.3854	-0.277885	0.39682	-0.700279	0.483753	0.999734	NM_053053
ENSG00000225171			0.790005	-3.53528	3.22286	-1.09694	0.272668	0.999734
ENSG00000143195	ILDR2	387597	1.11558	0.39442	3.16572	0.124591	0.900847	0.999734	NM_199351
ENSG00000272205			7.87685	-1.1736	0.943839	-1.24343	0.213709	0.999734
ENSG00000143190	POU2F1	5451	256.768	0.239141	0.23814	1.0042	0.315281	0.999734	NM_001198783
ENSG00000198821	CD247	919	2.36474	-2.94672	2.48348	-1.18653	0.235413	0.999734	NM_000734
ENSG00000143162	CREG1	8804	259.307	0.268642	0.309084	0.869155	0.384762	0.999734	NM_003851
ENSG00000197965	MPZL1	9019	381.509	0.416469	0.348159	1.1962	0.231618	0.999734	NM_001146191
ENSG00000250762			0.686015	-1.47645	3.23638	-0.456204	0.648243	0.999734
ENSG00000232194			0.800227	3.22764	3.25091	0.992842	0.320787	0.999734
ENSG00000143158	MPC2	25874	310.401	0.226087	0.392917	0.575405	0.565018	0.999734	NM_001143674
ENSG00000143164	DCAF6	55827	379.82	0.262255	0.239365	1.09563	0.273241	0.999734	NM_001017977
ENSG00000224837			1.21152	2.70401	2.70698	0.998903	0.317842	0.999734
ENSG00000143147	GPR161	23432	80.5114	-0.0197582	0.537785	-0.03674	0.970692	0.999734	NM_001267609
ENSG00000143155	TIPRL	261726	483.271	0.335005	0.203696	1.64463	0.100045	0.999734	NM_001031800
ENSG00000237049			1.82581	0.96533	1.62758	0.593106	0.55311	0.999734
ENSG00000213064	SFT2D2	375035	383.565	0.0156466	0.302954	0.051647	0.95881	0.999734	NM_199344
ENSG00000214262	ANKRD36BP1	84832	0.29351	0.0854264	3.30557	0.0258432	0.979382	0.999734	NR_026844
ENSG00000143178	TBX19	9095	17.1944	-0.135193	0.977013	-0.138374	0.889945	0.999734	NM_005149
ENSG00000143184	XCL1	6375	7.22914	0.226422	1.27652	0.177375	0.859214	0.999734	NM_002995
ENSG00000229757			0.460659	-0.155004	3.22822	-0.0480154	0.961704	0.999734
ENSG00000143153	ATP1B1	481	2060.38	0.380375	0.778522	0.488586	0.625135	0.999734	NM_001001787
ENSG00000143156	NME7	29922	63.783	0.10114	0.392966	0.257375	0.796889	0.999734	NM_013330
ENSG00000117475	BLZF1	8548	75.0257	-0.0288529	0.42654	-0.0676441	0.946069	0.999734	NM_001320972
ENSG00000117479	SLC19A2	10560	17.9131	1.24654	0.626307	1.9903	0.0465577	0.999734	NM_001319667
ENSG00000213062			1.50253	-1.61074	3.018	-0.533712	0.593541	0.999734
ENSG00000174175	SELP	6403	0.471676	-2.79646	3.23876	-0.863434	0.387899	0.999734	NM_003005
ENSG00000000460	C1orf112	55732	85.0197	0.246002	0.358342	0.686499	0.492398	0.999734	NM_001320047
ENSG00000188404	SELL	6402	6.00461	1.44143	1.4719	0.979297	0.327433	0.999734	NM_000655
ENSG00000171806	METTL18	92342	40.1401	0.11547	0.341201	0.338424	0.735044	0.999734	NM_001320199
ENSG00000000457	SCYL3	57147	52.1808	0.115897	0.351709	0.329526	0.741758	0.999734	NM_020423
ENSG00000075945	KIFAP3	22920	88.3628	0.735504	0.457244	1.60856	0.107713	0.999734	NM_001204514
ENSG00000120370	GORAB	92344	42.2437	-0.266318	0.338086	-0.787723	0.430859	0.999734	NM_001146039
ENSG00000271811			0.400114	2.23181	3.27553	0.681356	0.495646	0.999734
ENSG00000076258	FMO4	2329	2.79282	0.0972904	1.28061	0.0759722	0.939441	0.999734	NM_002022
ENSG00000117523	PRRC2C	23215	2269.15	-0.0646878	0.224845	-0.287699	0.773577	0.999734	NM_015172
ENSG00000230364			3.13939	-0.416675	2.7295	-0.152656	0.878669	0.999734
ENSG00000117533	VAMP4	8674	70.0237	-0.0021083	0.410638	-0.00513421	0.995904	0.999734	NM_001185127
ENSG00000010165	EEF1AKNMT	51603	162.533	-0.0709389	0.236411	-0.300066	0.764127	0.999734	NM_001007239
ENSG00000197959	DNM3	26052	5.51518	2.93588	1.57227	1.86729	0.0618606	0.999734	NM_001136127
ENSG00000135845	PIGC	5279	128.644	0.178103	0.317588	0.560799	0.574935	0.999734	NM_002642
ENSG00000180999	C1orf105	92346	0.23246	1.53575	3.30035	0.465328	0.641696	0.999734	NM_001300760
ENSG00000094975	SUCO	51430	308.288	0.0612752	0.250205	0.2449	0.806534	0.999734	NM_001282750
ENSG00000229785			0.241497	-1.82015	3.27684	-0.55546	0.57858	0.999734
ENSG00000279061			0.29351	0.0854264	3.30557	0.0258432	0.979382	0.999734
ENSG00000203739	LOC101928673	101928673	7.2315	-0.00415138	1.18767	-0.00349538	0.997211	0.999734	NR_125960
ENSG00000117592	PRDX6	9588	1199	0.188144	0.316471	0.594504	0.552175	0.999734	NM_004905
ENSG00000183831	ANKRD45	339416	2.09115	0.802973	1.35965	0.590575	0.554805	0.999734	NM_198493
ENSG00000076321	KLHL20	27252	102.4	0.267779	0.265246	1.00955	0.312711	0.999734	NM_014458
ENSG00000120334	CENPL	91687	96.528	0.0353574	0.417776	0.0846324	0.932554	0.999734	NM_001127181
ENSG00000117593	DARS2	55157	105.927	-0.291585	0.298335	-0.977376	0.328383	0.999734	NM_001365212
ENSG00000270084			1.00535	0.920721	2.35153	0.391542	0.695397	0.999734
ENSG00000234741	GAS5	60674	1623.27	-0.117463	0.238372	-0.492772	0.622173	0.999734	NR_002578
ENSG00000185278	ZBTB37	84614	38.3462	0.262146	0.759458	0.345175	0.729963	0.999734	NM_001122770
ENSG00000117601	SERPINC1	462	0.414823	-2.60364	3.24442	-0.802498	0.422265	0.999734	NM_000488
ENSG00000135870	RC3H1	149041	294.449	0.131303	0.175064	0.750028	0.453238	0.999734	NM_001300850
ENSG00000236535			0.545742	-2.4449	3.23852	-0.754946	0.450282	0.999734
ENSG00000227373	RABGAP1L-DT	102724601	3.06725	3.60041	1.79814	2.00229	0.0452533	0.999734	NR_121197
ENSG00000152061	RABGAP1L	9910	465.272	0.250121	0.252768	0.989529	0.322405	0.999734	NM_001035230
ENSG00000252552			0.290891	1.74462	3.29388	0.529656	0.596351	0.999734
ENSG00000116161	CACYBP	27101	1225	0.213605	0.311563	0.685591	0.492971	0.999734	NM_001007214
ENSG00000120333	MRPS14	63931	217.632	0.163285	0.282701	0.57759	0.563541	0.999734	NM_022100
ENSG00000206659			9.4111	0.766749	1.15184	0.665672	0.505621	0.999734
ENSG00000235750	KIAA0040	9674	191.086	-0.181553	0.382746	-0.474342	0.635256	0.999734	NM_001162893
ENSG00000116147	TNR	7143	0.993373	-3.24457	3.22818	-1.00508	0.314858	0.999734	NM_001328635
ENSG00000227740			0.244493	-0.154986	3.30557	-0.0468862	0.962604	0.999734
ENSG00000230777			0.830872	-2.66895	3.22538	-0.827485	0.407962	0.999734
ENSG00000143207	COP1	64326	235.727	0.178776	0.282408	0.633043	0.526705	0.999734	NM_001001740
ENSG00000252906	SCARNA3	677679	0.64602	0.0656415	3.24257	0.0202437	0.983849	0.999734	NR_002998
ENSG00000236021			1.43094	1.69232	3.10552	0.544938	0.585796	0.999734
ENSG00000232463			1.4669	0.446082	3.30557	0.134949	0.892652	0.999734
ENSG00000242193	CRYZL2P	730102	3.78412	-0.0368327	1.58164	-0.0232876	0.981421	0.999734	NR_037167
ENSG00000224687	RASAL2-AS1	100302401	4.87476	2.16363	1.37568	1.57277	0.115771	0.999734	NR_027982
ENSG00000213058			0.969219	-2.95501	3.23464	-0.913551	0.360953	0.999734
ENSG00000213057	C1orf220	400798	0.519671	1.31856	3.27391	0.402747	0.687134	0.999734	NM_207467
ENSG00000273384			0.465434	1.79944	3.27391	0.549632	0.582572	0.999734
ENSG00000273062			4.92195	1.15372	1.8522	0.622891	0.533356	0.999734
ENSG00000116191	RALGPS2	55103	537.631	-0.109853	0.206106	-0.532994	0.594038	0.999734	NM_001286247
ENSG00000116199	FAM20B	9917	645.74	0.131721	0.214134	0.615137	0.538464	0.999734	NM_001324310
ENSG00000186283	TOR3A	64222	87.7818	0.0606448	0.23422	0.258922	0.795695	0.999734	NM_022371
ENSG00000143322	ABL2	27	169.448	-0.303347	0.352011	-0.861753	0.388823	0.999734	NM_001136000
ENSG00000057252	SOAT1	6646	126.941	0.250102	0.257527	0.971168	0.331465	0.999734	NM_001252511
ENSG00000236539			0.500949	1.16744	3.30557	0.353172	0.723959	0.999734
ENSG00000162782	TDRD5	163589	21.0366	-0.813684	1.51622	-0.536652	0.591508	0.999734	NM_001199085
ENSG00000169905	TOR1AIP2	163590	775.983	0.253106	0.21901	1.15569	0.24781	0.999734	NM_001199260
ENSG00000272906			6.51337	0.0228538	0.823566	0.0277498	0.977862	0.999734
ENSG00000143337	TOR1AIP1	26092	135.024	0.334097	0.268707	1.24335	0.213738	0.999734	NM_001267578
ENSG00000264916			0.954018	3.48357	3.24686	1.0729	0.283314	0.999734
ENSG00000260360			2.70051	4.94806	3.08397	1.60444	0.108616	0.999734
ENSG00000135837	CEP350	9857	647.785	0.20141	0.250254	0.804823	0.420922	0.999734	NM_014810
ENSG00000116260	QSOX1	5768	886.621	0.322888	0.194206	1.66261	0.0963912	0.999734	NM_001004128
ENSG00000121454	LHX4	89884	3.77542	1.53619	1.67192	0.91882	0.35819	0.999734	NM_033343
ENSG00000230124	ACBD6	84320	307.868	-0.192541	0.307824	-0.625489	0.53165	0.999734	NM_032360
ENSG00000143324	XPR1	9213	103.063	0.103514	0.268137	0.386049	0.69946	0.999734	NM_001135669
ENSG00000135835	KIAA1614	57710	0.506287	0.601031	3.28103	0.183183	0.854654	0.999734	NM_020950
ENSG00000243155			5.83343	1.80688	1.13988	1.58515	0.112933	0.999734
ENSG00000232586	KIAA1614-AS1	103344928	8.28461	-0.219947	0.826705	-0.266052	0.790199	0.999734	NR_145481
ENSG00000135823	STX6	10228	321.878	-0.123354	0.240501	-0.512904	0.608019	0.999734	NM_001286210
ENSG00000153029	MR1	3140	163.592	-0.861044	0.345117	-2.49493	0.0125981	0.999734	NM_001194999
ENSG00000162783	IER5	51278	727.249	-0.327795	0.246098	-1.33197	0.18287	0.999734	NM_016545
ENSG00000179930	ZNF648	127665	0.29351	0.0854264	3.30557	0.0258432	0.979382	0.999734	NM_001009992
ENSG00000225982			2.33077	-0.227618	2.21662	-0.102687	0.918211	0.999734
ENSG00000231684			0.983578	0.806756	3.30557	0.24406	0.807185	0.999734
ENSG00000135821	GLUL	2752	1884.78	-0.343709	0.221665	-1.55058	0.121002	0.999734	NM_001033044
ENSG00000121446	RGSL1	353299	0.971704	3.50697	3.24652	1.08022	0.280043	0.999734	NM_001137669
ENSG00000135828	RNASEL	6041	62.7442	0.00530434	0.590729	0.00897931	0.992836	0.999734	NM_021133
ENSG00000143333	RGS16	6004	228.185	-0.326242	0.655717	-0.497535	0.618812	0.999734	NM_002928
ENSG00000261504	LINC01686	284648	0.238506	-1.80368	3.27772	-0.550284	0.582124	0.999734	NR_036490
ENSG00000135824	RGS8	85397	1.22013	0.645622	3.19078	0.20234	0.839651	0.999734	NM_001102450
ENSG00000135838	NPL	80896	8.2802	0.464414	0.695149	0.668078	0.504083	0.999734	NM_001200050
ENSG00000135829	DHX9	1660	1032.15	0.165779	0.176299	0.940324	0.347051	0.999734	NM_001357
ENSG00000224040			0.723226	3.07751	3.25364	0.945867	0.344217	0.999734
ENSG00000135862	LAMC1	3915	543.018	0.0315326	0.264705	0.119124	0.905177	0.999734	NM_002293
ENSG00000058085	LAMC2	3918	743.15	0.441425	0.382729	1.15336	0.248763	0.999734	NM_005562
ENSG00000157064	NMNAT2	23057	228.589	-0.321577	0.764382	-0.420702	0.673973	0.999734	NM_015039
ENSG00000232860	SMG7-AS1	284649	1.39079	-2.94097	2.2705	-1.2953	0.195218	0.999734	NR_040063
ENSG00000116698	SMG7	9887	388.148	0.28279	0.22625	1.2499	0.211336	0.999734	NM_001174061
ENSG00000116701	NCF2	4688	14.9299	2.25112	0.982449	2.29134	0.0219438	0.999734	NM_000433
ENSG00000162704	ARPC5	10092	1657.67	0.143333	0.146884	0.975829	0.329149	0.999734	NM_001270439
ENSG00000143344	RGL1	23179	22.8008	-0.662271	0.698526	-0.948098	0.34308	0.999734	NM_001297669
ENSG00000198756	COLGALT2	23127	5.94164	0.976512	1.54461	0.632205	0.527253	0.999734	NM_001303420
ENSG00000198860	TSEN15	116461	233.045	-0.115324	0.41094	-0.280635	0.77899	0.999734	NM_001127394
ENSG00000271387			2.50863	4.87088	3.01778	1.61406	0.106514	0.999734
ENSG00000116667	C1orf21	81563	330.635	-0.102389	0.316164	-0.323847	0.746054	0.999734	NM_030806
ENSG00000116406	EDEM3	80267	168.686	0.0404916	0.194428	0.20826	0.835026	0.999734	NM_001319960
ENSG00000135842	NIBAN1	116496	466.461	-0.252919	1.02259	-0.247331	0.804652	0.999734	NM_052966
ENSG00000260976			0.404045	-2.56749	3.24557	-0.791075	0.4289	0.999734
ENSG00000121481	RNF2	6045	76.0249	-0.238493	0.308117	-0.774034	0.438911	0.999734	NM_007212
ENSG00000121486	TRMT1L	81627	177.237	0.0104246	0.214706	0.0485528	0.961276	0.999734	NM_001202423
ENSG00000116668	SWT1	54823	24.4641	-0.481485	0.61478	-0.783183	0.43352	0.999734	NM_001105518
ENSG00000279838			17.3591	0.705621	0.960632	0.734538	0.462621	0.999734
ENSG00000116679	IVNS1ABP	10625	437.337	0.553357	0.270036	2.0492	0.0404427	0.999734	NM_006469
ENSG00000273004			6.04226	0.0149746	1.39334	0.0107473	0.991425	0.999734
ENSG00000047410	TPR	7175	2540.27	-0.0961209	0.161775	-0.594165	0.552402	0.999734	NM_003292
ENSG00000157181	ODR4	54953	233.48	0.226002	0.329327	0.686255	0.492553	0.999734	NM_001164245
ENSG00000262180	OCLM	10896	0.430095	0.962462	3.28719	0.292792	0.769681	0.999734	NM_022375
ENSG00000229739	LOC102724919	102724919	0.487781	2.49869	3.26722	0.764776	0.444405	0.999734	NR_126002
ENSG00000073756	PTGS2	5743	488.325	-0.640602	0.857946	-0.74667	0.455263	0.999734	NM_000963
ENSG00000273129	PACERR	103752588	2.77738	0.493573	2.16915	0.227541	0.820003	0.999734	NR_125801
ENSG00000116711	PLA2G4A	5321	18.7286	-0.645857	0.980561	-0.658661	0.510114	0.999734	NM_001311193
ENSG00000230987			0.56812	-0.614271	2.35363	-0.260989	0.794101	0.999734
ENSG00000231767			181.982	-0.181639	0.265138	-0.685075	0.493297	0.999734
ENSG00000116741	RGS2	5997	47.652	0.684198	0.604503	1.13184	0.257704	0.999734	NM_002923
ENSG00000234473			0.23509	-1.78463	3.27875	-0.544302	0.586233	0.999734
ENSG00000116750	UCHL5	51377	565.353	-0.0464553	0.301148	-0.154261	0.877404	0.999734	NM_001199261
ENSG00000238754	SCARNA18B	107397392	8.42128	0.34384	1.43445	0.239702	0.810561	0.999734	NR_135615
ENSG00000116747	RO60	6738	488.238	-0.11842	0.164277	-0.72086	0.470996	0.999734	NM_001042369
ENSG00000023572	GLRX2	51022	170.693	0.229765	0.231973	0.990482	0.321938	0.999734	NM_001243399
ENSG00000134371	CDC73	79577	556.927	0.21822	0.204983	1.06458	0.287068	0.999734	NM_024529
ENSG00000000971	CFH	3075	426.467	-1.08947	0.472805	-2.30426	0.0212081	0.999734	NM_000186
ENSG00000116785	CFHR3	10878	7.86495	-0.570538	1.71269	-0.333124	0.739041	0.999734	NM_001166624
ENSG00000134365	CFHR4	10877	0.342954	2.01072	3.28367	0.61234	0.540313	0.999734	NM_001201550
ENSG00000066279	ASPM	259266	1118.7	0.0681747	0.234267	0.291013	0.771041	0.999734	NM_001206846
ENSG00000235748			1.74549	-0.310087	2.0031	-0.154803	0.876976	0.999734
ENSG00000177888	ZBTB41	360023	101.013	-0.384568	0.320728	-1.19905	0.230508	0.999734	NM_194314
ENSG00000213047	DENND1B	163486	104	-0.202572	0.246196	-0.82281	0.410616	0.999734	NM_001142795
ENSG00000233040			0.729841	-2.34232	3.23206	-0.724713	0.468628	0.999734
ENSG00000203724	C1orf53	388722	15.3783	0.0418295	0.706075	0.0592423	0.952759	0.999734	NM_001024594
ENSG00000143355	LHX9	56956	2.95943	-0.329829	2.19815	-0.150049	0.880726	0.999734	NM_001014434
ENSG00000151414	NEK7	140609	451.167	0.731253	0.289105	2.52937	0.0114267	0.999734	NM_133494
ENSG00000151418	ATP6V1G3	127124	0.642753	-2.62919	3.24363	-0.810571	0.417612	0.999734	NM_001320218
ENSG00000261573			0.698349	3.03079	3.25454	0.931248	0.351725	0.999734
ENSG00000227747			1.66501	-1.2604	1.60195	-0.786788	0.431406	0.999734
ENSG00000233410			0.29351	0.0854264	3.30557	0.0258432	0.979382	0.999734
ENSG00000231718	LINC02789	400800	1.69605	-2.14288	3.26137	-0.657049	0.51115	0.999734	NR_147896
ENSG00000116833	NR5A2	2494	4.08621	3.55423	2.35132	1.51159	0.130639	0.999734	NM_001276464
ENSG00000162702	ZNF281	23528	274.564	0.187043	0.251071	0.744979	0.456285	0.999734	NM_001281293
ENSG00000118193	KIF14	9928	369.761	-0.112848	0.209012	-0.53991	0.589259	0.999734	NM_001305792
ENSG00000118197	DDX59	83479	105.119	-0.17825	0.272481	-0.654175	0.512999	0.999734	NM_001031725
ENSG00000260088	DDX59-AS1	101929224	0.300193	1.82176	3.29099	0.553559	0.57988	0.999734	NR_110787
ENSG00000118200	CAMSAP2	23271	442.8	0.189888	0.31947	0.594385	0.552254	0.999734	NM_001297707
ENSG00000231333			10.5155	1.94092	1.37388	1.41273	0.157735	0.999734
ENSG00000163362	INAVA	55765	135.901	-0.292298	0.551593	-0.529917	0.59617	0.999734	NM_001142569
ENSG00000233217	MROH3P	647215	0.808106	-3.56664	3.22234	-1.10685	0.26836	0.999734	NR_147176
ENSG00000116852	KIF21B	23046	9.41778	1.35121	1.53299	0.881421	0.37809	0.999734	NM_001252100
ENSG00000229191			0.363613	2.06608	3.28151	0.629612	0.528949	0.999734
ENSG00000116857	TMEM9	252839	609.352	-0.33673	0.271634	-1.23965	0.215106	0.999734	NM_001288564
ENSG00000163395	IGFN1	91156	0.752167	0.806759	3.30557	0.244061	0.807184	0.999734	NM_001164586
ENSG00000081277	PKP1	5317	214.219	0.337282	1.9739	0.170871	0.864326	0.999734	NM_000299
ENSG00000118194	TNNT2	7139	1.79453	4.3919	3.23709	1.35674	0.174863	0.999734	NM_000364
ENSG00000159166	LAD1	3898	873.447	-0.35424	0.422977	-0.837493	0.402315	0.999734	NM_005558
ENSG00000282221			3.01415	0.453181	2.19487	0.206473	0.836422	0.999734
ENSG00000174307	PHLDA3	23612	307.839	-0.213395	0.252639	-0.844664	0.398299	0.999734	NM_012396
ENSG00000159176	CSRP1	1465	172.67	0.482854	0.54968	0.878428	0.379712	0.999734	NM_001144773
ENSG00000224536	LOC107985246	107985246	4.75903	-0.00932429	1.65535	-0.00563281	0.995506	0.999734	NR_160746
ENSG00000223396			19.0649	0.310173	0.888701	0.349018	0.727076	0.999734
ENSG00000134369	NAV1	89796	62.7948	0.00342292	0.547267	0.00625458	0.99501	0.999734	NM_001167738
ENSG00000231871	IPO9-AS1	100873949	8.63344	-0.447962	1.28879	-0.347583	0.728153	0.999734	NR_046696
ENSG00000198700	IPO9	55705	957.448	0.0138752	0.142272	0.0975259	0.922309	0.999734	NM_018085
ENSG00000198892	SHISA4	149345	96.0803	-0.360462	0.367837	-0.979949	0.327111	0.999734	NM_198149
ENSG00000223774			7.88938	-1.07716	1.59781	-0.674149	0.500217	0.999734
ENSG00000163431	LMOD1	25802	5.38809	-1.88747	2.04581	-0.922604	0.356213	0.999734	NM_012134
ENSG00000134375	TIMM17A	10440	363.317	0.0155335	0.228944	0.0678485	0.945906	0.999734	NM_006335
ENSG00000176393	RNPEP	6051	521.972	0.0328927	0.280193	0.117393	0.906549	0.999734	NM_001319182
ENSG00000234678			31.1134	0.00678089	0.569531	0.0119061	0.990501	0.999734
ENSG00000163435	ELF3	1999	2612.14	-0.607704	0.324473	-1.8729	0.0610827	0.999734	NM_001114309
ENSG00000170075	GPR37L1	9283	0.538356	-2.82205	3.23807	-0.871524	0.383468	0.999734	NM_004767
ENSG00000143862	ARL8A	127829	433.058	-0.110111	0.305895	-0.359964	0.718874	0.999734	NM_001256129
ENSG00000133067	LGR6	59352	1.72246	-0.882962	3.16438	-0.279032	0.780221	0.999734	NM_001017403
ENSG00000077152	UBE2T	29089	522.852	0.153931	0.492514	0.312541	0.754629	0.999734	NM_001310326
ENSG00000077157	PPP1R12B	4660	269.169	-0.16399	0.324995	-0.504594	0.613844	0.999734	NM_001167857
ENSG00000232626			8.61128	1.38375	1.39375	0.992822	0.320797	0.999734
ENSG00000236439			6.983	0.324907	1.10452	0.294162	0.768634	0.999734
ENSG00000143858	SYT2	127833	2.50667	-2.28395	1.47015	-1.55355	0.120292	0.999734	NM_001136504
ENSG00000226862			9.07551	-0.205834	1.24272	-0.165632	0.868447	0.999734
ENSG00000117139	KDM5B	10765	777.47	-0.109394	0.292079	-0.374534	0.708007	0.999734	NM_001314042
ENSG00000235449			2.13139	-0.392102	2.49203	-0.157342	0.874975	0.999734
ENSG00000228288	PCAT6	100506696	53.4289	-0.202119	0.350645	-0.57642	0.564331	0.999734	NR_046325
ENSG00000184774	MGAT4EP	641515	1.17063	-0.0900068	3.18547	-0.0282555	0.977458	0.999734	NR_038135
ENSG00000214796			60.6827	0.277786	0.458939	0.605279	0.544993	0.999734
ENSG00000234996	LOC148709	148709	5.3414	1.50131	1.35717	1.10621	0.268636	0.999734	NR_002929
ENSG00000183155	RABIF	5877	104.833	0.407488	0.255293	1.59616	0.110453	0.999734	NM_002871
ENSG00000117153	KLHL12	59349	159.698	0.137486	0.377916	0.363801	0.716006	0.999734	NM_001303051
ENSG00000159346	ADIPOR1	51094	163.897	0.49976	0.302993	1.64941	0.0990631	0.999734	NM_001290553
ENSG00000159348	CYB5R1	51706	249.678	-0.0855038	0.406974	-0.210097	0.833592	0.999734	NM_016243
ENSG00000163444	TMEM183A	92703	554.334	0.00941483	0.230992	0.0407582	0.967489	0.999734	NM_001322955
ENSG00000143847	PPFIA4	8497	1.20731	1.44749	2.11986	0.682825	0.494717	0.999734	NM_001304331
ENSG00000236523			2.91346	-1.13988	1.07913	-1.0563	0.29083	0.999734
ENSG00000159388	BTG2	7832	261.349	0.119851	0.369441	0.324412	0.745626	0.999734	NM_006763
ENSG00000058668	ATP2B4	493	511.243	0.71307	0.338066	2.10926	0.0349218	0.999734	NM_001001396
ENSG00000221643	SNORA77	677843	0.709315	0.0854184	3.30557	0.0258408	0.979384	0.999734	NR_003019
ENSG00000058673	ZC3H11A	9877	1.8093	4.40149	3.23702	1.35973	0.173914	0.999734	NM_001319238
ENSG00000182004	SNRPE	6635	994.646	-0.0830341	0.198613	-0.418069	0.675896	0.999734	NM_001304464
ENSG00000143842	SOX13	9580	272.904	-0.0987444	0.134961	-0.731649	0.464383	0.999734	NM_005686
ENSG00000143845	ETNK2	55224	27.1442	-0.334155	0.788489	-0.423791	0.671718	0.999734	NM_001297760
ENSG00000143839	REN	5972	10.0447	-1.24549	1.86786	-0.666801	0.504899	0.999734	NM_000537
ENSG00000170498	KISS1	3814	3.9261	-2.10618	1.50034	-1.4038	0.160377	0.999734	NM_002256
ENSG00000174567	GOLT1A	127845	60.835	-0.252933	1.67824	-0.150713	0.880202	0.999734	NM_198447
ENSG00000143850	PLEKHA6	22874	163.443	-0.0242997	0.389203	-0.0624346	0.950217	0.999734	NM_014935
ENSG00000219133			10.0281	-1.96235	1.14921	-1.70756	0.0877176	0.999734
ENSG00000280924	LINC00628	127841	6.15198	2.07004	1.96466	1.05364	0.292048	0.999734	NR_027022
ENSG00000237848			0.508659	0.582765	3.28176	0.177577	0.859055	0.999734
ENSG00000158615	PPP1R15B	84919	357.35	-0.0390916	0.325004	-0.12028	0.904261	0.999734	NM_032833
ENSG00000133056	PIK3C2B	5287	77.6162	-0.327478	0.460151	-0.711675	0.476666	0.999734	NM_002646
ENSG00000198625	MDM4	4194	298.774	-0.0859144	0.211228	-0.406739	0.6842	0.999734	NM_001204171
ENSG00000240219			0.285784	1.76592	3.29315	0.536241	0.591792	0.999734
ENSG00000163531	NFASC	23114	5.98718	1.09557	1.48649	0.73702	0.46111	0.999734	NM_001005387
ENSG00000174529	TMEM81	388730	11.956	0.584834	0.773923	0.755675	0.449844	0.999734	NM_203376
ENSG00000117222	RBBP5	5929	329.2	-0.432535	0.257977	-1.67664	0.0936126	0.999734	NM_001193272
ENSG00000133059	DSTYK	25778	278.883	-0.24155	0.26672	-0.905631	0.365131	0.999734	NM_015375
ENSG00000133069	TMCC2	9911	13.3405	0.58699	1.04778	0.560225	0.575326	0.999734	NM_001242925
ENSG00000163545	NUAK2	81788	13.499	-0.477669	1.23592	-0.38649	0.699134	0.999734	NM_030952
ENSG00000235363			6.0504	0.800463	1.01424	0.789222	0.429982	0.999734
ENSG00000186007	LEMD1	93273	0.727227	3.07525	3.25368	0.94516	0.344577	0.999734	NM_001001552
ENSG00000281406			1.31024	-4.26537	3.21337	-1.32738	0.184382	0.999734
ENSG00000117266	CDK18	5129	52.395	-0.3405	0.572801	-0.594447	0.552213	0.999734	NM_002596
ENSG00000174514	MFSD4A	148808	14.1271	0.575693	1.19549	0.481552	0.630124	0.999734	NM_181644
ENSG00000158711	ELK4	2005	280.022	-0.0636442	0.200438	-0.317526	0.750845	0.999734	NM_001973
ENSG00000158715	SLC45A3	85414	213.695	-0.754549	0.317014	-2.38017	0.0173045	0.999734	NM_033102
ENSG00000069275	NUCKS1	64710	13101	-0.401495	0.157322	-2.55206	0.0107089	0.999734	NM_022731
ENSG00000201944			9.51149	1.84613	1.24773	1.47959	0.138983	0.999734
ENSG00000117280	RAB29	8934	387.097	-0.361267	0.363795	-0.993049	0.320686	0.999734	NM_001135662
ENSG00000133065	SLC41A1	254428	244.465	-0.4892	0.488187	-1.00208	0.316307	0.999734	NM_173854
ENSG00000196188	CTSE	1510	2.0793	-0.588468	1.7316	-0.339841	0.733977	0.999734	NM_001317331
ENSG00000263961	RHEX	440712	0.329336	-2.26023	3.25654	-0.694059	0.487645	0.999734	NM_001007544
ENSG00000196550	FAM72A	729533	17.7699	-0.126764	0.8589	-0.147588	0.882668	0.999734	NM_001123168
ENSG00000266028	SRGAP2	23380	137.825	0.404512	0.348642	1.16025	0.245947	0.999734	NM_001042758
ENSG00000263528	IKBKE	9641	180.304	-0.222244	0.522077	-0.425692	0.670333	0.999734	NM_001193321
ENSG00000261000			1.6798	3.75637	3.23835	1.15996	0.246064	0.999734
ENSG00000266094	RASSF5	83593	157.763	0.00442886	0.29801	0.0148614	0.988143	0.999734	NM_031437
ENSG00000234981			3.21772	-0.169738	1.20103	-0.141327	0.887612	0.999734
ENSG00000279946			7.43455	-0.134965	1.21052	-0.111493	0.911225	0.999734
ENSG00000143486	EIF2D	1939	165.215	0.149345	0.341723	0.437035	0.662086	0.999734	NM_001201478
ENSG00000237605			1.61739	-3.69531	3.22035	-1.14749	0.25118	0.999734
ENSG00000143479	DYRK3	8444	1.20631	0.0136621	2.74779	0.00497204	0.996033	0.999734	NM_001004023
ENSG00000162889	MAPKAPK2	9261	1373.91	-0.137464	0.229649	-0.598583	0.549451	0.999734	NM_004759
ENSG00000224114			0.371233	1.50253	3.30138	0.455123	0.649021	0.999734
ENSG00000162894	FCMR	9214	2.21857	-0.0713447	2.48118	-0.0287544	0.97706	0.999734	NM_001142472
ENSG00000162896	PIGR	5284	44.7648	-1.81323	1.21865	-1.48789	0.136779	0.999734	NM_002644
ENSG00000182795	C1orf116	79098	113.176	0.159511	0.368175	0.433249	0.664834	0.999734	NM_001083924
ENSG00000123836	PFKFB2	5208	56.464	-0.0589972	0.473182	-0.124682	0.900775	0.999734	NM_001018053
[truncated: 56,723 more rows]
